# Supplementary material for: Locally weighted PCA regression to recover missing markers in human motion data
Source: PLoS One. 2022 Aug 8;17(8):e0272407. doi: 10.1371/journal.pone.0272407 (PMC9359544; doi:10.1371/journal.pone.0272407)
Supplement: S1 File — https://github.com/dangkh/LWPCA. (ZIP) [file pone.0272407.s001.zip]

Archive with 184 entries (176 files):
- LWPCA-main/__pycache__/
- LWPCA-main/__pycache__/arguments.cpython-36.pyc
- LWPCA-main/__pycache__/data_utils.cpython-36.pyc
- LWPCA-main/algorithms/
- LWPCA-main/algorithms/.gitignore
- LWPCA-main/algorithms/__init__.py
- LWPCA-main/algorithms/LWPCA_wholeFrame.py
- LWPCA-main/algorithms/main.py
- LWPCA-main/algorithms/utils.py
- LWPCA-main/algorithms/WPCA_locally.py
- LWPCA-main/arguments.py
- LWPCA-main/data_utils.py
- LWPCA-main/data3D/
- LWPCA-main/data3D/135_01.txt
- LWPCA-main/data3D/135_02.txt
- LWPCA-main/data3D/135_03.txt
- LWPCA-main/data3D/CMU1.txt
- LWPCA-main/data3D/CMU2.txt
- LWPCA-main/data3D/HDM1.txt
- LWPCA-main/data3D/HDM5.txt
- LWPCA-main/generate_mm_ff.py
- LWPCA-main/generate_mm_multiple.py
- LWPCA-main/generate_mm_single.py
- LWPCA-main/main_LWPCA.py
- LWPCA-main/main_LWPCAwholeFrames.py
- LWPCA-main/missingMatrixPlot.py
- LWPCA-main/README.md
- LWPCA-main/result/
- LWPCA-main/result/result.txt
- LWPCA-main/result/result_wholeFrame.txt
- LWPCA-main/test/
- LWPCA-main/test/3/
- LWPCA-main/test/3/0.txt
- LWPCA-main/test/3/1.txt
- LWPCA-main/test/3/10.txt
- LWPCA-main/test/3/11.txt
- LWPCA-main/test/3/12.txt
- LWPCA-main/test/3/13.txt
- LWPCA-main/test/3/14.txt
- LWPCA-main/test/3/15.txt
- LWPCA-main/test/3/16.txt
- LWPCA-main/test/3/17.txt
- LWPCA-main/test/3/18.txt
- LWPCA-main/test/3/19.txt
- LWPCA-main/test/3/2.txt
- LWPCA-main/test/3/20.txt
- LWPCA-main/test/3/21.txt
- LWPCA-main/test/3/22.txt
- LWPCA-main/test/3/23.txt
- LWPCA-main/test/3/24.txt
- LWPCA-main/test/3/25.txt
- LWPCA-main/test/3/26.txt
- LWPCA-main/test/3/27.txt
- LWPCA-main/test/3/28.txt
- LWPCA-main/test/3/29.txt
- LWPCA-main/test/3/3.txt
- LWPCA-main/test/3/30.txt
- LWPCA-main/test/3/31.txt
- LWPCA-main/test/3/32.txt
- LWPCA-main/test/3/33.txt
- LWPCA-main/test/3/34.txt
- LWPCA-main/test/3/35.txt
- LWPCA-main/test/3/36.txt
- LWPCA-main/test/3/37.txt
- LWPCA-main/test/3/38.txt
- LWPCA-main/test/3/39.txt
- LWPCA-main/test/3/4.txt
- LWPCA-main/test/3/40.txt
- LWPCA-main/test/3/41.txt
- LWPCA-main/test/3/42.txt
- LWPCA-main/test/3/43.txt
- LWPCA-main/test/3/44.txt
- LWPCA-main/test/3/45.txt
- LWPCA-main/test/3/46.txt
- LWPCA-main/test/3/47.txt
- LWPCA-main/test/3/48.txt
- LWPCA-main/test/3/49.txt
- LWPCA-main/test/3/5.txt
- LWPCA-main/test/3/6.txt
- LWPCA-main/test/3/7.txt
- LWPCA-main/test/3/8.txt
- LWPCA-main/test/3/9.txt
- LWPCA-main/test/6/
- LWPCA-main/test/6/0.txt
- LWPCA-main/test/6/1.txt
- LWPCA-main/test/6/10.txt
- LWPCA-main/test/6/11.txt
- LWPCA-main/test/6/12.txt
- LWPCA-main/test/6/13.txt
- LWPCA-main/test/6/14.txt
- LWPCA-main/test/6/15.txt
- LWPCA-main/test/6/16.txt
- LWPCA-main/test/6/17.txt
- LWPCA-main/test/6/18.txt
- LWPCA-main/test/6/19.txt
- LWPCA-main/test/6/2.txt
- LWPCA-main/test/6/20.txt
- LWPCA-main/test/6/21.txt
- LWPCA-main/test/6/22.txt
- LWPCA-main/test/6/23.txt
- LWPCA-main/test/6/24.txt
- LWPCA-main/test/6/25.txt
- LWPCA-main/test/6/26.txt
- LWPCA-main/test/6/27.txt
- LWPCA-main/test/6/28.txt
- LWPCA-main/test/6/29.txt
- LWPCA-main/test/6/3.txt
- LWPCA-main/test/6/30.txt
- LWPCA-main/test/6/31.txt
- LWPCA-main/test/6/32.txt
- LWPCA-main/test/6/33.txt
- LWPCA-main/test/6/34.txt
- LWPCA-main/test/6/35.txt
- LWPCA-main/test/6/36.txt
- LWPCA-main/test/6/37.txt
- LWPCA-main/test/6/38.txt
- LWPCA-main/test/6/39.txt
- LWPCA-main/test/6/4.txt
- LWPCA-main/test/6/40.txt
- LWPCA-main/test/6/41.txt
- LWPCA-main/test/6/42.txt
- LWPCA-main/test/6/43.txt
- LWPCA-main/test/6/44.txt
- LWPCA-main/test/6/45.txt
- LWPCA-main/test/6/46.txt
- LWPCA-main/test/6/47.txt
- LWPCA-main/test/6/48.txt
- LWPCA-main/test/6/49.txt
- LWPCA-main/test/6/5.txt
- LWPCA-main/test/6/6.txt
- LWPCA-main/test/6/7.txt
- LWPCA-main/test/6/8.txt
- LWPCA-main/test/6/9.txt
- LWPCA-main/test/9/
- LWPCA-main/test/9/0.txt
- LWPCA-main/test/9/1.txt
- LWPCA-main/test/9/10.txt
- LWPCA-main/test/9/11.txt
- LWPCA-main/test/9/12.txt
- LWPCA-main/test/9/13.txt
- LWPCA-main/test/9/14.txt
- LWPCA-main/test/9/15.txt
- LWPCA-main/test/9/16.txt
- LWPCA-main/test/9/17.txt
- LWPCA-main/test/9/18.txt
- LWPCA-main/test/9/19.txt
- LWPCA-main/test/9/2.txt
- LWPCA-main/test/9/20.txt
- LWPCA-main/test/9/21.txt
- LWPCA-main/test/9/22.txt
- LWPCA-main/test/9/23.txt
- LWPCA-main/test/9/24.txt
- LWPCA-main/test/9/25.txt
- LWPCA-main/test/9/26.txt
- LWPCA-main/test/9/27.txt
- LWPCA-main/test/9/28.txt
- LWPCA-main/test/9/29.txt
- LWPCA-main/test/9/3.txt
- LWPCA-main/test/9/30.txt
- LWPCA-main/test/9/31.txt
- LWPCA-main/test/9/32.txt
- LWPCA-main/test/9/33.txt
- LWPCA-main/test/9/34.txt
- LWPCA-main/test/9/35.txt
- LWPCA-main/test/9/36.txt
- LWPCA-main/test/9/37.txt
- LWPCA-main/test/9/38.txt
- LWPCA-main/test/9/39.txt
- LWPCA-main/test/9/4.txt
- LWPCA-main/test/9/40.txt
- LWPCA-main/test/9/41.txt
- LWPCA-main/test/9/42.txt
- LWPCA-main/test/9/43.txt
- LWPCA-main/test/9/44.txt
- LWPCA-main/test/9/45.txt
- LWPCA-main/test/9/46.txt
- LWPCA-main/test/9/47.txt
- LWPCA-main/test/9/48.txt
- LWPCA-main/test/9/49.txt
- LWPCA-main/test/9/5.txt
- LWPCA-main/test/9/6.txt
- LWPCA-main/test/9/7.txt
- LWPCA-main/test/9/8.txt
- LWPCA-main/test/9/9.txt
