# Supplementary material for: Locally weighted PCA regression to recover missing markers in human motion data
Source: PLoS One. 2022 Aug 8;17(8):e0272407. doi: 10.1371/journal.pone.0272407 (PMC9359544; doi:10.1371/journal.pone.0272407)
Supplement: S1 File — https://github.com/dangkh/LWPCA. (ZIP) [file pone.0272407.s001.zip › LWPCA-main/algorithms/main.py]

import numpy as np
from algorithms.utils import *
from algorithms.WPCA_locally import *
from algorithms.LWPCA_wholeFrame import *


def WPCA_local(source_data, test_data):
    interpolation = interpolation_WPCA_local(source_data, test_data)
    result = interpolation.result
    return result

def LWPCA_wholeFrame(source_data, test_data):
    interpolation = interpolation_LWPCA_wholeFrame(source_data, test_data)
    result = interpolation.result
    return result


if __name__ == '__main__':
    print("main")
