# Supplementary material for: Locally weighted PCA regression to recover missing markers in human motion data
Source: PLoS One. 2022 Aug 8;17(8):e0272407. doi: 10.1371/journal.pone.0272407 (PMC9359544; doi:10.1371/journal.pone.0272407)
Supplement: S1 File — https://github.com/dangkh/LWPCA. (ZIP) [file pone.0272407.s001.zip › LWPCA-main/data3D/135_01.txt]

-1099.9	-82.2166	1724.42	-1117.29	-232.273	1719.07	-1249.63	-96.7457	1675.23	-1259.18	-177.322	1676.08	-1276.95	-158.201	1547.14	-1350.97	-173.283	1226.45	-1164.64	-152.082	1474.02	-1100.08	-141.822	1236.1	-1354.99	-272.629	1413.13	-1251.47	15.012	1474.04	-1259.6	94.6902	1248.4	-1251.54	103.857	1131.44	-1218.4	120.379	987.301	-1041.27	93.2199	898.35	-1147.06	186.422	841.794	-1089.07	150.231	842.661	-1229.01	-323.188
-1099.53	-82.2216	1724.14	-1117.12	-232.297	1718.86	-1249.4	-96.6137	1675.38	-1258.92	-177.2	1676.26	-1277.07	-158.182	1547.15	-1351.02	-173.276	1226.41	-1164.9	-152.049	1474.01	-1100.08	-141.856	1236.05	-1355.06	-272.635	1413.11	-1251.52	15.0473	1473.96	-1259.59	94.6631	1248.32	-1251.56	103.812	1131.36	-1218.39	120.301	987.224	-1041.21	93.2164	898.325	-1147.12	186.345	841.714	-1089.07	150.126	842.554	-1229	-323.161
-1099.05	-82.2078	1723.78	-1116.76	-232.249	1718.56	-1249.13	-96.5051	1675.52	-1258.77	-177.08	1676.45	-1277.07	-158.121	1547.13	-1351.03	-173.231	1226.37	-1165	-152.047	1474.03	-1099.92	-141.9	1236.13	-1355.09	-272.625	1413.07	-1251.52	15.0825	1473.87	-1259.56	94.6699	1248.22	-1251.53	103.799	1131.27	-1218.34	120.234	987.106	-1041.15	93.2164	898.243	-1147.05	186.23	841.594	-1089	150.088	842.495	-1229.08	-323.141
-1098.66	-82.189	1723.49	-1116.5	-232.263	1718.36	-1248.85	-96.4154	1675.66	-1258.58	-176.944	1676.66	-1277.25	-158.053	1547.15	-1351.06	-173.231	1226.31	-1165.06	-152.027	1474.04	-1099.89	-141.948	1236.18	-1355.17	-272.609	1413.02	-1251.56	15.1077	1473.83	-1259.49	94.6698	1248.14	-1251.5	103.78	1131.2	-1218.25	120.207	987.007	-1041.11	93.1689	898.182	-1147.08	186.163	841.523	-1089.09	150.029	842.445	-1229.28	-323.129
-1098.14	-82.182	1723.06	-1116.1	-232.207	1718.03	-1248.55	-96.269	1675.8	-1258.31	-176.827	1676.85	-1277.24	-157.969	1547.18	-1351.1	-173.197	1226.26	-1165.3	-152.049	1474.08	-1099.9	-142.02	1236.15	-1355.25	-272.573	1412.96	-1251.61	15.1315	1473.75	-1259.4	94.6917	1248.05	-1251.43	103.744	1131.11	-1218.18	120.155	986.932	-1041.05	93.0526	898.092	-1146.97	186.059	841.388	-1089.01	149.882	842.283	-1229.37	-323.078
-1097.78	-82.1322	1722.68	-1115.77	-232.182	1717.74	-1248.3	-96.1427	1676.05	-1258.18	-176.712	1677.07	-1277.33	-157.907	1547.18	-1351.1	-173.218	1226.22	-1165.49	-152.1	1474.06	-1099.96	-142.042	1236.14	-1355.32	-272.577	1412.93	-1251.67	15.1643	1473.69	-1259.36	94.7007	1247.97	-1251.35	103.724	1131.05	-1218.08	120.104	986.85	-1040.98	92.9209	897.991	-1146.85	186.006	841.276	-1088.91	149.777	842.186	-1229.49	-323.061
-1097.28	-82.0915	1722.27	-1115.48	-232.126	1717.45	-1248.06	-96.0394	1676.24	-1257.93	-176.567	1677.31	-1277.4	-157.823	1547.24	-1351.09	-173.211	1226.17	-1165.47	-152.074	1474.12	-1099.93	-142.017	1236.24	-1355.4	-272.518	1412.87	-1251.72	15.1869	1473.6	-1259.27	94.7049	1247.85	-1251.28	103.679	1130.96	-1218.01	120.048	986.778	-1040.93	92.7984	897.834	-1146.77	185.945	841.217	-1088.85	149.668	842.074	-1229.4	-322.991
-1096.91	-82.0572	1721.91	-1115.16	-232.081	1717.19	-1247.8	-95.8965	1676.38	-1257.79	-176.45	1677.51	-1277.46	-157.772	1547.24	-1351.17	-173.229	1226.12	-1165.52	-152.086	1474.14	-1099.96	-142.02	1236.23	-1355.55	-272.505	1412.86	-1251.74	15.1968	1473.51	-1259.27	94.6822	1247.75	-1251.18	103.642	1130.86	-1217.93	120.019	986.673	-1040.86	92.6735	897.738	-1146.65	185.867	841.121	-1088.79	149.544	841.963	-1229.48	-322.964
-1096.53	-82.0387	1721.62	-1114.88	-232.034	1716.95	-1247.58	-95.7795	1676.49	-1257.58	-176.313	1677.69	-1277.48	-157.718	1547.26	-1351.12	-173.216	1226.07	-1165.63	-152.061	1474.14	-1099.98	-142.055	1236.19	-1355.6	-272.484	1412.8	-1251.81	15.2344	1473.45	-1259.21	94.6587	1247.7	-1251.1	103.598	1130.82	-1217.79	120.004	986.581	-1040.76	92.5173	897.631	-1146.53	185.781	841.067	-1088.66	149.407	841.895	-1229.7	-322.967
-1096.06	-82.0379	1721.29	-1114.63	-231.976	1716.73	-1247.31	-95.6532	1676.59	-1257.41	-176.127	1677.83	-1277.53	-157.653	1547.27	-1351.18	-173.231	1226.05	-1165.71	-152.087	1474.15	-1100.05	-142.092	1236.22	-1355.65	-272.437	1412.74	-1251.83	15.2623	1473.38	-1259.18	94.6071	1247.59	-1251	103.565	1130.69	-1217.75	119.938	986.531	-1040.72	92.334	897.544	-1146.39	185.643	841.004	-1088.37	149.261	841.789	-1229.81	-322.914
-1095.67	-81.9868	1721.02	-1114.45	-231.978	1716.51	-1247.03	-95.4833	1676.64	-1257.23	-175.981	1677.96	-1277.59	-157.614	1547.33	-1351.18	-173.224	1225.98	-1165.72	-152.042	1474.1	-1099.99	-142.044	1236.24	-1355.71	-272.409	1412.7	-1251.91	15.3024	1473.35	-1259.17	94.5962	1247.54	-1250.94	103.543	1130.64	-1217.64	119.878	986.454	-1040.59	92.2141	897.476	-1146.31	185.536	840.926	-1088.25	149.15	841.707	-1229.86	-322.856
-1095.41	-81.9018	1720.72	-1114.27	-231.933	1716.33	-1246.76	-95.3979	1676.65	-1257	-175.806	1678.04	-1277.53	-157.548	1547.31	-1351.24	-173.192	1225.93	-1165.68	-152.061	1474.11	-1100.01	-142.02	1236.26	-1355.8	-272.367	1412.67	-1251.92	15.339	1473.3	-1259.09	94.5475	1247.45	-1250.82	103.476	1130.57	-1217.56	119.785	986.402	-1040.54	92.0263	897.403	-1146.21	185.43	840.852	-1088.17	148.963	841.684	-1229.98	-322.854
-1094.91	-81.8702	1720.39	-1114.01	-231.805	1716.15	-1246.5	-95.1774	1676.7	-1256.87	-175.632	1678.12	-1277.62	-157.518	1547.33	-1351.27	-173.184	1225.9	-1165.8	-152.006	1474.08	-1100.05	-142.053	1236.24	-1355.85	-272.338	1412.62	-1251.96	15.3899	1473.28	-1259.05	94.5434	1247.4	-1250.76	103.44	1130.5	-1217.47	119.699	986.338	-1040.5	91.8173	897.384	-1146.01	185.272	840.771	-1088.11	148.813	841.552	-1230	-322.797
-1094.57	-81.8056	1720.19	-1113.7	-231.718	1715.95	-1246.25	-95.0211	1676.71	-1256.58	-175.458	1678.19	-1277.65	-157.444	1547.34	-1351.31	-173.165	1225.85	-1165.81	-151.952	1474.06	-1100.16	-142.029	1236.21	-1355.9	-272.31	1412.61	-1251.94	15.4461	1473.25	-1259.02	94.5569	1247.37	-1250.75	103.37	1130.46	-1217.51	119.572	986.305	-1040.46	91.7214	897.364	-1145.94	185.112	840.693	-1087.98	148.626	841.534	-1230.03	-322.767
-1094.28	-81.748	1719.94	-1113.67	-231.699	1715.86	-1246.01	-94.8434	1676.72	-1256.46	-175.304	1678.24	-1277.6	-157.399	1547.32	-1351.36	-173.126	1225.82	-1165.87	-151.919	1473.98	-1100.16	-141.986	1236.21	-1355.89	-272.266	1412.56	-1251.95	15.4867	1473.22	-1259.02	94.558	1247.31	-1250.68	103.333	1130.4	-1217.46	119.461	986.237	-1040.35	91.5871	897.35	-1145.91	184.928	840.62	-1087.89	148.528	841.502	-1230.14	-322.714
-1093.99	-81.6669	1719.69	-1112.82	-231.296	1715.63	-1245.79	-94.7398	1676.72	-1256.24	-175.128	1678.25	-1277.63	-157.356	1547.32	-1351.44	-173.099	1225.79	-1165.81	-151.862	1473.97	-1100.17	-141.982	1236.15	-1355.92	-272.245	1412.54	-1251.94	15.5419	1473.19	-1258.95	94.5864	1247.26	-1250.63	103.291	1130.32	-1217.31	119.336	986.098	-1040.22	91.4818	897.348	-1145.83	184.711	840.525	-1087.83	148.297	841.426	-1230.01	-322.685
-1093.74	-81.5668	1719.45	-1113.28	-231.509	1715.58	-1245.62	-94.5853	1676.71	-1256.09	-174.987	1678.28	-1277.62	-157.278	1547.3	-1351.52	-173.034	1225.74	-1165.81	-151.82	1473.93	-1100.29	-141.97	1236.09	-1355.97	-272.21	1412.51	-1251.96	15.6105	1473.16	-1258.87	94.6451	1247.23	-1250.72	103.215	1130.27	-1216.93	119.133	985.893	-1040.11	91.34	897.335	-1145.76	184.522	840.45	-1087.63	148.014	841.435	-1230.18	-322.645
-1093.45	-81.5308	1719.21	-1113.22	-231.466	1715.5	-1245.44	-94.4474	1676.66	-1255.98	-174.878	1678.31	-1277.65	-157.23	1547.32	-1351.59	-172.978	1225.7	-1165.78	-151.754	1473.85	-1100.34	-142.002	1236.07	-1356.02	-272.171	1412.46	-1251.92	15.6611	1473.12	-1258.84	94.64	1247.16	-1250.67	103.173	1130.22	-1216.85	119.037	985.799	-1040.04	91.2212	897.364	-1145.68	184.328	840.379	-1087.46	147.748	841.408	-1230.2	-322.587
-1093.26	-81.4102	1718.99	-1112.98	-231.33	1715.32	-1245.2	-94.3604	1676.58	-1255.86	-174.756	1678.34	-1277.63	-157.178	1547.3	-1351.65	-172.924	1225.69	-1165.73	-151.707	1473.81	-1100.37	-141.983	1236.04	-1356.06	-272.135	1412.46	-1251.9	15.7421	1473.08	-1258.82	94.6609	1247.09	-1250.64	103.163	1130.14	-1216.8	118.958	985.719	-1039.92	91.0859	897.359	-1145.63	184.163	840.281	-1087.42	147.598	841.383	-1230.29	-322.533
-1093.07	-81.2809	1718.85	-1112.81	-231.237	1715.2	-1245.09	-94.2074	1676.59	-1255.64	-174.644	1678.3	-1277.57	-157.077	1547.25	-1351.76	-172.891	1225.65	-1165.68	-151.708	1473.75	-1100.28	-141.96	1236.05	-1356.06	-272.069	1412.43	-1251.89	15.8241	1473.02	-1258.81	94.6893	1246.99	-1250.6	103.144	1130.06	-1217.17	118.901	985.849	-1039.88	90.9073	897.35	-1145.49	183.997	840.186	-1087.34	147.465	841.356	-1230.36	-322.457
-1092.85	-81.2045	1718.65	-1112.51	-231.064	1715.1	-1244.9	-94.1132	1676.51	-1255.51	-174.503	1678.27	-1277.65	-157.008	1547.28	-1351.78	-172.834	1225.58	-1165.52	-151.571	1473.75	-1100.34	-141.992	1236.03	-1356.11	-272.029	1412.37	-1251.89	15.8806	1472.96	-1258.91	94.6733	1246.91	-1250.59	103.113	1129.94	-1217.15	118.852	985.765	-1039.77	90.7183	897.306	-1145.37	183.837	840.077	-1087.24	147.113	841.214	-1230.01	-322.384
-1092.58	-81.0712	1718.45	-1112.41	-230.973	1715.01	-1244.74	-93.9762	1676.44	-1255.33	-174.358	1678.24	-1277.64	-156.93	1547.25	-1351.8	-172.781	1225.52	-1165.56	-151.537	1473.67	-1100.37	-141.973	1236.06	-1356.14	-271.96	1412.33	-1251.83	15.9809	1472.87	-1258.93	94.6927	1246.83	-1250.54	103.115	1129.84	-1217.02	118.757	985.63	-1039.7	90.5833	897.296	-1145.17	183.685	840.004	-1087.14	146.967	841.131	-1230.02	-322.301
-1092.47	-81.0078	1718.38	-1112.22	-230.848	1714.88	-1244.58	-93.8404	1676.38	-1255.26	-174.236	1678.21	-1277.73	-156.827	1547.27	-1351.86	-172.721	1225.49	-1165.51	-151.48	1473.6	-1100.33	-141.947	1236	-1356.19	-271.896	1412.28	-1251.77	16.0622	1472.78	-1258.88	94.7281	1246.72	-1250.48	103.126	1129.73	-1216.86	118.688	985.476	-1039.59	90.3572	897.216	-1144.96	183.542	839.898	-1086.97	146.795	841.074	-1230.34	-322.262
-1092.28	-80.8741	1718.21	-1112.14	-230.744	1714.79	-1244.41	-93.729	1676.29	-1255.1	-174.098	1678.16	-1277.71	-156.752	1547.24	-1351.86	-172.651	1225.37	-1165.57	-151.428	1473.55	-1100.33	-141.947	1235.96	-1356.18	-271.83	1412.25	-1251.72	16.1476	1472.7	-1258.81	94.763	1246.59	-1250.43	103.109	1129.61	-1216.85	118.634	985.415	-1039.47	90.1618	897.153	-1144.82	183.414	839.746	-1086.89	146.622	840.954	-1230.42	-322.197
-1092.08	-80.7922	1718.03	-1112.04	-230.653	1714.7	-1244.29	-93.5454	1676.23	-1254.98	-173.925	1678.1	-1277.69	-156.668	1547.19	-1351.91	-172.625	1225.34	-1165.55	-151.419	1473.54	-1100.32	-141.945	1235.94	-1356.21	-271.78	1412.22	-1251.69	16.2258	1472.58	-1258.77	94.8069	1246.47	-1250.4	103.121	1129.52	-1216.7	118.599	985.275	-1039.43	90.0456	897.078	-1144.68	183.293	839.609	-1086.7	146.549	840.852	-1230.13	-322.077
-1091.89	-80.6233	1717.88	-1111.83	-230.5	1714.59	-1244.12	-93.4037	1676.12	-1254.85	-173.773	1678.06	-1277.68	-156.552	1547.14	-1351.92	-172.585	1225.26	-1165.49	-151.373	1473.49	-1100.31	-141.945	1235.86	-1356.28	-271.721	1412.15	-1251.76	16.2973	1472.48	-1258.72	94.8317	1246.37	-1250.36	103.124	1129.4	-1216.59	118.562	985.157	-1039.31	89.9174	896.969	-1144.54	183.199	839.505	-1086.62	146.497	840.742	-1230.22	-322.011
-1091.8	-80.506	1717.71	-1111.73	-230.359	1714.5	-1244.02	-93.2051	1676.05	-1254.75	-173.592	1678.01	-1277.73	-156.473	1547.12	-1351.91	-172.534	1225.17	-1165.53	-151.278	1473.44	-1100.5	-141.954	1235.82	-1356.31	-271.668	1412.12	-1251.64	16.414	1472.39	-1258.65	94.8756	1246.24	-1250.28	103.138	1129.29	-1216.46	118.505	985.002	-1039.18	89.7679	896.873	-1144.44	183.091	839.371	-1086.46	146.243	840.631	-1230.55	-321.99
-1091.64	-80.4063	1717.53	-1111.63	-230.216	1714.39	-1243.86	-93.0641	1675.93	-1254.7	-173.418	1677.95	-1277.7	-156.38	1547.08	-1351.9	-172.496	1225.07	-1165.49	-151.256	1473.41	-1100.4	-141.93	1235.75	-1356.38	-271.609	1412.07	-1251.61	16.4874	1472.3	-1258.56	94.9054	1246.12	-1250.24	103.136	1129.16	-1216.45	118.471	984.907	-1039.12	89.669	896.766	-1144.3	182.999	839.214	-1086.39	146.261	840.478	-1230.61	-321.933
-1091.54	-80.2194	1717.36	-1111.54	-230.113	1714.31	-1243.7	-92.8822	1675.81	-1254.58	-173.246	1677.86	-1277.73	-156.318	1547.05	-1351.97	-172.466	1225.02	-1165.45	-151.162	1473.32	-1100.41	-141.919	1235.72	-1356.34	-271.519	1411.99	-1251.61	16.5842	1472.19	-1258.54	94.9452	1246	-1250.14	103.125	1129.01	-1216.36	118.425	984.78	-1039.08	89.6095	896.652	-1144.18	182.924	839.011	-1086.32	146.196	840.333	-1230.65	-321.882
-1091.44	-80.0985	1717.24	-1111.57	-230.015	1714.25	-1243.64	-92.6883	1675.69	-1254.49	-173.064	1677.8	-1277.71	-156.228	1547.01	-1351.95	-172.453	1224.94	-1165.39	-151.171	1473.27	-1100.41	-141.924	1235.68	-1356.43	-271.461	1411.92	-1251.65	16.6468	1472.07	-1258.48	94.9694	1245.88	-1250.08	103.13	1128.88	-1216.26	118.392	984.601	-1039.02	89.5706	896.519	-1144.17	182.854	838.891	-1086.19	146.134	840.222	-1230.67	-321.811
-1091.32	-79.9675	1717.12	-1111.69	-229.947	1714.24	-1243.55	-92.5563	1675.58	-1254.39	-172.912	1677.69	-1277.72	-156.136	1546.95	-1352	-172.426	1224.86	-1165.41	-151.141	1473.21	-1100.4	-141.956	1235.63	-1356.37	-271.396	1411.83	-1251.6	16.7145	1471.98	-1258.4	94.9852	1245.74	-1249.96	103.114	1128.74	-1216.2	118.338	984.482	-1038.88	89.4909	896.347	-1144.1	182.758	838.734	-1086.03	146.037	840.082	-1230.68	-321.739
-1091.14	-79.8364	1716.97	-1111.29	-229.696	1714.07	-1243.44	-92.4061	1675.49	-1254.31	-172.763	1677.64	-1277.63	-156.058	1546.88	-1351.99	-172.415	1224.78	-1165.35	-151.089	1473.14	-1100.38	-141.95	1235.58	-1356.43	-271.358	1411.8	-1251.54	16.7823	1471.87	-1258.28	95.0161	1245.58	-1249.87	103.092	1128.59	-1216.11	118.283	984.343	-1038.79	89.4696	896.185	-1144.01	182.706	838.545	-1085.99	146.07	839.869	-1230.67	-321.649
-1091	-79.7217	1716.8	-1111.17	-229.568	1714.01	-1243.31	-92.2618	1675.4	-1254.23	-172.635	1677.56	-1277.53	-155.968	1546.8	-1351.95	-172.391	1224.72	-1165.17	-151.057	1473.1	-1100.31	-141.969	1235.53	-1356.43	-271.333	1411.74	-1251.5	16.8488	1471.77	-1258.24	94.9893	1245.44	-1249.75	103.067	1128.46	-1215.99	118.233	984.22	-1038.66	89.4653	896.025	-1143.92	182.643	838.385	-1085.94	146.037	839.721	-1230.69	-321.615
-1090.92	-79.5422	1716.68	-1111.13	-229.469	1713.92	-1243.25	-92.0696	1675.32	-1254.19	-172.487	1677.53	-1277.55	-155.866	1546.79	-1352.03	-172.359	1224.64	-1165.09	-151.054	1473.04	-1100.37	-141.949	1235.44	-1356.46	-271.264	1411.72	-1251.46	16.9079	1471.68	-1258.12	95.0085	1245.3	-1249.65	103.039	1128.33	-1215.92	118.183	984.106	-1038.58	89.4616	895.897	-1143.93	182.619	838.274	-1086	145.978	839.519	-1230.63	-321.51
-1090.77	-79.4947	1716.52	-1111.1	-229.374	1713.84	-1243.14	-91.9441	1675.21	-1254.09	-172.322	1677.45	-1277.48	-155.781	1546.72	-1352.05	-172.334	1224.62	-1165.09	-151.011	1472.99	-1100.34	-141.955	1235.38	-1356.39	-271.224	1411.62	-1251.45	16.9641	1471.58	-1258.05	94.9954	1245.18	-1249.54	103.003	1128.21	-1215.73	118.131	983.911	-1038.55	89.4669	895.762	-1143.88	182.574	838.171	-1085.81	146.017	839.43	-1230.57	-321.471
-1090.59	-79.3488	1716.36	-1110.83	-229.136	1713.66	-1243.01	-91.7817	1675.15	-1254	-172.149	1677.38	-1277.43	-155.724	1546.63	-1352.04	-172.285	1224.53	-1165.08	-151.008	1472.9	-1100.32	-141.949	1235.35	-1356.36	-271.167	1411.58	-1251.38	17.027	1471.47	-1257.91	95.0154	1245.02	-1249.42	103.002	1128.07	-1215.63	118.096	983.795	-1038.42	89.4333	895.602	-1143.83	182.521	838.03	-1085.8	146.031	839.259	-1230.6	-321.402
-1090.46	-79.24	1716.16	-1110.74	-229.045	1713.57	-1242.92	-91.6088	1675.05	-1253.82	-171.992	1677.28	-1277.39	-155.633	1546.58	-1352.02	-172.247	1224.44	-1164.95	-151.018	1472.88	-1100.19	-141.913	1235.28	-1356.32	-271.119	1411.51	-1251.25	17.0707	1471.35	-1257.82	95.0016	1244.89	-1249.29	102.965	1127.93	-1215.52	118.072	983.651	-1038.39	89.369	895.455	-1143.75	182.465	837.895	-1085.74	145.93	839.2	-1230.44	-321.358
-1090.27	-79.1523	1716.04	-1110.84	-228.993	1713.56	-1242.76	-91.4592	1674.91	-1253.82	-171.845	1677.23	-1277.28	-155.566	1546.52	-1352.07	-172.221	1224.38	-1164.87	-150.992	1472.8	-1100.23	-141.944	1235.18	-1356.29	-271.073	1411.48	-1251.2	17.1306	1471.26	-1257.7	95.0193	1244.75	-1249.17	102.956	1127.82	-1215.43	118.045	983.525	-1038.27	89.3591	895.356	-1143.73	182.434	837.756	-1085.67	145.803	839.014	-1230.47	-321.31
-1090.17	-79.0093	1715.87	-1110.74	-228.83	1713.57	-1242.68	-91.3428	1674.8	-1253.68	-171.7	1677.16	-1277.21	-155.519	1546.46	-1352.02	-172.183	1224.31	-1164.83	-150.97	1472.68	-1100.13	-141.918	1235.1	-1356.28	-271.052	1411.38	-1251.06	17.1831	1471.14	-1257.59	95.0004	1244.65	-1249.07	102.951	1127.67	-1215.37	118.016	983.408	-1038.22	89.3503	895.2	-1143.66	182.36	837.572	-1085.66	145.876	838.88	-1230.44	-321.267
-1090.06	-78.8987	1715.79	-1110.59	-228.699	1713.5	-1242.54	-91.2553	1674.67	-1253.55	-171.63	1677.07	-1277.16	-155.471	1546.42	-1352.02	-172.16	1224.23	-1164.84	-151.021	1472.59	-1100.27	-141.942	1234.97	-1356.26	-271.003	1411.36	-1250.98	17.2474	1471.08	-1257.46	95.0224	1244.52	-1248.91	102.964	1127.56	-1215.28	117.984	983.304	-1038.14	89.2693	895.078	-1143.52	182.341	837.442	-1085.62	145.759	838.685	-1230.41	-321.237
-1089.96	-78.743	1715.67	-1110.44	-228.567	1713.38	-1242.44	-91.1955	1674.53	-1253.44	-171.549	1676.97	-1277.14	-155.468	1546.43	-1352.05	-172.137	1224.21	-1164.71	-150.919	1472.59	-1100.23	-141.951	1234.89	-1356.25	-270.95	1411.3	-1250.87	17.3094	1471	-1257.36	95.0476	1244.42	-1248.89	102.957	1127.5	-1215.22	117.966	983.214	-1038.1	89.1919	894.966	-1143.43	182.281	837.299	-1085.43	145.632	838.565	-1230.4	-321.216
-1089.91	-78.6318	1715.59	-1110.44	-228.473	1713.38	-1242.35	-91.0802	1674.46	-1253.34	-171.448	1676.84	-1277.02	-155.408	1546.36	-1352.06	-172.134	1224.17	-1164.72	-150.877	1472.52	-1100.19	-141.958	1234.82	-1356.21	-270.892	1411.28	-1250.8	17.3448	1470.91	-1257.25	95.0688	1244.37	-1248.76	102.964	1127.39	-1215.16	117.95	983.135	-1038.02	89.1162	894.88	-1143.32	182.24	837.203	-1085.38	145.718	838.506	-1230.34	-321.158
-1089.83	-78.5115	1715.54	-1110.59	-228.481	1713.34	-1242.23	-91.0113	1674.33	-1253.2	-171.325	1676.76	-1276.96	-155.388	1546.36	-1352.07	-172.128	1224.13	-1164.66	-150.842	1472.46	-1100.1	-141.961	1234.74	-1356.15	-270.864	1411.26	-1250.72	17.3952	1470.84	-1257.17	95.1115	1244.31	-1248.61	102.995	1127.32	-1215.06	117.92	983.052	-1037.97	89.0677	894.763	-1143.23	182.179	837.127	-1085.29	145.489	838.398	-1230.31	-321.149
-1089.76	-78.3978	1715.52	-1110.17	-228.249	1713.27	-1242.09	-90.9071	1674.24	-1253.08	-171.259	1676.65	-1276.83	-155.332	1546.33	-1352.1	-172.111	1224.12	-1164.55	-150.791	1472.38	-1100.19	-141.936	1234.64	-1356.08	-270.822	1411.24	-1250.62	17.4377	1470.81	-1257.02	95.1376	1244.23	-1248.55	102.998	1127.28	-1214.99	117.92	983.01	-1037.88	88.9559	894.655	-1143.14	182.125	837.031	-1085.15	145.298	838.318	-1230.25	-321.103
-1089.62	-78.3662	1715.46	-1109.48	-227.879	1713.18	-1242.05	-90.831	1674.2	-1253.05	-171.2	1676.58	-1276.73	-155.318	1546.31	-1352.06	-172.056	1224.11	-1164.55	-150.725	1472.35	-1100.09	-141.935	1234.62	-1356.01	-270.778	1411.27	-1250.56	17.4717	1470.75	-1256.94	95.1506	1244.21	-1248.43	103.003	1127.24	-1214.9	117.904	982.959	-1037.78	88.9146	894.588	-1143.03	182.113	836.973	-1085.01	145.353	838.267	-1230.16	-321.071
-1089.63	-78.2366	1715.45	-1110	-228.117	1713.23	-1242.01	-90.7954	1674.11	-1253	-171.137	1676.55	-1276.67	-155.289	1546.33	-1352.03	-172.049	1224.09	-1164.41	-150.675	1472.31	-1099.97	-141.887	1234.63	-1355.97	-270.764	1411.26	-1250.51	17.5065	1470.71	-1256.77	95.227	1244.12	-1248.36	103.013	1127.16	-1214.77	117.909	982.909	-1037.72	88.8225	894.468	-1142.91	182.061	836.907	-1084.91	145.126	838.184	-1230.12	-321.029
-1089.56	-78.2332	1715.47	-1109.98	-228.033	1713.23	-1241.94	-90.7631	1674.05	-1252.98	-171.052	1676.49	-1276.55	-155.223	1546.3	-1352.01	-172.035	1224.09	-1164.38	-150.605	1472.26	-1099.91	-141.886	1234.54	-1355.88	-270.725	1411.28	-1250.38	17.5268	1470.64	-1256.78	95.2886	1244.13	-1248.29	103.056	1127.14	-1214.76	117.908	982.871	-1037.64	88.7116	894.427	-1142.79	182.025	836.855	-1084.79	145.057	838.129	-1229.94	-320.975
-1089.56	-78.1516	1715.46	-1110.09	-228.046	1713.32	-1241.93	-90.6732	1674.02	-1252.89	-171.003	1676.42	-1276.55	-155.216	1546.31	-1351.97	-172.025	1224.06	-1164.39	-150.606	1472.21	-1099.93	-141.864	1234.48	-1355.86	-270.716	1411.3	-1250.41	17.5542	1470.62	-1256.73	95.2893	1244.06	-1248.27	103.06	1127.09	-1214.68	117.889	982.831	-1037.57	88.6525	894.378	-1142.7	182.006	836.822	-1084.77	145.024	838.086	-1229.83	-320.958
-1089.63	-78.1039	1715.48	-1109.93	-227.94	1713.21	-1241.88	-90.6302	1674.01	-1252.88	-170.996	1676.4	-1276.48	-155.192	1546.33	-1351.97	-172.028	1224.09	-1164.24	-150.559	1472.24	-1099.87	-141.864	1234.44	-1355.8	-270.69	1411.33	-1250.32	17.5734	1470.56	-1256.74	95.3255	1244.05	-1248.21	103.052	1127.04	-1214.62	117.901	982.778	-1037.53	88.6096	894.357	-1142.63	181.966	836.787	-1084.64	144.946	838.016	-1229.81	-320.923
-1089.58	-78.0647	1715.49	-1109.8	-227.895	1713.17	-1241.89	-90.6178	1673.99	-1252.87	-170.974	1676.38	-1276.38	-155.181	1546.31	-1351.93	-172.045	1224.07	-1164.2	-150.549	1472.15	-1099.79	-141.895	1234.43	-1355.75	-270.678	1411.37	-1250.23	17.5801	1470.52	-1256.67	95.3456	1243.98	-1248.16	103.069	1126.97	-1214.59	117.887	982.752	-1037.45	88.5427	894.354	-1142.53	181.952	836.721	-1084.56	144.942	838.008	-1229.76	-320.902
-1089.58	-78.0754	1715.48	-1110	-227.968	1713.24	-1241.88	-90.6503	1673.92	-1252.87	-170.974	1676.38	-1276.27	-155.12	1546.26	-1351.86	-172.032	1224.07	-1164.11	-150.514	1472.15	-1099.8	-141.884	1234.4	-1355.7	-270.683	1411.37	-1250.2	17.597	1470.48	-1256.66	95.3599	1243.93	-1248.15	103.087	1126.89	-1214.53	117.888	982.68	-1037.45	88.5421	894.359	-1142.45	181.911	836.656	-1084.5	144.925	837.988	-1229.62	-320.867
-1089.54	-78.0685	1715.53	-1109.87	-227.906	1713.2	-1241.88	-90.6504	1673.98	-1252.85	-170.98	1676.36	-1276.23	-155.115	1546.26	-1351.82	-172.035	1224.05	-1164.11	-150.489	1472.11	-1099.7	-141.887	1234.38	-1355.64	-270.67	1411.39	-1250.11	17.6022	1470.45	-1256.63	95.3205	1243.86	-1248.18	103.061	1126.85	-1214.52	117.861	982.664	-1037.35	88.5509	894.353	-1142.39	181.879	836.621	-1084.45	144.91	837.97	-1229.53	-320.847
-1089.62	-78.0534	1715.57	-1110.01	-227.972	1713.25	-1241.97	-90.6538	1673.97	-1252.92	-171.019	1676.34	-1276.19	-155.07	1546.26	-1351.79	-172.042	1224.05	-1163.99	-150.472	1472.09	-1099.75	-141.921	1234.29	-1355.54	-270.657	1411.38	-1250.04	17.6044	1470.41	-1256.55	95.2986	1243.79	-1248.12	103.051	1126.81	-1214.45	117.832	982.552	-1037.32	88.5614	894.371	-1142.34	181.86	836.577	-1084.4	144.89	837.948	-1229.42	-320.828
-1089.73	-78.0539	1715.6	-1110	-227.981	1713.25	-1241.93	-90.6723	1673.97	-1252.93	-171.018	1676.34	-1276.09	-155.055	1546.25	-1351.74	-172.071	1224.06	-1163.93	-150.462	1472.07	-1099.67	-141.939	1234.26	-1355.51	-270.668	1411.4	-1249.94	17.6027	1470.34	-1256.54	95.3072	1243.75	-1248.06	103.049	1126.75	-1214.42	117.826	982.544	-1037.19	88.6451	894.379	-1142.31	181.834	836.521	-1084.31	144.909	837.939	-1229.38	-320.814
-1089.68	-78.0946	1715.64	-1110.02	-227.987	1713.25	-1241.96	-90.7187	1673.96	-1252.87	-171.048	1676.32	-1275.99	-155.051	1546.22	-1351.7	-172.054	1224.05	-1163.93	-150.415	1472.02	-1099.63	-141.907	1234.21	-1355.45	-270.649	1411.38	-1249.88	17.6117	1470.31	-1256.57	95.2782	1243.76	-1248.06	103.019	1126.73	-1214.45	117.799	982.523	-1037.17	88.665	894.384	-1142.28	181.827	836.482	-1084.34	144.964	837.919	-1229.25	-320.815
-1089.71	-78.1134	1715.63	-1110.01	-228.018	1713.25	-1242	-90.7682	1673.96	-1252.89	-171.112	1676.31	-1275.88	-155.079	1546.17	-1351.66	-172.105	1224.05	-1163.79	-150.448	1471.93	-1099.64	-141.937	1234.13	-1355.38	-270.672	1411.37	-1249.78	17.6005	1470.29	-1256.49	95.2729	1243.69	-1248.03	103.019	1126.7	-1214.38	117.799	982.482	-1037.08	88.7471	894.361	-1142.26	181.84	836.463	-1084.33	144.982	837.92	-1229.22	-320.845
-1089.72	-78.193	1715.66	-1110.04	-228.069	1713.26	-1242.04	-90.8427	1673.98	-1252.9	-171.192	1676.29	-1275.78	-155.101	1546.12	-1351.65	-172.115	1224.04	-1163.78	-150.389	1471.92	-1099.45	-141.939	1234.09	-1355.33	-270.681	1411.35	-1249.68	17.5536	1470.25	-1256.53	95.239	1243.72	-1248.01	103.016	1126.69	-1214.35	117.795	982.463	-1037.06	88.7433	894.323	-1142.23	181.841	836.445	-1084.26	145.076	837.895	-1229.14	-320.888
-1089.8	-78.2263	1715.69	-1110.04	-228.121	1713.25	-1242.05	-90.9135	1673.98	-1252.92	-171.288	1676.26	-1275.72	-155.152	1546.12	-1351.57	-172.146	1224.02	-1163.66	-150.446	1471.83	-1099.5	-141.985	1234	-1355.28	-270.706	1411.34	-1249.6	17.5354	1470.2	-1256.48	95.2205	1243.7	-1247.98	102.975	1126.66	-1214.34	117.795	982.418	-1037.05	88.7473	894.314	-1142.18	181.86	836.422	-1084.25	145.112	837.824	-1229.08	-320.922
-1089.81	-78.2998	1715.68	-1109.98	-228.178	1713.24	-1242.09	-91.0844	1673.91	-1252.92	-171.367	1676.28	-1275.59	-155.2	1546.08	-1351.58	-172.165	1224	-1163.67	-150.481	1471.71	-1099.35	-141.986	1233.99	-1355.18	-270.742	1411.3	-1249.52	17.5098	1470.16	-1256.35	95.1986	1243.63	-1247.94	102.995	1126.6	-1214.32	117.798	982.385	-1037.01	88.7594	894.235	-1142.22	181.884	836.417	-1084.26	145.038	837.82	-1229.06	-320.937
-1089.89	-78.3209	1715.67	-1109.83	-228.195	1713.19	-1242.17	-91.1566	1673.98	-1252.95	-171.5	1676.25	-1275.41	-155.253	1545.99	-1351.52	-172.203	1223.97	-1163.6	-150.5	1471.64	-1099.32	-142.017	1233.87	-1355.12	-270.766	1411.27	-1249.43	17.4616	1470.11	-1256.32	95.1756	1243.6	-1247.94	102.991	1126.58	-1214.31	117.805	982.353	-1037	88.7547	894.172	-1142.21	181.896	836.379	-1084.28	145.043	837.787	-1229.08	-321.009
-1090	-78.413	1715.68	-1109.99	-228.349	1713.16	-1242.19	-91.3163	1673.95	-1252.98	-171.666	1676.27	-1275.31	-155.295	1545.96	-1351.55	-172.236	1223.92	-1163.63	-150.588	1471.55	-1099.37	-142.082	1233.71	-1355.07	-270.846	1411.24	-1249.34	17.3874	1470.02	-1256.27	95.1507	1243.54	-1247.86	102.99	1126.5	-1214.28	117.824	982.297	-1037.01	88.7573	894.058	-1142.19	181.943	836.335	-1084.21	145.143	837.7	-1228.86	-321.038
-1090.02	-78.5121	1715.63	-1109.95	-228.445	1713.12	-1242.31	-91.4593	1673.91	-1252.99	-171.847	1676.23	-1275.19	-155.421	1545.86	-1351.52	-172.274	1223.86	-1163.56	-150.68	1471.39	-1099.32	-142.044	1233.58	-1355.01	-270.907	1411.22	-1249.21	17.2977	1469.94	-1256.1	95.145	1243.45	-1247.87	102.983	1126.47	-1214.25	117.853	982.241	-1036.99	88.7519	893.976	-1142.13	182.01	836.249	-1084.17	145.074	837.612	-1228.83	-321.17
-1090.04	-78.616	1715.6	-1109.69	-228.504	1713.05	-1242.29	-91.654	1673.89	-1252.98	-172.033	1676.22	-1275.04	-155.507	1545.77	-1351.5	-172.344	1223.85	-1163.38	-150.769	1471.31	-1099.22	-142.123	1233.52	-1354.89	-270.994	1411.14	-1249.06	17.2269	1469.88	-1256.1	95.1156	1243.44	-1247.76	102.987	1126.42	-1214.22	117.883	982.163	-1036.98	88.7586	893.88	-1142.14	182.034	836.16	-1084.15	145.146	837.514	-1228.81	-321.248
-1090.08	-78.7461	1715.58	-1109.8	-228.678	1713.04	-1242.3	-91.8631	1673.84	-1252.94	-172.225	1676.14	-1274.89	-155.635	1545.69	-1351.5	-172.418	1223.78	-1163.28	-150.857	1471.16	-1099.12	-142.19	1233.42	-1354.77	-271.111	1411.11	-1248.97	17.1363	1469.77	-1255.97	95.0757	1243.35	-1247.7	102.947	1126.35	-1214.19	117.883	982.096	-1036.97	88.7569	893.773	-1142.13	182.091	836.096	-1084.24	145.149	837.446	-1228.73	-321.367
-1090.16	-78.8817	1715.55	-1109.88	-228.909	1713	-1242.35	-92.06	1673.79	-1252.86	-172.427	1676.04	-1274.76	-155.766	1545.62	-1351.55	-172.467	1223.72	-1163.29	-150.982	1470.99	-1099.12	-142.327	1233.23	-1354.72	-271.229	1411.06	-1248.84	17.0094	1469.7	-1255.93	95.0207	1243.34	-1247.65	102.926	1126.28	-1214.19	117.892	982.039	-1036.99	88.7596	893.655	-1142.12	182.117	836.056	-1084.18	145.165	837.325	-1228.69	-321.508
-1090.22	-79.0802	1715.53	-1109.7	-229.013	1712.91	-1242.32	-92.2602	1673.73	-1252.96	-172.657	1676.01	-1274.64	-155.924	1545.56	-1351.56	-172.55	1223.71	-1163.06	-151.117	1470.86	-1099.08	-142.378	1233.1	-1354.5	-271.343	1410.95	-1248.68	16.8694	1469.65	-1255.8	94.9735	1243.27	-1247.55	102.885	1126.23	-1214.14	117.93	981.966	-1037.04	88.7802	893.536	-1142.15	182.19	836	-1084.28	145.387	837.286	-1228.61	-321.668
-1090.2	-79.3393	1715.48	-1109.94	-229.351	1712.92	-1242.31	-92.5229	1673.65	-1252.93	-172.837	1675.92	-1274.43	-156.097	1545.45	-1351.53	-172.646	1223.64	-1163.05	-151.342	1470.65	-1099.12	-142.546	1232.89	-1354.5	-271.495	1410.9	-1248.5	16.7054	1469.57	-1255.72	94.8713	1243.21	-1247.5	102.848	1126.19	-1214.13	117.933	981.93	-1037.08	88.7992	893.389	-1142.19	182.224	835.941	-1084.34	145.288	837.171	-1228.42	-321.855
-1090.17	-79.5641	1715.45	-1109.72	-229.509	1712.84	-1242.3	-92.7313	1673.57	-1252.9	-173.089	1675.85	-1274.25	-156.272	1545.37	-1351.56	-172.729	1223.57	-1162.79	-151.521	1470.52	-1099.07	-142.623	1232.76	-1354.37	-271.639	1410.82	-1248.32	16.534	1469.5	-1255.6	94.7778	1243.16	-1247.38	102.793	1126.14	-1214.13	117.905	981.863	-1037.1	88.806	893.226	-1142.23	182.278	835.904	-1084.44	145.364	837.053	-1228.27	-322.035
-1090.17	-79.8161	1715.46	-1109.85	-229.836	1712.86	-1242.22	-93.0038	1673.45	-1252.89	-173.311	1675.76	-1274.15	-156.502	1545.29	-1351.61	-172.84	1223.54	-1162.48	-151.668	1470.33	-1099.09	-142.802	1232.59	-1354.33	-271.781	1410.79	-1248.09	16.3478	1469.45	-1255.5	94.6973	1243.14	-1247.3	102.725	1126.07	-1214.08	117.897	981.819	-1037.14	88.809	893.061	-1142.32	182.286	835.863	-1084.46	145.365	836.996	-1228.13	-322.273
-1090.11	-80.1941	1715.43	-1110.32	-230.294	1712.97	-1242.17	-93.2297	1673.37	-1252.88	-173.592	1675.65	-1273.97	-156.715	1545.21	-1351.62	-172.989	1223.48	-1162.32	-151.907	1470.04	-1098.88	-142.941	1232.52	-1354.25	-271.978	1410.75	-1247.86	16.1426	1469.38	-1255.36	94.539	1243.11	-1247.25	102.629	1126.06	-1214.1	117.88	981.772	-1037.19	88.7925	892.94	-1142.35	182.34	835.817	-1084.54	145.374	836.919	-1227.58	-322.512
-1089.98	-80.589	1715.44	-1109.86	-230.432	1712.85	-1242.04	-93.5788	1673.22	-1252.89	-173.913	1675.53	-1273.83	-156.969	1545.15	-1351.63	-173.131	1223.46	-1161.8	-152.206	1469.87	-1098.87	-143.132	1232.36	-1354.16	-272.121	1410.7	-1247.68	15.8999	1469.35	-1255.24	94.3735	1243.08	-1247.2	102.502	1126.05	-1214.12	117.832	981.778	-1037.25	88.7805	892.792	-1142.43	182.358	835.764	-1084.62	145.426	836.819	-1227.48	-322.798
-1089.87	-81.0099	1715.48	-1109.91	-230.837	1712.9	-1242.01	-93.881	1673.09	-1252.83	-174.204	1675.36	-1273.63	-157.238	1545.06	-1351.63	-173.27	1223.41	-1161.49	-152.444	1469.64	-1098.96	-143.379	1232.14	-1354.13	-272.344	1410.66	-1247.42	15.6689	1469.31	-1255.08	94.2058	1243.05	-1247.07	102.401	1126.03	-1214.11	117.791	981.734	-1037.33	88.7893	892.664	-1142.54	182.38	835.734	-1084.69	145.514	836.718	-1227.6	-323.113
-1089.93	-81.4359	1715.55	-1109.73	-231.221	1712.78	-1241.92	-94.2254	1672.95	-1252.74	-174.566	1675.18	-1273.52	-157.51	1544.97	-1351.64	-173.435	1223.35	-1161.13	-152.75	1469.33	-1099.03	-143.648	1231.92	-1354.04	-272.583	1410.64	-1247.21	15.3767	1469.24	-1254.99	94.0135	1243.05	-1246.95	102.289	1126.04	-1214.16	117.74	981.749	-1037.39	88.7759	892.527	-1142.62	182.385	835.688	-1084.76	145.492	836.647	-1227.6	-323.417
-1089.89	-81.9017	1715.57	-1110.01	-231.81	1712.87	-1241.86	-94.65	1672.79	-1252.66	-174.967	1674.98	-1273.34	-157.817	1544.86	-1351.7	-173.622	1223.36	-1160.93	-152.992	1468.97	-1098.88	-143.864	1231.81	-1354.01	-272.821	1410.63	-1246.99	15.0665	1469.22	-1254.83	93.7983	1243.05	-1246.92	102.138	1126.03	-1214.18	117.67	981.732	-1037.41	88.7167	892.397	-1142.74	182.381	835.645	-1084.86	145.439	836.581	-1227.49	-323.705
-1089.81	-82.4162	1715.64	-1109.75	-232.216	1712.77	-1241.8	-95.1079	1672.67	-1252.65	-175.414	1674.81	-1273.22	-158.165	1544.76	-1351.77	-173.872	1223.37	-1160.82	-153.338	1468.55	-1098.8	-144.22	1231.63	-1354.03	-273.108	1410.62	-1246.78	14.71	1469.2	-1254.64	93.5624	1243.05	-1246.84	101.982	1126.08	-1214.19	117.571	981.767	-1037.49	88.7043	892.268	-1142.83	182.364	835.658	-1084.94	145.576	836.506	-1227.46	-324.023
-1089.9	-82.9931	1715.72	-1110.1	-232.891	1712.78	-1241.7	-95.5987	1672.53	-1252.69	-175.911	1674.67	-1272.98	-158.568	1544.66	-1351.77	-174.085	1223.35	-1160.91	-153.8	1468.04	-1099.05	-144.682	1231.38	-1353.9	-273.427	1410.59	-1246.5	14.3117	1469.19	-1254.55	93.31	1243.11	-1246.77	101.754	1126.13	-1214.21	117.49	981.788	-1037.57	88.5943	892.133	-1142.95	182.322	835.702	-1085.13	145.362	836.431	-1227.41	-324.441
-1089.8	-83.5836	1715.78	-1109.9	-233.335	1712.75	-1241.66	-96.134	1672.38	-1252.66	-176.46	1674.52	-1272.76	-158.999	1544.59	-1351.75	-174.367	1223.29	-1160.21	-154.168	1467.96	-1098.81	-144.99	1231.29	-1353.85	-273.74	1410.57	-1246.22	13.9271	1469.2	-1254.32	93.0626	1243.16	-1246.67	101.592	1126.17	-1214.13	117.372	981.798	-1037.64	88.5087	892.035	-1143	182.279	835.754	-1085.22	145.348	836.432	-1227.18	-324.842
-1089.78	-84.2107	1715.88	-1110.17	-234.035	1712.8	-1241.59	-96.7409	1672.28	-1252.49	-177.033	1674.32	-1272.53	-159.432	1544.51	-1351.87	-174.699	1223.36	-1159.88	-154.606	1467.71	-1098.77	-145.429	1231.1	-1353.8	-274.098	1410.58	-1245.94	13.4627	1469.16	-1254.14	92.7489	1243.19	-1246.63	101.348	1126.23	-1214.17	117.256	981.818	-1037.71	88.3269	891.92	-1143.11	182.251	835.79	-1085.22	145.3	836.416	-1226.92	-325.314
-1089.71	-84.9329	1715.92	-1110.07	-234.69	1712.64	-1241.5	-97.3439	1672.24	-1252.45	-177.663	1674.15	-1272.33	-159.913	1544.42	-1351.87	-175.034	1223.37	-1159.74	-155.25	1467.34	-1099.29	-146.022	1230.81	-1353.74	-274.533	1410.58	-1245.68	12.9825	1469.13	-1254.02	92.4139	1243.25	-1246.54	101.112	1126.25	-1214.19	117.114	981.879	-1037.87	88.1693	891.786	-1143.19	182.185	835.847	-1085.34	145.237	836.38	-1226.9	-325.788
-1089.65	-85.6296	1715.96	-1110.08	-235.436	1712.57	-1241.44	-98.013	1672.13	-1252.38	-178.324	1673.97	-1272.1	-160.472	1544.35	-1351.87	-175.374	1223.34	-1159.28	-155.818	1467.15	-1099.26	-146.572	1230.59	-1353.68	-274.979	1410.59	-1245.22	12.4038	1469.09	-1253.84	92.1035	1243.3	-1246.45	100.824	1126.35	-1214.17	116.948	981.925	-1037.99	87.9824	891.699	-1143.31	182.126	835.909	-1085.44	145.225	836.356	-1226.8	-326.333
-1089.56	-86.2694	1715.99	-1109.62	-236.034	1712.53	-1241.36	-98.7312	1671.92	-1252.31	-179.041	1673.85	-1271.94	-161.059	1544.3	-1351.9	-175.801	1223.33	-1158.79	-156.362	1467.11	-1098.8	-147.05	1230.54	-1353.69	-275.504	1410.61	-1244.83	11.8901	1469.09	-1253.59	91.7125	1243.32	-1246.38	100.531	1126.41	-1214.17	116.736	981.938	-1038.02	87.8301	891.595	-1143.37	182.06	835.957	-1085.51	145.006	836.34	-1226.78	-327.009
-1089.6	-87.0318	1715.96	-1109.14	-236.601	1712.4	-1241.19	-99.5356	1671.85	-1252.12	-179.852	1673.72	-1271.75	-161.695	1544.24	-1351.91	-176.305	1223.29	-1159.1	-157.082	1466.84	-1099.02	-147.725	1230.36	-1353.72	-276.059	1410.62	-1244.62	11.2676	1469.12	-1253.34	91.3154	1243.41	-1246.27	100.202	1126.5	-1214.23	116.532	982	-1038.2	87.5778	891.538	-1143.47	181.93	836.017	-1085.66	144.844	836.369	-1226.77	-327.615
-1089.49	-87.8374	1715.95	-1109.38	-237.531	1712.38	-1241.08	-100.303	1671.83	-1252.02	-180.676	1673.59	-1271.61	-162.377	1544.15	-1351.99	-176.885	1223.31	-1158.85	-157.851	1466.74	-1099.15	-148.406	1230.15	-1353.65	-276.682	1410.6	-1244.24	10.6165	1469.11	-1253.15	90.7978	1243.47	-1246.12	99.8403	1126.55	-1214.23	116.283	982.093	-1038.21	87.3564	891.431	-1143.53	181.79	836.046	-1085.68	144.632	836.307	-1226.52	-328.271
-1089.35	-88.8112	1715.93	-1109.59	-238.599	1712.3	-1240.98	-101.182	1671.75	-1251.94	-181.496	1673.48	-1271.41	-163.121	1544.08	-1352.12	-177.487	1223.35	-1159.01	-158.961	1466.44	-1099.7	-149.393	1229.85	-1353.73	-277.378	1410.65	-1243.99	9.84614	1469.13	-1252.99	90.2127	1243.59	-1245.86	99.4346	1126.63	-1214.26	116.012	982.199	-1038.33	87.047	891.307	-1143.68	181.62	836.105	-1085.81	144.568	836.335	-1226.41	-329.119
-1089.19	-89.6395	1715.94	-1108.95	-239.351	1712.14	-1240.83	-102.025	1671.66	-1251.71	-182.38	1673.35	-1271.29	-163.883	1544.04	-1352.23	-178.117	1223.43	-1158.19	-159.63	1466.45	-1099.02	-149.976	1229.9	-1353.71	-278.108	1410.66	-1243.53	9.10652	1469.13	-1252.65	89.6768	1243.7	-1245.79	98.9985	1126.82	-1214.31	115.687	982.382	-1038.41	86.8369	891.232	-1143.74	181.44	836.194	-1085.89	144.395	836.378	-1226.47	-329.845
-1089.07	-90.6195	1715.95	-1108.97	-240.328	1712.12	-1240.71	-102.978	1671.62	-1251.6	-183.309	1673.24	-1271.1	-164.771	1543.99	-1352.22	-178.835	1223.45	-1158.15	-160.456	1466.26	-1099.11	-150.808	1229.79	-1353.73	-278.852	1410.69	-1243.31	8.26254	1469.19	-1252.35	89.074	1243.86	-1245.57	98.4699	1126.96	-1214.3	115.367	982.536	-1038.46	86.4713	891.145	-1143.84	181.238	836.368	-1085.97	144.101	836.39	-1226.52	-330.774
-1088.9	-91.687	1715.96	-1108.7	-241.305	1711.98	-1240.52	-103.978	1671.56	-1251.54	-184.315	1673.18	-1271	-165.755	1543.98	-1352.29	-179.581	1223.51	-1158.34	-161.421	1466.06	-1099.44	-151.657	1229.67	-1353.72	-279.706	1410.76	-1243.02	7.35661	1469.26	-1252.09	88.4266	1244.02	-1245.39	97.942	1127.14	-1214.11	115.013	982.662	-1038.48	86.1143	891.056	-1143.93	181.03	836.548	-1086.17	143.941	836.439	-1226.65	-331.773
-1088.69	-92.7858	1716.04	-1108.6	-242.397	1711.95	-1240.3	-105.06	1671.48	-1251.32	-185.398	1673.02	-1270.79	-166.688	1543.96	-1352.37	-180.333	1223.59	-1157.95	-162.503	1466.01	-1099.54	-152.543	1229.49	-1353.77	-280.607	1410.81	-1242.82	6.41476	1469.32	-1251.87	87.7371	1244.22	-1245.27	97.373	1127.34	-1214	114.56	982.863	-1038.6	85.7163	890.981	-1143.99	180.801	836.8	-1086.3	143.697	836.509	-1226.3	-332.778
-1088.71	-93.9526	1716.07	-1108.68	-243.725	1711.95	-1240.22	-106.247	1671.41	-1251.22	-186.535	1672.94	-1270.59	-167.764	1543.94	-1352.45	-181.159	1223.65	-1157.64	-163.606	1465.84	-1099.45	-153.489	1229.44	-1353.73	-281.597	1410.84	-1242.58	5.32801	1469.41	-1251.47	86.929	1244.37	-1245.08	96.7389	1127.6	-1213.92	114.111	983.076	-1038.68	85.2688	890.952	-1144.05	180.542	837.055	-1086.37	143.367	836.648	-1226.56	-333.798
-1088.73	-95.3009	1716.08	-1109.03	-245.167	1711.89	-1240.06	-107.394	1671.35	-1251.05	-187.743	1672.79	-1270.52	-168.888	1543.94	-1352.53	-182.101	1223.72	-1158.74	-164.929	1465.44	-1100.27	-154.722	1229.1	-1353.69	-282.586	1410.85	-1242.45	4.16756	1469.52	-1251.3	86.0027	1244.6	-1244.87	96.0601	1127.8	-1213.93	113.612	983.317	-1038.82	84.762	890.899	-1144.19	180.25	837.376	-1086.56	142.763	836.776	-1226.48	-334.979
-1088.57	-96.5897	1716.07	-1108.9	-246.397	1711.81	-1239.95	-108.718	1671.16	-1250.96	-189.041	1672.69	-1270.25	-170.115	1543.85	-1352.59	-183.002	1223.76	-1158.66	-166.145	1465.27	-1100.25	-155.79	1228.95	-1353.72	-283.706	1410.89	-1242.31	2.98738	1469.6	-1251.27	85.1413	1244.87	-1244.66	95.2681	1128	-1213.92	113.149	983.566	-1038.93	84.2723	890.951	-1144.25	179.935	837.689	-1086.72	142.397	836.931	-1226.15	-336.218
-1088.37	-97.8432	1716.03	-1108.6	-247.656	1711.79	-1239.81	-110.118	1671.04	-1250.9	-190.381	1672.59	-1270.15	-171.335	1543.84	-1352.76	-184.044	1223.77	-1157.32	-167.204	1465.33	-1099.57	-156.647	1228.93	-1353.73	-284.873	1410.89	-1241.93	1.81146	1469.65	-1251.09	84.2202	1245.03	-1244.53	94.4911	1128.2	-1213.98	112.588	983.839	-1038.87	83.8475	891.055	-1144.26	179.605	837.935	-1086.65	142.259	837.121	-1226.31	-337.348
-1088.43	-99.37	1715.97	-1108.7	-249.233	1711.59	-1239.76	-111.498	1671.1	-1250.76	-191.82	1672.45	-1270.01	-172.709	1543.76	-1352.85	-185.122	1223.78	-1158.4	-168.76	1464.94	-1100.35	-158.128	1228.59	-1353.69	-286.116	1410.88	-1241.91	0.449843	1469.76	-1250.91	83.1411	1245.25	-1244.53	93.6779	1128.42	-1213.94	111.961	984.07	-1039	83.3218	891.152	-1144.4	179.164	838.303	-1086.84	141.769	837.313	-1225.98	-338.67
-1088.15	-100.775	1715.96	-1107.85	-250.382	1711.42	-1239.73	-112.987	1671.02	-1250.67	-193.298	1672.28	-1269.89	-174.121	1543.71	-1353.01	-186.289	1223.76	-1157.37	-169.807	1464.98	-1099.28	-159.139	1228.61	-1353.66	-287.425	1410.83	-1241.6	-0.860843	1469.79	-1250.56	82.1295	1245.36	-1244.41	92.7898	1128.63	-1213.85	111.283	984.268	-1038.95	82.9116	891.264	-1144.37	178.718	838.575	-1086.82	141.505	837.52	-1226.05	-340.058
-1088.29	-102.47	1715.83	-1108.55	-252.333	1711.31	-1239.64	-114.537	1670.85	-1250.64	-194.871	1672.15	-1269.85	-175.583	1543.61	-1353.13	-187.556	1223.72	-1158.1	-171.66	1464.62	-1100.54	-160.753	1228.17	-1353.69	-288.843	1410.78	-1241.49	-2.3986	1469.82	-1250.7	80.9115	1245.56	-1244.32	91.7757	1128.8	-1213.85	110.496	984.45	-1038.99	82.3214	891.446	-1144.51	178.201	838.913	-1086.94	140.816	837.783	-1225.95	-341.601
-1087.89	-104.012	1715.8	-1107.75	-253.596	1711.14	-1239.49	-116.285	1670.66	-1250.42	-196.513	1671.93	-1269.61	-177.142	1543.48	-1353.27	-188.911	1223.7	-1157.2	-172.787	1464.6	-1099.32	-161.866	1228.29	-1353.71	-290.323	1410.71	-1241.08	-3.81169	1469.79	-1250.6	79.7484	1245.72	-1244.27	90.7354	1128.98	-1213.79	109.715	984.648	-1038.88	81.9075	891.632	-1144.44	177.695	839.18	-1086.64	140.346	838.088	-1225.69	-343.058
-1088.04	-105.908	1715.67	-1108.3	-255.746	1710.99	-1239.36	-117.927	1670.59	-1250.36	-198.256	1671.78	-1269.43	-178.746	1543.33	-1353.37	-190.342	1223.64	-1157.7	-174.815	1464.25	-1100.34	-163.683	1227.78	-1353.63	-291.811	1410.61	-1241.09	-5.47037	1469.85	-1250.55	78.4635	1245.85	-1244.38	89.687	1129.14	-1213.88	108.946	984.84	-1038.89	81.202	891.839	-1144.49	177.049	839.479	-1086.81	139.823	838.414	-1225.91	-344.796
-1087.77	-107.474	1715.62	-1107.28	-257.061	1710.79	-1239.3	-119.688	1670.47	-1250.12	-200.063	1671.57	-1269.29	-180.488	1543.21	-1353.43	-191.851	1223.61	-1156.53	-176.13	1464.32	-1099.39	-164.856	1227.82	-1353.68	-293.469	1410.54	-1240.61	-7.08945	1469.78	-1250.43	77.1063	1245.97	-1244.3	88.5223	1129.26	-1213.93	108.014	985.04	-1038.77	80.6502	892.03	-1144.39	176.459	839.73	-1086.73	139.475	838.674	-1225.57	-346.347
-1087.67	-109.311	1715.5	-1107.13	-258.961	1710.67	-1239.17	-121.641	1670.29	-1250.02	-201.94	1671.41	-1269.05	-182.32	1543.09	-1353.6	-193.367	1223.64	-1156	-177.848	1464.18	-1099.07	-166.468	1227.64	-1353.63	-295.116	1410.45	-1240.5	-8.77105	1469.85	-1250.46	75.6658	1246.12	-1244.25	87.3092	1129.43	-1213.82	107.023	985.229	-1038.73	80.0114	892.28	-1144.43	175.764	839.99	-1086.8	139.007	839.001	-1225.64	-348.308
-1087.72	-111.479	1715.36	-1107.81	-261.295	1710.5	-1239	-123.609	1670.11	-1249.93	-203.936	1671.26	-1268.84	-184.212	1542.96	-1353.67	-194.981	1223.6	-1157.43	-180.201	1463.66	-1100.66	-168.612	1227.05	-1353.7	-296.911	1410.43	-1240.36	-10.7703	1469.87	-1250.37	74.0715	1246.32	-1244.22	86.0426	1129.64	-1213.72	105.997	985.396	-1038.85	79.2324	892.5	-1144.57	174.999	840.331	-1087.05	138.288	839.329	-1225.67	-350.071
-1087.49	-113.28	1715.3	-1107.18	-263.13	1710.38	-1238.88	-125.737	1669.95	-1249.67	-206.044	1671.09	-1268.65	-186.171	1542.87	-1353.94	-196.612	1223.65	-1155.64	-181.633	1463.79	-1099.43	-170.005	1227.08	-1353.6	-298.749	1410.36	-1239.87	-12.53	1469.91	-1250.24	72.5829	1246.49	-1244.23	84.7058	1129.88	-1213.85	104.926	985.674	-1038.68	78.598	892.742	-1144.46	174.232	840.667	-1086.87	137.713	839.677	-1225.54	-352.152
-1087.3	-115.363	1715.12	-1107.38	-265.334	1710.26	-1238.73	-127.888	1669.8	-1249.53	-208.21	1670.9	-1268.42	-188.181	1542.76	-1354.25	-198.295	1223.7	-1155.5	-183.761	1463.52	-1099.29	-171.813	1226.88	-1353.72	-300.642	1410.37	-1239.59	-14.4555	1469.98	-1250.09	70.8843	1246.72	-1244.09	83.3036	1130.09	-1213.85	103.763	985.909	-1038.53	77.7896	892.995	-1144.44	173.465	841.044	-1086.81	136.998	840.038	-1225.46	-353.949
-1087.44	-117.769	1714.92	-1106.99	-267.608	1709.92	-1238.55	-130.212	1669.57	-1249.38	-210.509	1670.73	-1268.28	-190.351	1542.65	-1354.47	-200.043	1223.72	-1156.85	-186.228	1462.97	-1101.14	-174.18	1226.18	-1353.65	-302.614	1410.32	-1239.56	-16.679	1470.08	-1250.05	69.113	1246.95	-1244.07	81.8046	1130.38	-1213.71	102.488	986.222	-1038.68	76.8301	893.297	-1144.7	172.529	841.505	-1086.99	136.116	840.436	-1224.95	-356.164
-1087.19	-120.098	1714.77	-1106.86	-269.899	1709.72	-1238.42	-132.527	1669.52	-1249.13	-212.867	1670.56	-1268.05	-192.539	1542.59	-1354.75	-201.861	1223.72	-1156.8	-188.463	1462.62	-1101.22	-176.167	1225.97	-1353.63	-304.678	1410.29	-1239.24	-18.8213	1470.17	-1249.94	67.2597	1247.22	-1244	80.2599	1130.68	-1213.76	101.324	986.584	-1038.65	75.933	893.536	-1144.81	171.565	841.965	-1087.21	135.283	840.835	-1225.4	-358.344
-1087.11	-122.382	1714.55	-1106.56	-272.284	1709.45	-1238.24	-135.008	1669.37	-1248.9	-215.31	1670.41	-1267.86	-194.82	1542.48	-1355.05	-203.765	1223.78	-1156.29	-190.768	1462.53	-1101.52	-178.158	1225.67	-1353.66	-306.879	1410.3	-1238.99	-21.0653	1470.3	-1249.72	65.4342	1247.49	-1243.79	78.6408	1130.94	-1213.73	99.9837	986.899	-1038.61	74.9958	893.81	-1144.91	170.542	842.412	-1087.32	134.358	841.236	-1225.23	-360.646
-1086.85	-124.833	1714.37	-1106.26	-274.756	1709.2	-1238.1	-137.504	1669.29	-1248.66	-217.841	1670.26	-1267.8	-197.196	1542.42	-1355.38	-205.803	1223.84	-1156.73	-193.07	1462.17	-1101.5	-180.343	1225.43	-1353.73	-309.126	1410.28	-1238.74	-23.3441	1470.44	-1249.55	63.5067	1247.79	-1243.82	76.9732	1131.31	-1213.71	98.5674	987.296	-1038.56	74.0249	894.127	-1145	169.472	842.9	-1087.3	133.399	841.639	-1225.31	-363.021
-1086.6	-127.348	1714.14	-1105.94	-277.246	1708.91	-1237.91	-140.132	1669.21	-1248.39	-220.476	1670.15	-1267.6	-199.648	1542.37	-1355.65	-207.911	1223.92	-1155.92	-195.507	1462.15	-1101.95	-182.503	1225.14	-1353.75	-311.472	1410.27	-1238.51	-25.7108	1470.57	-1249.33	61.5013	1248.09	-1243.52	75.1962	1131.58	-1213.74	97.1764	987.662	-1038.46	72.9248	894.469	-1145.09	168.375	843.38	-1087.32	132.344	842.088	-1225.06	-365.501
-1086.2	-129.643	1713.98	-1105.21	-279.592	1708.81	-1237.72	-142.795	1669.21	-1248.16	-223.166	1670.09	-1267.38	-202.184	1542.22	-1356	-210.087	1223.98	-1154.51	-197.441	1462.24	-1100.1	-184.301	1225.41	-1353.8	-313.857	1410.24	-1237.99	-28.0324	1470.7	-1248.98	59.5327	1248.4	-1243.44	73.4319	1131.95	-1213.61	95.6622	988.057	-1038.21	72.0156	894.79	-1145.02	167.24	843.814	-1087.13	131.423	842.478	-1224.61	-367.837
-1086.18	-132.611	1713.7	-1105.2	-282.549	1708.39	-1237.6	-145.558	1669.19	-1247.86	-225.929	1670.03	-1267.25	-204.803	1542.18	-1356.37	-212.341	1224.05	-1156.11	-200.52	1461.73	-1102.3	-187.135	1224.83	-1353.79	-316.341	1410.25	-1237.95	-30.6748	1470.88	-1248.87	57.3022	1248.73	-1243.28	71.4747	1132.35	-1213.5	94.1139	988.442	-1038.41	70.6693	895.11	-1145.28	165.924	844.409	-1087.5	130.144	842.97	-1224.69	-370.412
-1085.96	-135.378	1713.47	-1105.02	-285.339	1708.12	-1237.44	-148.401	1669.21	-1247.64	-228.783	1670.01	-1267.1	-207.495	1542.16	-1356.74	-214.674	1224.15	-1155.66	-203.183	1461.66	-1102.54	-189.58	1224.59	-1353.81	-318.878	1410.24	-1237.69	-33.2565	1471.05	-1248.68	55.1135	1249.12	-1243.28	69.5627	1132.79	-1213.44	92.46	988.845	-1038.73	69.691	895.574	-1145.33	164.632	844.904	-1087.57	128.908	843.395	-1224.72	-373.209
-1085.68	-138.228	1713.28	-1104.57	-288.11	1707.86	-1237.22	-151.323	1669.23	-1247.47	-231.718	1670.06	-1266.97	-210.279	1542.14	-1357.01	-217.111	1224.25	-1155.98	-205.74	1461.51	-1102.97	-192.088	1224.4	-1353.77	-321.464	1410.21	-1237.56	-35.8792	1471.21	-1248.49	52.8413	1249.47	-1243.02	67.5364	1133.15	-1213.4	90.7822	989.341	-1038.67	68.5017	896.007	-1145.42	163.289	845.438	-1087.5	127.647	843.945	-1224.78	-375.88
-1085.52	-141.124	1713.11	-1104.17	-291.04	1707.65	-1237.03	-154.339	1669.29	-1247.22	-234.74	1670.03	-1266.76	-213.074	1542.12	-1357.38	-219.627	1224.41	-1155.76	-208.485	1461.41	-1103.11	-194.666	1224.29	-1353.83	-324.171	1410.23	-1237.36	-38.6442	1471.39	-1248.22	50.4678	1249.84	-1242.89	65.4598	1133.56	-1213.21	89.0759	989.711	-1038.53	67.1344	896.464	-1145.46	161.879	846.003	-1087.59	126.399	844.475	-1224.81	-378.648
-1085.23	-144.124	1712.95	-1103.91	-294.037	1707.42	-1236.84	-157.386	1669.35	-1247.02	-237.783	1670.07	-1266.71	-215.994	1542.15	-1357.68	-222.217	1224.5	-1155.49	-211.336	1461.37	-1103.33	-197.258	1224.17	-1353.85	-326.95	1410.27	-1237.15	-41.4393	1471.61	-1247.99	48.0658	1250.22	-1242.73	63.2608	1133.99	-1213.28	87.1869	990.291	-1038.38	65.7825	896.93	-1145.56	160.417	846.611	-1087.77	125.045	845.056	-1224.43	-381.46
-1085.02	-147.115	1712.84	-1103.52	-297.043	1707.18	-1236.68	-160.494	1669.42	-1246.74	-240.92	1670.09	-1266.57	-218.926	1542.2	-1358.01	-224.845	1224.68	-1155.69	-214.281	1461.28	-1103.74	-199.819	1224.02	-1353.86	-329.761	1410.35	-1236.96	-44.2596	1471.82	-1247.88	45.5394	1250.6	-1242.56	61.0376	1134.41	-1213.18	85.2731	990.737	-1038.14	64.4015	897.422	-1145.67	158.913	847.243	-1087.74	123.649	845.671	-1224.46	-384.305
-1084.76	-150.194	1712.7	-1103.17	-300.128	1706.94	-1236.45	-163.645	1669.53	-1246.47	-244.046	1670.13	-1266.51	-221.939	1542.26	-1358.44	-227.535	1224.92	-1155.57	-217.201	1461.26	-1103.73	-202.583	1223.9	-1354.01	-332.678	1410.45	-1236.81	-47.175	1472.05	-1247.61	42.9212	1250.98	-1242.46	58.6798	1134.85	-1213.15	83.2837	991.267	-1037.92	63.041	897.983	-1145.78	157.306	847.883	-1087.75	122.309	846.282	-1224.56	-387.309
-1084.27	-153.073	1712.66	-1102.41	-302.987	1706.91	-1236.27	-166.866	1669.64	-1246.27	-247.24	1670.25	-1266.41	-225.004	1542.31	-1358.9	-230.341	1225.14	-1153.22	-219.556	1461.71	-1102.42	-204.799	1224.23	-1354.06	-335.598	1410.59	-1236.34	-49.9667	1472.28	-1247.56	40.3493	1251.45	-1242.44	56.2906	1135.38	-1213	81.2347	991.783	-1037.38	61.7915	898.555	-1145.74	155.711	848.46	-1087.52	120.985	846.876	-1224.18	-390.156
-1084.23	-156.533	1712.48	-1102.56	-306.521	1706.61	-1236.1	-170.064	1669.79	-1246.03	-250.493	1670.31	-1266.3	-228.092	1542.38	-1359.34	-233.165	1225.37	-1155.25	-223.143	1461.3	-1104.47	-208.135	1223.85	-1354.13	-338.581	1410.72	-1236.46	-53.0936	1472.62	-1247.51	37.5829	1251.87	-1242.28	53.9173	1135.83	-1212.91	79.0922	992.256	-1037.43	60.2035	899.249	-1146.11	153.802	849.2	-1087.86	119.332	847.616	-1224.36	-393.433
-1084.08	-159.781	1712.45	-1102.27	-309.791	1706.47	-1235.89	-173.317	1669.95	-1245.82	-253.716	1670.45	-1266.3	-231.201	1542.54	-1359.81	-236.062	1225.67	-1155.23	-226.118	1461.31	-1104.92	-210.949	1223.85	-1354.09	-341.598	1410.85	-1236.4	-56.1423	1472.93	-1247.46	34.7545	1252.35	-1242.18	51.384	1136.33	-1212.94	76.9258	992.82	-1037.2	58.8806	900.007	-1146.38	151.924	849.858	-1087.97	117.822	848.331	-1224.53	-396.463
-1083.69	-163.077	1712.41	-1102	-312.991	1706.41	-1235.74	-176.531	1670.14	-1245.61	-256.987	1670.6	-1266.2	-234.407	1542.65	-1360.26	-238.97	1225.97	-1154.86	-229.1	1461.46	-1105.3	-213.76	1223.83	-1354.16	-344.642	1411.02	-1236.29	-59.2084	1473.28	-1247.36	31.9513	1252.81	-1242.14	48.8808	1136.88	-1212.8	74.6157	993.402	-1036.72	57.5511	900.83	-1146.61	149.893	850.468	-1087.88	116.176	849.051	-1224.15	-399.455
-1083.49	-166.308	1712.37	-1101.72	-316.255	1706.33	-1235.5	-179.921	1670.23	-1245.41	-260.281	1670.77	-1266.01	-237.574	1542.79	-1360.67	-241.921	1226.33	-1154.47	-232.141	1461.54	-1105.6	-216.721	1223.92	-1354.34	-347.738	1411.32	-1236.14	-62.2675	1473.62	-1247.3	29.1383	1253.28	-1242.11	46.313	1137.42	-1212.82	72.3519	994.017	-1036.35	56.432	901.844	-1146.83	147.774	851.082	-1088	114.522	849.763	-1223.97	-402.625
-1083.24	-169.619	1712.36	-1101.51	-319.587	1706.33	-1235.31	-183.187	1670.51	-1245.25	-263.596	1670.98	-1266.14	-240.833	1543.09	-1361.12	-244.924	1226.71	-1154.47	-235.35	1461.65	-1105.96	-219.664	1223.95	-1354.32	-350.872	1411.64	-1235.91	-65.3391	1473.99	-1247.19	26.2001	1253.77	-1242.01	43.68	1137.98	-1212.71	69.9449	994.626	-1035.87	55.221	902.912	-1147.04	145.552	851.693	-1087.93	112.762	850.542	-1224	-405.918
-1082.97	-172.935	1712.41	-1101.23	-322.864	1706.34	-1235.14	-186.487	1670.75	-1244.99	-266.88	1671.21	-1266.05	-244.05	1543.35	-1361.64	-247.934	1227.16	-1154.99	-238.551	1461.72	-1106.47	-222.558	1223.97	-1354.35	-354.022	1411.92	-1235.78	-68.4637	1474.42	-1247.22	23.3269	1254.33	-1242.03	41.0458	1138.58	-1212.54	67.5284	995.215	-1035.52	53.9007	903.942	-1147.14	143.243	852.274	-1087.8	110.889	851.431	-1224.3	-408.941
-1082.84	-176.167	1712.48	-1100.97	-326.232	1706.4	-1234.96	-189.862	1671.05	-1244.71	-270.234	1671.45	-1266.04	-247.32	1543.65	-1362.21	-250.99	1227.67	-1154.88	-241.652	1461.87	-1106.75	-225.514	1224.14	-1354.47	-357.201	1412.34	-1235.76	-71.5189	1474.94	-1247.05	20.3723	1254.88	-1241.83	38.3466	1139.17	-1212.41	65.0762	995.901	-1035.03	52.4772	905.09	-1147.21	140.92	852.87	-1087.64	109.071	852.205	-1224.15	-412.082
-1082.33	-179.196	1712.61	-1099.48	-328.906	1706.38	-1234.74	-193.201	1671.38	-1244.55	-273.606	1671.75	-1265.97	-250.479	1544.03	-1362.79	-253.997	1228.16	-1152.73	-244.251	1462.55	-1105.34	-227.856	1224.62	-1354.67	-360.379	1412.77	-1235.49	-74.4158	1475.43	-1247.01	17.4364	1255.52	-1241.86	35.6152	1139.83	-1212.14	62.511	996.586	-1033.52	51.3084	906.376	-1147.23	138.522	853.544	-1087.42	107.11	853.136	-1223.76	-415.099
-1082.23	-182.843	1712.74	-1100.34	-332.825	1706.45	-1234.6	-196.496	1671.75	-1244.28	-276.897	1672.09	-1266	-253.616	1544.38	-1363.32	-256.992	1228.68	-1154.24	-247.901	1462.58	-1107.88	-231.334	1224.41	-1354.65	-363.468	1413.15	-1235.6	-77.6167	1475.96	-1246.88	14.3966	1256.07	-1241.8	32.8976	1140.5	-1212.07	59.961	997.296	-1033.37	49.4624	907.69	-1147.14	136.073	854.263	-1087.31	105.184	854.124	-1223.87	-418.328
-1082.07	-186.164	1712.95	-1100.31	-336.208	1706.5	-1234.48	-199.734	1672.25	-1244.14	-280.18	1672.49	-1266.08	-256.796	1544.77	-1363.96	-260.019	1229.25	-1154.78	-251.015	1462.79	-1108.09	-234.253	1224.75	-1354.78	-366.595	1413.64	-1235.54	-80.6203	1476.5	-1246.71	11.5066	1256.72	-1241.62	30.1455	1141.14	-1211.73	57.3608	997.986	-1032.96	47.6568	908.898	-1147.04	133.657	855.097	-1086.83	103.094	855.107	-1224.33	-421.37
-1081.49	-189.178	1713.12	-1099.14	-338.944	1706.61	-1234.34	-203.013	1672.71	-1244.08	-283.42	1672.89	-1266.07	-259.909	1545.19	-1364.39	-263.022	1229.86	-1155	-254.036	1463.13	-1106.71	-236.717	1225.37	-1354.9	-369.695	1414.1	-1235.35	-83.5233	1477.06	-1246.68	8.57476	1257.36	-1241.45	27.3286	1141.8	-1211.28	54.7342	998.669	-1032.23	45.9066	909.992	-1146.78	131.21	855.987	-1086.45	100.997	856.161	-1224.03	-424.365
-1081.58	-192.771	1713.3	-1099.9	-342.738	1706.65	-1234.17	-206.193	1673.17	-1243.97	-286.641	1673.27	-1266.15	-262.96	1545.55	-1364.93	-266.031	1230.41	-1154.76	-257.018	1463.57	-1109.06	-240.066	1225.36	-1355.1	-372.75	1414.56	-1235.59	-86.6113	1477.66	-1246.62	5.59857	1257.98	-1241.29	24.6238	1142.44	-1211.21	52.167	999.46	-1032.03	43.749	911.277	-1146.38	128.756	856.85	-1085.89	98.8446	857.282	-1224.15	-427.494
-1081.14	-195.704	1713.58	-1098.25	-345.258	1706.64	-1234.02	-209.387	1673.61	-1243.81	-289.777	1673.68	-1266.37	-266.041	1546.05	-1365.41	-268.957	1230.91	-1154.05	-259.687	1464.12	-1107.47	-242.292	1226.12	-1355.27	-375.819	1415.05	-1235.51	-89.41	1478.25	-1246.44	2.78518	1258.62	-1241.16	21.8778	1143.15	-1210.81	49.5514	1000.18	-1031.3	41.9414	912.375	-1146.08	126.262	857.721	-1084.95	96.6617	858.473	-1223.89	-430.292
-1081.13	-198.855	1713.78	-1099.29	-348.952	1706.91	-1233.97	-212.502	1674.1	-1243.81	-292.893	1674.06	-1266.45	-268.982	1546.47	-1366	-271.917	1231.54	-1154.87	-262.672	1464.39	-1107.87	-245.027	1226.52	-1355.37	-378.804	1415.51	-1235.54	-92.3399	1478.83	-1246.4	-0.0283078	1259.22	-1240.98	19.133	1143.81	-1210.34	46.9083	1000.89	-1030.65	39.9483	913.596	-1145.65	123.704	858.545	-1084.16	94.4436	859.638	-1224.26	-433.295
-1081.24	-202.308	1713.98	-1099.74	-352.3	1706.88	-1233.96	-215.547	1674.5	-1243.84	-295.943	1674.47	-1266.71	-271.956	1546.85	-1366.58	-274.886	1232.1	-1155.39	-265.779	1464.63	-1110.47	-248.406	1226.58	-1355.71	-381.838	1415.97	-1235.82	-95.3201	1479.4	-1246.39	-2.90166	1259.84	-1240.86	16.436	1144.49	-1209.84	44.3592	1001.57	-1030.39	37.9034	914.967	-1145.31	120.986	859.342	-1083.58	92.068	860.628	-1224.62	-436.407
-1081.2	-205.385	1714.18	-1099.64	-355.309	1707.01	-1233.97	-218.541	1674.88	-1243.86	-298.935	1674.81	-1266.99	-274.857	1547.3	-1367.17	-277.822	1232.63	-1155.68	-268.562	1464.9	-1111.17	-251.053	1226.85	-1355.92	-384.743	1416.4	-1236.11	-98.1432	1479.94	-1246.19	-5.61593	1260.43	-1240.61	13.8037	1145.08	-1209.43	41.7062	1002.22	-1029.61	36.0342	916.308	-1144.87	118.268	860.002	-1082.93	89.6674	861.481	-1224.79	-439.202
-1080.9	-208.078	1714.37	-1098.24	-357.66	1706.96	-1234.09	-221.42	1675.37	-1243.93	-301.854	1675.12	-1267.18	-277.64	1547.64	-1367.77	-280.71	1233.08	-1154.7	-270.781	1465.3	-1109.73	-253.043	1227.43	-1356.13	-387.612	1416.84	-1236.26	-100.721	1480.44	-1246.04	-8.29111	1261.01	-1240.31	11.1652	1145.62	-1208.8	39.0419	1002.86	-1028.5	34.3382	917.525	-1144.4	115.446	860.622	-1082.4	87.3009	862.419	-1224.76	-441.817
-1081.3	-211.292	1714.49	-1099.67	-361.222	1707.15	-1234.28	-224.249	1675.72	-1244.08	-304.653	1675.44	-1267.42	-280.436	1547.99	-1368.39	-283.519	1233.54	-1155.74	-273.971	1465.57	-1112.41	-256.164	1227.23	-1356.35	-390.435	1417.2	-1236.55	-103.543	1480.92	-1246.01	-11.0041	1261.55	-1240.07	8.61923	1146.19	-1208.37	36.5019	1003.46	-1027.93	32.4435	919.018	-1143.66	112.625	861.069	-1081.72	84.843	863.297	-1225.11	-444.594
-1081.26	-214.17	1714.69	-1099.9	-364.046	1707.16	-1234.34	-227.012	1676.03	-1244.28	-307.421	1675.7	-1267.65	-283.133	1548.25	-1368.98	-286.245	1233.98	-1156.3	-276.578	1465.8	-1112.82	-258.577	1227.48	-1356.62	-393.176	1417.49	-1236.85	-106.127	1481.37	-1245.91	-13.6156	1262	-1239.88	6.16026	1146.69	-1207.74	33.9669	1003.96	-1026.87	30.6653	920.444	-1142.93	109.794	861.471	-1080.78	82.3888	864.076	-1225.06	-447.212
-1081.39	-216.909	1714.85	-1100.05	-366.779	1707.18	-1234.55	-229.656	1676.35	-1244.46	-310.09	1675.92	-1268.03	-285.781	1548.55	-1369.59	-288.908	1234.36	-1156.77	-279.074	1466.01	-1113.53	-260.904	1227.68	-1357.05	-395.927	1417.91	-1237.1	-108.679	1481.77	-1245.86	-16.0605	1262.38	-1239.52	3.69298	1147.07	-1207.08	31.3909	1004.46	-1025.69	28.9202	921.901	-1142.11	106.936	861.854	-1080.03	80.02	864.92	-1225.42	-449.883
-1081.72	-219.517	1714.93	-1100.39	-369.461	1707.24	-1234.71	-232.272	1676.53	-1244.74	-312.67	1676.11	-1268.39	-288.337	1548.78	-1370.23	-291.475	1234.72	-1156.88	-281.498	1466.25	-1114.24	-263.219	1227.84	-1357.4	-398.598	1418.18	-1237.42	-111.108	1482.08	-1245.69	-18.5058	1262.69	-1239.28	1.29461	1147.42	-1206.37	28.9098	1004.87	-1024.38	27.1563	923.309	-1141.12	104.121	862.194	-1078.98	77.6169	865.754	-1225.71	-452.341
-1081.6	-221.821	1715.04	-1099.31	-371.363	1707.1	-1234.97	-234.797	1676.73	-1245.07	-315.161	1676.31	-1268.82	-290.801	1549.02	-1370.97	-293.893	1235.07	-1155.86	-283.432	1466.63	-1113.16	-264.929	1228.32	-1357.77	-401.133	1418.43	-1237.49	-113.37	1482.35	-1245.58	-20.8323	1262.99	-1238.93	-1.04668	1147.66	-1205.57	26.546	1005.17	-1022.7	25.5118	924.648	-1140.01	101.34	862.544	-1077.75	75.1972	866.626	-1225.64	-454.527
-1082.21	-224.545	1715.06	-1100.8	-374.452	1707.21	-1235.19	-237.274	1676.83	-1245.3	-317.621	1676.41	-1269.01	-293.182	1549.14	-1371.6	-296.222	1235.32	-1157.64	-286.214	1466.47	-1115.52	-267.651	1228.16	-1358.2	-403.556	1418.68	-1238.08	-115.748	1482.65	-1245.63	-23.1172	1263.21	-1238.81	-3.27327	1147.96	-1204.5	24.15	1005.49	-1021.51	23.5804	926.206	-1138.67	98.5734	862.903	-1076.39	72.8496	867.466	-1226.06	-457.061
-1082.37	-226.95	1715.07	-1101.14	-376.825	1707.16	-1235.53	-239.664	1677.01	-1245.63	-320.001	1676.51	-1269.4	-295.452	1549.28	-1372.29	-298.418	1235.52	-1158.1	-288.345	1466.53	-1116.41	-269.794	1228.22	-1358.63	-405.902	1418.89	-1238.5	-117.958	1482.89	-1245.67	-25.3564	1263.4	-1238.52	-5.44004	1148.2	-1203.53	21.8201	1005.74	-1020.03	21.7005	927.64	-1137.18	95.9131	863.254	-1074.95	70.5122	868.329	-1226.44	-459.273
-1082.75	-229.265	1715.1	-1101.53	-379.124	1707.14	-1235.88	-241.928	1677.1	-1245.98	-322.248	1676.58	-1269.86	-297.677	1549.36	-1372.97	-300.468	1235.65	-1158.39	-290.577	1466.62	-1116.93	-271.804	1228.33	-1359.03	-408.162	1419	-1238.89	-120.042	1483.14	-1245.65	-27.4902	1263.59	-1238.11	-7.52235	1148.31	-1202.7	19.5976	1006.07	-1018.47	19.7614	929.053	-1135.57	93.3426	863.675	-1073.34	68.1905	869.256	-1226.85	-461.505
-1083.05	-231.43	1715.03	-1101.73	-381.297	1707.03	-1236.33	-244.078	1677.19	-1246.35	-324.431	1676.6	-1270.3	-299.842	1549.39	-1373.65	-302.396	1235.77	-1158.86	-292.573	1466.63	-1117.45	-273.771	1228.39	-1359.46	-410.315	1419.02	-1239.27	-122.102	1483.36	-1245.64	-29.5656	1263.7	-1237.9	-9.44685	1148.5	-1201.54	17.4173	1006.34	-1016.91	17.7621	930.462	-1133.81	90.8536	864.08	-1071.45	65.8324	870.141	-1227.32	-463.664
-1083.4	-233.505	1715	-1102.24	-383.501	1706.94	-1236.67	-246.198	1677.21	-1246.73	-326.525	1676.62	-1270.69	-301.833	1549.42	-1374.3	-304.166	1235.82	-1159.35	-294.549	1466.66	-1118.26	-275.663	1228.37	-1359.99	-412.348	1419.12	-1239.58	-124.052	1483.52	-1245.61	-31.4689	1263.82	-1237.41	-11.3486	1148.61	-1200.45	15.3954	1006.6	-1015.32	15.6843	931.915	-1131.94	88.4288	864.486	-1069.71	63.5339	871.052	-1227.74	-465.629
-1083.7	-235.617	1714.95	-1102.58	-385.454	1706.81	-1237	-248.195	1677.21	-1247.17	-328.532	1676.63	-1271.13	-303.76	1549.44	-1375.03	-305.893	1235.93	-1159.55	-296.481	1466.67	-1118.77	-277.504	1228.5	-1360.54	-414.261	1419.12	-1239.84	-125.873	1483.61	-1245.57	-33.4066	1263.9	-1236.92	-13.171	1148.71	-1199.32	13.3961	1006.87	-1013.65	13.7278	933.395	-1129.94	86.0036	864.915	-1067.81	61.2897	871.936	-1228.06	-467.448
-1084.17	-237.514	1714.88	-1102.96	-387.394	1706.73	-1237.47	-250.109	1677.29	-1247.52	-330.428	1676.65	-1271.74	-305.541	1549.52	-1375.86	-307.468	1236.04	-1160.36	-298.231	1466.61	-1119.56	-279.208	1228.45	-1360.99	-416.079	1419.12	-1240.18	-127.591	1483.77	-1245.47	-35.1262	1264.01	-1236.49	-14.8859	1148.86	-1197.79	11.3961	1007.06	-1011.98	11.8249	934.914	-1127.83	83.5341	865.256	-1065.71	59.0228	872.87	-1228.48	-469.257
-1084.12	-239.36	1714.79	-1103.4	-389.256	1706.62	-1237.44	-251.764	1677.21	-1247.76	-332.218	1676.67	-1271.95	-307.261	1549.47	-1376.15	-308.913	1235.93	-1160.33	-300.032	1466.71	-1120	-280.93	1228.52	-1361.38	-417.755	1419.04	-1240.2	-129.185	1483.85	-1245.06	-36.8077	1264.02	-1235.73	-16.4494	1148.83	-1196.34	9.66833	1007.12	-1010.11	9.90809	936.635	-1125.65	81.1446	865.454	-1063.86	56.8256	873.678	-1229.11	-470.928
-1084.95	-241.144	1714.79	-1103.73	-390.975	1706.5	-1238.3	-253.662	1677.42	-1248.43	-333.997	1676.78	-1272.84	-308.933	1549.63	-1377.18	-310.311	1236.15	-1160.78	-301.704	1466.76	-1120.62	-282.507	1228.55	-1362.3	-419.49	1419.17	-1240.8	-130.85	1484.05	-1245.12	-38.432	1264.17	-1235.31	-18.0766	1149.03	-1195.23	7.72713	1007.56	-1008.27	8.24385	938.158	-1123.41	78.6564	865.836	-1061.39	54.5363	874.774	-1229.71	-472.654
-1085.02	-242.782	1714.71	-1104.24	-392.698	1706.45	-1238.34	-255.092	1677.38	-1248.81	-335.6	1676.81	-1273.08	-310.458	1549.59	-1377.52	-311.596	1236.08	-1161.55	-303.205	1466.77	-1121.3	-284.043	1228.62	-1362.65	-421.012	1419.09	-1240.72	-132.253	1484.09	-1244.65	-39.8593	1264.15	-1234.59	-19.49	1149.06	-1193.53	6.045	1007.65	-1006.26	6.48925	939.972	-1121.07	76.2775	866.028	-1059.33	52.4368	875.617	-1230.25	-474.172
-1085.71	-244.459	1714.65	-1104.74	-394.287	1706.42	-1239.26	-256.819	1677.59	-1249.5	-337.195	1676.93	-1273.76	-311.942	1549.64	-1378.49	-312.899	1236.3	-1161.98	-304.74	1466.85	-1121.73	-285.454	1228.71	-1363.5	-422.488	1419.22	-1241.22	-133.719	1484.29	-1244.41	-41.3738	1264.31	-1234.17	-20.9498	1149.31	-1192.37	4.26284	1008.1	-1004.48	4.98291	941.596	-1118.72	73.8686	866.493	-1056.65	50.5036	876.928	-1230.64	-475.597
-1086.29	-245.973	1714.59	-1105.23	-395.772	1706.38	-1239.68	-258.284	1677.66	-1249.87	-338.66	1676.97	-1274.28	-313.276	1549.75	-1379.12	-314.078	1236.39	-1162.18	-306.185	1467.02	-1122.44	-286.855	1228.72	-1364.03	-423.84	1419.25	-1241.49	-135.032	1484.43	-1244.16	-42.6646	1264.45	-1233.36	-22.285	1149.39	-1190.61	2.59028	1008.34	-1002.47	3.3891	943.376	-1116.24	71.5369	866.903	-1054.2	48.5262	878.073	-1231.25	-477.012
-1086.62	-247.408	1714.58	-1105.69	-397.201	1706.39	-1240.19	-259.625	1677.73	-1250.53	-340.029	1677.04	-1274.88	-314.593	1549.79	-1379.71	-315.207	1236.47	-1162.84	-307.464	1467.01	-1122.81	-288.059	1228.86	-1364.65	-425.105	1419.27	-1241.69	-136.264	1484.59	-1243.7	-43.8831	1264.57	-1232.66	-23.4972	1149.53	-1189.01	1.09924	1008.64	-1000.41	1.82269	945.154	-1113.68	69.269	867.36	-1051.66	46.5058	879.148	-1232.02	-478.324
-1087.01	-248.761	1714.6	-1106.23	-398.544	1706.37	-1240.62	-260.915	1677.77	-1250.8	-341.276	1677.05	-1275.15	-315.785	1549.81	-1380.31	-316.244	1236.55	-1163.45	-308.724	1467.04	-1123.28	-289.262	1228.93	-1365.22	-426.303	1419.28	-1241.96	-137.435	1484.75	-1243.14	-45.001	1264.7	-1231.74	-24.6453	1149.69	-1187.26	-0.502353	1008.98	-998.288	0.341685	946.926	-1111.04	67.0994	867.888	-1049.08	44.4393	880.203	-1232.22	-479.48
-1087.47	-249.999	1714.61	-1106.83	-399.835	1706.4	-1240.97	-262.088	1677.78	-1251.34	-342.465	1677.12	-1275.79	-316.88	1549.89	-1380.88	-317.259	1236.6	-1163.51	-309.966	1467.2	-1124.02	-290.385	1229.02	-1365.68	-427.424	1419.28	-1242.13	-138.5	1484.85	-1242.66	-45.9854	1264.84	-1230.73	-25.7986	1149.82	-1185.56	-1.89336	1009.34	-996.13	-1.09809	948.771	-1108.41	64.989	868.446	-1046.62	42.6311	881.482	-1233	-480.658
-1087.86	-251.189	1714.59	-1107.32	-400.944	1706.41	-1241.48	-263.124	1677.86	-1251.76	-343.547	1677.13	-1276.29	-317.924	1549.95	-1381.42	-318.156	1236.66	-1163.96	-310.972	1467.3	-1124.65	-291.402	1229.09	-1366.28	-428.496	1419.3	-1242.45	-139.534	1484.98	-1242.25	-46.9479	1265	-1229.94	-26.7734	1149.97	-1183.58	-3.23429	1009.61	-993.918	-2.45423	950.562	-1105.55	63.0144	868.977	-1043.63	40.728	882.543	-1233.38	-481.622
-1088.31	-252.242	1714.54	-1107.71	-402.054	1706.37	-1241.87	-264.19	1677.81	-1252.31	-344.57	1677.2	-1276.67	-318.904	1550.01	-1382.12	-318.986	1236.79	-1164.45	-311.921	1467.29	-1125.11	-292.404	1229.11	-1366.75	-429.514	1419.34	-1242.66	-140.475	1485.08	-1241.59	-47.8586	1265.11	-1228.72	-27.7926	1150.02	-1181.6	-4.52183	1009.95	-991.619	-3.76716	952.384	-1102.68	61.0612	869.58	-1041.03	39.255	883.967	-1234	-482.634
-1088.68	-253.213	1714.5	-1108.11	-402.998	1706.37	-1242.26	-265.132	1677.85	-1252.74	-345.463	1677.24	-1277.27	-319.809	1550.04	-1382.69	-319.789	1236.86	-1165.06	-312.858	1467.23	-1125.56	-293.279	1229.15	-1367.22	-430.459	1419.36	-1242.95	-141.352	1485.11	-1241.02	-48.683	1265.2	-1227.73	-28.6544	1150.12	-1179.5	-5.69473	1010.19	-989.192	-5.0252	954.22	-1099.78	59.2743	870.256	-1037.7	37.0727	884.722	-1233.94	-483.407
-1088.98	-254.172	1714.47	-1108.61	-403.891	1706.38	-1242.68	-265.986	1677.93	-1253.19	-346.312	1677.29	-1277.56	-320.631	1550.02	-1383.17	-320.5	1236.92	-1165.61	-313.664	1467.19	-1126.11	-294.049	1229.17	-1367.82	-431.391	1419.45	-1243.24	-142.148	1485.14	-1240.33	-49.3705	1265.23	-1226.55	-29.4923	1150.19	-1177.43	-6.88439	1010.57	-986.749	-6.24118	956.062	-1096.69	57.4769	870.889	-1035.13	35.9439	886.399	-1234.9	-484.392
-1089.4	-254.897	1714.46	-1108.94	-404.675	1706.36	-1243.23	-266.761	1678.08	-1253.57	-347.097	1677.39	-1278.06	-321.36	1550.09	-1383.77	-321.207	1237.01	-1165.9	-314.384	1467.23	-1126.67	-294.689	1229.16	-1368.15	-432.148	1419.4	-1243.54	-142.878	1485.15	-1239.67	-50.117	1265.25	-1225.33	-30.2581	1150.28	-1175.29	-7.94311	1010.9	-984.231	-7.39795	957.924	-1093.27	55.687	871.191	-1032.05	34.2565	887.449	-1235.13	-485.035
-1089.99	-255.571	1714.39	-1109.37	-405.342	1706.3	-1243.6	-267.45	1678.15	-1254.04	-347.828	1677.49	-1278.59	-322.032	1550.14	-1384.26	-321.787	1237.1	-1166.3	-315.035	1467.19	-1127.34	-295.206	1229.05	-1368.66	-432.901	1419.48	-1243.94	-143.551	1485.18	-1238.94	-50.7711	1265.29	-1224.14	-30.9323	1150.36	-1172.95	-8.96461	1011.2	-981.917	-8.33381	959.775	-1090.24	54.202	871.887	-1029.32	33.1422	888.805	-1235.48	-485.655
-1090.37	-256.148	1714.42	-1109.78	-405.969	1706.28	-1243.93	-268.094	1678.18	-1254.36	-348.447	1677.56	-1278.93	-322.631	1550.18	-1384.73	-322.311	1237.17	-1166.48	-315.599	1467.17	-1127.8	-295.634	1229.08	-1369.16	-433.578	1419.53	-1244.3	-144.148	1485.15	-1238.26	-51.4131	1265.28	-1222.93	-31.5194	1150.42	-1170.69	-9.9435	1011.56	-979.355	-9.31727	961.675	-1086.88	52.6105	872.527	-1026.14	31.7835	890.118	-1236.14	-486.294
-1090.68	-256.633	1714.34	-1110.08	-406.462	1706.27	-1244.36	-268.687	1678.23	-1254.77	-348.997	1677.67	-1279.22	-323.08	1550.17	-1385.23	-322.804	1237.26	-1166.8	-316.019	1467.07	-1128.44	-296.014	1229.01	-1369.56	-434.114	1419.5	-1244.62	-144.655	1485.1	-1237.53	-51.9499	1265.25	-1221.38	-32.1532	1150.38	-1168.29	-10.8863	1011.89	-976.732	-10.1472	963.623	-1083.61	51.0737	873.323	-1022.88	30.5038	891.347	-1236.31	-486.768
-1090.97	-257.081	1714.3	-1110.34	-406.89	1706.25	-1244.75	-269.125	1678.34	-1255.15	-349.499	1677.72	-1279.61	-323.555	1550.2	-1385.7	-323.208	1237.32	-1166.86	-316.409	1467	-1129.06	-296.274	1229	-1369.94	-434.641	1419.49	-1244.95	-145.087	1485.1	-1236.66	-52.4981	1265.23	-1219.88	-32.7494	1150.41	-1165.84	-11.7241	1012.21	-974.158	-10.9604	965.555	-1079.78	49.4127	873.857	-1019.32	28.7186	892.52	-1236.47	-487.126
-1091.37	-257.37	1714.27	-1110.66	-407.198	1706.24	-1245.04	-269.544	1678.32	-1255.5	-349.894	1677.76	-1280.1	-323.929	1550.28	-1386.07	-323.564	1237.35	-1167.33	-316.752	1466.91	-1129.6	-296.562	1228.96	-1370.38	-435.098	1419.52	-1245.37	-145.453	1485.09	-1235.95	-52.9473	1265.17	-1218.73	-33.1016	1150.56	-1163.27	-12.4887	1012.56	-971.818	-11.5244	967.508	-1076.52	48.1858	874.675	-1016.25	27.7815	893.902	-1236.81	-487.397
-1091.8	-257.588	1714.32	-1110.89	-407.467	1706.19	-1245.43	-269.823	1678.41	-1255.68	-350.18	1677.75	-1280.46	-324.219	1550.31	-1386.46	-323.849	1237.39	-1167.85	-317.094	1466.87	-1130.17	-296.746	1228.88	-1370.72	-435.454	1419.56	-1245.67	-145.667	1485.07	-1235.18	-53.3689	1265.16	-1217.19	-33.5619	1150.57	-1160.84	-13.2584	1012.97	-969.375	-12.1441	969.495	-1073	46.8216	875.444	-1012.83	26.6685	895.235	-1237.3	-487.694
-1092.13	-257.813	1714.37	-1111.27	-407.685	1706.17	-1245.78	-270.072	1678.45	-1256.01	-350.398	1677.8	-1280.78	-324.361	1550.36	-1386.92	-324.079	1237.46	-1168.25	-317.203	1466.72	-1130.77	-296.864	1228.82	-1371.02	-435.76	1419.52	-1246.05	-145.849	1485.02	-1234.39	-53.7547	1265.12	-1215.68	-33.9504	1150.59	-1158.29	-13.9672	1013.38	-966.2	-13.0713	971.323	-1069.43	45.5118	876.243	-1009.62	25.6389	896.662	-1237.6	-487.839
-1092.46	-257.895	1714.31	-1111.71	-407.807	1706.24	-1246.19	-270.181	1678.56	-1256.29	-350.518	1677.86	-1281.14	-324.48	1550.39	-1387.39	-324.297	1237.52	-1168.79	-317.262	1466.63	-1131.17	-296.97	1228.82	-1371.43	-435.983	1419.54	-1246.4	-145.949	1485	-1233.69	-54.0453	1265.09	-1214.08	-34.2798	1150.68	-1155.81	-14.6401	1013.82	-963.409	-13.6798	973.338	-1065.87	44.225	877.038	-1006.16	24.4768	898.036	-1237.89	-487.91
-1092.62	-257.957	1714.26	-1111.85	-407.792	1706.03	-1246.45	-270.213	1678.63	-1256.66	-350.549	1677.93	-1281.55	-324.509	1550.46	-1387.75	-324.421	1237.51	-1169.49	-317.273	1466.51	-1131.59	-296.948	1228.78	-1371.77	-436.145	1419.54	-1246.78	-145.976	1484.92	-1232.8	-54.3097	1265.04	-1212.54	-34.567	1150.78	-1153.09	-15.2783	1014.25	-960.371	-14.309	975.403	-1062.36	42.7417	878.035	-1002.27	23.1048	899.247	-1238.13	-487.871
-1092.97	-257.862	1714.3	-1112.13	-407.732	1706	-1246.83	-270.15	1678.74	-1256.95	-350.494	1678.01	-1282.03	-324.487	1550.47	-1388.17	-324.518	1237.56	-1170.08	-317.256	1466.4	-1132.19	-296.978	1228.72	-1372.3	-436.309	1419.63	-1247.18	-145.972	1484.83	-1232.01	-54.4669	1264.99	-1211.16	-34.6872	1150.92	-1150.62	-15.8136	1014.73	-957.639	-14.6569	977.466	-1058.76	41.462	878.686	-999.402	22.4345	900.826	-1238.42	-487.812
-1093.19	-257.765	1714.22	-1112.43	-407.554	1706	-1247.14	-269.985	1678.83	-1257.3	-350.31	1678.12	-1282.46	-324.418	1550.5	-1388.48	-324.513	1237.57	-1170.77	-317.123	1466.21	-1132.55	-296.893	1228.68	-1372.66	-436.373	1419.68	-1247.63	-145.933	1484.73	-1231.16	-54.5737	1264.9	-1209.38	-34.9246	1150.83	-1148.1	-16.405	1015.22	-954.666	-15.0255	979.558	-1055.05	40.1036	879.497	-995.768	21.3844	902.21	-1238.69	-487.696
-1093.5	-257.496	1714.23	-1112.71	-407.328	1706.02	-1247.45	-269.746	1678.92	-1257.68	-350.074	1678.25	-1282.8	-324.274	1550.54	-1388.84	-324.491	1237.58	-1171.42	-316.915	1466.02	-1133.13	-296.786	1228.58	-1372.99	-436.364	1419.71	-1247.99	-145.823	1484.56	-1230.25	-54.6396	1264.8	-1207.64	-35.0085	1150.88	-1145.28	-16.8984	1015.55	-951.543	-15.5508	981.706	-1051.1	38.681	880.287	-991.91	20.1221	903.702	-1239.06	-487.555
-1093.84	-257.17	1714.19	-1113.01	-407.003	1706.09	-1247.79	-269.414	1678.98	-1258	-349.751	1678.31	-1283.17	-324.077	1550.57	-1389.2	-324.423	1237.62	-1171.79	-316.749	1465.94	-1133.43	-296.65	1228.53	-1373.38	-436.304	1419.75	-1248.36	-145.63	1484.44	-1229.37	-54.6175	1264.7	-1205.75	-35.1284	1150.78	-1142.44	-17.362	1016	-948.621	-16.0361	983.862	-1047.2	37.5294	881.171	-988.314	19.2403	905.252	-1239.28	-487.303
-1094.18	-256.732	1714.15	-1113.31	-406.578	1706.17	-1248.15	-269.058	1679.03	-1258.31	-349.401	1678.44	-1283.57	-323.806	1550.58	-1389.47	-324.302	1237.6	-1172.13	-316.479	1465.86	-1133.81	-296.508	1228.47	-1373.77	-436.15	1419.77	-1248.72	-145.375	1484.27	-1228.44	-54.5493	1264.57	-1203.99	-35.1242	1150.82	-1139.67	-17.7584	1016.43	-945.666	-16.6954	985.938	-1043.48	36.5351	882.413	-984.717	18.3786	906.854	-1239.66	-487.024
-1094.56	-256.245	1714.09	-1113.62	-406.061	1706.25	-1248.51	-268.552	1679.03	-1258.64	-348.951	1678.51	-1283.97	-323.481	1550.62	-1389.74	-324.138	1237.58	-1172.41	-316.19	1465.75	-1134.32	-296.328	1228.41	-1374.06	-435.942	1419.81	-1249.11	-145.066	1484.08	-1227.46	-54.3694	1264.47	-1202.2	-35.0935	1150.81	-1136.82	-18.0887	1016.96	-942.688	-17.3894	988.008	-1039.34	35.6956	883.367	-980.994	17.4092	908.443	-1239.96	-486.711
-1094.89	-255.624	1714.07	-1113.94	-405.454	1706.32	-1248.83	-268.089	1679.03	-1259.01	-348.442	1678.63	-1284.19	-323.067	1550.59	-1390.01	-323.963	1237.59	-1172.73	-315.746	1465.7	-1134.74	-296.117	1228.35	-1374.42	-435.669	1419.85	-1249.48	-144.671	1483.92	-1226.47	-54.2018	1264.35	-1200.42	-35.0224	1150.93	-1133.83	-18.4441	1017.42	-939.592	-18.2558	990.07	-1035.34	34.8782	884.505	-977.419	16.9452	910.157	-1240.12	-486.254
-1095.11	-255.068	1714.05	-1114.25	-404.881	1706.46	-1249.22	-267.55	1679.02	-1259.35	-347.899	1678.68	-1284.47	-322.558	1550.54	-1390.26	-323.671	1237.55	-1172.9	-315.365	1465.59	-1134.93	-295.893	1228.3	-1374.67	-435.353	1419.81	-1249.76	-144.248	1483.75	-1225.51	-53.9631	1264.29	-1198.63	-34.8942	1151.04	-1130.98	-18.6807	1017.96	-936.815	-18.9953	992.12	-1031.03	34.1102	885.342	-973.517	15.64	911.468	-1240.19	-485.781
-1095.62	-254.293	1714.06	-1114.55	-404.149	1706.55	-1249.52	-266.922	1678.95	-1259.61	-347.308	1678.66	-1284.75	-322.057	1550.49	-1390.55	-323.416	1237.52	-1174.05	-314.702	1465.27	-1135.33	-295.488	1228.23	-1375	-434.997	1419.85	-1250.19	-143.764	1483.54	-1224.47	-53.7214	1264.18	-1196.62	-34.7619	1151.07	-1127.99	-18.9864	1018.47	-933.54	-20.0033	994.125	-1027.21	33.0982	886.839	-969.463	14.4812	913.214	-1240.41	-485.154
-1095.81	-253.617	1714.08	-1114.84	-403.451	1706.69	-1249.86	-266.271	1678.95	-1259.86	-346.616	1678.65	-1285.15	-321.49	1550.55	-1390.81	-323.068	1237.51	-1174.26	-314.221	1465.14	-1135.58	-295.208	1228.1	-1375.32	-434.608	1419.86	-1250.42	-143.254	1483.26	-1223.3	-53.4824	1264.08	-1194.82	-34.5059	1151.19	-1125.05	-19.1178	1019	-930.746	-20.6711	996.123	-1023.27	32.5608	888.023	-966.273	14.1886	914.98	-1240.74	-484.604
-1096.43	-252.692	1714.05	-1115.1	-402.624	1706.74	-1250.22	-265.576	1678.9	-1260.14	-345.897	1678.66	-1285.41	-320.817	1550.54	-1391.12	-322.717	1237.5	-1174.71	-313.502	1464.97	-1136.03	-294.837	1227.96	-1375.59	-434.174	1419.87	-1250.76	-142.69	1482.95	-1221.98	-53.2482	1263.9	-1192.8	-34.2931	1151.23	-1121.95	-19.4237	1019.56	-927.284	-21.6678	998.078	-1019.19	31.5467	889.318	-962.374	13.4192	916.757	-1241.1	-484.031
-1096.56	-251.944	1714.01	-1115.39	-401.777	1706.84	-1250.52	-264.841	1678.85	-1260.51	-345.158	1678.69	-1285.72	-320.129	1550.52	-1391.34	-322.379	1237.44	-1174.48	-312.941	1464.93	-1136.2	-294.509	1227.88	-1375.89	-433.707	1419.91	-1251.07	-142.073	1482.64	-1220.94	-52.8621	1263.73	-1190.9	-34.0564	1151.32	-1118.97	-19.5767	1020.04	-924.294	-22.2867	1000.02	-1015.1	30.6986	890.364	-958.098	12.0779	917.945	-1241.13	-483.339
-1096.84	-251.057	1714.02	-1115.53	-400.9	1706.85	-1250.84	-264.053	1678.77	-1260.79	-344.427	1678.67	-1286.05	-319.394	1550.53	-1391.57	-322.029	1237.4	-1175.06	-312.199	1464.67	-1136.44	-294.044	1227.76	-1376.05	-433.21	1419.9	-1251.39	-141.415	1482.31	-1219.71	-52.5216	1263.54	-1188.8	-33.774	1151.28	-1115.91	-19.8323	1020.58	-921.105	-22.9817	1002	-1011.1	29.8552	891.611	-954.916	11.7225	919.864	-1241.26	-482.602
-1097.2	-250.138	1714	-1115.76	-400.002	1706.88	-1251.15	-263.255	1678.77	-1261.01	-343.574	1678.69	-1286.48	-318.683	1550.56	-1391.86	-321.617	1237.37	-1175.89	-311.382	1464.43	-1136.75	-293.618	1227.62	-1376.22	-432.693	1419.91	-1251.66	-140.701	1481.9	-1218.44	-52.0921	1263.32	-1186.82	-33.4796	1151.25	-1112.77	-20.0249	1021.06	-917.966	-23.679	1003.98	-1006.91	28.8591	892.718	-951.078	10.7678	921.41	-1241.13	-481.738
-1097.51	-249.118	1713.91	-1116.2	-399.077	1707.11	-1251.46	-262.346	1678.75	-1261.26	-342.667	1678.69	-1286.63	-317.874	1550.5	-1392.08	-321.156	1237.35	-1175.92	-310.627	1464.43	-1137.22	-293.083	1227.46	-1376.44	-432.225	1419.93	-1251.99	-140.001	1481.54	-1217.32	-51.6227	1263.11	-1184.65	-33.1667	1151.2	-1109.76	-20.2409	1021.61	-914.76	-24.46	1006.05	-1002.77	27.7841	893.844	-947.104	9.71218	923.01	-1241.55	-481.025
-1098	-247.958	1713.85	-1116.29	-397.914	1707	-1251.72	-261.393	1678.67	-1261.43	-341.738	1678.73	-1286.88	-317.008	1550.4	-1392.32	-320.676	1237.3	-1176.38	-309.683	1464.29	-1137.86	-292.496	1227.32	-1376.52	-431.639	1419.9	-1252.45	-139.153	1481.22	-1216.19	-51.1167	1262.9	-1182.53	-32.9008	1151.18	-1106.83	-20.4129	1022.19	-911.296	-25.4868	1008.12	-998.288	26.5986	894.955	-942.869	8.41208	924.681	-1241.77	-480.249
-1098.34	-246.841	1713.82	-1116.49	-396.877	1707.04	-1252.02	-260.474	1678.64	-1261.72	-340.782	1678.76	-1287.13	-316.203	1550.39	-1392.52	-320.167	1237.26	-1176.73	-308.818	1464.19	-1138.03	-291.905	1227.28	-1376.69	-431.059	1419.91	-1252.76	-138.305	1480.9	-1215.02	-50.6113	1262.7	-1180.53	-32.6371	1151.26	-1103.81	-20.6079	1022.77	-908.112	-26.3762	1010.19	-994.029	25.5439	896.147	-938.886	7.32222	926.369	-1241.52	-479.305
-1098.24	-245.868	1713.69	-1116.71	-395.847	1707.15	-1252.38	-259.521	1678.57	-1261.94	-339.771	1678.79	-1287.45	-315.369	1550.34	-1392.67	-319.658	1237.18	-1177.35	-308.021	1464.03	-1137.95	-291.328	1227.29	-1376.86	-430.5	1419.93	-1252.88	-137.502	1480.57	-1213.9	-50.094	1262.54	-1178.42	-32.3177	1151.32	-1100.42	-20.9619	1023.31	-905.312	-27.2403	1012.26	-989.916	24.6861	897.444	-935.467	6.46096	928.139	-1241.72	-478.456
-1098.66	-244.692	1713.64	-1116.9	-394.631	1707.17	-1252.63	-258.435	1678.57	-1262.16	-338.77	1678.81	-1287.89	-314.46	1550.33	-1392.85	-319.016	1237.15	-1177.44	-307.098	1464.01	-1138.17	-290.587	1227.21	-1377	-429.87	1419.97	-1253.32	-136.591	1480.24	-1212.63	-49.6411	1262.36	-1176.27	-32.0843	1151.38	-1097.43	-21.1996	1023.96	-902.095	-28.3801	1014.35	-985.657	23.704	898.803	-931.556	5.3924	929.969	-1242.07	-477.633
-1098.84	-243.471	1713.51	-1116.97	-393.453	1707.19	-1252.9	-257.433	1678.54	-1262.36	-337.718	1678.89	-1287.97	-313.527	1550.26	-1393	-318.371	1237.09	-1177.4	-306.109	1464	-1138.59	-289.863	1227.06	-1377.09	-429.147	1419.97	-1253.52	-135.657	1479.94	-1211.48	-49.2125	1262.21	-1174.1	-31.8112	1151.5	-1094.33	-21.5577	1024.62	-898.919	-29.6051	1016.48	-981.426	22.7063	900.254	-927.613	4.15545	931.837	-1241.79	-476.553
-1099.45	-242.066	1713.45	-1117.19	-392.202	1707.23	-1253.17	-256.287	1678.58	-1262.52	-336.651	1678.91	-1288.24	-312.583	1550.24	-1393.14	-317.75	1237.06	-1178.45	-304.994	1463.77	-1139.28	-289.017	1226.96	-1377.04	-428.466	1419.97	-1253.84	-134.658	1479.69	-1210.18	-48.7667	1262.09	-1172.03	-31.6324	1151.63	-1091.24	-21.9176	1025.38	-895.651	-30.994	1018.59	-977.143	21.5447	901.77	-923.497	2.71137	933.734	-1241.88	-475.563
-1099.49	-240.928	1713.43	-1117.22	-390.936	1707.36	-1253.47	-255.157	1678.6	-1262.82	-335.563	1679.03	-1288.55	-311.594	1550.29	-1393.26	-317.024	1237.07	-1178.45	-304.049	1463.79	-1138.93	-288.206	1227.07	-1377.17	-427.806	1420.01	-1254.05	-133.722	1479.51	-1209.02	-48.3277	1262.03	-1169.97	-31.3495	1151.8	-1088.07	-22.2722	1026.05	-892.834	-32.1505	1020.7	-973.171	20.6102	903.281	-919.982	1.71055	935.631	-1241.79	-474.653
-1099.71	-239.624	1713.4	-1117.31	-389.614	1707.4	-1253.73	-254.045	1678.63	-1262.85	-334.432	1679.07	-1288.77	-310.63	1550.35	-1393.5	-316.299	1237.16	-1178.49	-302.998	1463.85	-1139.12	-287.308	1226.98	-1377.23	-427.067	1420.13	-1254.25	-132.677	1479.29	-1207.81	-47.8672	1262.01	-1167.87	-31.131	1152.04	-1085.02	-22.7572	1026.8	-889.834	-33.4292	1022.86	-969.148	19.4098	904.793	-916.275	0.439696	937.495	-1241.76	-473.596
-1100.41	-238.079	1713.53	-1117.59	-388.279	1707.6	-1253.95	-252.856	1678.62	-1263.08	-333.305	1679.16	-1288.96	-309.608	1550.39	-1393.58	-315.564	1237.2	-1178.65	-301.957	1463.78	-1139.38	-286.361	1227	-1377.19	-426.338	1420.18	-1254.44	-131.652	1479.16	-1206.57	-47.4046	1261.99	-1165.64	-30.977	1152.26	-1082.03	-23.2178	1027.63	-886.762	-34.7506	1025.08	-965.118	18.0918	906.287	-912.567	-1.00027	939.391	-1241.93	-472.582
-1100.5	-236.789	1713.38	-1117.52	-386.96	1707.57	-1254.2	-251.714	1678.67	-1263.16	-332.138	1679.22	-1289.02	-308.572	1550.4	-1393.64	-314.723	1237.18	-1179.76	-300.734	1463.65	-1140.07	-285.317	1226.9	-1377.16	-425.592	1420.27	-1254.77	-130.565	1479.05	-1205.39	-46.9566	1262.02	-1163.42	-30.883	1152.47	-1079.02	-23.7621	1028.49	-883.579	-36.1068	1027.28	-960.988	16.597	907.761	-908.561	-2.66315	941.228	-1241.66	-471.339
-1100.38	-235.557	1713.39	-1117.54	-385.591	1707.68	-1254.4	-250.485	1678.69	-1263.29	-330.942	1679.29	-1289.26	-307.511	1550.52	-1393.74	-313.893	1237.24	-1179.25	-299.731	1463.82	-1139.77	-284.427	1227.06	-1377.05	-424.759	1420.32	-1254.66	-129.516	1478.91	-1204.15	-46.5097	1262.08	-1161.45	-30.6541	1152.81	-1076.01	-24.2049	1029.25	-880.917	-37.2187	1029.49	-957.43	15.3639	909.268	-905.142	-3.96277	943.168	-1241.76	-470.405
-1101.01	-233.99	1713.37	-1117.58	-384.19	1707.73	-1254.61	-249.284	1678.71	-1263.43	-329.741	1679.35	-1289.42	-306.409	1550.52	-1393.93	-313.078	1237.35	-1179.75	-298.5	1463.77	-1140.37	-283.192	1226.95	-1377.01	-423.938	1420.43	-1254.9	-128.382	1478.83	-1202.85	-46.057	1262.13	-1159.44	-30.5238	1153.13	-1072.92	-24.8156	1030.09	-877.777	-38.6276	1031.75	-953.385	13.7457	910.687	-901.341	-5.64144	945.044	-1241.48	-469.09
-1100.79	-232.781	1713.37	-1117.78	-382.902	1707.87	-1254.78	-248.033	1678.73	-1263.52	-328.487	1679.39	-1289.37	-305.243	1550.5	-1394.04	-312.129	1237.42	-1179.64	-297.422	1463.79	-1140.23	-282.267	1227.06	-1376.98	-423.129	1420.48	-1254.99	-127.29	1478.75	-1201.63	-45.5521	1262.19	-1157.3	-30.344	1153.41	-1070.05	-25.3574	1030.95	-875.226	-39.8024	1033.95	-949.561	12.3148	912.167	-897.993	-7.0274	946.997	-1241.36	-467.945
-1100.93	-231.422	1713.37	-1117.82	-381.467	1707.91	-1254.94	-246.783	1678.68	-1263.69	-327.24	1679.41	-1289.66	-304.116	1550.57	-1394.06	-311.174	1237.4	-1179.84	-296.16	1463.83	-1140.34	-281.224	1227.08	-1376.76	-422.217	1420.49	-1254.97	-126.084	1478.63	-1200.32	-45.0073	1262.24	-1155.17	-30.1946	1153.73	-1067.08	-25.9223	1031.78	-872.367	-41.2024	1036.12	-945.637	10.7856	913.729	-894.431	-8.59849	948.929	-1240.99	-466.671
-1101.51	-229.766	1713.27	-1117.82	-380.013	1707.9	-1255.1	-245.48	1678.68	-1263.75	-325.913	1679.45	-1289.83	-302.913	1550.56	-1394.17	-310.176	1237.44	-1180.16	-294.886	1463.78	-1141.17	-280.003	1226.87	-1376.7	-421.33	1420.57	-1255.13	-124.849	1478.52	-1198.94	-44.4308	1262.3	-1152.94	-30.0617	1153.98	-1064.03	-26.5313	1032.65	-869.151	-42.8187	1038.33	-941.538	9.08368	915.282	-890.506	-10.4672	950.842	-1241.12	-465.372
-1101.57	-228.349	1713.28	-1118	-378.549	1707.97	-1255.27	-244.156	1678.64	-1263.86	-324.602	1679.43	-1289.81	-301.723	1550.54	-1394.32	-309.091	1237.5	-1180.64	-293.617	1463.61	-1141.31	-278.864	1226.83	-1376.66	-420.401	1420.64	-1255.15	-123.589	1478.41	-1197.64	-43.8318	1262.36	-1150.91	-29.8709	1154.31	-1061.13	-27.1687	1033.57	-866.241	-44.3222	1040.6	-937.596	7.53334	916.847	-886.933	-12.1762	952.849	-1240.78	-464.103
-1101.56	-226.99	1713.26	-1117.99	-377.159	1708.07	-1255.43	-242.732	1678.63	-1263.93	-323.23	1679.45	-1290.05	-300.481	1550.6	-1394.37	-307.969	1237.52	-1180.32	-292.361	1463.67	-1140.97	-277.806	1226.88	-1376.36	-419.414	1420.64	-1255.08	-122.371	1478.3	-1196.25	-43.1879	1262.42	-1148.84	-29.6493	1154.6	-1058.24	-27.7203	1034.46	-863.659	-45.6907	1042.8	-934.007	6.06132	918.484	-883.544	-13.7616	954.811	-1240.47	-462.71
-1101.94	-225.362	1713.18	-1118.02	-375.595	1708.04	-1255.59	-241.355	1678.55	-1264.01	-321.891	1679.42	-1290.07	-299.251	1550.54	-1394.51	-306.809	1237.53	-1180.81	-291.009	1463.55	-1141.76	-276.437	1226.66	-1376.36	-418.394	1420.68	-1255.15	-121.046	1478.16	-1194.91	-42.4958	1262.45	-1146.7	-29.4671	1154.88	-1055.18	-28.3593	1035.26	-860.583	-47.3599	1045.04	-929.862	4.22167	920.01	-879.732	-15.69	956.682	-1240.19	-461.344
-1102.1	-223.872	1713.09	-1118.06	-374.112	1708.01	-1255.67	-239.927	1678.4	-1264.04	-320.507	1679.36	-1290.13	-297.911	1550.52	-1394.66	-305.59	1237.57	-1180.9	-289.624	1463.45	-1142.13	-275.14	1226.53	-1376.26	-417.376	1420.71	-1255.03	-119.684	1478.01	-1193.43	-41.8962	1262.45	-1144.55	-29.2727	1155.18	-1052.2	-28.9907	1036.08	-857.837	-48.8839	1047.17	-926.009	2.4306	921.529	-876.246	-17.5064	958.611	-1240.47	-460.134
-1101.85	-222.518	1713.06	-1118.14	-372.663	1708.03	-1255.78	-238.544	1678.29	-1264.12	-319.031	1679.29	-1290.18	-296.655	1550.51	-1394.7	-304.284	1237.57	-1180.55	-288.344	1463.39	-1141.46	-273.929	1226.65	-1376.07	-416.221	1420.64	-1255	-118.401	1477.87	-1191.98	-41.2077	1262.51	-1142.44	-29.0144	1155.44	-1049.66	-29.4743	1037.03	-855.451	-50.2557	1049.4	-922.528	0.812377	923.086	-873.162	-19.2052	960.598	-1239.8	-458.71
-1101.85	-221.014	1712.97	-1118.2	-371.183	1708.08	-1255.85	-237.062	1678.22	-1264.24	-317.654	1679.17	-1290.18	-295.277	1550.38	-1394.88	-302.965	1237.55	-1180.31	-286.929	1463.31	-1141.74	-272.647	1226.48	-1376.07	-415.122	1420.66	-1254.82	-116.984	1477.7	-1190.56	-40.5339	1262.51	-1140.34	-28.753	1155.65	-1047.47	-29.8488	1037.96	-852.833	-51.7838	1051.58	-918.778	-1.05567	924.6	-869.778	-20.9985	962.552	-1239.59	-457.392
-1102.32	-219.257	1712.8	-1118.08	-369.51	1707.93	-1255.95	-235.585	1678.05	-1264.22	-316.142	1679.04	-1290.32	-293.977	1550.35	-1394.99	-301.607	1237.56	-1181.33	-285.369	1463.02	-1142.8	-271.122	1226.17	-1375.96	-413.949	1420.61	-1254.87	-115.527	1477.56	-1189.17	-39.8159	1262.55	-1138.25	-28.6045	1155.9	-1043.98	-30.9351	1038.55	-849.819	-53.5516	1053.73	-914.766	-3.04977	926.128	-866.197	-22.9311	964.381	-1239.54	-455.848
-1102.43	-217.614	1712.74	-1118	-367.944	1707.9	-1256.02	-234.094	1677.91	-1264.21	-314.675	1678.92	-1290.37	-292.624	1550.29	-1395.18	-300.231	1237.53	-1181.42	-284.028	1462.91	-1142.79	-269.809	1226.09	-1375.81	-412.824	1420.53	-1254.73	-114.133	1477.42	-1187.57	-39.1322	1262.57	-1136.2	-28.3786	1156.17	-1041.12	-31.5579	1039.4	-847.25	-55.1199	1055.92	-910.996	-4.87396	927.635	-862.751	-24.8356	966.277	-1239.41	-454.386
-1102.13	-216.201	1712.59	-1118.18	-366.359	1707.9	-1256.01	-232.616	1677.71	-1264.3	-313.196	1678.83	-1290.43	-291.241	1550.2	-1395.35	-298.862	1237.52	-1180.52	-282.775	1463.01	-1142.61	-268.604	1226.05	-1375.68	-411.632	1420.47	-1254.39	-112.721	1477.27	-1186.06	-38.5098	1262.6	-1134.14	-28.1517	1156.38	-1038.8	-32.1099	1040.33	-844.917	-56.599	1058.09	-907.619	-6.48559	929.194	-859.647	-26.6303	968.225	-1238.95	-452.922
-1102.36	-214.548	1712.5	-1118.1	-364.836	1707.89	-1256.06	-231.161	1677.59	-1264.21	-311.706	1678.76	-1290.43	-289.826	1550.13	-1395.57	-297.444	1237.52	-1181.07	-281.288	1462.82	-1142.79	-267.2	1225.85	-1375.58	-410.435	1420.43	-1254.29	-111.258	1477.14	-1184.63	-37.75	1262.59	-1132.2	-27.9174	1156.62	-1036.08	-32.8895	1041.07	-842.374	-58.1342	1060.22	-904.471	-8.24277	930.721	-856.27	-28.5138	970.103	-1238.83	-451.381
-1102.53	-212.812	1712.27	-1117.92	-363.121	1707.69	-1256.08	-229.534	1677.52	-1264.27	-310.201	1678.73	-1290.55	-288.365	1550.07	-1395.64	-295.963	1237.45	-1181.53	-279.679	1462.57	-1143.51	-265.703	1225.55	-1375.59	-409.204	1420.4	-1254.25	-109.72	1477.03	-1183.21	-36.9681	1262.62	-1130.19	-27.7111	1156.93	-1032.85	-33.852	1041.91	-839.598	-59.8487	1062.35	-900.247	-10.5357	932.072	-852.876	-30.5873	971.904	-1238.49	-449.787
-1102.31	-211.272	1712.18	-1117.96	-361.547	1707.65	-1256.13	-228.034	1677.46	-1264.21	-308.599	1678.68	-1290.64	-286.945	1550.05	-1395.68	-294.469	1237.43	-1180.99	-278.343	1462.65	-1143.1	-264.365	1225.62	-1375.49	-407.948	1420.37	-1253.91	-108.246	1476.88	-1181.85	-36.2412	1262.65	-1128.44	-27.4176	1157.22	-1029.87	-34.5573	1042.78	-837.581	-61.1336	1064.45	-897.228	-12.3215	933.577	-849.986	-32.3881	973.812	-1238.35	-448.286
-1102.58	-209.495	1712.03	-1117.77	-359.886	1707.53	-1256.13	-226.414	1677.46	-1264.22	-307.012	1678.72	-1290.65	-285.415	1550.04	-1395.85	-292.867	1237.48	-1182.14	-276.642	1462.35	-1143.79	-262.815	1225.4	-1375.42	-406.623	1420.35	-1253.91	-106.663	1476.75	-1180.4	-35.4665	1262.68	-1126.46	-27.2018	1157.49	-1027.07	-35.4733	1043.6	-834.892	-62.7631	1066.59	-893.503	-14.6046	935.016	-846.618	-34.516	975.601	-1238.66	-446.762
-1102.62	-207.841	1711.94	-1117.87	-358.184	1707.53	-1256.13	-224.845	1677.45	-1264.24	-305.429	1678.75	-1290.78	-283.951	1550.12	-1395.97	-291.281	1237.49	-1181.79	-275.164	1462.41	-1143.76	-261.423	1225.38	-1375.41	-405.257	1420.38	-1253.71	-105.13	1476.67	-1179.02	-34.6942	1262.79	-1124.64	-26.8246	1157.88	-1024.29	-36.3114	1044.45	-832.527	-64.2564	1068.68	-890.193	-16.7017	936.464	-843.507	-36.4892	977.442	-1238.31	-445.136
-1102.19	-206.39	1711.83	-1117.78	-356.634	1707.56	-1256.13	-223.213	1677.45	-1264.14	-303.789	1678.79	-1290.69	-282.421	1550.09	-1396.01	-289.677	1237.55	-1181.62	-273.758	1462.45	-1143.43	-260.081	1225.44	-1375.29	-403.877	1420.38	-1253.47	-103.644	1476.58	-1177.66	-33.9006	1262.88	-1122.98	-26.5337	1158.29	-1022.1	-36.885	1045.44	-830.545	-65.6528	1070.76	-887.402	-18.5884	938.028	-840.922	-38.3227	979.332	-1238.08	-443.621
-1102.21	-204.72	1711.83	-1117.84	-355.012	1707.61	-1256.1	-221.562	1677.48	-1264.15	-302.175	1678.87	-1291	-280.893	1550.21	-1396.13	-288.007	1237.67	-1181.79	-272.247	1462.44	-1143.76	-258.667	1225.4	-1375.3	-402.46	1420.44	-1253.37	-102.084	1476.61	-1176.33	-33.1244	1263.08	-1121.28	-26.2918	1158.71	-1019.55	-37.6615	1046.37	-828.402	-67.192	1072.78	-884.2	-20.6138	939.526	-838.192	-40.237	981.116	-1238.07	-441.984
-1102.54	-202.832	1711.77	-1117.85	-353.204	1707.67	-1256.05	-219.881	1677.51	-1264.2	-300.537	1678.99	-1290.93	-279.398	1550.23	-1396.17	-286.368	1237.74	-1182.14	-270.567	1462.47	-1144.25	-257.042	1225.37	-1375.2	-401.011	1420.51	-1253.25	-100.448	1476.63	-1175.01	-32.3762	1263.28	-1119.56	-26.1438	1159.23	-1016.79	-38.6697	1047.27	-825.961	-69.0348	1074.88	-880.76	-22.7155	941.063	-835.166	-42.3569	982.95	-1238.14	-440.299
-1102.22	-201.298	1711.82	-1117.85	-351.586	1707.79	-1256.11	-218.261	1677.61	-1264.13	-298.873	1679.04	-1291.05	-277.841	1550.35	-1396.2	-284.752	1237.87	-1182.07	-268.981	1462.52	-1143.82	-255.59	1225.54	-1375.24	-399.6	1420.61	-1252.9	-98.9027	1476.7	-1173.66	-31.6346	1263.54	-1117.31	-26.0681	1159.68	-1014.97	-39.2032	1048.41	-824.182	-70.6031	1076.89	-878.155	-24.4494	942.704	-832.761	-44.1666	984.885	-1237.76	-438.67
-1102.08	-199.626	1711.84	-1117.84	-349.904	1707.86	-1256.08	-216.604	1677.65	-1264.16	-297.222	1679.15	-1291.04	-276.287	1550.43	-1396.18	-283.064	1237.94	-1181.86	-267.521	1462.68	-1144.05	-254.088	1225.61	-1375.22	-398.128	1420.73	-1252.82	-97.3005	1476.86	-1172.39	-30.8934	1263.83	-1114.62	-26.2406	1160.23	-1012.73	-40.0728	1049.46	-822.208	-72.3405	1079	-875.419	-26.323	944.376	-830.124	-46.2185	986.807	-1237.52	-436.959
-1102.16	-197.953	1711.92	-1117.67	-348.211	1707.95	-1256.08	-214.998	1677.68	-1264.16	-295.578	1679.26	-1290.99	-274.66	1550.51	-1396.28	-281.406	1238.11	-1181.97	-265.856	1462.76	-1143.92	-252.535	1225.76	-1375.18	-396.608	1420.83	-1252.48	-95.7151	1476.97	-1171.23	-30.1366	1264.16	-1112.86	-26.1577	1160.73	-1010.48	-40.8142	1050.47	-820.32	-74.1371	1081.08	-872.52	-28.2589	946.035	-827.461	-48.2613	988.709	-1237.58	-435.213
-1102.51	-196.074	1711.94	-1117.62	-346.418	1708.02	-1256.21	-213.317	1677.77	-1264.12	-293.902	1679.34	-1291.08	-273.099	1550.59	-1396.17	-279.695	1238.23	-1182.79	-264.151	1462.69	-1144.66	-250.867	1225.7	-1375.04	-395.085	1420.91	-1252.33	-94.0259	1477.13	-1169.98	-29.3497	1264.5	-1110.95	-26.0383	1161.25	-1008.16	-41.7256	1051.49	-818.098	-76.1247	1083.05	-869.516	-30.3357	947.705	-824.689	-50.4361	990.646	-1238.14	-433.567
-1102.69	-194.37	1711.92	-1117.76	-344.753	1708.15	-1256.21	-211.659	1677.76	-1264.15	-292.253	1679.41	-1291.02	-271.496	1550.66	-1396.24	-278.009	1238.33	-1182.15	-262.624	1462.86	-1144.56	-249.387	1225.71	-1374.94	-393.56	1420.99	-1252.08	-92.4259	1477.34	-1168.7	-28.665	1264.87	-1109.33	-25.915	1161.76	-1005.94	-42.6315	1052.53	-816.316	-77.9024	1085.12	-866.927	-32.3634	949.403	-822.239	-52.512	992.535	-1237.83	-431.761
-1102.62	-192.67	1712.06	-1117.53	-343.007	1708.26	-1256.22	-210.041	1677.73	-1264.19	-290.597	1679.4	-1290.93	-269.889	1550.72	-1396.22	-276.236	1238.43	-1182.7	-261.013	1462.75	-1144.49	-247.926	1225.68	-1374.9	-392.009	1421.06	-1251.68	-90.8566	1477.47	-1167.48	-27.8637	1265.18	-1107.67	-25.6823	1162.24	-1003.86	-43.3709	1053.51	-814.629	-79.594	1087.13	-864.295	-34.3938	950.997	-820.006	-54.5699	994.362	-1238.1	-430.12
-1102.57	-191.102	1712.16	-1117.97	-341.43	1708.55	-1256.25	-208.366	1677.69	-1264.12	-288.95	1679.33	-1290.85	-268.3	1550.73	-1396.22	-274.516	1238.51	-1181.94	-259.659	1462.84	-1143.98	-246.591	1225.78	-1374.8	-390.425	1421.11	-1251.19	-89.2433	1477.6	-1166.21	-27.0665	1265.52	-1106.07	-25.4469	1162.67	-1001.96	-44.0192	1054.41	-813.274	-81.1158	1089.16	-862.127	-36.3157	952.594	-817.922	-56.5648	996.236	-1237.35	-428.353
-1102.76	-189.348	1712.16	-1117.7	-339.699	1708.44	-1256.24	-206.765	1677.51	-1264.22	-287.307	1679.22	-1290.85	-266.716	1550.71	-1396.2	-272.767	1238.52	-1182.27	-258.002	1462.77	-1144.55	-245.058	1225.56	-1374.79	-388.884	1421.18	-1250.79	-87.6534	1477.64	-1165.01	-26.2535	1265.73	-1104.38	-25.2415	1163.08	-999.811	-45.0222	1055.37	-811.373	-82.8989	1091.16	-859.249	-38.6491	954.077	-815.327	-58.7592	997.998	-1237.63	-426.651
-1102.47	-187.836	1712.21	-1117.81	-338.144	1708.59	-1256.22	-205.096	1677.32	-1264.22	-285.709	1679.04	-1290.68	-265.112	1550.65	-1396.3	-271.059	1238.59	-1182.31	-256.525	1462.67	-1143.86	-243.792	1225.55	-1374.72	-387.367	1421.19	-1250.43	-86.1265	1477.69	-1163.69	-25.4516	1265.92	-1102.86	-24.9678	1163.38	-998.081	-45.5823	1056.24	-810.016	-84.3567	1093.15	-857.13	-40.6036	955.594	-813.109	-60.9692	999.947	-1236.79	-424.85
-1103.33	-185.986	1711.92	-1117.86	-336.388	1708.55	-1256.36	-203.505	1676.92	-1264.31	-284.06	1678.82	-1290.76	-263.586	1550.61	-1396.35	-269.41	1238.61	-1182.42	-254.963	1462.5	-1144.73	-242.394	1225.12	-1374.45	-385.842	1421.15	-1250.08	-84.5474	1477.52	-1162.78	-24.4839	1266.02	-1101.22	-24.7585	1163.6	-995.996	-46.447	1057.07	-808.198	-86.1199	1095.13	-854.256	-42.9165	957.067	-811.068	-62.6214	1001.49	-1237.54	-423.422
-1102.77	-184.485	1712.02	-1117.78	-334.802	1708.52	-1256.12	-201.805	1676.75	-1264.16	-282.42	1678.53	-1290.6	-262.055	1550.39	-1396.49	-267.88	1238.51	-1182.15	-253.524	1462.27	-1144.65	-241.117	1224.96	-1374.64	-384.427	1421.19	-1249.7	-83.003	1477.47	-1161.35	-23.5405	1266.12	-1099.61	-24.5387	1163.8	-994.392	-47.0125	1057.89	-806.68	-87.7473	1097.04	-851.808	-44.9681	958.553	-808.519	-64.9346	1003.39	-1237.2	-421.628
-1102.89	-182.901	1711.92	-1118.17	-333.3	1708.47	-1256.1	-200.116	1676.42	-1264.2	-280.783	1678.26	-1290.5	-260.519	1550.18	-1396.54	-266.414	1238.4	-1183.76	-252.391	1461.79	-1145.51	-240.271	1224.54	-1374.58	-383.046	1421.18	-1249.48	-81.5884	1477.29	-1160.38	-22.7437	1266.16	-1098.18	-24.3314	1163.97	-992	-48.0346	1058.5	-804.881	-89.352	1098.73	-849.099	-46.9082	959.955	-806.44	-66.9469	1005.2	-1237.47	-420.213
-1102.74	-181.333	1711.68	-1117.92	-331.635	1708.37	-1256.05	-198.615	1676.04	-1264.11	-279.144	1677.93	-1290.44	-259.065	1550	-1396.61	-265.088	1238.31	-1182.14	-250.711	1461.79	-1144.84	-238.794	1224.31	-1374.4	-381.667	1421.06	-1249.04	-80.1892	1476.96	-1158.93	-21.8691	1266.09	-1096.65	-24.0724	1164.1	-990.075	-48.7812	1059.29	-803.745	-91.1676	1100.75	-846.854	-48.8452	961.519	-804.119	-68.7928	1006.96	-1236.98	-418.514
-1103.7	-180.13	1711.47	-1118	-330.118	1708.27	-1255.89	-196.885	1675.7	-1264.57	-277.724	1677.74	-1291.18	-257.911	1550.05	-1396.36	-263.669	1237.97	-1183.33	-249.638	1461.26	-1145.79	-237.992	1223.85	-1375.02	-380.637	1421.2	-1249.49	-79.088	1476.83	-1158.6	-21.3312	1266.02	-1095.78	-24.008	1164.12	-988.425	-49.5022	1059.64	-801.796	-92.7057	1102.36	-844.417	-50.4295	962.488	-803.452	-71.2482	1008.4	-1237.25	-417.224
-1105.71	-178.723	1710.56	-1118.28	-328.605	1708.11	-1255.9	-195.458	1675.15	-1264.07	-276.046	1677.28	-1290.29	-256.3	1549.49	-1396.64	-262.589	1237.94	-1183.65	-248.278	1460.81	-1145.99	-236.892	1223.48	-1374.26	-379.197	1420.86	-1248.7	-77.5226	1476.31	-1156.74	-20.3705	1265.91	-1093.61	-23.705	1164.24	-986.111	-50.2216	1060.58	-800.514	-94.6206	1104.17	-841.681	-52.3624	964.373	-800.043	-72.7116	1010.44	-1237.15	-415.84
-1102.65	-176.641	1710.88	-1117.83	-326.967	1707.95	-1255.85	-193.959	1674.87	-1263.99	-274.533	1676.96	-1290.32	-255.005	1549.26	-1396.86	-261.476	1237.83	-1182.12	-246.669	1460.72	-1145.21	-235.523	1223.21	-1374.11	-378.044	1420.73	-1248.22	-76.1801	1475.86	-1155.48	-19.6201	1265.72	-1091.99	-23.5717	1164.35	-984.157	-50.9563	1061.14	-799.506	-96.5066	1106.09	-839.558	-54.0963	965.945	-797.453	-74.4432	1012.26	-1236.6	-414.256
-1102.9	-175.139	1710.5	-1117.76	-325.418	1707.76	-1255.73	-192.558	1674.46	-1263.96	-273.096	1676.63	-1290.19	-253.735	1548.96	-1396.85	-260.466	1237.64	-1182.03	-245.4	1460.44	-1145.29	-234.446	1222.89	-1374	-376.972	1420.57	-1248.15	-74.9191	1475.47	-1154.41	-19.0488	1265.62	-1090.42	-23.5294	1164.43	-982.248	-51.7367	1061.9	-798.263	-98.2849	1107.76	-837.278	-55.8303	967.321	-795.645	-76.3329	1013.96	-1236.44	-412.973
-1102.56	-173.666	1710.26	-1117.71	-323.923	1707.59	-1255.68	-191.132	1674.08	-1263.79	-271.698	1676.32	-1290.16	-252.54	1548.73	-1396.93	-259.478	1237.39	-1182.61	-244.145	1460.1	-1145.35	-233.424	1222.5	-1373.74	-375.845	1420.37	-1248.03	-73.729	1475.07	-1153.43	-18.4999	1265.45	-1089.06	-23.4814	1164.59	-980.712	-52.4203	1062.5	-797.046	-100.038	1109.39	-835.089	-57.5305	968.714	-794.118	-78.1627	1015.47	-1235.88	-411.526
-1102.53	-172.179	1709.98	-1117.64	-322.558	1707.45	-1255.61	-189.763	1673.72	-1263.64	-270.339	1676.03	-1290.1	-251.336	1548.49	-1396.99	-258.591	1237.25	-1182.21	-242.975	1459.88	-1145.6	-232.367	1222.13	-1373.68	-374.938	1420.31	-1247.86	-72.537	1474.67	-1152.61	-18.0006	1265.36	-1087.78	-23.4085	1164.75	-978.82	-53.2795	1063.16	-795.936	-101.69	1110.96	-833.017	-59.2706	970.025	-793.862	-80.4483	1016.75	-1235.96	-410.444
-1102.48	-170.731	1709.69	-1117.55	-321.105	1707.27	-1255.57	-188.467	1673.37	-1263.51	-269.042	1675.72	-1289.94	-250.221	1548.25	-1397	-257.753	1237.05	-1182.02	-241.768	1459.7	-1145.81	-231.341	1221.78	-1373.4	-373.956	1420.14	-1247.87	-71.422	1474.31	-1151.81	-17.5984	1265.24	-1086.44	-23.4096	1164.87	-977.302	-54.0806	1063.74	-794.871	-103.347	1112.5	-831.048	-61.0412	971.291	-792.498	-82.2537	1018.14	-1235.53	-409.138
-1102.45	-169.376	1709.47	-1117.35	-319.724	1707.06	-1255.47	-187.215	1673.05	-1263.43	-267.778	1675.44	-1289.98	-249.108	1548.04	-1397	-256.931	1236.82	-1182.25	-240.674	1459.37	-1145.83	-230.301	1221.52	-1373.16	-373.036	1420.03	-1247.88	-70.3321	1474	-1150.98	-17.2286	1265.15	-1085.35	-23.4941	1165.07	-975.901	-54.8382	1064.44	-793.848	-104.911	1113.97	-829.249	-62.7488	972.539	-789.093	-83.5374	1020.08	-1235.31	-407.919
-1102.41	-168.061	1709.23	-1117.43	-318.558	1706.95	-1255.45	-185.987	1672.76	-1263.3	-266.591	1675.15	-1289.86	-248.035	1547.8	-1397.04	-256.174	1236.7	-1183.5	-239.756	1458.89	-1146.7	-229.52	1221.19	-1372.97	-372.186	1419.93	-1247.85	-69.2939	1473.73	-1150.34	-16.9354	1265.13	-1084.13	-23.6145	1165.25	-974.312	-55.809	1065	-792.628	-106.3	1115.31	-827.393	-64.4378	973.592	-789.475	-85.7475	1020.98	-1235.49	-406.969
-1102.53	-166.706	1709	-1116.48	-316.856	1706.65	-1255.39	-184.778	1672.51	-1263.16	-265.444	1674.93	-1289.81	-247.007	1547.66	-1396.97	-255.429	1236.54	-1183.16	-238.73	1458.7	-1146.88	-228.61	1220.96	-1372.66	-371.341	1419.85	-1247.86	-68.2837	1473.43	-1149.76	-16.6336	1265.04	-1082.93	-23.7682	1165.42	-973.601	-56.5358	1065.86	-791.704	-107.704	1116.7	-825.318	-66.3818	974.702	-788.349	-87.4343	1022.22	-1235.01	-405.83
-1102.35	-165.526	1708.8	-1116.69	-315.808	1706.53	-1255.29	-183.676	1672.22	-1262.95	-264.271	1674.67	-1289.73	-245.991	1547.47	-1396.94	-254.718	1236.37	-1183.06	-237.674	1458.52	-1147.02	-227.7	1220.75	-1372.36	-370.605	1419.76	-1247.75	-67.2476	1473.18	-1149.15	-16.3804	1264.97	-1081.95	-23.918	1165.55	-972.299	-57.317	1066.39	-790.932	-109.026	1118.05	-823.996	-68.2079	975.814	-786.899	-89.3105	1023.55	-1234.61	-404.633
-1102.21	-164.311	1708.58	-1116.63	-314.782	1706.36	-1255.19	-182.527	1672.01	-1262.88	-263.194	1674.46	-1289.72	-245.04	1547.34	-1396.84	-253.963	1236.24	-1182.38	-236.377	1458.31	-1146.5	-226.679	1220.68	-1372.09	-369.821	1419.74	-1247.62	-66.2409	1472.93	-1148.57	-16.1098	1264.86	-1081.06	-24.0477	1165.64	-971.074	-58.2464	1066.9	-790.4	-110.327	1119.51	-823.217	-70.0522	976.961	-785.911	-90.9627	1024.82	-1234.05	-403.454
-1102.2	-163.189	1708.39	-1116.62	-313.577	1706.25	-1255.07	-181.519	1671.79	-1262.75	-262.114	1674.26	-1289.59	-244.087	1547.2	-1396.75	-253.29	1236.12	-1182.48	-235.4	1458.09	-1146.43	-225.878	1220.55	-1371.85	-369.109	1419.71	-1247.59	-65.3339	1472.74	-1148	-15.8317	1264.76	-1080.25	-24.2478	1165.81	-969.937	-59.1684	1067.37	-789.59	-111.55	1120.81	-822.05	-71.8776	977.988	-784.778	-92.6402	1026.03	-1233.9	-402.438
-1102.03	-162.087	1708.22	-1116.52	-312.45	1706.11	-1255.01	-180.443	1671.62	-1262.61	-261.063	1674.1	-1289.44	-243.159	1547.01	-1396.7	-252.593	1236.03	-1182.07	-234.49	1457.96	-1146.49	-225.154	1220.35	-1371.56	-368.378	1419.68	-1247.41	-64.4327	1472.57	-1147.48	-15.6325	1264.68	-1079.52	-24.4259	1165.89	-968.847	-60.0879	1067.9	-788.874	-112.733	1122.08	-820.902	-73.7136	978.957	-783.642	-94.3296	1027.19	-1233.5	-401.385
-1101.85	-161.076	1708.02	-1116.44	-311.433	1706	-1254.93	-179.436	1671.43	-1262.57	-260.048	1673.96	-1289.34	-242.27	1546.92	-1396.58	-251.858	1235.9	-1181.6	-233.59	1457.87	-1146.4	-224.517	1220.19	-1371.29	-367.632	1419.65	-1247.38	-63.5549	1472.37	-1146.99	-15.4466	1264.56	-1078.66	-24.703	1165.95	-967.955	-61.0403	1068.39	-788.205	-113.934	1123.29	-819.81	-75.5473	979.96	-782.798	-96.0201	1028.3	-1233.32	-400.395
-1101.84	-160.077	1707.87	-1116.31	-310.445	1705.94	-1254.8	-178.482	1671.26	-1262.45	-259.073	1673.82	-1289.23	-241.415	1546.74	-1396.43	-251.174	1235.8	-1181.87	-232.668	1457.66	-1146.49	-223.819	1220.06	-1371.11	-367.012	1419.65	-1247.22	-62.6984	1472.2	-1146.55	-15.2894	1264.45	-1077.91	-24.9463	1166	-967.114	-62.0685	1068.86	-787.592	-115.132	1124.48	-818.753	-77.3552	980.868	-781.697	-97.6557	1029.48	-1233.21	-399.508
-1101.9	-159.11	1707.76	-1116.32	-309.569	1705.89	-1254.73	-177.503	1671.08	-1262.34	-258.12	1673.69	-1289.23	-240.628	1546.68	-1396.28	-250.521	1235.7	-1182.85	-232.01	1457.31	-1146.86	-223.361	1219.86	-1370.87	-366.327	1419.61	-1247.13	-61.9131	1472.03	-1146.06	-15.1389	1264.33	-1077.34	-25.2236	1166	-966.179	-63.0289	1069.31	-786.78	-116.287	1125.53	-817.447	-79.0363	981.717	-780.956	-99.2778	1030.48	-1233.24	-398.664
-1101.75	-158.154	1707.6	-1116.16	-308.594	1705.8	-1254.58	-176.623	1670.9	-1262.23	-257.224	1673.56	-1289.08	-239.842	1546.53	-1396.21	-249.902	1235.62	-1182.02	-231.083	1457.31	-1146.37	-222.683	1219.75	-1370.47	-365.634	1419.52	-1246.88	-61.1562	1471.84	-1145.47	-14.9927	1264.17	-1076.61	-25.5038	1166.04	-965.324	-64.0089	1069.75	-786.568	-117.602	1126.76	-816.697	-80.9344	982.673	-780.067	-100.925	1031.53	-1232.54	-397.615
-1101.74	-157.273	1707.46	-1115.43	-307.378	1705.68	-1254.45	-175.762	1670.72	-1262.22	-256.364	1673.48	-1288.95	-239.102	1546.41	-1396.01	-249.283	1235.52	-1182.31	-230.567	1457.2	-1146.73	-222.238	1219.55	-1370.31	-365.054	1419.48	-1246.78	-60.4779	1471.69	-1145.09	-14.8323	1264.06	-1076.02	-25.7634	1166.03	-964.452	-64.9905	1070.07	-785.825	-118.719	1127.75	-815.552	-82.6363	983.434	-779.435	-102.58	1032.54	-1232.59	-396.994
-1101.52	-156.443	1707.28	-1115.97	-306.897	1705.72	-1254.33	-174.951	1670.57	-1262.06	-255.553	1673.37	-1288.94	-238.397	1546.35	-1395.85	-248.717	1235.41	-1181.32	-229.771	1457.25	-1146.19	-221.566	1219.54	-1370.19	-364.549	1419.45	-1246.51	-59.7561	1471.49	-1144.54	-14.7484	1263.9	-1075.42	-26.0825	1165.94	-963.661	-65.9858	1070.42	-785.612	-120.028	1128.9	-814.786	-84.4914	984.283	-778.598	-104.155	1033.56	-1232.19	-396.211
-1101.39	-155.674	1707.15	-1115.81	-306.175	1705.71	-1254.26	-174.232	1670.47	-1261.98	-254.824	1673.31	-1288.84	-237.776	1546.29	-1395.6	-248.188	1235.28	-1181.17	-229.085	1457.17	-1146.02	-221.075	1219.44	-1369.82	-363.983	1419.35	-1246.4	-59.1154	1471.37	-1144.01	-14.6776	1263.78	-1074.83	-26.3373	1165.93	-963.026	-66.9986	1070.85	-785.254	-121.246	1129.9	-813.936	-86.2432	985.072	-777.949	-105.736	1034.47	-1232.04	-395.492
-1101.36	-154.93	1707.05	-1115.72	-305.427	1705.68	-1254.13	-173.465	1670.34	-1261.91	-254.114	1673.24	-1288.66	-237.125	1546.16	-1395.41	-247.744	1235.17	-1181.39	-228.438	1457.02	-1145.88	-220.483	1219.33	-1369.44	-363.437	1419.27	-1246.22	-58.5256	1471.21	-1143.54	-14.6441	1263.68	-1074.28	-26.6823	1165.98	-962.328	-67.9138	1071.15	-784.791	-122.496	1130.82	-813.001	-87.8295	985.859	-777.088	-107.324	1035.34	-1231.61	-394.725
-1100.98	-154.118	1706.82	-1115.57	-304.779	1705.61	-1253.52	-172.542	1669.53	-1261.08	-253.185	1672.89	-1288.41	-236.509	1545.8	-1394.87	-247.194	1234.92	-1181.52	-227.87	1456.93	-1145.58	-219.899	1219.32	-1369.28	-362.976	1419.17	-1246.03	-57.8678	1470.93	-1143.39	-14.5978	1263.44	-1074.38	-27.1176	1165.76	-961.52	-68.9472	1071.58	-784.788	-123.57	1131.52	-812.247	-89.5454	986.542	-776.694	-108.791	1036.14	-1231.26	-394.072
-1101.1	-153.672	1706.92	-1115.63	-304.187	1705.61	-1253.83	-172.188	1669.76	-1261.68	-252.773	1673.08	-1288.33	-235.967	1545.97	-1394.9	-246.897	1234.96	-1181.59	-227.242	1456.81	-1145.55	-219.44	1219.16	-1369.06	-362.537	1419.24	-1245.89	-57.4019	1470.92	-1142.72	-14.6528	1263.6	-1073.02	-27.4165	1166.03	-960.821	-69.8802	1071.9	-784.191	-124.856	1132.59	-811.538	-91.1691	987.189	-775.855	-110.399	1037.09	-1231.06	-393.474
-1100.9	-153.136	1706.9	-1115.54	-303.544	1705.55	-1253.77	-171.596	1670.05	-1261.55	-252.194	1673	-1288.29	-235.421	1545.93	-1394.69	-246.542	1234.92	-1181.49	-226.666	1456.8	-1145.37	-218.929	1219.12	-1368.77	-362.08	1419.18	-1245.84	-56.8676	1470.81	-1142.33	-14.6718	1263.54	-1072.42	-27.8219	1166.07	-960.454	-70.8403	1072.21	-783.842	-126.094	1133.41	-810.853	-92.7951	987.865	-774.986	-111.678	1037.84	-1230.82	-392.871
-1100.84	-152.65	1706.92	-1115.41	-303.011	1705.51	-1253.71	-170.997	1670.03	-1261.45	-251.647	1672.88	-1288.2	-234.883	1545.87	-1394.46	-246.216	1234.84	-1181.18	-226.093	1456.77	-1145.29	-218.463	1219.08	-1368.39	-361.668	1419.12	-1245.76	-56.3212	1470.71	-1141.89	-14.7141	1263.55	-1071.95	-28.1663	1166.13	-959.831	-71.7805	1072.5	-783.388	-127.362	1134.34	-810.282	-94.4158	988.513	-774.257	-113.179	1038.73	-1230.54	-392.294
-1100.72	-152.119	1706.96	-1115.34	-302.531	1705.48	-1253.55	-170.434	1669.92	-1261.27	-251.065	1672.75	-1288.09	-234.393	1545.81	-1394.2	-245.943	1234.77	-1180.87	-225.576	1456.76	-1145.18	-218.041	1219.01	-1368.04	-361.302	1419.1	-1245.67	-55.8173	1470.6	-1141.54	-14.6938	1263.57	-1071.57	-28.4711	1166.21	-959.203	-72.7633	1072.81	-783.454	-128.363	1135.08	-809.769	-96.069	989.115	-774.594	-114.939	1039.24	-1230.02	-391.639
-1100.62	-151.636	1707	-1115.24	-302.052	1705.46	-1253.44	-169.895	1669.86	-1261.21	-250.568	1672.67	-1287.97	-233.949	1545.74	-1393.95	-245.675	1234.73	-1180.66	-225.069	1456.78	-1145.01	-217.599	1218.98	-1367.79	-361.047	1419.09	-1245.64	-55.3892	1470.51	-1141.1	-14.7103	1263.5	-1071.15	-28.8484	1166.32	-959.019	-73.6243	1073.23	-782.725	-129.756	1135.73	-809.358	-97.7205	989.778	-774.312	-116.521	1039.94	-1229.7	-391.069
-1100.54	-151.205	1706.99	-1115.19	-301.675	1705.41	-1253.32	-169.432	1669.8	-1261.11	-250.104	1672.59	-1287.84	-233.552	1545.68	-1393.64	-245.45	1234.64	-1180.53	-224.639	1456.77	-1144.72	-217.17	1219.02	-1367.51	-360.787	1419.05	-1245.66	-54.9857	1470.49	-1140.79	-14.6883	1263.52	-1070.72	-29.2208	1166.37	-958.596	-74.5655	1073.5	-782.456	-131.01	1136.46	-808.807	-99.3456	990.39	-773.759	-117.987	1040.78	-1229.51	-390.569
-1100.45	-150.8	1706.98	-1115.11	-301.265	1705.4	-1253.25	-169.001	1669.76	-1261.02	-249.638	1672.49	-1287.7	-233.141	1545.62	-1393.41	-245.263	1234.57	-1180.57	-224.261	1456.69	-1144.48	-216.761	1219.04	-1367.14	-360.526	1418.97	-1245.57	-54.6288	1470.41	-1140.46	-14.7195	1263.51	-1070.28	-29.657	1166.45	-957.989	-75.568	1073.8	-782.315	-132.337	1137.23	-808.37	-100.838	991.019	-772.936	-119.112	1041.72	-1229.32	-390.154
-1100.44	-150.379	1707.02	-1115.04	-300.851	1705.39	-1253.2	-168.556	1669.7	-1260.98	-249.207	1672.44	-1287.59	-232.792	1545.53	-1393.06	-245.058	1234.47	-1180.55	-223.862	1456.65	-1144.37	-216.398	1218.99	-1366.8	-360.3	1418.9	-1245.5	-54.2602	1470.35	-1140.14	-14.7839	1263.51	-1069.91	-30.0967	1166.49	-957.672	-76.4417	1074.14	-782.075	-133.681	1138.03	-807.911	-102.312	991.636	-773.11	-120.862	1042.16	-1229.03	-389.74
-1100.39	-149.969	1707.07	-1115.05	-300.429	1705.46	-1253.08	-168.166	1669.65	-1260.92	-248.828	1672.42	-1287.52	-232.46	1545.52	-1392.76	-244.892	1234.44	-1180.39	-223.525	1456.65	-1144.08	-216.072	1219.05	-1366.39	-360.093	1418.86	-1245.38	-53.9229	1470.29	-1139.88	-14.8828	1263.5	-1069.58	-30.4976	1166.53	-957.371	-77.2864	1074.4	-782.064	-134.967	1138.75	-807.489	-103.804	992.272	-772.597	-122.077	1043	-1228.79	-389.344
-1100.33	-149.629	1707.02	-1114.95	-300.069	1705.48	-1252.92	-167.839	1669.58	-1260.83	-248.441	1672.38	-1287.33	-232.166	1545.43	-1392.43	-244.689	1234.32	-1180.34	-223.213	1456.62	-1143.92	-215.801	1219.05	-1366.09	-359.888	1418.8	-1245.3	-53.6396	1470.26	-1139.67	-14.9676	1263.51	-1069.35	-30.8822	1166.61	-957.045	-78.1947	1074.68	-781.97	-136.182	1139.52	-807.102	-105.162	992.885	-771.839	-123.393	1043.83	-1228.45	-388.933
-1100.27	-149.291	1707.08	-1114.91	-299.701	1705.51	-1252.87	-167.476	1669.57	-1260.79	-248.086	1672.36	-1287.2	-231.885	1545.38	-1392.13	-244.492	1234.21	-1180.36	-222.9	1456.62	-1143.75	-215.558	1219.05	-1365.81	-359.727	1418.77	-1245.15	-53.3535	1470.26	-1139.42	-15.1129	1263.49	-1069.09	-31.2645	1166.65	-956.645	-79.0466	1075	-782.076	-137.367	1140.21	-806.802	-106.593	993.452	-771.819	-125.052	1044.34	-1228.17	-388.549
-1100.18	-149.012	1707.11	-1114.92	-299.393	1705.59	-1252.82	-167.144	1669.5	-1260.76	-247.769	1672.35	-1287.12	-231.647	1545.34	-1391.76	-244.3	1234.14	-1180.02	-222.607	1456.7	-1143.62	-215.37	1219.01	-1365.58	-359.536	1418.75	-1245.06	-53.1303	1470.26	-1139.22	-15.2353	1263.51	-1068.86	-31.5918	1166.74	-956.429	-79.8365	1075.26	-782.15	-138.474	1140.81	-806.479	-108.048	994.033	-771.298	-126.337	1045.1	-1227.8	-388.211
-1100.11	-148.719	1707.19	-1114.92	-299.115	1705.66	-1252.75	-166.899	1669.44	-1260.62	-247.472	1672.28	-1286.88	-231.371	1545.28	-1391.48	-244.105	1234.07	-1180.11	-222.286	1456.63	-1143.39	-215.203	1219.02	-1365.31	-359.364	1418.68	-1244.94	-52.9277	1470.24	-1138.88	-15.3866	1263.46	-1068.64	-31.9547	1166.82	-956.193	-80.6536	1075.5	-782.312	-139.561	1141.42	-806.163	-109.553	994.562	-771.11	-127.959	1045.65	-1227.62	-387.888
-1100.09	-148.454	1707.22	-1114.97	-298.857	1705.76	-1252.71	-166.564	1669.36	-1260.61	-247.165	1672.19	-1286.85	-231.13	1545.21	-1391.12	-243.893	1233.94	-1179.87	-222.074	1456.66	-1143.04	-215.027	1219.04	-1364.88	-359.197	1418.53	-1244.84	-52.7042	1470.21	-1138.7	-15.5276	1263.44	-1068.19	-32.4176	1166.85	-955.761	-81.622	1075.7	-782.237	-140.699	1142.07	-805.758	-111.124	995.038	-770.814	-129.305	1046.36	-1227.31	-387.636
-1099.96	-148.25	1707.33	-1115.08	-298.655	1705.83	-1252.64	-166.285	1669.26	-1260.5	-246.885	1672.05	-1286.65	-230.886	1545.12	-1390.83	-243.755	1233.83	-1179.78	-221.835	1456.61	-1142.73	-214.9	1219.01	-1364.48	-359.03	1418.42	-1244.79	-52.5063	1470.22	-1138.45	-15.6942	1263.42	-1067.82	-32.8483	1166.87	-955.281	-82.4839	1075.94	-782.251	-141.839	1142.66	-805.509	-112.7	995.495	-770.531	-130.912	1046.94	-1227.1	-387.372
-1099.92	-148.055	1707.46	-1115.04	-298.428	1705.89	-1252.59	-165.967	1669.16	-1260.42	-246.608	1671.88	-1286.48	-230.676	1544.98	-1390.44	-243.583	1233.71	-1179.51	-221.631	1456.63	-1142.39	-214.708	1218.94	-1364.1	-358.869	1418.32	-1244.6	-52.2949	1470.15	-1138.23	-15.865	1263.41	-1067.4	-33.3304	1166.94	-955.041	-83.3486	1076.32	-782.23	-143.041	1143.26	-805.132	-114.342	995.942	-770.284	-132.355	1047.55	-1226.82	-387.157
-1099.9	-147.802	1707.59	-1115.06	-298.234	1705.97	-1252.46	-165.752	1668.98	-1260.4	-246.382	1671.74	-1286.22	-230.493	1544.88	-1390.12	-243.477	1233.61	-1179.36	-221.446	1456.57	-1142.05	-214.495	1218.89	-1363.76	-358.752	1418.21	-1244.52	-52.1126	1470.12	-1137.85	-15.9995	1263.33	-1067.13	-33.7036	1166.93	-954.887	-84.2126	1076.44	-782.28	-144.297	1143.82	-804.822	-115.92	996.453	-770.169	-133.861	1048.13	-1226.44	-386.916
-1099.89	-147.642	1707.69	-1115.02	-298.018	1706.03	-1252.37	-165.528	1668.82	-1260.36	-246.123	1671.54	-1286.02	-230.312	1544.81	-1389.9	-243.442	1233.55	-1179.13	-221.188	1456.55	-1141.71	-214.283	1218.76	-1363.38	-358.639	1418.13	-1244.37	-51.9466	1470.07	-1137.57	-16.1495	1263.26	-1066.95	-34.0962	1166.94	-954.534	-85.0965	1076.6	-782.342	-145.61	1144.4	-804.487	-117.447	996.953	-770.047	-135.305	1048.66	-1226.12	-386.7
-1099.82	-147.462	1707.83	-1115.03	-297.827	1706.14	-1252.18	-165.338	1668.62	-1260.27	-245.951	1671.36	-1285.92	-230.155	1544.77	-1389.59	-243.396	1233.46	-1178.9	-221.037	1456.46	-1141.44	-214.047	1218.67	-1363.08	-358.577	1418.07	-1244.18	-51.7556	1470	-1137.24	-16.291	1263.2	-1066.68	-34.5045	1166.9	-954.213	-86.0605	1076.79	-782.322	-146.98	1145.06	-804.184	-118.856	997.52	-769.936	-136.719	1049.29	-1225.72	-386.517
-1099.78	-147.268	1707.94	-1114.9	-297.67	1706.18	-1252.05	-165.17	1668.43	-1260.12	-245.751	1671.16	-1285.64	-229.947	1544.66	-1389.3	-243.398	1233.41	-1178.81	-220.87	1456.45	-1141.27	-213.823	1218.62	-1362.77	-358.522	1418.03	-1244.01	-51.6016	1469.92	-1136.95	-16.4356	1263.13	-1066.44	-34.8989	1166.83	-953.942	-87.0073	1076.97	-782.369	-148.381	1145.63	-803.813	-120.299	998.032	-769.664	-138.168	1049.97	-1225.34	-386.31
-1099.73	-147.15	1708	-1114.81	-297.482	1706.22	-1251.96	-165.037	1668.31	-1260.02	-245.589	1670.99	-1285.46	-229.851	1544.61	-1389.1	-243.454	1233.35	-1178.57	-220.706	1456.43	-1141.11	-213.634	1218.55	-1362.42	-358.477	1417.98	-1243.79	-51.4391	1469.84	-1136.69	-16.5856	1263.01	-1066.1	-35.448	1166.71	-953.698	-87.9185	1077.11	-782.47	-149.714	1146.22	-803.574	-121.689	998.581	-769.592	-139.581	1050.5	-1225.02	-386.145
-1099.66	-146.987	1708.04	-1114.7	-297.347	1706.23	-1251.83	-164.895	1668.16	-1259.9	-245.452	1670.85	-1285.26	-229.698	1544.53	-1388.89	-243.486	1233.33	-1178.39	-220.589	1456.45	-1140.85	-213.446	1218.5	-1361.98	-358.461	1417.91	-1243.61	-51.3088	1469.73	-1136.46	-16.7116	1262.93	-1065.72	-35.9599	1166.62	-953.479	-88.8898	1077.3	-782.626	-151.006	1146.76	-803.187	-123.155	999.029	-769.435	-141.059	1051.15	-1224.62	-385.987
-1099.61	-146.804	1708.06	-1114.64	-297.231	1706.25	-1251.74	-164.775	1668.05	-1259.76	-245.344	1670.74	-1285.16	-229.544	1544.47	-1388.68	-243.569	1233.25	-1178.27	-220.465	1456.46	-1140.6	-213.268	1218.49	-1361.61	-358.494	1417.88	-1243.45	-51.2168	1469.66	-1136.25	-16.8712	1262.81	-1065.35	-36.4435	1166.54	-953.024	-89.9601	1077.62	-782.811	-152.226	1147.26	-802.972	-124.608	999.473	-769.105	-142.522	1051.68	-1224.31	-385.84
-1099.58	-146.638	1708.08	-1114.48	-297.063	1706.22	-1251.6	-164.62	1667.88	-1259.6	-245.194	1670.62	-1285.03	-229.455	1544.42	-1388.51	-243.668	1233.24	-1178.24	-220.371	1456.43	-1140.38	-213.14	1218.54	-1361.29	-358.529	1417.86	-1243.36	-51.1204	1469.58	-1136.1	-17.0337	1262.71	-1065.25	-36.869	1166.5	-952.982	-90.7565	1077.75	-782.987	-153.423	1147.74	-802.758	-126.163	999.895	-769.182	-143.977	1052.18	-1224	-385.686
-1099.54	-146.525	1708.1	-1114.38	-296.944	1706.2	-1251.51	-164.489	1667.77	-1259.48	-245.118	1670.51	-1284.94	-229.386	1544.38	-1388.3	-243.808	1233.17	-1178.05	-220.254	1456.44	-1140.19	-213.036	1218.56	-1360.94	-358.608	1417.81	-1243.33	-51.0563	1469.53	-1135.91	-17.2584	1262.71	-1065.17	-37.2977	1166.5	-952.849	-91.6531	1077.82	-783.084	-154.609	1148.24	-802.589	-127.707	1000.3	-769.178	-145.499	1052.67	-1223.74	-385.589
-1099.43	-146.416	1708.11	-1114.36	-296.829	1706.22	-1251.45	-164.405	1667.77	-1259.43	-245.011	1670.44	-1284.83	-229.338	1544.37	-1388.17	-243.965	1233.14	-1178.05	-220.254	1456.44	-1139.95	-212.938	1218.56	-1360.67	-358.663	1417.81	-1243.38	-51.0088	1469.48	-1135.73	-17.4757	1262.63	-1064.99	-37.7915	1166.65	-952.576	-92.7064	1078.08	-783.176	-155.863	1148.7	-802.433	-129.321	1000.68	-769.169	-146.95	1053.13	-1223.46	-385.514
-1099.39	-146.319	1708.14	-1114.23	-296.714	1706.21	-1251.37	-164.353	1667.68	-1259.38	-244.931	1670.35	-1284.88	-229.299	1544.31	-1387.93	-244.11	1233.05	-1178	-220.241	1456.49	-1139.8	-212.866	1218.55	-1360.47	-358.802	1417.82	-1243.34	-50.9979	1469.4	-1135.58	-17.6933	1262.6	-1064.95	-38.145	1166.54	-952.328	-93.7007	1078.38	-783.118	-157.164	1149.18	-802.412	-130.84	1001.06	-769.258	-148.448	1053.6	-1223.31	-385.424
-1099.42	-146.227	1708.11	-1114.21	-296.616	1706.21	-1251.34	-164.211	1667.65	-1259.3	-244.837	1670.29	-1284.89	-229.282	1544.3	-1387.8	-244.296	1233	-1177.95	-220.209	1456.55	-1139.44	-212.806	1218.58	-1360.32	-358.882	1417.77	-1243.43	-50.9887	1469.38	-1135.45	-17.8887	1262.59	-1064.79	-38.6077	1166.52	-952.286	-94.5138	1078.56	-783.094	-158.511	1149.69	-802.404	-132.291	1001.45	-769.072	-149.911	1054.11	-1223.16	-385.358
-1099.33	-146.192	1708.1	-1114.29	-296.583	1706.24	-1251.27	-164.189	1667.58	-1259.34	-244.761	1670.26	-1284.86	-229.242	1544.24	-1387.59	-244.441	1232.89	-1178.04	-220.161	1456.57	-1139.08	-212.842	1218.64	-1360.3	-358.96	1417.79	-1243.49	-50.9525	1469.37	-1135.41	-18.0631	1262.6	-1064.7	-39.0875	1166.54	-952.443	-95.373	1078.71	-783.379	-159.736	1150.18	-802.382	-133.601	1001.89	-769.336	-151.386	1054.58	-1223.13	-385.318
-1099.3	-146.039	1708.09	-1113.74	-296.243	1706.19	-1251.33	-164.114	1667.57	-1259.33	-244.691	1670.26	-1284.97	-229.207	1544.24	-1387.42	-244.606	1232.78	-1179.54	-220.615	1456.37	-1140.38	-213.416	1218.35	-1360.23	-359.057	1417.71	-1243.63	-50.9549	1469.34	-1135.4	-18.2261	1262.58	-1064.7	-39.5708	1166.52	-952.474	-96.2051	1078.88	-783.521	-161.116	1150.61	-802.372	-134.846	1002.38	-770.593	-153.17	1054.9	-1223.48	-385.408
-1099.36	-146.098	1708.04	-1114.41	-296.472	1706.22	-1251.4	-164.012	1667.6	-1259.45	-244.612	1670.27	-1285.1	-229.186	1544.2	-1387.19	-244.76	1232.66	-1178.21	-220.181	1456.68	-1138.31	-213.01	1218.89	-1360.24	-359.136	1417.7	-1243.66	-50.9303	1469.32	-1135.42	-18.3576	1262.52	-1064.62	-40.0404	1166.46	-952.349	-97.0449	1079.05	-784.05	-162.218	1151.19	-802.265	-136.232	1002.92	-769.734	-154.062	1055.64	-1223.15	-385.21
-1099.38	-146.089	1707.99	-1114.49	-296.432	1706.2	-1251.43	-163.94	1667.58	-1259.49	-244.535	1670.26	-1285.19	-229.12	1544.12	-1386.95	-244.928	1232.48	-1178.23	-220.182	1456.78	-1138	-213.208	1219.02	-1360.26	-359.203	1417.65	-1243.76	-50.9313	1469.34	-1135.44	-18.5091	1262.42	-1064.86	-40.4725	1166.41	-952.509	-97.9005	1079.15	-784.424	-163.412	1151.69	-802.348	-137.67	1003.42	-769.869	-155.266	1056.22	-1223.21	-385.204
-1099.59	-146.059	1707.99	-1114.75	-296.468	1706.23	-1251.54	-163.887	1667.57	-1259.61	-244.448	1670.25	-1285.3	-229.124	1544.04	-1386.69	-245.056	1232.31	-1178.26	-220.209	1456.85	-1137.79	-213.403	1219.16	-1360.19	-359.256	1417.53	-1243.89	-50.9354	1469.32	-1135.45	-18.699	1262.31	-1064.94	-40.8905	1166.37	-952.701	-98.735	1079.28	-784.853	-164.58	1152.18	-802.396	-138.907	1003.83	-770.232	-156.448	1056.64	-1223.28	-385.195
-1099.67	-146.103	1708.01	-1114.92	-296.442	1706.25	-1251.73	-163.823	1667.54	-1259.81	-244.375	1670.22	-1285.37	-229.093	1543.96	-1386.48	-245.218	1232.15	-1178.21	-220.23	1456.88	-1137.39	-213.553	1219.29	-1360.29	-359.37	1417.46	-1243.98	-50.9675	1469.31	-1135.47	-18.91	1262.2	-1065.04	-41.297	1166.23	-952.816	-99.5182	1079.37	-785.37	-165.662	1152.62	-802.487	-140.098	1004.21	-770.388	-157.678	1057.18	-1223.29	-385.205
-1099.91	-146.146	1708.07	-1115.12	-296.445	1706.3	-1251.88	-163.764	1667.44	-1260	-244.348	1670.13	-1285.56	-229.107	1543.85	-1386.19	-245.334	1231.95	-1178.19	-220.181	1456.82	-1136.92	-213.777	1219.44	-1360.22	-359.452	1417.31	-1244.07	-51.0031	1469.26	-1135.62	-19.1135	1262.04	-1065.22	-41.7384	1166.15	-953.005	-100.345	1079.45	-785.928	-166.728	1153.02	-802.585	-141.361	1004.59	-770.572	-158.799	1057.66	-1223.29	-385.262
-1100.14	-146.164	1708.09	-1115.45	-296.499	1706.36	-1252.04	-163.735	1667.32	-1260.21	-244.308	1670.02	-1285.58	-229.117	1543.73	-1385.92	-245.482	1231.74	-1177.8	-220.157	1456.96	-1136.61	-214.014	1219.58	-1360.18	-359.587	1417.2	-1243.91	-51.0309	1469.11	-1135.8	-19.3132	1261.95	-1065.33	-42.2265	1166.01	-952.803	-101.253	1079.7	-786.076	-167.863	1153.43	-802.635	-142.573	1004.88	-770.797	-159.93	1058.1	-1223.32	-385.331
-1100.32	-146.189	1708.15	-1115.72	-296.509	1706.43	-1252.14	-163.742	1667.15	-1260.36	-244.296	1669.87	-1285.66	-229.183	1543.59	-1385.61	-245.648	1231.53	-1178.27	-220.357	1456.84	-1136.39	-214.326	1219.36	-1360.1	-359.731	1417.11	-1244.13	-51.1367	1469.09	-1135.78	-19.5688	1261.71	-1065.55	-42.7026	1165.81	-952.815	-102.141	1079.73	-786.689	-168.761	1153.81	-802.646	-143.685	1005.19	-771.075	-161.075	1058.53	-1223.27	-385.384
-1100.56	-146.249	1708.26	-1115.92	-296.547	1706.53	-1252.32	-163.79	1666.98	-1260.56	-244.341	1669.68	-1285.6	-229.23	1543.44	-1385.43	-245.874	1231.39	-1178.23	-220.494	1456.81	-1136.13	-214.58	1219.25	-1360.09	-359.895	1417.05	-1244.1	-51.2108	1468.97	-1135.97	-19.8181	1261.51	-1065.61	-43.152	1165.59	-953.162	-102.79	1079.52	-787.614	-169.493	1154.28	-802.713	-144.856	1005.47	-771.155	-162.178	1058.86	-1222.54	-385.297
-1100.76	-146.287	1708.38	-1116.14	-296.557	1706.67	-1252.5	-163.842	1666.8	-1260.74	-244.427	1669.52	-1285.68	-229.309	1543.34	-1385.19	-246.106	1231.22	-1178.29	-220.618	1456.79	-1135.61	-214.758	1219.18	-1359.95	-360.021	1416.94	-1244.03	-51.2955	1468.84	-1136.02	-19.9932	1261.16	-1065.67	-43.5938	1165.35	-953.339	-103.511	1079.47	-788.151	-170.321	1154.47	-802.819	-146.033	1005.69	-771.207	-163.355	1059.15	-1222.61	-385.421
-1101.01	-146.315	1708.47	-1116.32	-296.621	1706.75	-1252.61	-163.949	1666.65	-1260.92	-244.521	1669.38	-1285.64	-229.372	1543.21	-1385.01	-246.348	1231.13	-1178.25	-220.69	1456.81	-1135.37	-214.914	1219.1	-1359.84	-360.214	1416.87	-1244.03	-51.3824	1468.68	-1136.11	-20.2707	1260.89	-1065.72	-43.9937	1165.11	-953.343	-104.26	1079.45	-787.313	-171.345	1154.7	-802.907	-147.201	1005.85	-771.466	-164.399	1059.35	-1222.48	-385.511
-1101.19	-146.43	1708.6	-1116.6	-296.732	1706.81	-1252.78	-164.051	1666.53	-1260.97	-244.602	1669.22	-1285.57	-229.459	1543.08	-1384.84	-246.596	1231.02	-1178.27	-220.829	1456.8	-1134.91	-215.072	1219.02	-1359.68	-360.354	1416.83	-1243.93	-51.4451	1468.57	-1136.16	-20.5391	1260.63	-1065.69	-44.379	1164.85	-953.382	-105.114	1079.34	-787.552	-172.123	1154.87	-802.961	-148.487	1005.99	-771.67	-165.564	1059.51	-1222.44	-385.615
-1101.34	-146.495	1708.67	-1116.66	-296.789	1706.89	-1252.91	-164.136	1666.4	-1261.12	-244.723	1669.07	-1285.54	-229.546	1543.01	-1384.65	-246.853	1230.93	-1178.16	-220.929	1456.82	-1134.53	-215.196	1218.97	-1359.55	-360.543	1416.77	-1243.82	-51.5543	1468.43	-1136.16	-20.7692	1260.41	-1065.65	-44.7172	1164.62	-953.399	-105.867	1079.27	-787.642	-172.8	1155.03	-802.839	-149.666	1006.03	-771.543	-166.692	1059.7	-1222.22	-385.699
-1101.53	-146.658	1708.79	-1116.95	-296.957	1707.02	-1253	-164.246	1666.32	-1261.25	-244.856	1668.97	-1285.56	-229.63	1542.93	-1384.51	-247.073	1230.84	-1178.33	-221.113	1456.79	-1134.29	-215.367	1218.89	-1359.35	-360.716	1416.68	-1243.77	-51.6691	1468.32	-1136.13	-21.0713	1260.18	-1065.66	-45.0806	1164.37	-953.385	-106.58	1079.15	-788.796	-173.547	1155.18	-803.147	-151.171	1006.03	-771.93	-167.874	1059.81	-1222.3	-385.886
-1101.76	-146.706	1708.87	-1116.82	-296.979	1707.04	-1253.11	-164.398	1666.2	-1261.32	-244.989	1668.86	-1285.55	-229.743	1542.86	-1384.34	-247.307	1230.74	-1178.06	-221.243	1456.83	-1134.01	-215.516	1218.87	-1359.19	-360.936	1416.62	-1243.58	-51.7696	1468.22	-1136.1	-21.2941	1259.95	-1065.56	-45.463	1164.17	-953.503	-107.256	1079.01	-788.912	-174.042	1155.06	-803.121	-152.325	1006.02	-772.063	-168.955	1059.85	-1222.05	-385.981
-1101.86	-146.8	1708.91	-1117.48	-297.34	1707.27	-1253.18	-164.585	1666.06	-1261.41	-245.17	1668.8	-1285.58	-229.881	1542.82	-1384.24	-247.515	1230.72	-1177.92	-221.49	1456.92	-1133.86	-215.637	1218.81	-1359.08	-361.121	1416.57	-1243.44	-51.9335	1468.16	-1136.02	-21.4905	1259.74	-1065.51	-45.8348	1163.9	-953.638	-107.941	1078.87	-789.195	-174.93	1155.21	-803.241	-153.611	1006.08	-772.039	-170.016	1060.02	-1221.94	-386.153
-1102.1	-146.935	1709	-1117.21	-297.348	1707.22	-1253.23	-164.753	1665.99	-1261.39	-245.32	1668.7	-1285.56	-230.011	1542.75	-1384.12	-247.745	1230.69	-1178.02	-221.701	1456.93	-1133.7	-215.774	1218.8	-1358.92	-361.321	1416.52	-1243.23	-52.086	1468.06	-1135.94	-21.7278	1259.53	-1065.69	-46.1575	1163.67	-953.779	-108.619	1078.71	-789.602	-176.179	1155.46	-803.416	-154.82	1006.13	-772.553	-171.168	1060.14	-1221.87	-386.312
-1102.07	-147.148	1708.95	-1117.31	-297.587	1707.28	-1253.29	-164.926	1665.88	-1261.49	-245.49	1668.65	-1285.51	-230.113	1542.7	-1383.94	-247.969	1230.62	-1177.67	-221.908	1457.05	-1134.14	-216.105	1218.66	-1358.85	-361.533	1416.42	-1242.93	-52.1816	1468	-1135.92	-21.8441	1259.43	-1065.72	-46.4927	1163.39	-953.774	-109.254	1078.57	-789.977	-177.219	1155.55	-803.494	-155.746	1006.14	-772.706	-172.14	1060.22	-1221.82	-386.502
-1102.17	-147.281	1709.01	-1117.31	-297.727	1707.31	-1253.28	-165.159	1665.76	-1261.52	-245.684	1668.56	-1285.48	-230.29	1542.6	-1383.77	-248.213	1230.51	-1177.68	-222.122	1456.99	-1133.38	-216.16	1218.76	-1358.71	-361.71	1416.34	-1242.86	-52.3641	1468	-1135.68	-22.058	1259.24	-1065.72	-46.8407	1163.21	-953.848	-109.898	1078.47	-790.262	-178.151	1155.52	-803.596	-156.572	1006.18	-772.664	-173.085	1060.39	-1221.83	-386.662
-1102.24	-147.471	1708.93	-1117.36	-297.91	1707.26	-1253.39	-165.283	1665.73	-1261.59	-245.867	1668.49	-1285.5	-230.429	1542.54	-1383.59	-248.411	1230.38	-1177.55	-222.341	1457.01	-1133.12	-216.32	1218.75	-1358.57	-361.904	1416.21	-1242.77	-52.5401	1467.98	-1135.45	-22.3036	1259.08	-1065.79	-47.2421	1163.03	-953.828	-110.658	1078.37	-790.496	-179.086	1155.54	-803.775	-157.377	1006.16	-773.006	-173.984	1060.36	-1221.73	-386.811
-1102.22	-147.658	1708.86	-1117.37	-298.12	1707.2	-1253.37	-165.468	1665.63	-1261.6	-246.032	1668.39	-1285.48	-230.586	1542.41	-1383.41	-248.634	1230.25	-1177.6	-222.515	1456.94	-1132.93	-216.481	1218.75	-1358.46	-362.122	1416.09	-1242.67	-52.7342	1467.95	-1135.25	-22.4883	1259.04	-1065.7	-47.6882	1162.95	-953.906	-111.185	1078.28	-790.791	-180.042	1155.5	-803.928	-158.217	1006.09	-773.147	-174.802	1060.3	-1221.76	-387.016
-1102.25	-147.91	1708.76	-1117.41	-298.252	1707.09	-1253.46	-165.621	1665.56	-1261.66	-246.188	1668.27	-1285.45	-230.778	1542.25	-1383.23	-248.868	1230.08	-1177.46	-222.724	1456.95	-1132.69	-216.595	1218.68	-1358.29	-362.344	1415.88	-1242.48	-52.8994	1467.94	-1135.09	-22.7338	1259.01	-1065.59	-48.0762	1162.81	-954.168	-111.785	1078.21	-791.425	-181.057	1155.39	-804.102	-159.02	1006.01	-773.611	-175.671	1060.07	-1221.65	-387.173
-1102.3	-148.06	1708.66	-1117.48	-298.454	1706.98	-1253.48	-165.827	1665.43	-1261.69	-246.391	1668.17	-1285.48	-230.996	1542.07	-1383.05	-249.074	1229.9	-1177.54	-222.901	1456.83	-1132.39	-216.695	1218.58	-1358.17	-362.535	1415.69	-1242.44	-53.1133	1467.92	-1134.9	-22.9712	1258.96	-1065.54	-48.4774	1162.68	-954.214	-112.308	1078.08	-791.607	-181.857	1155.24	-804.266	-159.874	1005.84	-773.797	-176.55	1059.99	-1221.57	-387.369
-1102.33	-148.258	1708.52	-1117.56	-298.656	1706.87	-1253.55	-166.004	1665.35	-1261.77	-246.573	1668.08	-1285.61	-231.189	1541.93	-1382.88	-249.295	1229.68	-1177.45	-223.117	1456.84	-1132.31	-216.788	1218.5	-1358.05	-362.763	1415.47	-1242.38	-53.2625	1467.87	-1134.71	-23.2014	1258.92	-1065.43	-48.8848	1162.6	-954.41	-112.835	1077.93	-791.751	-182.549	1155.09	-804.443	-160.66	1005.63	-773.943	-177.344	1059.77	-1221.55	-387.632
-1102.37	-148.476	1708.38	-1117.63	-298.85	1706.71	-1253.6	-166.22	1665.24	-1261.81	-246.802	1667.95	-1285.5	-231.409	1541.71	-1382.75	-249.526	1229.5	-1177.44	-223.276	1456.76	-1132.04	-216.827	1218.42	-1357.94	-362.996	1415.23	-1242.41	-53.4566	1467.81	-1134.53	-23.4321	1258.86	-1065.41	-49.2341	1162.49	-954.454	-113.318	1077.82	-791.88	-183.158	1154.89	-804.664	-161.434	1005.42	-774.146	-178.055	1059.53	-1221.39	-387.818
-1102.5	-148.633	1708.27	-1117.67	-298.992	1706.57	-1253.72	-166.417	1665.1	-1261.94	-247.006	1667.83	-1285.59	-231.616	1541.56	-1382.57	-249.796	1229.23	-1177.42	-223.492	1456.72	-1131.95	-216.884	1218.29	-1357.85	-363.238	1415.03	-1242.36	-53.6158	1467.72	-1134.48	-23.5979	1258.8	-1065.45	-49.6391	1162.44	-954.489	-113.825	1077.63	-792.001	-183.746	1154.6	-804.849	-162.206	1005.14	-774.358	-178.712	1059.26	-1221.43	-388.051
-1102.57	-148.804	1708.14	-1117.79	-299.173	1706.45	-1253.83	-166.653	1664.94	-1262.01	-247.24	1667.7	-1285.68	-231.829	1541.4	-1382.46	-250.104	1229.02	-1177.53	-223.632	1456.62	-1131.69	-216.964	1218.19	-1357.78	-363.496	1414.79	-1242.31	-53.788	1467.62	-1134.42	-23.796	1258.7	-1065.46	-49.9982	1162.36	-954.517	-114.338	1077.46	-792.094	-184.276	1154.39	-804.988	-162.922	1004.87	-774.43	-179.423	1059.02	-1221.47	-388.269
-1102.75	-149.002	1708	-1117.86	-299.358	1706.29	-1253.96	-166.868	1664.79	-1262.08	-247.433	1667.51	-1285.74	-232.037	1541.21	-1382.33	-250.402	1228.8	-1177.46	-223.789	1456.57	-1131.46	-217.005	1218.07	-1357.6	-363.746	1414.55	-1242.29	-53.9684	1467.51	-1134.36	-24.0103	1258.59	-1065.35	-50.3697	1162.28	-954.619	-114.905	1077.3	-792.095	-184.934	1154.03	-805.211	-163.506	1004.58	-774.571	-180.058	1058.74	-1221.43	-388.464
-1102.92	-149.146	1707.89	-1117.97	-299.536	1706.15	-1254.09	-167.121	1664.64	-1262.23	-247.663	1667.37	-1285.8	-232.23	1541	-1382.16	-250.737	1228.5	-1177.43	-223.995	1456.53	-1131.16	-217.143	1218.01	-1357.55	-364	1414.3	-1242.29	-54.1078	1467.41	-1134.38	-24.2446	1258.46	-1065.27	-50.7246	1162.21	-954.653	-115.384	1077.12	-792.188	-185.563	1153.74	-805.256	-164.014	1004.24	-774.747	-180.551	1058.37	-1221.39	-388.648
-1103.06	-149.332	1707.75	-1118.12	-299.68	1706	-1254.28	-167.327	1664.48	-1262.37	-247.904	1667.17	-1285.85	-232.434	1540.77	-1382.03	-251.021	1228.24	-1177.33	-224.174	1456.44	-1130.92	-217.301	1217.96	-1357.46	-364.303	1414.06	-1242.45	-54.3016	1467.33	-1134.36	-24.5318	1258.36	-1065.2	-51.1103	1162.21	-954.598	-115.752	1076.94	-792.232	-186.274	1153.42	-805.282	-164.4	1003.91	-774.721	-181.019	1058	-1221.34	-388.841
-1103.29	-149.531	1707.6	-1118.33	-299.885	1705.85	-1254.46	-167.517	1664.3	-1262.59	-248.109	1667	-1285.92	-232.661	1540.53	-1381.92	-251.33	1227.98	-1177.52	-224.308	1456.31	-1130.82	-217.436	1217.88	-1357.29	-364.553	1413.77	-1242.51	-54.4709	1467.24	-1134.29	-24.9134	1258.27	-1065.08	-51.4723	1162.17	-954.667	-116.04	1076.77	-792.344	-186.962	1153.06	-805.347	-164.724	1003.62	-774.974	-181.426	1057.65	-1221.26	-389.063
-1103.56	-149.681	1707.52	-1118.45	-300.039	1705.72	-1254.66	-167.759	1664.11	-1262.75	-248.336	1666.78	-1286.01	-232.891	1540.3	-1381.75	-251.631	1227.69	-1177.49	-224.445	1456.23	-1130.45	-217.629	1217.83	-1357.11	-364.866	1413.48	-1242.6	-54.6888	1467.09	-1134.32	-25.2147	1258.22	-1064.96	-51.7979	1162.15	-954.702	-116.398	1076.61	-792.366	-187.589	1152.7	-805.485	-165.037	1003.29	-775.097	-181.845	1057.27	-1221.11	-389.244
-1103.83	-149.824	1707.42	-1118.73	-300.23	1705.57	-1254.9	-167.935	1663.93	-1262.92	-248.553	1666.59	-1286.2	-233.151	1540.07	-1381.53	-251.952	1227.34	-1177.59	-224.673	1456.1	-1130.15	-217.795	1217.84	-1357.06	-365.176	1413.19	-1242.66	-54.9114	1467	-1134.25	-25.5108	1258.15	-1064.89	-52.1557	1162.06	-954.892	-116.729	1076.38	-792.319	-188.083	1152.33	-805.651	-165.335	1002.93	-775.166	-182.238	1056.88	-1221.04	-389.489
-1104.11	-150.009	1707.24	-1118.98	-300.423	1705.45	-1255.14	-168.174	1663.71	-1263.16	-248.752	1666.39	-1286.3	-233.398	1539.82	-1381.39	-252.304	1227.04	-1177.74	-224.865	1455.98	-1129.94	-218.062	1217.8	-1356.96	-365.523	1412.9	-1242.76	-55.1298	1466.84	-1134.11	-25.7849	1257.99	-1064.8	-52.4992	1161.96	-954.97	-117.009	1076.17	-792.312	-188.522	1151.92	-805.882	-165.65	1002.56	-775.439	-182.624	1056.44	-1221.02	-389.745
-1104.37	-150.193	1707.08	-1119.22	-300.608	1705.32	-1255.39	-168.35	1663.52	-1263.42	-248.944	1666.21	-1286.45	-233.662	1539.59	-1381.3	-252.662	1226.74	-1177.66	-225.074	1455.88	-1129.77	-218.299	1217.73	-1356.92	-365.89	1412.6	-1242.82	-55.3557	1466.69	-1134.1	-25.9663	1257.88	-1064.8	-52.7615	1161.81	-955.07	-117.274	1075.95	-792.211	-188.835	1151.55	-806.145	-165.992	1002.15	-775.437	-182.965	1056.02	-1220.92	-389.965
-1104.64	-150.376	1706.94	-1119.47	-300.755	1705.21	-1255.69	-168.548	1663.3	-1263.69	-249.149	1666.04	-1286.62	-233.958	1539.33	-1381.03	-252.988	1226.39	-1177.62	-225.319	1455.78	-1129.33	-218.563	1217.72	-1356.93	-366.297	1412.33	-1242.95	-55.6115	1466.58	-1134.03	-26.1324	1257.7	-1064.79	-53.0151	1161.62	-955.058	-117.641	1075.64	-792.192	-189.078	1151.11	-806.351	-166.334	1001.7	-775.678	-183.332	1055.44	-1221.04	-390.254
-1104.88	-150.537	1706.75	-1119.74	-300.927	1705.09	-1255.99	-168.799	1663.11	-1264.01	-249.394	1665.83	-1286.86	-234.253	1539.08	-1380.89	-253.345	1226.02	-1177.56	-225.558	1455.75	-1129.3	-218.806	1217.63	-1356.87	-366.66	1412.02	-1243	-55.8236	1466.42	-1134.03	-26.3059	1257.55	-1064.84	-53.225	1161.45	-955.197	-117.918	1075.36	-792.093	-189.31	1150.66	-806.653	-166.765	1001.23	-775.768	-183.675	1054.93	-1221.06	-390.487
-1105.28	-150.739	1706.6	-1120.08	-301.117	1704.97	-1256.3	-169.025	1662.84	-1264.36	-249.637	1665.67	-1286.99	-234.505	1538.81	-1380.68	-253.678	1225.64	-1177.45	-225.826	1455.65	-1128.99	-219.074	1217.62	-1356.8	-367.031	1411.67	-1243.07	-56.1011	1466.27	-1134.07	-26.4687	1257.35	-1064.83	-53.414	1161.28	-955.273	-118.275	1075.08	-792.085	-189.448	1150.19	-806.874	-167.285	1000.7	-776.043	-184.075	1054.38	-1221.09	-390.807
-1105.66	-150.924	1706.43	-1120.36	-301.309	1704.87	-1256.68	-169.286	1662.62	-1264.66	-249.919	1665.44	-1287.14	-234.832	1538.5	-1380.42	-254.055	1225.24	-1177.49	-226.083	1455.54	-1128.81	-219.3	1217.51	-1356.73	-367.387	1411.29	-1243.2	-56.3594	1466.13	-1134.04	-26.7201	1257.2	-1064.85	-53.6133	1161.12	-955.402	-118.568	1074.82	-792.032	-189.577	1149.7	-807.195	-167.894	1000.21	-776.204	-184.478	1053.87	-1220.96	-391.128
-1106.01	-151.122	1706.23	-1120.7	-301.502	1704.72	-1257.05	-169.571	1662.44	-1264.98	-250.165	1665.25	-1287.31	-235.156	1538.2	-1380.18	-254.412	1224.84	-1177.58	-226.386	1455.42	-1128.45	-219.513	1217.42	-1356.46	-367.753	1410.83	-1243.25	-56.6283	1465.95	-1134.02	-26.8914	1256.99	-1064.95	-53.7574	1160.91	-955.571	-118.762	1074.55	-792.155	-189.709	1149.27	-807.465	-168.414	999.704	-776.436	-184.839	1053.36	-1220.86	-391.423
-1106.41	-151.355	1706.05	-1120.95	-301.686	1704.54	-1257.36	-169.879	1662.14	-1265.25	-250.465	1665.04	-1287.52	-235.493	1537.9	-1380	-254.778	1224.44	-1177.43	-226.664	1455.36	-1128.12	-219.688	1217.36	-1356.34	-368.113	1410.4	-1243.32	-56.9032	1465.77	-1134.13	-27.0262	1256.82	-1065.06	-53.9493	1160.71	-955.818	-119.029	1074.23	-792.204	-189.929	1148.84	-807.726	-168.857	999.26	-776.564	-185.155	1052.97	-1220.71	-391.712
-1106.79	-151.559	1705.92	-1121.33	-301.941	1704.41	-1257.72	-170.135	1661.94	-1265.58	-250.739	1664.82	-1287.68	-235.762	1537.6	-1379.74	-255.138	1224	-1177.29	-226.974	1455.22	-1127.84	-219.868	1217.31	-1356.25	-368.481	1409.97	-1243.43	-57.1515	1465.6	-1134.22	-27.1864	1256.61	-1065.21	-54.1416	1160.51	-956.004	-119.183	1073.94	-792.332	-190.221	1148.45	-807.881	-169.101	998.898	-776.82	-185.431	1052.62	-1220.76	-392.02
-1107.2	-151.815	1705.74	-1121.73	-302.221	1704.25	-1258.02	-170.517	1661.67	-1265.9	-251.015	1664.6	-1287.97	-236.066	1537.31	-1379.41	-255.48	1223.55	-1177.27	-227.237	1455.12	-1127.39	-220.01	1217.22	-1356.1	-368.832	1409.53	-1243.51	-57.3895	1465.44	-1134.18	-27.3605	1256.38	-1065.3	-54.3894	1160.29	-956.118	-119.389	1073.68	-792.396	-190.697	1148.1	-808.034	-169.114	998.572	-776.975	-185.702	1052.25	-1220.79	-392.33
-1107.51	-152.072	1705.61	-1122.05	-302.483	1704.12	-1258.4	-170.695	1661.52	-1266.26	-251.299	1664.38	-1288.06	-236.328	1536.94	-1379.14	-255.826	1223.11	-1177.13	-227.421	1455.06	-1127.2	-220.166	1217.11	-1355.95	-369.147	1409.1	-1243.55	-57.5917	1465.27	-1134.19	-27.5117	1256.17	-1065.39	-54.6164	1160.08	-956.129	-119.572	1073.36	-792.536	-191.101	1147.74	-808.195	-169.099	998.277	-777.192	-185.895	1051.87	-1220.74	-392.586
-1107.94	-152.338	1705.54	-1122.42	-302.754	1703.96	-1258.7	-170.931	1661.33	-1266.6	-251.543	1664.14	-1288.18	-236.571	1536.65	-1378.92	-256.116	1222.69	-1177.08	-227.615	1454.97	-1126.76	-220.231	1217.1	-1355.91	-369.438	1408.72	-1243.63	-57.7801	1465.13	-1134.29	-27.6914	1255.92	-1065.37	-54.9218	1159.85	-956.175	-119.777	1073.09	-792.589	-191.465	1147.36	-808.31	-169.123	997.906	-777.255	-186.034	1051.5	-1220.84	-392.858
-1108.24	-152.602	1705.46	-1122.75	-303.019	1703.8	-1258.97	-171.139	1661.13	-1266.9	-251.772	1663.87	-1288.26	-236.818	1536.32	-1378.63	-256.393	1222.29	-1176.95	-227.761	1454.8	-1126.49	-220.352	1217.02	-1355.79	-369.738	1408.31	-1243.68	-57.968	1465.02	-1134.29	-27.8826	1255.68	-1065.36	-55.1806	1159.7	-956.161	-120.034	1072.81	-792.691	-191.769	1146.96	-808.428	-169.184	997.556	-777.339	-186.258	1051.12	-1221	-393.182
-1108.51	-152.924	1705.36	-1123.1	-303.341	1703.63	-1259.18	-171.336	1660.9	-1267.1	-251.955	1663.59	-1288.24	-237.034	1535.97	-1378.41	-256.664	1221.93	-1176.81	-227.804	1454.71	-1126.11	-220.404	1216.94	-1355.68	-369.994	1407.95	-1243.72	-58.1364	1464.87	-1134.34	-28.138	1255.44	-1065.42	-55.4527	1159.5	-956.306	-120.257	1072.55	-792.789	-192.046	1146.5	-808.603	-169.35	997.12	-777.48	-186.382	1050.7	-1220.85	-393.358
-1108.79	-153.226	1705.31	-1123.42	-303.601	1703.5	-1259.41	-171.553	1660.64	-1267.37	-252.167	1663.31	-1288.3	-237.26	1535.68	-1378.1	-256.901	1221.55	-1176.77	-227.949	1454.48	-1125.89	-220.514	1216.78	-1355.52	-370.234	1407.57	-1243.75	-58.2877	1464.73	-1134.38	-28.3709	1255.24	-1065.33	-55.7203	1159.34	-956.399	-120.52	1072.28	-792.916	-192.229	1145.88	-808.654	-169.582	996.723	-777.466	-186.499	1050.24	-1220.71	-393.517
-1108.92	-153.505	1705.21	-1123.64	-303.875	1703.4	-1259.58	-171.788	1660.39	-1267.59	-252.367	1663.05	-1288.45	-237.477	1535.41	-1377.81	-257.15	1221.17	-1176.8	-228.211	1454.46	-1125.62	-220.669	1216.66	-1355.39	-370.458	1407.22	-1243.68	-58.4302	1464.65	-1134.35	-28.5722	1255.1	-1065.25	-55.9768	1159.19	-956.374	-120.803	1072.03	-793.246	-192.332	1145.21	-808.769	-169.837	996.242	-777.583	-186.694	1049.71	-1220.5	-393.688
-1109.14	-153.789	1705.11	-1123.9	-304.174	1703.26	-1259.74	-171.984	1660.15	-1267.83	-252.58	1662.83	-1288.5	-237.663	1535.17	-1377.58	-257.378	1220.86	-1176.84	-228.417	1454.32	-1125.32	-220.833	1216.53	-1355.22	-370.635	1406.86	-1243.57	-58.5611	1464.53	-1134.4	-28.7647	1254.93	-1065.23	-56.1764	1158.96	-956.592	-121.096	1071.73	-793.221	-192.358	1144.69	-808.946	-170.203	995.714	-777.66	-186.807	1049.17	-1220.36	-393.859
-1109.23	-154.068	1704.98	-1124.14	-304.472	1703.1	-1259.91	-172.174	1659.94	-1267.98	-252.799	1662.58	-1288.62	-237.845	1534.93	-1377.33	-257.562	1220.5	-1176.74	-228.559	1454.22	-1124.93	-220.936	1216.45	-1355.02	-370.805	1406.5	-1243.5	-58.6712	1464.44	-1134.14	-28.8693	1254.76	-1065.17	-56.3674	1158.75	-956.62	-121.343	1071.4	-793.145	-192.358	1144.18	-809.169	-170.537	995.146	-777.879	-186.979	1048.59	-1220.29	-394.015
-1109.39	-154.377	1704.87	-1124.36	-304.755	1702.92	-1260.07	-172.366	1659.79	-1268.13	-252.991	1662.33	-1288.65	-237.971	1534.69	-1377.07	-257.687	1220.16	-1176.66	-228.694	1454.17	-1124.54	-220.985	1216.4	-1354.88	-370.982	1406.16	-1243.38	-58.7643	1464.34	-1134.13	-28.9388	1254.63	-1065.08	-56.5384	1158.49	-956.766	-121.572	1071.11	-793.14	-192.313	1143.68	-809.504	-170.88	994.603	-777.921	-187.147	1048.02	-1220.26	-394.253
-1109.19	-154.568	1704.88	-1124.56	-305.011	1702.73	-1258.82	-171.665	1659.47	-1267.54	-252.892	1662.07	-1288.83	-238.129	1534.59	-1376.42	-257.63	1219.9	-1176.78	-228.879	1454.12	-1124.1	-221.154	1216.35	-1354.52	-371.052	1405.88	-1243.11	-58.8859	1464.26	-1133.98	-28.9785	1254.49	-1065.18	-56.8073	1158.41	-956.747	-121.973	1071.05	-793.052	-192.311	1143.21	-809.742	-171.168	994.058	-777.922	-187.357	1047.46	-1220.44	-394.49
-1109.6	-154.908	1704.58	-1124.68	-305.263	1702.57	-1260.22	-172.749	1659.09	-1268.43	-253.361	1661.98	-1288.7	-238.213	1534.11	-1376.58	-257.914	1219.55	-1176.87	-229.007	1453.98	-1123.71	-221.248	1216.33	-1354.64	-371.324	1405.51	-1242.98	-59.0176	1464.07	-1133.76	-28.9834	1254.3	-1064.98	-56.8042	1158.04	-956.686	-121.927	1070.6	-792.955	-192.35	1142.72	-809.801	-171.481	993.576	-777.988	-187.571	1047.01	-1220.15	-394.616
-1109.75	-155.138	1704.46	-1124.76	-305.506	1702.38	-1260.32	-172.917	1659.33	-1268.56	-253.53	1661.82	-1288.82	-238.359	1533.93	-1376.36	-258.016	1219.25	-1176.82	-229.164	1453.94	-1123.36	-221.347	1216.27	-1354.49	-371.463	1405.15	-1242.82	-59.1345	1463.93	-1133.58	-29.0369	1254.1	-1064.82	-56.8444	1157.84	-956.76	-122.059	1070.14	-792.845	-192.369	1142.25	-809.925	-171.783	993.097	-778.058	-187.697	1046.51	-1220.07	-394.784
-1109.83	-155.335	1704.35	-1124.87	-305.721	1702.2	-1260.35	-173.152	1659.18	-1268.64	-253.684	1661.68	-1288.71	-238.488	1533.64	-1376.09	-258.11	1218.96	-1176.67	-229.383	1453.9	-1122.98	-221.468	1216.26	-1354.29	-371.621	1404.8	-1242.68	-59.2379	1463.79	-1133.36	-28.9807	1253.92	-1064.72	-56.9354	1157.66	-956.761	-122.158	1069.79	-792.924	-192.369	1141.82	-809.981	-172.037	992.653	-778.002	-187.797	1046.08	-1220	-394.951
-1109.82	-155.568	1704.22	-1124.97	-305.919	1702.05	-1260.46	-173.28	1659.06	-1268.72	-253.848	1661.55	-1288.75	-238.606	1533.41	-1375.7	-258.211	1218.63	-1176.39	-229.53	1453.89	-1122.57	-221.564	1216.19	-1354.21	-371.779	1404.53	-1242.63	-59.3592	1463.66	-1133.12	-29.0166	1253.77	-1064.56	-56.9757	1157.51	-956.611	-122.244	1069.5	-792.924	-192.488	1141.37	-809.893	-172.232	992.263	-778.049	-187.91	1045.65	-1219.87	-395.094
-1109.84	-155.79	1704.1	-1125	-306.125	1701.91	-1260.47	-173.513	1658.89	-1268.79	-254.028	1661.39	-1288.73	-238.75	1533.18	-1375.39	-258.348	1218.34	-1176.34	-229.681	1453.78	-1122.24	-221.628	1216.13	-1354.01	-371.924	1404.25	-1242.53	-59.4627	1463.54	-1132.82	-28.9912	1253.64	-1064.42	-57.0289	1157.34	-956.543	-122.242	1069.25	-793.049	-192.571	1140.94	-809.8	-172.32	991.842	-778.039	-187.989	1045.28	-1219.78	-395.258
-1109.82	-156.005	1703.97	-1124.99	-306.317	1701.74	-1260.52	-173.622	1658.75	-1268.78	-254.215	1661.18	-1288.64	-238.885	1532.94	-1375.11	-258.509	1218.07	-1176	-229.866	1453.74	-1121.82	-221.673	1216.12	-1353.8	-372.057	1403.98	-1242.36	-59.5885	1463.41	-1132.62	-29.0269	1253.52	-1064.25	-57.0844	1157.21	-956.549	-122.249	1068.97	-793.161	-192.659	1140.54	-809.679	-172.31	991.493	-777.994	-187.983	1044.88	-1219.71	-395.38
-1109.85	-156.147	1703.83	-1125.03	-306.511	1701.57	-1260.44	-173.817	1658.55	-1268.76	-254.395	1661.01	-1288.55	-239.026	1532.75	-1374.85	-258.622	1217.81	-1175.88	-229.996	1453.62	-1121.62	-221.771	1215.96	-1353.62	-372.173	1403.73	-1242.27	-59.7077	1463.3	-1132.38	-29.0856	1253.38	-1064.08	-57.1078	1157.1	-956.445	-122.246	1068.71	-793.34	-192.819	1140.14	-809.638	-172.29	991.128	-778.056	-188.034	1044.54	-1219.55	-395.501
-1109.8	-156.359	1703.69	-1124.99	-306.673	1701.39	-1260.41	-173.959	1658.33	-1268.77	-254.524	1660.78	-1288.45	-239.174	1532.55	-1374.58	-258.717	1217.55	-1175.69	-230.165	1453.5	-1121.23	-221.77	1215.93	-1353.41	-372.28	1403.43	-1242.1	-59.8051	1463.22	-1132.17	-29.1416	1253.26	-1063.93	-57.1305	1156.96	-956.475	-122.268	1068.49	-793.308	-192.952	1139.75	-809.6	-172.251	990.765	-777.991	-188.048	1044.14	-1219.55	-395.647
-1109.81	-156.503	1703.53	-1124.94	-306.855	1701.21	-1260.42	-174.089	1658.16	-1268.74	-254.683	1660.57	-1288.37	-239.271	1532.32	-1374.27	-258.766	1217.2	-1175.45	-230.28	1453.42	-1120.9	-221.863	1215.83	-1353.23	-372.379	1403.14	-1241.94	-59.8911	1463.15	-1131.92	-29.1043	1253.21	-1063.83	-57.1176	1156.84	-956.391	-122.316	1068.26	-793.407	-193.037	1139.35	-809.657	-172.267	990.406	-778.046	-188.092	1043.76	-1219.44	-395.796
-1109.73	-156.69	1703.37	-1124.92	-307.021	1701.01	-1260.41	-174.226	1657.93	-1268.74	-254.81	1660.36	-1288.24	-239.404	1532.1	-1374	-258.803	1216.94	-1175.22	-230.357	1453.31	-1120.59	-221.952	1215.75	-1352.95	-372.461	1402.82	-1241.81	-60.0051	1463.06	-1131.8	-29.1169	1253.09	-1063.68	-57.0609	1156.72	-956.34	-122.306	1068.01	-793.313	-193.051	1138.92	-809.742	-172.387	990.043	-778.031	-188.245	1043.38	-1219.27	-395.89
-1109.43	-156.864	1703.33	-1124.93	-307.154	1700.8	-1259.98	-173.993	1657.93	-1268.56	-254.865	1660.24	-1288.41	-239.58	1532.06	-1373.21	-258.711	1216.31	-1174.96	-230.478	1453.21	-1120.39	-222.087	1215.64	-1353.35	-372.742	1402.84	-1241.89	-60.2286	1463.13	-1131.7	-29.1451	1253	-1063.59	-57.0354	1156.76	-956.547	-122.354	1067.78	-793.225	-193.022	1138.54	-810.011	-172.641	989.619	-778.096	-188.461	1042.98	-1219.11	-395.976
-1109.73	-157.19	1703.17	-1124.87	-307.336	1700.59	-1259.8	-174.107	1657.72	-1268.35	-254.904	1660.04	-1288.27	-239.674	1531.84	-1372.92	-258.79	1216.05	-1174.82	-230.554	1453.14	-1120.07	-222.142	1215.56	-1352.99	-372.818	1402.47	-1241.57	-60.3181	1463.01	-1131.52	-29.0294	1252.9	-1063.59	-56.9668	1156.52	-956.544	-122.311	1067.49	-793.154	-192.927	1138.18	-810.238	-173	989.22	-778.266	-188.679	1042.58	-1219.71	-396.296
-1109.46	-157.156	1702.72	-1124.86	-307.461	1700.41	-1260.19	-174.52	1657.36	-1268.56	-255.115	1659.73	-1287.97	-239.716	1531.37	-1373.12	-259.072	1216.01	-1174.56	-230.718	1452.96	-1119.74	-222.217	1215.38	-1352.4	-372.782	1401.92	-1241.22	-60.3516	1462.79	-1131.34	-28.9961	1252.73	-1063.14	-56.7451	1156.17	-956.357	-122.325	1067.33	-793.149	-192.902	1137.84	-810.379	-173.418	988.861	-778.401	-188.968	1042.2	-1219	-396.244
-1109.41	-157.301	1702.49	-1124.86	-307.636	1700.19	-1260.06	-174.679	1657.16	-1268.46	-255.247	1659.53	-1287.88	-239.804	1531.08	-1372.82	-259.163	1215.73	-1174.47	-230.825	1452.79	-1119.32	-222.327	1215.27	-1352.21	-372.899	1401.64	-1240.97	-60.4531	1462.64	-1131.18	-28.8898	1252.62	-1063.01	-56.6507	1155.89	-956.195	-122.389	1067.28	-793.179	-192.903	1137.59	-810.426	-173.81	988.539	-778.424	-189.224	1041.94	-1218.84	-396.366
-1109.32	-157.431	1702.27	-1124.78	-307.743	1699.92	-1259.98	-174.783	1656.99	-1268.39	-255.34	1659.35	-1287.73	-239.916	1530.79	-1372.51	-259.243	1215.38	-1174.29	-230.945	1452.7	-1118.94	-222.466	1215.15	-1351.98	-373.057	1401.34	-1240.82	-60.5292	1462.49	-1130.99	-28.8482	1252.4	-1062.93	-56.5723	1155.6	-956.038	-122.46	1067.01	-793.328	-192.991	1137.34	-810.424	-174.159	988.261	-778.446	-189.447	1041.73	-1218.6	-396.471
-1109.03	-157.501	1701.94	-1124.81	-307.905	1699.71	-1258.85	-174.122	1656.64	-1267.48	-255.114	1659.02	-1287.2	-239.876	1530.52	-1371.7	-259.147	1214.96	-1174.17	-231.064	1452.5	-1118.65	-222.628	1214.98	-1351.15	-372.954	1400.91	-1240.83	-60.6876	1462.35	-1130.91	-28.6733	1252.19	-1062.21	-56.3267	1155.39	-955.617	-122.22	1066.73	-793.383	-193.248	1137.19	-810.301	-174.322	988.061	-778.506	-189.638	1041.53	-1218.19	-396.51
-1109.12	-157.715	1701.73	-1124.8	-308.032	1699.46	-1259.78	-174.934	1656.22	-1268.28	-255.475	1658.99	-1287.57	-240.152	1530.29	-1372.02	-259.48	1214.71	-1174.08	-231.17	1452.3	-1118.31	-222.753	1214.8	-1351.59	-373.32	1400.72	-1240.42	-60.6977	1462.15	-1130.81	-28.5793	1251.96	-1063.03	-56.5989	1155.12	-956.229	-122.451	1066.26	-793.525	-193.492	1136.98	-810.144	-174.363	987.911	-778.426	-189.779	1041.41	-1218.25	-396.669
-1109.31	-157.887	1701.33	-1124.69	-308.163	1699.19	-1258.73	-174.454	1655.62	-1268.61	-255.7	1658.64	-1287.63	-240.327	1529.84	-1371.22	-259.409	1214.03	-1173.98	-231.225	1452.1	-1117.84	-222.922	1214.63	-1351.71	-373.59	1400.39	-1240.98	-61.0156	1461.87	-1130.72	-28.5908	1251.72	-1063.56	-56.6845	1154.74	-956.064	-122.224	1065.61	-793.604	-193.774	1136.74	-810.074	-174.38	987.679	-778.333	-189.94	1041.21	-1218.12	-396.785
-1108.82	-158.001	1701.17	-1124.67	-308.339	1698.95	-1259.59	-175.124	1655.71	-1268.1	-255.639	1658.52	-1287.24	-240.368	1529.72	-1371.41	-259.683	1214.04	-1173.8	-231.328	1451.91	-1117.5	-223.093	1214.41	-1351.17	-373.599	1400.08	-1240.14	-60.9045	1461.73	-1130.51	-28.5725	1251.45	-1062.85	-56.6672	1154.65	-956.026	-122.581	1065.66	-793.635	-194.01	1136.48	-809.979	-174.425	987.46	-778.342	-190.052	1040.97	-1217.92	-396.933
-1108.68	-158.127	1700.89	-1124.6	-308.478	1698.67	-1259.46	-175.207	1655.84	-1268.04	-255.731	1658.29	-1287.11	-240.531	1529.42	-1371.16	-259.799	1213.74	-1173.7	-231.403	1451.64	-1117.12	-223.201	1214.19	-1350.92	-373.762	1399.71	-1240.05	-61.0285	1461.48	-1130.43	-28.6642	1251.18	-1062.69	-56.7336	1154.37	-955.869	-122.706	1065.4	-793.487	-194.24	1136.18	-809.904	-174.512	987.183	-778.219	-190.218	1040.65	-1217.75	-397.072
-1108.58	-158.264	1700.58	-1124.56	-308.633	1698.44	-1259.37	-175.296	1655.57	-1267.97	-255.826	1658.03	-1287.03	-240.671	1529.12	-1370.87	-259.928	1213.33	-1173.64	-231.536	1451.35	-1116.97	-223.367	1213.97	-1350.66	-373.917	1399.33	-1239.93	-61.183	1461.2	-1130.19	-28.8153	1250.91	-1062.31	-56.8151	1154.06	-955.685	-122.806	1065.09	-793.373	-194.352	1135.88	-809.778	-174.663	986.859	-778.14	-190.357	1040.34	-1217.34	-397.189
-1108.4	-158.422	1700.28	-1124.43	-308.742	1698.16	-1259.22	-175.462	1655.3	-1267.86	-255.959	1657.78	-1286.88	-240.842	1528.77	-1370.56	-260.056	1212.97	-1173.41	-231.623	1451.16	-1116.65	-223.464	1213.72	-1350.42	-374.078	1398.93	-1239.85	-61.3227	1460.94	-1130	-29.0088	1250.6	-1062.21	-56.9238	1153.76	-955.561	-122.984	1064.83	-793.129	-194.458	1135.57	-809.59	-174.88	986.49	-777.896	-190.506	1040	-1217.27	-397.376
-1108.29	-158.579	1699.95	-1124.24	-308.861	1697.89	-1259.12	-175.572	1655.05	-1267.75	-256.071	1657.55	-1286.74	-240.968	1528.48	-1370.2	-260.187	1212.57	-1173.09	-231.752	1450.87	-1116.32	-223.596	1213.53	-1350.2	-374.223	1398.57	-1239.65	-61.4848	1460.57	-1129.77	-29.1698	1250.24	-1061.98	-57.1025	1153.39	-955.194	-123.183	1064.67	-792.92	-194.549	1135.22	-809.385	-175.114	986.156	-777.78	-190.676	1039.6	-1217.14	-397.55
-1108.18	-158.651	1699.65	-1124.04	-308.994	1697.64	-1259.01	-175.704	1654.78	-1267.62	-256.239	1657.33	-1286.57	-241.115	1528.15	-1369.8	-260.322	1212.19	-1172.97	-231.969	1450.56	-1115.99	-223.707	1213.28	-1349.95	-374.373	1398.18	-1239.51	-61.6616	1460.21	-1129.56	-29.3158	1249.9	-1061.85	-57.3209	1152.98	-955.14	-123.313	1064.17	-792.635	-194.657	1134.88	-809.116	-175.308	985.786	-777.475	-190.788	1039.25	-1217.08	-397.719
-1108.13	-158.796	1699.37	-1123.89	-309.128	1697.37	-1258.87	-175.914	1654.55	-1267.49	-256.454	1657.15	-1286.31	-241.266	1527.8	-1369.47	-260.473	1211.8	-1172.56	-232.143	1450.26	-1115.75	-223.84	1213.03	-1349.78	-374.504	1397.81	-1239.3	-61.7955	1459.8	-1129.15	-29.4347	1249.53	-1061.72	-57.5028	1152.61	-954.875	-123.505	1063.8	-792.39	-194.686	1134.51	-808.889	-175.472	985.397	-777.233	-190.865	1038.94	-1217.05	-397.909
-1107.99	-158.929	1699.11	-1123.72	-309.28	1697.1	-1258.8	-176.07	1654.35	-1267.32	-256.649	1656.89	-1286.19	-241.404	1527.53	-1369.15	-260.621	1211.48	-1172.43	-232.316	1449.9	-1115.55	-223.926	1212.79	-1349.63	-374.643	1397.43	-1239.11	-61.9169	1459.41	-1128.97	-29.596	1249.14	-1061.49	-57.6758	1152.18	-954.758	-123.693	1063.37	-792.258	-194.735	1134.13	-808.648	-175.61	985.059	-777.016	-190.986	1038.58	-1216.9	-398.048
-1107.78	-159.147	1698.86	-1123.55	-309.412	1696.84	-1258.65	-176.311	1654.12	-1267.14	-256.85	1656.69	-1286.05	-241.524	1527.24	-1368.71	-260.703	1211.06	-1172.3	-232.443	1449.57	-1115.31	-224.055	1212.5	-1349.39	-374.718	1396.97	-1238.97	-62.0248	1459.05	-1128.85	-29.7788	1248.69	-1061.29	-57.8839	1151.82	-954.566	-123.871	1062.91	-792.171	-194.826	1133.8	-808.417	-175.684	984.705	-776.889	-190.987	1038.22	-1216.78	-398.238
-1107.55	-159.288	1698.59	-1123.35	-309.595	1696.57	-1258.47	-176.47	1653.91	-1266.95	-257.046	1656.47	-1285.9	-241.694	1526.96	-1368.41	-260.764	1210.69	-1172.08	-232.564	1449.24	-1115.19	-224.156	1212.24	-1349.21	-374.814	1396.58	-1238.79	-62.1482	1458.76	-1128.86	-29.9268	1248.33	-1061.17	-58.0088	1151.47	-954.339	-124.107	1062.56	-792.053	-194.963	1133.4	-808.278	-175.771	984.343	-776.743	-191.007	1037.86	-1216.56	-398.355
-1107.42	-159.45	1698.33	-1123.12	-309.743	1696.27	-1258.33	-176.627	1653.74	-1266.83	-257.19	1656.25	-1285.68	-241.814	1526.64	-1368.07	-260.854	1210.36	-1171.82	-232.675	1448.95	-1114.94	-224.277	1212	-1348.96	-374.892	1396.18	-1238.61	-62.2816	1458.43	-1128.82	-30.0745	1247.96	-1060.97	-58.1649	1151.14	-954.165	-124.387	1062.16	-792.025	-195.094	1133.08	-808.086	-175.875	983.926	-776.707	-191.009	1037.44	-1216.43	-398.497
-1107.49	-159.427	1698.26	-1122.55	-309.684	1695.85	-1258.16	-176.782	1653.55	-1266.65	-257.34	1656.06	-1285.5	-241.929	1526.34	-1367.67	-260.917	1209.98	-1171.59	-232.614	1448.38	-1114.55	-224.038	1211.54	-1348.74	-374.929	1395.77	-1238.3	-62.3524	1458.05	-1128.5	-30.3032	1247.37	-1060.72	-58.5244	1150.63	-953.997	-124.517	1061.63	-791.812	-195.405	1132.51	-807.896	-176.178	983.55	-776.352	-190.424	1037.15	-1216.08	-398.472
-1107.01	-159.786	1697.83	-1122.65	-310.053	1695.73	-1257.92	-176.989	1653.4	-1266.46	-257.52	1655.91	-1285.33	-242.043	1526.09	-1367.23	-260.985	1209.6	-1171.28	-232.967	1448.36	-1114.26	-224.446	1211.46	-1348.6	-375.027	1395.45	-1238.32	-62.5523	1457.86	-1128.64	-30.7048	1247.24	-1060.64	-58.6498	1150.55	-953.984	-124.861	1061.52	-791.695	-195.35	1132.25	-807.85	-176.08	983.111	-776.365	-190.998	1036.7	-1216.12	-398.738
-1106.78	-159.957	1697.61	-1122.55	-310.258	1695.47	-1257.79	-177.117	1653.26	-1266.32	-257.679	1655.74	-1285.15	-242.193	1525.85	-1366.88	-261.084	1209.28	-1171.16	-233.015	1448.03	-1113.89	-224.519	1211.22	-1348.44	-375.08	1395.12	-1238.21	-62.7008	1457.55	-1128.41	-30.839	1246.91	-1060.54	-58.834	1150.04	-953.965	-125.091	1061.16	-791.515	-195.353	1131.88	-807.752	-176.292	982.732	-776.229	-191.087	1036.22	-1215.96	-398.828
-1106.62	-160.114	1697.33	-1122.3	-310.401	1695.2	-1257.62	-177.27	1653.11	-1266.11	-257.824	1655.59	-1285.03	-242.303	1525.58	-1366.48	-261.169	1208.92	-1171.01	-233.114	1447.63	-1113.54	-224.619	1211.01	-1348.32	-375.179	1394.77	-1238.02	-62.8664	1457.18	-1128.19	-30.9581	1246.58	-1060.32	-59.0986	1149.64	-953.918	-125.292	1060.85	-791.341	-195.269	1131.45	-807.752	-176.51	982.311	-776.096	-191.187	1035.81	-1215.81	-398.938
-1106.37	-160.214	1697.08	-1122.06	-310.535	1694.95	-1257.47	-177.401	1652.96	-1265.94	-257.995	1655.45	-1284.81	-242.42	1525.28	-1366.02	-261.3	1208.56	-1170.61	-233.186	1447.29	-1113.2	-224.707	1210.85	-1348.13	-375.234	1394.38	-1237.93	-62.9985	1456.84	-1128	-31.0822	1246.23	-1060.48	-59.3682	1149.36	-953.895	-125.481	1060.42	-791.104	-195.237	1130.99	-807.734	-176.795	981.848	-775.963	-191.279	1035.33	-1215.67	-399.046
-1106.23	-160.361	1696.84	-1121.85	-310.677	1694.73	-1257.28	-177.553	1652.81	-1265.74	-258.133	1655.26	-1284.6	-242.593	1525.02	-1365.67	-261.415	1208.24	-1170.3	-233.222	1446.94	-1112.73	-224.745	1210.62	-1347.91	-375.286	1393.96	-1237.79	-63.1417	1456.43	-1127.96	-31.2333	1245.87	-1060.36	-59.5785	1148.98	-953.809	-125.648	1060.05	-790.862	-195.176	1130.61	-807.72	-177.049	981.391	-775.918	-191.408	1034.8	-1215.49	-399.216
-1106.08	-160.481	1696.65	-1121.73	-310.797	1694.55	-1257.1	-177.732	1652.59	-1265.56	-258.304	1655.09	-1284.4	-242.704	1524.75	-1365.27	-261.51	1207.88	-1169.94	-233.203	1446.46	-1112.44	-224.83	1210.37	-1347.63	-375.303	1393.54	-1237.59	-63.3209	1456.04	-1127.73	-31.2869	1245.53	-1060.21	-59.7598	1148.54	-953.697	-125.88	1059.63	-790.626	-195.1	1130.23	-807.68	-177.291	980.986	-775.665	-191.52	1034.4	-1215.33	-399.321
-1105.98	-160.591	1696.47	-1121.54	-310.917	1694.38	-1256.93	-177.879	1652.4	-1265.33	-258.455	1654.89	-1284.14	-242.885	1524.48	-1364.79	-261.586	1207.49	-1169.72	-233.385	1446.14	-1112.01	-224.986	1210.24	-1347.42	-375.379	1393.14	-1237.42	-63.4623	1455.67	-1127.6	-31.3778	1245.18	-1060.11	-59.9367	1148.18	-953.598	-126.056	1059.23	-790.512	-195.09	1129.79	-807.695	-177.468	980.588	-775.644	-191.632	1033.96	-1215.26	-399.464
-1105.81	-160.689	1696.26	-1121.39	-311.075	1694.23	-1256.73	-178.062	1652.2	-1265.14	-258.627	1654.69	-1283.94	-243.036	1524.23	-1364.35	-261.708	1207.13	-1169.91	-233.529	1445.83	-1111.66	-225.073	1210	-1347.27	-375.441	1392.78	-1237.34	-63.5777	1455.37	-1127.51	-31.462	1244.79	-1059.94	-60.0937	1147.78	-953.433	-126.22	1058.84	-790.292	-195.114	1129.42	-807.505	-177.64	980.134	-775.533	-191.731	1033.59	-1215.18	-399.612
-1105.61	-160.873	1696.06	-1121.07	-311.137	1693.96	-1256.58	-178.2	1652.03	-1264.93	-258.844	1654.49	-1283.78	-243.192	1523.99	-1363.98	-261.821	1206.8	-1169.88	-233.643	1445.43	-1111.46	-225.162	1209.67	-1346.99	-375.486	1392.38	-1237.24	-63.6582	1455.06	-1127.3	-31.6081	1244.43	-1059.87	-60.2118	1147.4	-953.333	-126.393	1058.5	-790.116	-195.223	1129.03	-807.408	-177.741	979.745	-775.266	-191.758	1033.17	-1214.93	-399.747
-1105.46	-160.979	1695.89	-1120.98	-311.347	1693.71	-1256.42	-178.344	1651.88	-1264.8	-258.987	1654.36	-1283.54	-243.32	1523.72	-1363.46	-261.866	1206.4	-1169.79	-233.695	1445.03	-1111.08	-225.148	1209.41	-1346.79	-375.51	1391.96	-1237.17	-63.7955	1454.72	-1127.14	-31.8036	1244.03	-1059.71	-60.2872	1147.07	-953.223	-126.528	1058.13	-790.045	-195.471	1128.57	-807.184	-177.757	979.339	-775.126	-191.787	1032.74	-1214.62	-399.876
-1105.24	-161.171	1695.67	-1120.79	-311.481	1693.47	-1256.3	-178.502	1651.75	-1264.66	-259.094	1654.2	-1283.41	-243.456	1523.49	-1363.08	-261.911	1206.1	-1169.83	-233.784	1444.75	-1110.83	-225.154	1209.2	-1346.58	-375.511	1391.58	-1237.08	-63.8977	1454.4	-1127.1	-32.0434	1243.68	-1059.6	-60.4906	1146.76	-953.152	-126.595	1057.8	-790.067	-195.725	1128.2	-807.013	-177.707	978.984	-774.977	-191.847	1032.37	-1214.27	-399.96
-1105.13	-161.265	1695.55	-1120.64	-311.63	1693.29	-1256.17	-178.635	1651.63	-1264.56	-259.234	1654.09	-1283.26	-243.539	1523.27	-1362.67	-261.931	1205.76	-1169.58	-233.826	1444.55	-1110.51	-225.129	1209.01	-1346.46	-375.532	1391.19	-1237.08	-64.033	1454.12	-1127	-32.0485	1243.44	-1059.54	-60.5689	1146.45	-953.065	-126.696	1057.46	-789.893	-195.879	1127.89	-806.949	-177.687	978.693	-775.068	-191.873	1032.04	-1214.44	-400.06
-1105.04	-161.353	1695.39	-1120.42	-311.767	1693.06	-1256	-178.724	1651.55	-1264.41	-259.384	1653.95	-1283.11	-243.648	1523.02	-1362.25	-261.93	1205.42	-1169.44	-233.925	1444.29	-1110.21	-225.146	1208.78	-1346.34	-375.546	1390.81	-1237	-64.1572	1453.79	-1126.87	-32.0466	1243.12	-1059.41	-60.6548	1146.16	-952.939	-126.799	1057.1	-789.815	-196.131	1127.5	-806.94	-177.652	978.363	-775.031	-191.906	1031.67	-1214.39	-400.199
-1104.81	-161.533	1695.21	-1120.72	-312.084	1692.98	-1255.92	-178.832	1651.42	-1264.27	-259.471	1653.8	-1283.01	-243.736	1522.78	-1361.84	-261.949	1205.1	-1169.42	-234.004	1443.95	-1109.76	-225.149	1208.6	-1346.17	-375.549	1390.46	-1236.93	-64.257	1453.45	-1126.85	-32.237	1242.79	-1059.46	-60.6887	1145.86	-952.865	-126.856	1056.79	-789.822	-196.32	1127.15	-806.905	-177.647	978.016	-775.03	-191.963	1031.29	-1214.27	-400.305
-1104.41	-161.522	1694.86	-1120.18	-312.078	1692.65	-1255.58	-178.901	1650.73	-1263.23	-259.228	1653.21	-1282.79	-243.777	1522.35	-1361.27	-261.859	1204.27	-1169.43	-234.088	1443.61	-1109.32	-225.114	1208.39	-1345.77	-375.502	1389.87	-1236.84	-64.3411	1452.99	-1126.78	-32.2719	1242.42	-1059.75	-60.8565	1145.44	-952.791	-126.933	1056.47	-789.75	-196.515	1126.69	-806.921	-177.585	977.647	-775.031	-191.966	1030.92	-1214	-400.386
-1104.5	-161.831	1694.82	-1120.02	-312.178	1692.45	-1255.56	-179.059	1650.73	-1263.98	-259.686	1653.49	-1282.75	-243.911	1522.36	-1361.11	-261.98	1204.48	-1169.22	-234.173	1443.34	-1109.02	-225.108	1208.24	-1345.81	-375.538	1389.75	-1236.71	-64.4704	1452.84	-1126.68	-32.2992	1242.15	-1059.32	-60.8435	1145.17	-952.758	-127.029	1056.19	-789.637	-196.618	1126.33	-806.957	-177.543	977.31	-774.943	-191.949	1030.54	-1214.08	-400.486
-1104.31	-161.937	1694.68	-1119.91	-312.273	1692.29	-1255.47	-179.13	1651.04	-1263.89	-259.784	1653.36	-1282.6	-243.958	1522.19	-1360.73	-261.989	1204.23	-1168.99	-234.238	1443.08	-1108.78	-225.117	1208.03	-1345.67	-375.527	1389.4	-1236.62	-64.5631	1452.57	-1126.69	-32.3067	1241.87	-1059.32	-60.9074	1144.89	-952.875	-127.1	1055.82	-789.588	-196.655	1125.94	-807.009	-177.545	976.895	-774.84	-191.895	1030.15	-1213.99	-400.569
-1104.13	-162.077	1694.59	-1119.95	-312.451	1692.16	-1255.34	-179.163	1650.93	-1263.79	-259.82	1653.22	-1282.44	-244.02	1521.98	-1360.34	-261.991	1203.88	-1168.91	-234.246	1442.9	-1108.44	-225.139	1207.9	-1345.52	-375.48	1389.09	-1236.63	-64.612	1452.36	-1126.71	-32.3932	1241.56	-1059.3	-60.9445	1144.55	-952.908	-127.159	1055.54	-789.586	-196.634	1125.61	-807.138	-177.544	976.592	-774.958	-192.018	1029.65	-1213.93	-400.571
-1103.97	-162.184	1694.41	-1119.69	-312.526	1691.92	-1255.23	-179.243	1650.85	-1263.66	-259.89	1653.1	-1282.33	-244.061	1521.79	-1359.91	-261.99	1203.55	-1168.83	-234.286	1442.64	-1108.15	-225.152	1207.73	-1345.46	-375.457	1388.79	-1236.55	-64.6471	1452.14	-1126.75	-32.4169	1241.2	-1059.37	-61.0061	1144.27	-952.97	-127.229	1055.18	-789.444	-196.675	1125.17	-807.198	-177.596	976.147	-774.838	-191.947	1029.22	-1213.88	-400.601
-1103.78	-162.284	1694.28	-1119.56	-312.609	1691.74	-1255.12	-179.268	1650.75	-1263.54	-259.921	1652.95	-1282.19	-244.089	1521.58	-1359.44	-261.92	1203.23	-1168.9	-234.348	1442.37	-1107.8	-225.157	1207.66	-1345.29	-375.4	1388.5	-1236.49	-64.6777	1451.91	-1126.71	-32.4251	1240.91	-1059.43	-61.0531	1144	-953.022	-127.264	1054.88	-789.417	-196.721	1124.75	-807.275	-177.623	975.756	-774.926	-191.955	1028.8	-1213.91	-400.639
-1103.7	-162.345	1694.13	-1119.47	-312.709	1691.52	-1255.01	-179.338	1650.62	-1263.47	-259.939	1652.81	-1282.02	-244.079	1521.35	-1358.99	-261.903	1202.92	-1168.71	-234.366	1442.16	-1107.58	-225.166	1207.5	-1345.21	-375.319	1388.21	-1236.41	-64.6768	1451.7	-1126.84	-32.4439	1240.63	-1059.45	-61.1257	1143.7	-953.05	-127.259	1054.57	-789.364	-196.788	1124.36	-807.36	-177.649	975.322	-774.996	-192.005	1028.38	-1213.88	-400.649
-1103.46	-162.497	1693.92	-1119.39	-312.802	1691.3	-1254.85	-179.325	1650.48	-1263.34	-259.948	1652.66	-1281.88	-244.079	1521.12	-1358.63	-261.869	1202.62	-1168.45	-234.324	1441.99	-1107.29	-225.254	1207.34	-1345.1	-375.281	1387.93	-1236.41	-64.6842	1451.5	-1126.79	-32.4933	1240.36	-1059.37	-61.1432	1143.43	-953.05	-127.302	1054.25	-789.442	-196.897	1123.93	-807.491	-177.661	974.916	-775.164	-192.041	1027.99	-1213.71	-400.597
-1103.3	-162.562	1693.75	-1119.26	-312.848	1691.12	-1254.69	-179.334	1650.33	-1263.24	-259.951	1652.48	-1281.77	-244.081	1520.89	-1358.29	-261.832	1202.35	-1168.32	-234.366	1441.81	-1106.95	-225.247	1207.19	-1344.86	-375.162	1387.56	-1236.32	-64.7598	1451.3	-1126.75	-32.4258	1240.12	-1059.45	-61.1558	1143.18	-953.134	-127.375	1053.88	-789.445	-196.997	1123.51	-807.575	-177.706	974.53	-775.232	-192.121	1027.55	-1213.73	-400.606
-1103.11	-162.636	1693.56	-1119.17	-312.933	1690.89	-1254.57	-179.372	1650.17	-1263.16	-259.967	1652.35	-1281.54	-244.083	1520.65	-1357.92	-261.806	1202.08	-1167.99	-234.35	1441.64	-1106.49	-225.296	1207.05	-1344.76	-375.081	1387.24	-1236.23	-64.7639	1451.09	-1126.68	-32.4083	1239.92	-1059.48	-61.175	1143.04	-953.103	-127.402	1053.58	-789.497	-197.047	1123.05	-807.73	-177.723	974.062	-775.22	-192.134	1027.07	-1213.69	-400.599
-1102.96	-162.69	1693.37	-1119.06	-312.974	1690.7	-1254.39	-179.342	1650.03	-1263	-259.925	1652.2	-1281.42	-244.075	1520.43	-1357.56	-261.718	1201.74	-1167.82	-234.367	1441.44	-1106.15	-225.276	1206.81	-1344.64	-374.992	1386.94	-1236.14	-64.7626	1450.87	-1126.58	-32.3864	1239.65	-1059.42	-61.1903	1142.67	-953.142	-127.442	1053.23	-789.432	-197.169	1122.58	-807.882	-177.74	973.638	-775.243	-192.209	1026.56	-1213.65	-400.627
-1102.8	-162.698	1693.16	-1118.94	-313.025	1690.5	-1254.22	-179.342	1649.85	-1262.88	-259.941	1652.02	-1281.23	-244.05	1520.22	-1357.15	-261.689	1201.44	-1167.53	-234.353	1441.31	-1105.89	-225.293	1206.58	-1344.46	-374.902	1386.57	-1236.01	-64.7813	1450.67	-1126.48	-32.375	1239.4	-1059.42	-61.2226	1142.44	-953.133	-127.517	1052.93	-789.347	-197.271	1122.09	-807.989	-177.744	973.185	-775.294	-192.226	1026.01	-1213.53	-400.642
-1102.62	-162.766	1693	-1118.84	-313.056	1690.32	-1254.01	-179.348	1649.65	-1262.73	-259.931	1651.86	-1281.15	-244.048	1520.06	-1356.79	-261.627	1201.15	-1167.35	-234.328	1441.09	-1105.63	-225.266	1206.36	-1344.27	-374.819	1386.27	-1235.87	-64.7971	1450.45	-1126.39	-32.3733	1239.14	-1059.36	-61.2458	1142.15	-953.086	-127.53	1052.57	-789.141	-197.331	1121.64	-808.073	-177.753	972.764	-775.306	-192.205	1025.43	-1213.49	-400.651
-1102.51	-162.761	1692.8	-1118.64	-313.084	1690.11	-1253.86	-179.355	1649.51	-1262.59	-259.939	1651.69	-1280.98	-244.047	1519.84	-1356.39	-261.577	1200.88	-1167.26	-234.311	1440.87	-1105.45	-225.224	1206.15	-1344.23	-374.744	1386.02	-1235.71	-64.7815	1450.22	-1126.25	-32.3948	1238.87	-1059.22	-61.3118	1141.91	-953.132	-127.541	1052.28	-788.986	-197.312	1121.17	-808.204	-177.739	972.285	-775.293	-192.197	1024.94	-1213.42	-400.667
-1102.28	-162.776	1692.59	-1118.45	-313.103	1689.9	-1253.68	-179.393	1649.34	-1262.4	-259.939	1651.52	-1280.87	-244.019	1519.67	-1356.11	-261.522	1200.6	-1167.07	-234.414	1440.65	-1105.13	-225.207	1205.99	-1344.1	-374.71	1385.78	-1235.55	-64.7863	1450.03	-1126.12	-32.3669	1238.6	-1059.14	-61.3463	1141.62	-953.083	-127.58	1051.92	-788.811	-197.355	1120.7	-808.292	-177.712	971.886	-775.305	-192.227	1024.46	-1213.27	-400.654
-1102.15	-162.803	1692.35	-1118.29	-313.105	1689.71	-1253.5	-179.373	1649.16	-1262.25	-259.979	1651.37	-1280.69	-244.043	1519.49	-1355.79	-261.504	1200.36	-1166.93	-234.431	1440.45	-1104.9	-225.221	1205.83	-1343.93	-374.62	1385.52	-1235.38	-64.761	1449.8	-1125.92	-32.3349	1238.34	-1059.05	-61.3708	1141.35	-952.987	-127.648	1051.61	-788.636	-197.349	1120.25	-808.274	-177.712	971.46	-775.232	-192.217	1024.04	-1213.15	-400.658
-1101.86	-162.847	1692.17	-1118.12	-313.098	1689.52	-1253.33	-179.364	1649.05	-1262.08	-259.968	1651.23	-1280.55	-244.006	1519.29	-1355.49	-261.446	1200.12	-1166.72	-234.438	1440.28	-1104.89	-225.249	1205.63	-1343.83	-374.553	1385.3	-1235.22	-64.7782	1449.55	-1125.79	-32.3275	1238.07	-1058.99	-61.4197	1141.08	-952.948	-127.666	1051.21	-788.471	-197.39	1119.82	-808.25	-177.695	971.05	-775.165	-192.245	1023.57	-1213.01	-400.677
-1101.69	-162.869	1691.96	-1117.99	-313.13	1689.31	-1253.14	-179.401	1648.86	-1261.89	-259.984	1651.07	-1280.48	-244.023	1519.13	-1355.17	-261.364	1199.89	-1166.7	-234.468	1440.02	-1104.66	-225.256	1205.46	-1343.74	-374.478	1385.04	-1234.96	-64.7564	1449.34	-1125.96	-32.5363	1237.82	-1058.81	-61.4544	1140.77	-952.898	-127.705	1051	-788.338	-197.368	1119.36	-808.27	-177.677	970.635	-775.017	-192.265	1023.08	-1212.92	-400.665
-1101.52	-162.834	1691.73	-1117.74	-313.157	1689.09	-1252.97	-179.384	1648.73	-1261.72	-260.003	1650.93	-1280.29	-243.972	1518.94	-1354.99	-261.34	1199.67	-1166.4	-234.449	1439.8	-1104.4	-225.252	1205.27	-1343.57	-374.43	1384.79	-1234.83	-64.7617	1449.15	-1125.48	-32.3357	1237.59	-1058.72	-61.5024	1140.51	-952.742	-127.719	1050.67	-788.15	-197.415	1118.91	-808.208	-177.7	970.191	-774.961	-192.25	1022.61	-1212.81	-400.671
-1101.32	-162.856	1691.51	-1117.55	-313.132	1688.87	-1252.82	-179.401	1648.6	-1261.56	-259.982	1650.79	-1280.16	-243.951	1518.75	-1354.72	-261.28	1199.46	-1166.33	-234.456	1439.62	-1104.3	-225.268	1205.15	-1343.36	-374.334	1384.53	-1234.63	-64.7754	1448.96	-1125.32	-32.3127	1237.35	-1058.58	-61.552	1140.31	-952.588	-127.755	1050.35	-788.059	-197.396	1118.48	-808.178	-177.785	969.751	-774.941	-192.331	1022.13	-1212.71	-400.683
-1101.07	-162.858	1691.28	-1117.33	-313.1	1688.67	-1252.58	-179.342	1648.44	-1261.34	-259.942	1650.63	-1280.03	-243.948	1518.58	-1354.41	-261.194	1199.22	-1166.18	-234.463	1439.42	-1104.03	-225.284	1204.96	-1343.19	-374.283	1384.29	-1234.44	-64.7664	1448.78	-1125.5	-32.5168	1237.12	-1058.41	-61.6524	1140.18	-952.536	-127.792	1050.08	-787.973	-197.409	1118.05	-808.121	-177.852	969.302	-774.909	-192.356	1021.67	-1212.64	-400.704
-1100.93	-162.848	1691.08	-1117.17	-313.124	1688.44	-1252.42	-179.324	1648.3	-1261.15	-259.943	1650.5	-1279.82	-243.895	1518.42	-1354.16	-261.098	1199	-1166.02	-234.444	1439.2	-1103.84	-225.348	1204.78	-1343.04	-374.223	1384.03	-1234.29	-64.7662	1448.61	-1124.98	-32.4459	1237	-1058.23	-61.6627	1139.94	-952.415	-127.838	1049.8	-787.823	-197.551	1117.62	-808.095	-177.8	968.898	-774.867	-192.354	1021.22	-1212.53	-400.679
-1100.69	-162.832	1690.84	-1116.96	-313.106	1688.19	-1252.22	-179.305	1648.13	-1260.95	-259.912	1650.35	-1279.67	-243.864	1518.22	-1353.87	-261.003	1198.78	-1165.87	-234.443	1439.03	-1103.68	-225.31	1204.65	-1342.89	-374.159	1383.79	-1234.1	-64.7501	1448.43	-1124.71	-32.4961	1236.82	-1058.14	-61.7311	1139.82	-952.305	-127.874	1049.53	-787.695	-197.723	1117.15	-808.054	-177.802	968.483	-774.771	-192.36	1020.83	-1212.47	-400.662
-1100.44	-162.853	1690.64	-1116.78	-313.062	1688.02	-1252.02	-179.333	1647.99	-1260.78	-259.888	1650.22	-1279.45	-243.834	1518.02	-1353.57	-260.865	1198.53	-1165.68	-234.405	1438.9	-1103.39	-225.284	1204.51	-1342.71	-374.058	1383.6	-1233.84	-64.7589	1448.25	-1124.53	-32.5362	1236.65	-1057.92	-61.803	1139.62	-952.206	-127.885	1049.27	-787.582	-197.812	1116.7	-807.952	-177.808	968.078	-774.607	-192.435	1020.4	-1212.45	-400.646
-1100.26	-162.831	1690.43	-1116.53	-313.013	1687.81	-1251.8	-179.299	1647.82	-1260.59	-259.85	1650.07	-1279.31	-243.771	1517.85	-1353.29	-260.771	1198.3	-1165.49	-234.412	1438.74	-1103.23	-225.238	1204.34	-1342.7	-374.001	1383.4	-1233.64	-64.7228	1448.07	-1124.34	-32.5785	1236.52	-1057.67	-61.891	1139.47	-952.121	-127.933	1049	-787.4	-197.93	1116.29	-807.924	-177.756	967.696	-774.534	-192.415	1019.98	-1212.34	-400.607
-1100.1	-162.794	1690.24	-1116.38	-313.012	1687.63	-1251.69	-179.24	1647.67	-1260.4	-259.821	1649.88	-1279.17	-243.734	1517.66	-1353	-260.622	1198.07	-1165.2	-234.445	1438.6	-1103.06	-225.198	1204.17	-1342.49	-373.878	1383.15	-1233.35	-64.7043	1447.9	-1124.36	-32.8198	1236.39	-1057.44	-61.9512	1139.28	-952.088	-127.982	1048.72	-787.269	-197.921	1115.89	-807.915	-177.817	967.322	-774.468	-192.453	1019.55	-1212.29	-400.587
-1099.93	-162.745	1690.07	-1116.22	-313	1687.45	-1251.42	-179.266	1647.45	-1260.24	-259.793	1649.71	-1278.97	-243.655	1517.45	-1352.77	-260.503	1197.9	-1165.13	-234.394	1438.4	-1102.87	-225.216	1204.01	-1342.41	-373.761	1382.92	-1233.17	-64.6623	1447.78	-1124.11	-32.8122	1236.19	-1057.24	-62.0595	1139.21	-951.987	-128.037	1048.48	-787.094	-197.964	1115.52	-807.953	-177.921	966.932	-774.343	-192.494	1019.15	-1212.29	-400.593
-1099.81	-162.698	1689.89	-1116.12	-312.955	1687.29	-1251.35	-179.17	1647.31	-1260.03	-259.781	1649.52	-1278.85	-243.56	1517.28	-1352.6	-260.361	1197.7	-1164.87	-234.342	1438.32	-1102.7	-225.22	1203.8	-1342.36	-373.648	1382.72	-1232.91	-64.5977	1447.58	-1123.88	-32.7371	1236.04	-1057.08	-62.1087	1138.98	-951.794	-128.146	1048.19	-786.923	-197.897	1115.09	-807.97	-178.078	966.559	-774.409	-192.6	1018.68	-1212.22	-400.534
-1099.59	-162.654	1689.67	-1115.99	-312.932	1687.05	-1251.13	-179.154	1647.11	-1259.91	-259.681	1649.35	-1278.75	-243.5	1517.1	-1352.33	-260.26	1197.44	-1164.69	-234.341	1438.12	-1102.56	-225.238	1203.65	-1342.24	-373.548	1382.51	-1232.71	-64.5295	1447.42	-1123.57	-32.7067	1235.79	-1056.95	-62.0963	1138.6	-951.681	-128.232	1047.91	-786.73	-197.856	1114.68	-808.018	-178.258	966.176	-774.389	-192.672	1018.22	-1212.08	-400.489
-1099.4	-162.661	1689.44	-1115.79	-312.906	1686.84	-1250.96	-179.048	1646.91	-1259.81	-259.628	1649.17	-1278.53	-243.386	1516.88	-1352.16	-260.174	1197.25	-1164.58	-234.289	1437.93	-1102.45	-225.243	1203.47	-1342.18	-373.436	1382.32	-1232.52	-64.4724	1447.2	-1123.27	-32.6739	1235.56	-1056.81	-62.1153	1138.36	-951.518	-128.366	1047.6	-786.573	-197.867	1114.23	-807.998	-178.412	965.748	-774.399	-192.8	1017.75	-1212.06	-400.453
-1099.15	-162.634	1689.18	-1115.77	-312.866	1686.64	-1250.77	-178.941	1646.74	-1259.68	-259.496	1649.02	-1278.47	-243.337	1516.71	-1351.97	-260.097	1197.07	-1164.38	-234.261	1437.71	-1102.35	-225.293	1203.23	-1342.07	-373.326	1382.1	-1232.35	-64.4425	1446.97	-1123.11	-32.6576	1235.29	-1056.46	-62.1841	1138.07	-951.346	-128.409	1047.27	-786.507	-198.014	1113.84	-807.933	-178.511	965.378	-774.247	-192.798	1017.43	-1211.91	-400.404
-1098.94	-162.575	1688.92	-1115.63	-312.838	1686.44	-1250.62	-178.86	1646.54	-1259.55	-259.402	1648.81	-1278.31	-243.256	1516.5	-1351.76	-260.036	1196.8	-1164.22	-234.251	1437.41	-1102.19	-225.284	1202.99	-1341.9	-373.196	1381.84	-1232.1	-64.4008	1446.71	-1122.96	-32.5501	1235.05	-1056.22	-62.2237	1137.74	-951.246	-128.43	1046.97	-786.441	-198.169	1113.48	-807.778	-178.547	965.068	-774.19	-192.92	1017.08	-1211.76	-400.352
-1098.27	-162.486	1688.66	-1115.42	-312.776	1686.22	-1249.97	-178.54	1646.19	-1259.27	-259.303	1648.57	-1277.87	-243.156	1516.18	-1351.17	-259.843	1196.41	-1163.97	-234.161	1437.05	-1102.01	-225.218	1202.77	-1341.55	-373.026	1381.53	-1231.85	-64.3228	1446.42	-1122.65	-32.4746	1234.76	-1055.76	-62.1907	1137.48	-951.062	-128.496	1046.7	-785.435	-198.154	1113.25	-807.652	-178.599	964.744	-773.158	-192.745	1016.89	-1211.68	-400.32
-1098.6	-162.46	1688.44	-1115.26	-312.694	1686.04	-1250.27	-178.692	1646.06	-1259.28	-259.241	1648.43	-1277.93	-243.124	1516.01	-1351.32	-259.87	1196.33	-1163.76	-234.075	1436.73	-1101.86	-225.265	1202.48	-1341.68	-372.97	1381.37	-1231.69	-64.3078	1446.13	-1122.59	-32.5412	1234.5	-1055.88	-62.212	1137.19	-950.928	-128.493	1046.37	-786.217	-198.508	1112.8	-807.558	-178.629	964.424	-773.949	-193.053	1016.39	-1211.51	-400.27
-1098.45	-162.368	1688.14	-1115.13	-312.643	1685.85	-1250.04	-178.647	1645.77	-1259.05	-259.159	1648.16	-1277.67	-243.066	1515.77	-1351.1	-259.824	1196.07	-1163.67	-234.142	1436.49	-1101.74	-225.236	1202.2	-1341.55	-372.851	1381.13	-1231.42	-64.2587	1445.87	-1122.44	-32.488	1234.2	-1055.73	-62.1872	1136.87	-950.864	-128.525	1046.1	-786.147	-198.574	1112.49	-807.501	-178.696	964.104	-773.813	-193.16	1016.1	-1211.45	-400.282
-1098.25	-162.339	1687.91	-1115	-312.598	1685.65	-1249.79	-178.616	1645.44	-1258.86	-259.122	1647.9	-1277.57	-243.035	1515.6	-1350.9	-259.75	1195.78	-1163.38	-234.112	1436.27	-1101.72	-225.213	1201.95	-1341.31	-372.768	1380.81	-1231.16	-64.1997	1445.62	-1122.34	-32.4358	1233.91	-1055.66	-62.1757	1136.59	-950.798	-128.523	1045.78	-786.03	-198.671	1112.17	-807.375	-178.788	963.766	-773.812	-193.256	1015.7	-1211.42	-400.275
-1098.03	-162.271	1687.65	-1114.77	-312.518	1685.42	-1249.63	-178.533	1645.17	-1258.64	-259.067	1647.63	-1277.41	-242.988	1515.32	-1350.67	-259.695	1195.52	-1163.05	-234.015	1436.04	-1101.52	-225.17	1201.66	-1341.12	-372.676	1380.54	-1230.94	-64.1452	1445.39	-1122.2	-32.4116	1233.63	-1055.44	-62.1595	1136.32	-950.758	-128.596	1045.46	-785.805	-198.781	1111.77	-807.339	-178.834	963.386	-773.744	-193.276	1015.32	-1211.39	-400.248
-1097.89	-162.233	1687.4	-1114.61	-312.455	1685.14	-1249.47	-178.498	1644.92	-1258.47	-259.042	1647.37	-1277.19	-242.896	1515.05	-1350.52	-259.606	1195.25	-1162.73	-234.008	1435.85	-1101.34	-225.12	1201.43	-1341.02	-372.548	1380.25	-1230.74	-64.0638	1445.19	-1122.03	-32.4678	1233.31	-1055.32	-62.1315	1136.03	-950.576	-128.64	1045.18	-785.615	-198.776	1111.34	-807.315	-178.929	962.998	-773.721	-193.352	1014.86	-1211.25	-400.173
-1097.76	-162.133	1687.17	-1114.35	-312.376	1684.84	-1249.32	-178.407	1644.68	-1258.22	-258.963	1647.04	-1277.04	-242.806	1514.79	-1350.34	-259.491	1194.99	-1162.57	-233.908	1435.58	-1101.23	-225.067	1201.16	-1340.91	-372.39	1379.98	-1230.6	-63.9775	1444.92	-1121.83	-32.4506	1233.03	-1055.16	-62.0964	1135.77	-950.5	-128.684	1044.86	-785.527	-198.711	1110.89	-807.411	-179.029	962.628	-773.664	-193.405	1014.34	-1211.15	-400.116
-1097.54	-162.089	1686.92	-1114.09	-312.319	1684.56	-1249.07	-178.306	1644.4	-1257.99	-258.91	1646.79	-1276.83	-242.743	1514.55	-1350.15	-259.335	1194.73	-1162.35	-233.903	1435.29	-1101.1	-224.971	1200.89	-1340.84	-372.289	1379.72	-1230.4	-63.9094	1444.66	-1121.76	-32.4468	1232.77	-1055.04	-62.1042	1135.46	-950.384	-128.724	1044.51	-785.316	-198.609	1110.49	-807.495	-179.103	962.22	-773.638	-193.443	1013.91	-1211.08	-400.061
-1097.29	-162.072	1686.66	-1114	-312.32	1684.26	-1248.86	-178.262	1644.11	-1257.84	-258.833	1646.53	-1276.6	-242.621	1514.27	-1349.96	-259.19	1194.46	-1162.3	-233.84	1435.02	-1100.97	-224.918	1200.56	-1340.77	-372.173	1379.46	-1230.24	-63.8214	1444.4	-1121.52	-32.427	1232.49	-1054.92	-62.0951	1135.19	-950.257	-128.747	1044.16	-785.134	-198.578	1110.03	-807.519	-179.181	961.839	-773.548	-193.498	1013.47	-1210.66	-399.931
-1097.02	-162.02	1686.41	-1113.73	-312.28	1683.96	-1248.66	-178.219	1643.88	-1257.55	-258.753	1646.26	-1276.35	-242.552	1513.99	-1349.81	-259.095	1194.21	-1162.19	-233.733	1434.72	-1101.02	-224.857	1200.26	-1340.6	-372.063	1379.22	-1230.05	-63.7326	1444.14	-1121.4	-32.325	1232.2	-1054.71	-62.0719	1134.9	-950.158	-128.773	1043.86	-784.937	-198.559	1109.66	-807.539	-179.273	961.438	-773.528	-193.507	1013.07	-1210.45	-399.853
-1096.84	-161.934	1686.11	-1113.48	-312.226	1683.63	-1248.41	-178.084	1643.66	-1257.41	-258.68	1646	-1276.13	-242.46	1513.72	-1349.71	-259.015	1194	-1162.2	-233.636	1434.36	-1100.82	-224.725	1199.92	-1340.46	-371.968	1378.99	-1229.76	-63.6704	1443.82	-1121.22	-32.2764	1231.88	-1054.61	-62.0052	1134.43	-950.102	-128.739	1043.53	-784.759	-198.573	1109.23	-807.462	-179.275	961.101	-773.393	-193.552	1012.67	-1210.18	-399.765
-1096.57	-161.889	1685.83	-1113.3	-312.2	1683.39	-1248.19	-178.028	1643.41	-1257.14	-258.592	1645.73	-1276.02	-242.378	1513.53	-1349.61	-258.939	1193.76	-1162.02	-233.548	1434.02	-1100.76	-224.693	1199.6	-1340.28	-371.88	1378.77	-1229.62	-63.5971	1443.52	-1121.1	-32.1699	1231.54	-1054.44	-61.9477	1134.12	-950.001	-128.69	1043.19	-784.667	-198.667	1108.9	-807.311	-179.249	960.711	-773.22	-193.587	1012.25	-1210.06	-399.681
-1096.16	-161.85	1685.51	-1112.91	-312.08	1683.05	-1247.91	-177.947	1643.17	-1256.93	-258.516	1645.52	-1275.75	-242.25	1513.25	-1349.44	-258.886	1193.5	-1161.79	-233.492	1433.73	-1100.75	-224.654	1199.32	-1340.11	-371.764	1378.54	-1229.43	-63.5089	1443.22	-1120.87	-32.192	1231.22	-1054.25	-61.9009	1133.81	-949.83	-128.654	1042.88	-784.391	-198.842	1108.55	-807.152	-179.212	960.326	-773.047	-193.589	1011.89	-1209.96	-399.618
-1095.91	-161.801	1685.22	-1112.74	-312.04	1682.79	-1247.62	-177.847	1642.9	-1256.69	-258.403	1645.26	-1275.55	-242.102	1513	-1349.27	-258.792	1193.24	-1161.59	-233.415	1433.42	-1100.7	-224.633	1199.04	-1340.01	-371.645	1378.32	-1229.2	-63.4351	1442.91	-1120.74	-32.0667	1230.93	-1054.14	-61.8811	1133.49	-949.758	-128.609	1042.49	-784.241	-198.982	1108.24	-806.988	-179.186	959.95	-772.953	-193.65	1011.53	-1209.93	-399.538
-1095.64	-161.739	1684.93	-1112.47	-311.946	1682.51	-1247.36	-177.758	1642.67	-1256.45	-258.292	1645.02	-1275.4	-242.024	1512.77	-1349.13	-258.71	1193.01	-1161.38	-233.326	1433.18	-1100.58	-224.563	1198.79	-1339.83	-371.529	1378.07	-1229	-63.3388	1442.62	-1120.63	-32.074	1230.57	-1054.12	-61.8471	1133.22	-949.63	-128.612	1042.16	-784.007	-199.114	1107.91	-806.776	-179.173	959.597	-772.922	-193.634	1011.13	-1209.87	-399.453
-1095.49	-161.594	1684.62	-1112.32	-311.885	1682.26	-1247.08	-177.574	1642.47	-1256.11	-258.149	1644.77	-1275.19	-241.903	1512.52	-1348.94	-258.596	1192.78	-1161.28	-233.279	1432.88	-1100.52	-224.539	1198.55	-1339.6	-371.382	1377.78	-1228.8	-63.2831	1442.34	-1120.47	-32.0787	1230.21	-1053.93	-61.8183	1132.93	-949.492	-128.602	1041.79	-783.72	-199.304	1107.58	-806.712	-179.17	959.161	-772.862	-193.69	1010.71	-1209.72	-399.328
-1095.15	-161.494	1684.33	-1112.37	-311.924	1682.03	-1246.76	-177.469	1642.19	-1255.9	-258.014	1644.56	-1274.96	-241.815	1512.29	-1348.84	-258.497	1192.54	-1161.14	-233.244	1432.74	-1100.47	-224.471	1198.32	-1339.52	-371.264	1377.58	-1228.69	-63.2135	1442.1	-1120.38	-32.0811	1229.97	-1053.81	-61.8082	1132.62	-949.488	-128.645	1041.48	-783.361	-199.434	1107.32	-806.753	-179.186	958.83	-772.851	-193.809	1010.34	-1209.68	-399.274
-1094.79	-161.4	1683.97	-1111.79	-311.614	1681.72	-1246.49	-177.322	1641.94	-1255.61	-257.855	1644.34	-1274.78	-241.721	1512.05	-1348.66	-258.367	1192.3	-1160.86	-233.13	1432.5	-1100.13	-224.379	1198.04	-1339.35	-371.147	1377.35	-1228.47	-63.1399	1441.84	-1120.19	-31.9844	1229.67	-1053.73	-61.7878	1132.32	-949.332	-128.691	1041.13	-783.255	-199.453	1106.84	-806.719	-179.231	958.398	-772.68	-193.807	1009.94	-1209.52	-399.191
-1094.45	-161.314	1683.61	-1111.46	-311.488	1681.41	-1246.25	-177.223	1641.72	-1255.38	-257.745	1644.14	-1274.61	-241.629	1511.86	-1348.53	-258.261	1192.14	-1160.68	-233.09	1432.23	-1099.98	-224.282	1197.83	-1339.21	-370.993	1377.11	-1228.24	-63.0546	1441.6	-1119.99	-32.0259	1229.41	-1053.53	-61.777	1131.98	-949.303	-128.678	1040.82	-783.301	-199.37	1106.33	-806.809	-179.319	958.014	-772.527	-193.845	1009.51	-1209.48	-399.148
-1094.18	-161.188	1683.3	-1111.26	-311.378	1681.16	-1245.97	-177.111	1641.44	-1255.14	-257.612	1643.94	-1274.46	-241.52	1511.66	-1348.44	-258.15	1191.96	-1160.47	-233.076	1432	-1099.82	-224.289	1197.56	-1339.18	-370.869	1376.9	-1228.06	-62.9941	1441.38	-1119.79	-32.037	1229.17	-1053.41	-61.8157	1131.72	-949.239	-128.713	1040.5	-783.116	-199.388	1105.94	-806.872	-179.398	957.586	-772.501	-193.886	1009.07	-1209.24	-399.054
-1093.84	-161.107	1682.96	-1110.95	-311.269	1680.9	-1245.73	-176.945	1641.22	-1254.9	-257.488	1643.75	-1274.19	-241.423	1511.48	-1348.23	-258.009	1191.66	-1160.32	-233.005	1431.79	-1099.78	-224.321	1197.28	-1339.15	-370.76	1376.73	-1227.83	-62.9067	1441.13	-1119.58	-31.933	1228.88	-1053.31	-61.7886	1131.36	-949.161	-128.761	1040.19	-782.891	-199.379	1105.53	-806.903	-179.466	957.148	-772.544	-193.943	1008.5	-1209.21	-398.99
-1093.51	-160.952	1682.67	-1110.7	-311.143	1680.62	-1245.47	-176.794	1640.97	-1254.68	-257.377	1643.54	-1273.96	-241.321	1511.18	-1348.01	-257.884	1191.38	-1160.25	-232.925	1431.44	-1099.62	-224.338	1197.03	-1339.05	-370.651	1376.49	-1227.57	-62.831	1440.87	-1119.4	-31.8842	1228.6	-1053.08	-61.8739	1131.18	-949.071	-128.816	1039.85	-782.74	-199.379	1105.06	-806.851	-179.598	956.745	-772.477	-193.987	1008.08	-1209.12	-398.907
-1093.27	-160.84	1682.34	-1110.46	-311.024	1680.33	-1245.24	-176.684	1640.73	-1254.47	-257.251	1643.33	-1273.74	-241.196	1510.92	-1347.87	-257.769	1191.14	-1159.96	-232.849	1431.18	-1099.56	-224.309	1196.7	-1338.96	-370.515	1376.27	-1227.38	-62.7488	1440.62	-1119.2	-31.9097	1228.26	-1052.93	-61.8663	1130.71	-949.016	-128.816	1039.46	-782.502	-199.377	1104.62	-806.834	-179.701	956.312	-772.442	-194.097	1007.63	-1208.9	-398.839
-1093.05	-160.727	1682.02	-1110.19	-310.873	1680.06	-1244.99	-176.591	1640.43	-1254.21	-257.145	1643.08	-1273.51	-241.062	1510.63	-1347.73	-257.668	1190.89	-1159.83	-232.786	1430.84	-1099.45	-224.359	1196.4	-1338.82	-370.391	1376.03	-1227.11	-62.6531	1440.33	-1118.93	-31.943	1227.9	-1052.83	-61.8555	1130.37	-948.904	-128.874	1039.07	-782.374	-199.407	1104.21	-806.732	-179.793	955.904	-772.364	-194.182	1007.18	-1208.75	-398.739
-1092.82	-160.567	1681.71	-1110.01	-310.79	1679.79	-1244.74	-176.46	1640.15	-1254.02	-257.016	1642.82	-1273.28	-240.971	1510.36	-1347.6	-257.581	1190.6	-1159.68	-232.71	1430.56	-1099.26	-224.372	1196.18	-1338.75	-370.281	1375.83	-1226.86	-62.5571	1439.99	-1118.78	-31.885	1227.54	-1052.65	-61.8491	1130.06	-948.779	-128.933	1038.69	-782.216	-199.474	1103.76	-806.575	-179.867	955.495	-772.219	-194.266	1006.75	-1208.72	-398.679
-1092.57	-160.433	1681.42	-1109.77	-310.678	1679.52	-1244.53	-176.328	1639.88	-1253.78	-256.869	1642.52	-1273.1	-240.836	1510.09	-1347.35	-257.486	1190.34	-1159.66	-232.668	1430.24	-1099.14	-224.381	1195.85	-1338.53	-370.205	1375.57	-1226.54	-62.4831	1439.61	-1118.61	-31.8129	1227.16	-1052.5	-61.887	1129.7	-948.579	-128.922	1038.34	-782.014	-199.616	1103.37	-806.368	-179.933	955.085	-771.931	-194.379	1006.39	-1208.51	-398.599
-1092.36	-160.314	1681.14	-1109.53	-310.561	1679.24	-1244.27	-176.17	1639.58	-1253.52	-256.727	1642.22	-1272.78	-240.753	1509.8	-1347.21	-257.441	1190.07	-1159.45	-232.578	1429.93	-1098.86	-224.396	1195.56	-1338.35	-370.119	1375.34	-1226.34	-62.4386	1439.24	-1118.39	-31.887	1226.8	-1052.24	-61.9323	1129.31	-948.381	-128.957	1037.96	-781.735	-199.741	1103.02	-806.209	-180.014	954.706	-771.756	-194.476	1006.03	-1208.29	-398.522
-1092.07	-160.215	1680.84	-1109.26	-310.402	1679	-1244.02	-176.106	1639.27	-1253.21	-256.599	1641.9	-1272.65	-240.684	1509.58	-1347.08	-257.42	1189.86	-1159.07	-232.56	1429.68	-1098.78	-224.324	1195.2	-1338.11	-370.042	1375.11	-1226.13	-62.37	1438.88	-1118.16	-31.9519	1226.46	-1052.05	-61.9306	1128.95	-948.209	-129.01	1037.6	-781.616	-199.878	1102.63	-805.952	-180.076	954.322	-771.569	-194.613	1005.64	-1207.95	-398.423
-1091.96	-160.062	1680.57	-1108.98	-310.253	1678.75	-1243.77	-176	1638.97	-1252.95	-256.513	1641.6	-1272.38	-240.637	1509.32	-1346.92	-257.39	1189.61	-1158.84	-232.511	1429.38	-1098.61	-224.305	1194.87	-1337.89	-369.938	1374.87	-1225.93	-62.3004	1438.55	-1117.91	-31.8923	1226.16	-1051.8	-61.953	1128.59	-947.95	-129.023	1037.26	-781.443	-199.972	1102.28	-805.75	-180.13	953.964	-771.318	-194.694	1005.3	-1207.87	-398.392
-1091.69	-159.953	1680.34	-1108.68	-310.124	1678.52	-1243.55	-175.879	1638.65	-1252.69	-256.451	1641.32	-1272.12	-240.562	1509.1	-1346.68	-257.38	1189.39	-1158.55	-232.438	1429.12	-1098.68	-224.314	1194.54	-1337.58	-369.884	1374.64	-1225.72	-62.2551	1438.24	-1117.72	-31.8647	1225.82	-1051.57	-62.0141	1128.21	-947.764	-129.096	1036.86	-781.278	-200.116	1101.89	-805.609	-180.171	953.559	-771.201	-194.782	1004.89	-1207.7	-398.388
-1091.32	-159.885	1680.04	-1108.43	-310.028	1678.29	-1243.33	-175.788	1638.36	-1252.4	-256.244	1641.19	-1271.59	-240.145	1508.78	-1346.6	-257.37	1189.53	-1158.32	-232.341	1428.84	-1098.63	-224.344	1194.22	-1337.36	-369.701	1374.61	-1225.47	-62.2768	1438.01	-1117.36	-31.8917	1225.56	-1051.39	-61.6741	1127.97	-947.653	-129.152	1036.5	-781.043	-200.179	1101.5	-805.391	-180.246	953.151	-771.075	-194.851	1004.5	-1207.5	-398.483
-1091.1	-159.771	1679.76	-1108.14	-309.914	1678.05	-1243.01	-175.759	1638.07	-1252.16	-256.314	1640.74	-1271.58	-240.466	1508.58	-1346.41	-257.323	1189.01	-1158.17	-232.338	1428.48	-1098.44	-224.333	1193.91	-1337.2	-369.746	1374.23	-1225.23	-62.129	1437.64	-1117.29	-32.0277	1225.06	-1051.35	-62.0811	1127.52	-947.535	-129.198	1036.09	-780.915	-200.28	1101.05	-805.252	-180.312	952.755	-770.995	-194.867	1004.01	-1207.16	-398.301
-1090.85	-159.612	1679.5	-1107.79	-309.773	1677.77	-1242.79	-175.675	1637.74	-1251.82	-256.123	1640.65	-1271.18	-240.233	1508.37	-1343.99	-255.961	1187.89	-1158.02	-232.292	1428.14	-1098.26	-224.261	1193.64	-1336.75	-369.261	1374	-1224.74	-61.94	1437.39	-1116.78	-32.1316	1224.95	-1051	-61.9554	1127.35	-947.362	-129.312	1035.72	-780.846	-200.268	1100.58	-805.251	-180.409	952.331	-770.865	-194.952	1003.56	-1206.59	-398.112
-1090.61	-159.5	1679.21	-1107.45	-309.653	1677.49	-1242.47	-175.608	1637.45	-1251.43	-255.998	1640.29	-1270.9	-240.228	1508.07	-1346.12	-257.289	1188.88	-1157.82	-232.253	1427.83	-1098.24	-224.233	1193.32	-1336.58	-369.212	1373.86	-1224.46	-61.919	1437.03	-1117.06	-32.2972	1224.33	-1050.8	-62.0406	1127.04	-947.299	-129.396	1035.32	-780.765	-200.258	1100.08	-805.237	-180.515	951.873	-770.781	-195.017	1003.12	-1206.53	-398.146
-1090.4	-159.338	1678.93	-1107.21	-309.584	1677.26	-1242.19	-175.581	1637.16	-1251.24	-256.194	1639.91	-1270.7	-240.281	1507.79	-1345.96	-257.181	1188.37	-1157.59	-232.208	1427.52	-1098.11	-224.192	1193.03	-1336.56	-369.65	1373.58	-1224.32	-61.9798	1436.71	-1116.98	-32.1488	1224	-1051.11	-62.2135	1126.44	-947.318	-129.466	1034.96	-780.52	-200.258	1099.67	-805.263	-180.567	951.457	-770.742	-195.061	1002.68	-1206.3	-398.157
-1090.15	-159.287	1678.62	-1106.82	-309.462	1677	-1241.93	-175.539	1636.92	-1250.94	-256.134	1639.66	-1270.46	-240.253	1507.58	-1345.77	-257.193	1188.06	-1157.3	-232.169	1427.2	-1098.01	-224.165	1192.71	-1336.37	-369.64	1373.41	-1224.11	-61.9464	1436.44	-1116.8	-32.1286	1223.7	-1050.98	-62.2556	1126.07	-947.254	-129.468	1034.63	-780.383	-200.265	1099.26	-805.264	-180.617	951.001	-770.688	-195.137	1002.23	-1206.18	-398.136
-1089.83	-159.181	1678.29	-1106.49	-309.404	1676.7	-1241.58	-175.498	1636.63	-1250.54	-256.078	1639.37	-1270.2	-240.209	1507.33	-1345.63	-257.188	1187.84	-1157.1	-232.093	1426.96	-1097.93	-224.115	1192.47	-1336.23	-369.621	1373.25	-1223.87	-61.9096	1436.16	-1116.69	-32.1854	1223.4	-1050.83	-62.3731	1125.88	-947.263	-129.527	1034.26	-780.367	-200.274	1098.79	-805.281	-180.643	950.604	-770.652	-195.144	1001.81	-1205.99	-398.084
-1089.48	-159.086	1677.99	-1106.12	-309.32	1676.36	-1241.3	-175.471	1636.39	-1250.24	-256.024	1639.15	-1269.95	-240.158	1507.09	-1345.5	-257.212	1187.63	-1156.81	-232.051	1426.71	-1097.87	-224.143	1192.12	-1335.97	-369.632	1373.01	-1223.81	-61.8898	1435.91	-1116.56	-32.2044	1223.08	-1050.86	-62.3785	1125.47	-947.152	-129.587	1033.88	-780.249	-200.278	1098.41	-805.261	-180.697	950.148	-770.459	-195.176	1001.44	-1205.81	-398.035
-1089.19	-158.984	1677.69	-1105.7	-309.253	1676.03	-1241.02	-175.383	1636.2	-1249.97	-255.982	1638.96	-1269.72	-240.14	1506.87	-1345.31	-257.244	1187.43	-1156.63	-231.964	1426.46	-1097.85	-224.11	1191.82	-1335.76	-369.633	1372.81	-1223.67	-61.8442	1435.66	-1116.39	-32.2488	1222.81	-1050.79	-62.3979	1125.23	-946.968	-129.65	1033.58	-780.192	-200.253	1097.94	-805.24	-180.721	949.682	-770.577	-195.235	1000.93	-1205.54	-397.964
-1088.77	-158.951	1677.39	-1105.36	-309.224	1675.71	-1240.7	-175.33	1636.01	-1249.66	-255.89	1638.78	-1269.45	-240.107	1506.65	-1345.16	-257.262	1187.24	-1156.39	-231.876	1426.25	-1097.74	-224.114	1191.53	-1335.55	-369.624	1372.63	-1223.53	-61.821	1435.41	-1116.21	-32.2617	1222.52	-1050.63	-62.5175	1124.92	-946.935	-129.673	1033.21	-779.97	-200.299	1097.49	-805.235	-180.792	949.293	-770.503	-195.241	1000.43	-1205.2	-397.905
-1088.39	-158.882	1677.08	-1105.04	-309.131	1675.43	-1240.31	-175.29	1635.81	-1249.33	-255.824	1638.58	-1269.28	-240.09	1506.48	-1344.96	-257.302	1187.03	-1156.11	-231.814	1425.98	-1097.57	-224.04	1191.31	-1335.29	-369.62	1372.44	-1223.42	-61.7979	1435.17	-1116.07	-32.2967	1222.24	-1050.48	-62.5256	1124.64	-946.777	-129.77	1032.88	-779.838	-200.294	1097.02	-805.181	-180.829	948.888	-770.441	-195.248	1000.05	-1204.89	-397.858
-1087.96	-158.851	1676.73	-1104.73	-309.058	1675.19	-1240.02	-175.212	1635.62	-1249.02	-255.775	1638.43	-1268.98	-240.09	1506.28	-1344.81	-257.376	1186.85	-1155.84	-231.773	1425.67	-1097.53	-223.999	1191.1	-1335.02	-369.637	1372.22	-1223.25	-61.7988	1434.91	-1115.91	-32.3514	1221.96	-1050.36	-62.5644	1124.41	-946.825	-129.806	1032.57	-779.731	-200.332	1096.6	-805.15	-180.856	948.482	-770.312	-195.294	999.571	-1204.52	-397.81
-1087.68	-158.773	1676.42	-1104.4	-309.016	1674.93	-1239.73	-175.134	1635.45	-1248.67	-255.702	1638.23	-1268.73	-240.086	1506.09	-1344.66	-257.417	1186.69	-1155.47	-231.674	1425.43	-1097.28	-224.017	1190.85	-1334.8	-369.656	1372.07	-1223.1	-61.8067	1434.65	-1115.79	-32.3781	1221.71	-1050.13	-62.5189	1124.13	-946.633	-129.854	1032.24	-779.652	-200.286	1096.21	-805.113	-180.916	948.104	-770.28	-195.334	999.104	-1204.25	-397.798
-1087.41	-158.665	1676.19	-1104.06	-308.92	1674.71	-1239.36	-175.083	1635.24	-1248.39	-255.662	1638.08	-1268.41	-240.098	1505.88	-1344.43	-257.481	1186.49	-1155.44	-231.696	1425.24	-1097.24	-224.003	1190.61	-1334.48	-369.691	1371.87	-1222.88	-61.8034	1434.37	-1115.6	-32.4255	1221.42	-1049.99	-62.6023	1123.73	-946.587	-129.923	1031.93	-779.555	-200.313	1095.79	-805.085	-180.956	947.7	-770.324	-195.356	998.72	-1203.89	-397.802
-1087.05	-158.556	1675.88	-1103.57	-308.794	1674.46	-1239.11	-175.072	1635.04	-1248.08	-255.635	1637.93	-1268.23	-240.132	1505.72	-1344.32	-257.555	1186.32	-1155.36	-231.758	1424.98	-1097.02	-224.032	1190.37	-1334.27	-369.734	1371.72	-1222.64	-61.8162	1434.15	-1115.56	-32.3899	1221.13	-1050.12	-62.7226	1123.46	-946.525	-129.917	1031.6	-779.544	-200.365	1095.4	-805.073	-180.966	947.356	-770.333	-195.344	998.362	-1203.67	-397.816
-1086.75	-158.501	1675.56	-1103.22	-308.725	1674.2	-1238.9	-175.052	1634.88	-1247.72	-255.623	1637.73	-1268.08	-240.152	1505.6	-1344.17	-257.662	1186.13	-1155.18	-231.718	1424.77	-1097.01	-224.001	1190.12	-1334.03	-369.776	1371.54	-1222.52	-61.831	1433.94	-1115.47	-32.3998	1220.9	-1050.08	-62.7966	1123.18	-946.57	-130.011	1031.26	-779.519	-200.346	1095.05	-805.076	-180.917	947.005	-770.312	-195.326	997.928	-1203.41	-397.812
-1086.4	-158.49	1675.24	-1102.87	-308.7	1673.94	-1238.6	-175.063	1634.66	-1247.45	-255.655	1637.6	-1267.87	-240.161	1505.41	-1343.97	-257.746	1185.95	-1154.98	-231.678	1424.54	-1096.82	-224.066	1189.97	-1333.84	-369.792	1371.4	-1222.23	-61.8508	1433.7	-1115.35	-32.4585	1220.62	-1050.07	-62.8539	1122.91	-946.463	-130.031	1030.93	-779.373	-200.434	1094.7	-805.036	-180.94	946.651	-769.978	-195.298	997.662	-1203.24	-397.839
-1086.08	-158.427	1675.01	-1102.5	-308.674	1673.72	-1238.32	-175.063	1634.5	-1247.17	-255.643	1637.45	-1267.69	-240.163	1505.23	-1343.81	-257.82	1185.78	-1154.78	-231.687	1424.33	-1096.83	-224.089	1189.72	-1333.61	-369.825	1371.24	-1222.09	-61.8674	1433.51	-1115.31	-32.489	1220.38	-1049.94	-62.8525	1122.66	-946.496	-130.049	1030.62	-779.634	-200.283	1094.25	-805.085	-180.961	946.266	-770.269	-195.27	997.145	-1202.98	-397.865
-1085.87	-158.402	1674.76	-1102.11	-308.613	1673.47	-1238.1	-175.049	1634.33	-1246.91	-255.619	1637.31	-1267.46	-240.13	1505.06	-1343.63	-257.879	1185.6	-1154.66	-231.679	1424.17	-1096.74	-224.142	1189.6	-1333.42	-369.875	1371.09	-1221.89	-61.8547	1433.3	-1115.29	-32.5195	1220.16	-1049.97	-62.8617	1122.43	-946.41	-130.089	1030.29	-779.392	-200.253	1093.93	-805.12	-180.999	945.884	-770.163	-195.255	996.744	-1202.87	-397.876
-1085.54	-158.345	1674.52	-1101.88	-308.659	1673.2	-1237.76	-175.041	1634.2	-1246.64	-255.625	1637.15	-1267.26	-240.135	1504.91	-1343.46	-257.94	1185.41	-1154.45	-231.707	1424.02	-1096.64	-224.158	1189.4	-1333.21	-369.931	1370.94	-1221.74	-61.8702	1433.1	-1115.21	-32.5677	1219.92	-1049.81	-62.9386	1122.15	-946.439	-130.125	1030.04	-779.482	-200.087	1093.53	-805.112	-181.047	945.505	-770.136	-195.272	996.397	-1202.65	-397.871
-1085.36	-158.344	1674.29	-1101.61	-308.622	1672.98	-1237.56	-175.054	1634.04	-1246.42	-255.624	1637.03	-1267.02	-240.157	1504.73	-1343.25	-257.982	1185.26	-1154.4	-231.701	1423.8	-1096.5	-224.167	1189.28	-1332.95	-370.023	1370.79	-1221.65	-61.8675	1432.89	-1115.09	-32.6232	1219.69	-1049.74	-62.9709	1121.93	-946.346	-130.158	1029.8	-779.645	-199.933	1093.13	-805.122	-181.033	945.153	-770.029	-195.19	996.048	-1202.39	-397.88
-1085.12	-158.299	1674.12	-1101.36	-308.598	1672.81	-1237.34	-175.011	1633.88	-1246.17	-255.572	1636.86	-1266.83	-240.182	1504.58	-1343.07	-258.08	1185.1	-1154.09	-231.683	1423.62	-1096.44	-224.172	1189.1	-1332.77	-370.076	1370.66	-1221.54	-61.8654	1432.7	-1114.93	-32.6477	1219.43	-1049.72	-62.9646	1121.66	-946.28	-130.167	1029.49	-779.597	-199.834	1092.82	-805.067	-180.993	944.838	-769.88	-195.117	995.775	-1202.23	-397.906
-1084.93	-158.293	1673.91	-1101.15	-308.575	1672.58	-1237.16	-175.01	1633.73	-1245.97	-255.56	1636.71	-1266.64	-240.159	1504.4	-1342.9	-258.173	1184.96	-1154.14	-231.667	1423.44	-1096.3	-224.167	1188.9	-1332.45	-370.141	1370.49	-1221.52	-61.8547	1432.52	-1114.83	-32.5866	1219.19	-1049.55	-62.9604	1121.38	-946.225	-130.1	1029.24	-779.601	-199.682	1092.43	-804.986	-180.921	944.552	-769.909	-195.025	995.431	-1201.97	-397.891
-1084.7	-158.336	1673.74	-1100.97	-308.578	1672.42	-1236.89	-175.012	1633.51	-1245.74	-255.526	1636.49	-1266.53	-240.189	1504.25	-1342.71	-258.267	1184.78	-1154.04	-231.652	1423.23	-1096.18	-224.179	1188.69	-1332.22	-370.2	1370.39	-1221.36	-61.8846	1432.31	-1114.85	-32.5405	1218.97	-1049.44	-63.0031	1121.24	-946.184	-130.06	1029.03	-779.444	-199.562	1092.14	-804.907	-180.821	944.276	-769.919	-194.931	995.118	-1201.73	-397.88
-1084.44	-158.348	1673.54	-1100.8	-308.548	1672.28	-1236.73	-174.995	1633.33	-1245.6	-255.498	1636.33	-1266.26	-240.173	1504.06	-1342.58	-258.338	1184.64	-1153.99	-231.647	1423.01	-1095.97	-224.105	1188.58	-1332.03	-370.288	1370.27	-1221.28	-61.878	1432.1	-1114.73	-32.5363	1218.72	-1049.46	-62.9413	1120.92	-946.153	-130.012	1028.77	-779.401	-199.429	1091.8	-804.911	-180.729	943.969	-769.834	-194.844	994.813	-1201.5	-397.89
-1084.32	-158.284	1673.36	-1100.61	-308.553	1672.09	-1236.53	-174.941	1633.12	-1245.38	-255.462	1636.09	-1266.01	-240.172	1503.86	-1342.4	-258.42	1184.44	-1153.72	-231.621	1422.88	-1095.83	-224.114	1188.39	-1331.76	-370.364	1370.14	-1221.21	-61.8598	1431.93	-1114.65	-32.4198	1218.52	-1049.4	-62.9454	1120.7	-946.031	-129.915	1028.49	-779.318	-199.278	1091.54	-804.8	-180.582	943.701	-769.873	-194.726	994.439	-1201.21	-397.865
-1083.73	-158.243	1673.3	-1100.44	-308.487	1671.91	-1236.12	-174.826	1632.88	-1245.05	-255.391	1635.82	-1266.07	-240.219	1503.77	-1342.62	-258.558	1184.24	-1153.64	-231.629	1422.69	-1095.79	-224.111	1188.13	-1331.56	-370.421	1369.99	-1221.14	-61.8798	1431.8	-1114.54	-32.297	1218.19	-1049.12	-62.828	1120.45	-946.017	-129.822	1028.28	-780.348	-199.13	1090.99	-804.742	-180.397	943.423	-768.308	-194.248	994.625	-1200.95	-397.84
-1084.1	-158.146	1673.01	-1100.35	-308.498	1671.76	-1236.18	-174.865	1632.66	-1245.04	-255.38	1635.66	-1265.64	-240.201	1503.49	-1342.21	-258.567	1184.09	-1153.49	-231.576	1422.53	-1095.51	-224.065	1187.96	-1331.29	-370.472	1369.81	-1221.03	-61.861	1431.55	-1114.51	-32.5056	1218.08	-1049.27	-62.8253	1120.28	-946.057	-129.768	1028.02	-779.396	-198.999	1090.96	-804.733	-180.212	943.156	-769.564	-194.307	993.909	-1200.66	-397.79
-1083.91	-158.088	1672.81	-1100.05	-308.395	1671.53	-1236.04	-174.779	1632.47	-1244.9	-255.355	1635.46	-1265.51	-240.181	1503.31	-1342.1	-258.651	1183.94	-1153.43	-231.564	1422.33	-1095.41	-224.072	1187.76	-1331.16	-370.561	1369.71	-1220.95	-61.8624	1431.37	-1114.48	-32.4198	1217.9	-1049.18	-62.7643	1120.1	-945.984	-129.642	1027.79	-779.228	-198.881	1090.71	-804.654	-180.07	942.897	-769.574	-194.255	993.658	-1200.28	-397.693
-1083.7	-158.075	1672.61	-1099.89	-308.342	1671.35	-1235.89	-174.763	1632.24	-1244.7	-255.289	1635.28	-1265.46	-240.227	1503.18	-1342.03	-258.757	1183.77	-1153.4	-231.517	1422.25	-1095.21	-223.996	1187.62	-1330.85	-370.614	1369.53	-1220.85	-61.8702	1431.21	-1114.44	-32.398	1217.73	-1049.14	-62.7191	1119.98	-945.95	-129.509	1027.58	-779.125	-198.76	1090.48	-804.641	-179.976	942.666	-769.488	-194.107	993.399	-1200	-397.668
-1083.52	-158.042	1672.38	-1099.77	-308.266	1671.16	-1235.69	-174.708	1632.09	-1244.58	-255.252	1635.12	-1265.26	-240.239	1502.97	-1341.89	-258.841	1183.6	-1153.26	-231.536	1422.11	-1094.92	-223.969	1187.52	-1330.68	-370.697	1369.38	-1220.8	-61.8458	1431.02	-1114.36	-32.328	1217.55	-1049.08	-62.6307	1119.78	-945.928	-129.389	1027.34	-778.943	-198.604	1090.25	-804.59	-179.865	942.436	-769.427	-193.985	993.203	-1199.8	-397.646
-1083.4	-157.954	1672.17	-1099.67	-308.241	1670.98	-1235.58	-174.662	1631.94	-1244.38	-255.202	1634.99	-1265.05	-240.271	1502.77	-1341.71	-258.945	1183.38	-1153.07	-231.512	1422	-1094.64	-223.868	1187.48	-1330.48	-370.78	1369.2	-1220.67	-61.8669	1430.83	-1114.3	-32.1931	1217.4	-1049.03	-62.5042	1119.64	-945.811	-129.279	1027.19	-778.768	-198.529	1090.07	-804.557	-179.784	942.213	-769.309	-193.858	992.966	-1199.59	-397.629
-1083.17	-157.909	1671.88	-1099.48	-308.155	1670.81	-1235.47	-174.643	1631.77	-1244.26	-255.212	1634.86	-1264.99	-240.307	1502.61	-1341.58	-259.095	1183.21	-1152.93	-231.483	1421.89	-1094.37	-223.844	1187.37	-1330.38	-370.886	1369.07	-1220.58	-61.8806	1430.67	-1114.22	-32.0899	1217.3	-1049.01	-62.4129	1119.51	-945.719	-129.212	1027.07	-778.559	-198.353	1089.89	-804.406	-179.647	942.006	-769.202	-193.743	992.702	-1199.43	-397.632
-1083.08	-157.872	1671.68	-1099.25	-308.106	1670.61	-1235.32	-174.652	1631.6	-1244.14	-255.171	1634.7	-1264.89	-240.336	1502.42	-1341.39	-259.191	1183.01	-1152.95	-231.516	1421.75	-1094	-223.828	1187.34	-1330.12	-370.962	1368.86	-1220.54	-61.8787	1430.53	-1114.14	-31.9951	1217.18	-1048.87	-62.3579	1119.34	-945.498	-129.087	1026.92	-778.424	-198.193	1089.66	-804.307	-179.517	941.826	-768.973	-193.593	992.547	-1199.28	-397.652
-1082.95	-157.797	1671.46	-1099.13	-308.059	1670.44	-1235.27	-174.591	1631.45	-1243.97	-255.173	1634.56	-1264.75	-240.348	1502.24	-1341.23	-259.312	1182.8	-1152.75	-231.521	1421.6	-1093.68	-223.818	1187.26	-1329.94	-371.04	1368.69	-1220.44	-61.9253	1430.36	-1114.05	-31.8534	1217.01	-1048.79	-62.2281	1119.22	-945.388	-128.956	1026.72	-778.287	-198.022	1089.46	-804.196	-179.369	941.617	-768.992	-193.435	992.243	-1199.16	-397.699
-1082.8	-157.742	1671.28	-1098.98	-308.011	1670.27	-1235.13	-174.572	1631.28	-1243.88	-255.146	1634.4	-1264.57	-240.356	1502.05	-1341.03	-259.425	1182.64	-1152.65	-231.521	1421.4	-1093.24	-223.767	1187.21	-1329.76	-371.118	1368.54	-1220.42	-61.9422	1430.21	-1113.93	-31.6972	1216.92	-1048.68	-62.1414	1119.14	-945.305	-128.848	1026.6	-778.018	-197.751	1089.27	-804.112	-179.219	941.42	-768.69	-193.265	992.106	-1198.97	-397.716
-1082.69	-157.716	1671.1	-1098.72	-307.959	1670.07	-1235.04	-174.623	1631.07	-1243.69	-255.163	1634.16	-1264.49	-240.396	1501.9	-1340.87	-259.511	1182.45	-1152.48	-231.513	1421.3	-1092.9	-223.691	1187.13	-1329.56	-371.197	1368.39	-1220.39	-61.9358	1430.09	-1113.77	-31.6951	1216.79	-1048.56	-62.0482	1118.99	-945.079	-128.695	1026.46	-777.745	-197.508	1089.08	-804.019	-179.084	941.254	-768.745	-193.132	991.884	-1198.72	-397.758
-1082.59	-157.663	1670.89	-1098.59	-307.923	1669.93	-1234.88	-174.611	1630.86	-1243.57	-255.172	1633.97	-1264.26	-240.45	1501.71	-1340.71	-259.662	1182.29	-1152.33	-231.558	1421.1	-1092.59	-223.643	1186.98	-1329.33	-371.314	1368.25	-1220.32	-61.9772	1429.94	-1113.72	-31.5729	1216.63	-1048.4	-61.9437	1118.85	-944.928	-128.553	1026.35	-777.539	-197.263	1088.95	-803.889	-178.934	941.089	-768.518	-192.938	991.749	-1198.51	-397.803
-1081.94	-157.643	1670.77	-1098.44	-307.878	1669.8	-1234.25	-174.413	1630.55	-1243.28	-255.16	1633.71	-1264.15	-240.499	1501.51	-1340.83	-259.85	1182.22	-1152.16	-231.609	1420.96	-1092.25	-223.632	1186.79	-1329.34	-371.437	1368.1	-1220.15	-62.0222	1429.81	-1113.49	-31.5094	1216.54	-1048	-61.7838	1118.68	-944.795	-128.382	1026.23	-776.83	-196.976	1088.92	-803.727	-178.678	941.005	-767.006	-192.428	992.025	-1198.25	-397.817
-1081.82	-157.617	1670.67	-1098.31	-307.879	1669.66	-1234.04	-174.408	1630.34	-1243.22	-255.206	1633.54	-1263.99	-240.579	1501.37	-1340.75	-259.998	1182.1	-1152	-231.615	1420.8	-1092.07	-223.55	1186.56	-1329.13	-371.589	1367.99	-1220.1	-62.0416	1429.69	-1113.19	-31.3633	1216.39	-1047.92	-61.6281	1118.52	-944.6	-128.165	1026.15	-776.487	-196.867	1088.86	-803.42	-178.386	940.922	-766.433	-192.212	992.017	-1198.11	-397.866
-1082.18	-157.6	1670.43	-1098.19	-307.921	1669.5	-1234.47	-174.688	1630.24	-1243.07	-255.253	1633.34	-1263.72	-240.603	1501.2	-1340.24	-260.041	1181.83	-1151.87	-231.661	1420.61	-1091.84	-223.538	1186.39	-1328.59	-371.654	1367.9	-1219.91	-62.1012	1429.52	-1113.34	-31.3487	1216.26	-1047.96	-61.5153	1118.43	-944.398	-127.967	1026.03	-776.99	-196.866	1088.67	-803.152	-178.111	940.777	-767.863	-192.402	991.463	-1197.77	-397.84
-1082.09	-157.57	1670.28	-1097.96	-307.89	1669.35	-1234.29	-174.709	1630.01	-1242.91	-255.317	1633.13	-1263.61	-240.664	1501.04	-1340.05	-260.201	1181.66	-1151.76	-231.687	1420.43	-1091.64	-223.515	1186.14	-1328.27	-371.751	1367.74	-1219.78	-62.1087	1429.4	-1113.15	-31.2336	1216.11	-1047.79	-61.383	1118.28	-944.337	-127.787	1025.89	-776.837	-196.696	1088.57	-802.884	-177.874	940.663	-767.619	-192.169	991.378	-1197.54	-397.848
-1081.95	-157.562	1670.04	-1097.64	-307.821	1669.01	-1234.11	-174.791	1629.82	-1242.72	-255.363	1632.94	-1263.39	-240.675	1500.85	-1339.87	-260.346	1181.51	-1151.76	-231.655	1420.21	-1090.49	-223.582	1186.04	-1328.05	-371.888	1367.61	-1219.73	-62.1066	1429.28	-1113.1	-31.2474	1216.1	-1047.91	-61.2118	1118.3	-943.545	-127.897	1025.73	-776.017	-196.733	1088.48	-802.698	-177.663	940.543	-767.387	-191.906	991.261	-1197.29	-397.874
-1081.81	-157.56	1669.93	-1097.57	-307.917	1668.98	-1233.96	-174.849	1629.64	-1242.55	-255.408	1632.75	-1263.23	-240.749	1500.68	-1339.7	-260.464	1181.34	-1151.4	-231.676	1420.14	-1090.99	-223.479	1185.76	-1327.78	-372.018	1367.48	-1219.47	-62.1491	1429.1	-1112.92	-31.1331	1215.86	-1047.39	-61.1065	1118.02	-943.881	-127.428	1025.59	-776.402	-196.384	1088.29	-802.48	-177.428	940.37	-767.075	-191.675	991.068	-1197.03	-397.906
-1081.62	-157.585	1669.69	-1097.4	-307.928	1668.72	-1233.73	-174.9	1629.48	-1242.37	-255.472	1632.59	-1263.03	-240.795	1500.48	-1339.51	-260.601	1181.19	-1151.45	-231.663	1419.97	-1090.66	-223.494	1185.53	-1327.51	-372.131	1367.34	-1219.25	-62.1739	1428.88	-1112.49	-31.2629	1215.7	-1047.18	-61.0057	1117.87	-943.576	-127.262	1025.33	-775.584	-196.407	1088.16	-802.313	-177.186	940.192	-766.952	-191.469	990.929	-1196.69	-397.909
-1081.49	-157.603	1669.57	-1097.28	-307.975	1668.55	-1233.6	-175.002	1629.32	-1242.19	-255.499	1632.45	-1262.83	-240.844	1500.31	-1339.34	-260.729	1180.99	-1150.98	-231.659	1419.85	-1090.6	-223.471	1185.38	-1327.25	-372.248	1367.22	-1219.22	-62.2042	1428.79	-1112.58	-31.0362	1215.6	-1046.94	-60.8856	1117.73	-943.498	-127.025	1025.29	-775.904	-196.072	1087.96	-802.146	-176.966	940.062	-766.71	-191.331	990.704	-1196.37	-397.916
-1081.36	-157.599	1669.4	-1097.06	-307.982	1668.33	-1233.38	-175.012	1629.14	-1241.97	-255.553	1632.28	-1262.54	-240.926	1500.07	-1339.15	-260.854	1180.84	-1150.76	-231.669	1419.72	-1090.26	-223.434	1185.23	-1326.9	-372.378	1367.04	-1219.15	-62.2224	1428.63	-1112.46	-30.9728	1215.48	-1046.75	-60.7906	1117.6	-943.256	-126.84	1025.11	-775.785	-195.872	1087.8	-801.896	-176.767	939.901	-766.546	-191.142	990.495	-1195.96	-397.887
-1081.1	-157.645	1669.17	-1096.89	-308.042	1668.11	-1233.23	-175.083	1629.02	-1241.73	-255.599	1632.11	-1262.36	-240.967	1499.9	-1338.92	-260.963	1180.65	-1150.63	-231.689	1419.55	-1089.96	-223.442	1185.06	-1326.64	-372.557	1366.87	-1218.98	-62.245	1428.45	-1112.24	-30.9606	1215.31	-1046.65	-60.6715	1117.46	-943.128	-126.692	1024.86	-775.527	-195.69	1087.65	-801.731	-176.564	939.752	-766.261	-190.896	990.357	-1195.64	-397.898
-1080.94	-157.664	1668.96	-1096.64	-308.031	1667.9	-1233.07	-175.138	1628.81	-1241.56	-255.686	1631.94	-1262.21	-241.042	1499.72	-1338.74	-261.092	1180.48	-1150.3	-231.695	1419.45	-1089.8	-223.375	1184.83	-1326.36	-372.672	1366.77	-1218.83	-62.2762	1428.26	-1112.14	-30.8823	1215.16	-1046.4	-60.6012	1117.28	-942.78	-126.575	1024.76	-775.327	-195.503	1087.47	-801.528	-176.358	939.596	-766.131	-190.692	990.18	-1195.22	-397.886
-1080.72	-157.677	1668.74	-1096.35	-308.028	1667.67	-1232.86	-175.186	1628.61	-1241.31	-255.727	1631.73	-1262.02	-241.095	1499.53	-1338.66	-261.201	1180.31	-1150.06	-231.668	1419.3	-1089.45	-223.372	1184.7	-1326.09	-372.814	1366.6	-1218.66	-62.2863	1428.06	-1112.07	-30.7621	1214.94	-1046.35	-60.4899	1117.12	-942.551	-126.413	1024.6	-775.053	-195.261	1087.32	-801.23	-176.195	939.422	-765.9	-190.528	990.039	-1194.81	-397.91
-1080.53	-157.7	1668.5	-1096.15	-308.061	1667.45	-1232.66	-175.217	1628.41	-1241.13	-255.775	1631.53	-1261.87	-241.14	1499.35	-1338.47	-261.293	1180.11	-1149.67	-231.7	1419.16	-1089.31	-223.318	1184.42	-1325.72	-372.935	1366.4	-1218.52	-62.3339	1427.89	-1111.93	-30.6648	1214.77	-1046.17	-60.424	1116.96	-942.539	-126.246	1024.31	-774.883	-195.069	1087.14	-801.051	-175.989	939.267	-765.777	-190.304	989.873	-1194.49	-397.928
-1080.32	-157.722	1668.29	-1095.98	-308.068	1667.24	-1232.45	-175.227	1628.22	-1240.88	-255.761	1631.28	-1261.63	-241.176	1499.16	-1338.35	-261.425	1179.99	-1149.28	-231.636	1418.94	-1088.94	-223.274	1184.25	-1325.5	-373.062	1366.25	-1218.37	-62.3334	1427.72	-1111.8	-30.5662	1214.55	-1046.11	-60.3198	1116.81	-942.339	-126.145	1024.12	-774.595	-194.885	1086.95	-800.853	-175.819	939.061	-765.534	-190.159	989.713	-1194.22	-397.945
-1080.01	-157.787	1668.06	-1095.66	-308.049	1666.97	-1232.27	-175.208	1628	-1240.67	-255.762	1631.05	-1261.44	-241.205	1498.94	-1338.18	-261.515	1179.81	-1148.67	-231.47	1418.76	-1088.79	-223.303	1184	-1325.14	-373.21	1366.06	-1218.19	-62.3596	1427.57	-1111.72	-30.5582	1214.4	-1045.97	-60.2829	1116.63	-942.269	-125.962	1023.87	-774.416	-194.731	1086.74	-800.611	-175.63	938.875	-765.243	-189.947	989.547	-1193.97	-397.999
-1079.75	-157.811	1667.84	-1095.39	-308.029	1666.74	-1231.96	-175.201	1627.75	-1240.39	-255.78	1630.78	-1261.2	-241.252	1498.74	-1338	-261.6	1179.63	-1148.51	-231.471	1418.6	-1088.66	-223.276	1183.72	-1324.87	-373.314	1365.91	-1218.05	-62.3592	1427.42	-1111.64	-30.5271	1214.23	-1045.75	-60.1643	1116.47	-942.236	-125.813	1023.61	-774.158	-194.557	1086.53	-800.501	-175.464	938.633	-765.071	-189.772	989.314	-1193.71	-398.057
-1079.55	-157.814	1667.62	-1095.15	-308.046	1666.54	-1231.71	-175.237	1627.49	-1240.17	-255.801	1630.57	-1260.97	-241.341	1498.52	-1337.79	-261.703	1179.44	-1148.46	-231.602	1418.43	-1088.5	-223.28	1183.46	-1324.56	-373.482	1365.77	-1217.85	-62.3768	1427.26	-1111.48	-30.5455	1214.1	-1045.63	-60.1003	1116.34	-942.073	-125.674	1023.41	-773.925	-194.398	1086.29	-800.295	-175.324	938.458	-764.979	-189.639	989.076	-1193.2	-398.033
-1079.35	-157.804	1667.38	-1094.92	-308.036	1666.34	-1231.51	-175.265	1627.3	-1239.91	-255.841	1630.35	-1260.77	-241.431	1498.34	-1337.61	-261.804	1179.28	-1148.25	-231.576	1418.26	-1088.38	-223.254	1183.23	-1324.31	-373.605	1365.6	-1217.67	-62.391	1427.12	-1111.25	-30.5365	1213.94	-1045.28	-60.0258	1116.18	-941.746	-125.592	1023.36	-773.734	-194.16	1086.09	-800.163	-175.215	938.22	-764.737	-189.464	988.842	-1192.77	-398.051
-1079.16	-157.775	1667.16	-1094.66	-308.067	1666.1	-1231.26	-175.305	1627.1	-1239.68	-255.874	1630.16	-1260.52	-241.484	1498.15	-1337.49	-261.929	1179.1	-1147.88	-231.51	1418.1	-1088.2	-223.201	1183.01	-1323.96	-373.719	1365.44	-1217.47	-62.3834	1426.97	-1111.2	-30.4882	1213.83	-1045.24	-59.9272	1116.03	-941.591	-125.493	1023.22	-773.482	-193.981	1085.95	-800.012	-175.097	938.07	-764.485	-189.325	988.616	-1192.62	-398.106
-1078.93	-157.793	1666.94	-1094.46	-308.109	1665.89	-1231.07	-175.33	1626.93	-1239.38	-255.899	1629.95	-1260.25	-241.53	1497.9	-1337.3	-262.01	1178.9	-1147.69	-231.541	1417.88	-1087.8	-223.136	1182.9	-1323.62	-373.784	1365.25	-1217.33	-62.3882	1426.84	-1111.02	-30.4749	1213.68	-1045	-59.8159	1115.84	-941.236	-125.424	1023.13	-773.359	-193.905	1085.77	-799.745	-174.974	937.906	-764.284	-189.208	988.414	-1192.21	-398.088
-1078.72	-157.791	1666.74	-1094.25	-308.096	1665.65	-1230.78	-175.348	1626.72	-1239.15	-255.916	1629.79	-1260.03	-241.566	1497.71	-1337.08	-262.098	1178.69	-1147.37	-231.534	1417.72	-1087.49	-223.084	1182.75	-1323.35	-373.847	1365.04	-1217.12	-62.3875	1426.67	-1110.75	-30.3475	1213.53	-1044.73	-59.7352	1115.69	-940.955	-125.344	1023.05	-773.158	-193.737	1085.62	-799.54	-174.812	937.735	-764.052	-189.017	988.283	-1191.94	-398.111
-1078.48	-157.734	1666.54	-1093.94	-308.09	1665.4	-1230.54	-175.374	1626.56	-1238.96	-255.958	1629.6	-1259.81	-241.593	1497.51	-1336.86	-262.127	1178.5	-1147.13	-231.535	1417.51	-1087.18	-223.057	1182.61	-1323.07	-373.914	1364.88	-1216.93	-62.3989	1426.52	-1110.56	-30.2471	1213.36	-1044.52	-59.6361	1115.48	-940.667	-125.25	1022.91	-772.902	-193.609	1085.5	-799.316	-174.642	937.585	-763.899	-188.877	988.089	-1191.68	-398.095
-1078.24	-157.79	1666.28	-1093.66	-308.08	1665.19	-1230.32	-175.422	1626.34	-1238.71	-255.98	1629.4	-1259.61	-241.542	1497.31	-1336.71	-262.172	1178.34	-1146.87	-231.515	1417.33	-1087.03	-223.074	1182.34	-1322.76	-373.985	1364.67	-1216.76	-62.4007	1426.34	-1110.3	-30.1187	1213.17	-1044.25	-59.5667	1115.33	-940.42	-125.124	1022.77	-772.602	-193.475	1085.3	-799.072	-174.498	937.396	-763.538	-188.695	987.959	-1191.27	-398.034
-1078.04	-157.793	1666.08	-1093.46	-308.117	1664.94	-1230.14	-175.383	1626.17	-1238.49	-255.98	1629.2	-1259.33	-241.561	1497.1	-1336.57	-262.188	1178.17	-1146.77	-231.561	1417.16	-1086.7	-223.061	1182.2	-1322.49	-374.036	1364.51	-1216.49	-62.3895	1426.15	-1110.07	-29.996	1212.99	-1043.99	-59.4409	1115.17	-940.195	-124.989	1022.6	-772.329	-193.349	1085.14	-798.829	-174.39	937.244	-763.33	-188.607	987.764	-1191.02	-398.025
-1077.76	-157.749	1665.88	-1093.12	-308.112	1664.7	-1229.86	-175.395	1625.93	-1238.3	-255.986	1629	-1259.17	-241.604	1496.94	-1336.37	-262.223	1177.99	-1146.46	-231.498	1417.05	-1086.54	-223.066	1182.02	-1322.19	-374.102	1364.37	-1216.19	-62.405	1425.94	-1109.76	-29.9093	1212.85	-1043.65	-59.3656	1114.96	-939.906	-124.862	1022.4	-772.105	-193.26	1084.95	-798.493	-174.231	937.076	-763.09	-188.504	987.623	-1190.79	-398.03
-1077.55	-157.762	1665.65	-1092.92	-308.124	1664.51	-1229.66	-175.381	1625.79	-1238.05	-255.945	1628.81	-1258.93	-241.573	1496.72	-1336.19	-262.303	1177.82	-1146.25	-231.493	1416.92	-1086.27	-223.071	1181.83	-1321.94	-374.175	1364.22	-1215.99	-62.3641	1425.77	-1109.57	-29.868	1212.69	-1043.48	-59.2659	1114.84	-939.682	-124.783	1022.21	-771.866	-193.17	1084.75	-798.32	-174.052	936.897	-762.858	-188.373	987.466	-1190.57	-398.02
-1077.28	-157.801	1665.46	-1092.75	-308.124	1664.32	-1229.46	-175.336	1625.59	-1237.85	-255.909	1628.65	-1258.73	-241.559	1496.58	-1336.05	-262.369	1177.69	-1146.08	-231.513	1416.78	-1086.1	-223.104	1181.69	-1321.6	-374.206	1364.07	-1215.82	-62.36	1425.61	-1109.3	-29.8321	1212.56	-1043.19	-59.1759	1114.64	-939.412	-124.701	1022.04	-771.635	-193.05	1084.55	-798.013	-173.877	936.722	-762.459	-188.218	987.322	-1190.26	-398
-1077.04	-157.788	1665.23	-1092.59	-308.127	1664.14	-1229.19	-175.366	1625.37	-1237.67	-255.887	1628.46	-1258.57	-241.562	1496.38	-1335.93	-262.43	1177.55	-1145.94	-231.467	1416.69	-1086.01	-223.183	1181.51	-1321.37	-374.249	1363.95	-1215.59	-62.3244	1425.45	-1109.05	-29.7847	1212.44	-1042.99	-59.127	1114.52	-939.128	-124.62	1021.89	-771.364	-193.006	1084.41	-797.695	-173.734	936.536	-762.21	-188.149	987.133	-1189.95	-397.954
-1076.87	-157.794	1665.08	-1092.35	-308.109	1663.93	-1229.01	-175.279	1625.22	-1237.44	-255.856	1628.28	-1258.34	-241.551	1496.2	-1335.74	-262.484	1177.38	-1145.82	-231.508	1416.53	-1085.89	-223.178	1181.34	-1321.14	-374.339	1363.86	-1215.41	-62.3298	1425.31	-1108.8	-29.7347	1212.29	-1042.77	-59.0518	1114.4	-938.855	-124.5	1021.74	-771.062	-192.957	1084.24	-797.451	-173.637	936.344	-761.926	-188.075	986.968	-1189.71	-397.937
-1076.63	-157.773	1664.89	-1092.21	-308.136	1663.77	-1228.81	-175.312	1625.05	-1237.28	-255.827	1628.11	-1258.1	-241.508	1496.02	-1335.59	-262.536	1177.24	-1145.68	-231.482	1416.39	-1085.72	-223.202	1181.18	-1320.97	-374.365	1363.75	-1215.23	-62.3201	1425.15	-1108.52	-29.6813	1212.18	-1042.43	-58.9835	1114.31	-938.566	-124.407	1021.56	-770.873	-192.875	1084.05	-797.177	-173.527	936.179	-761.639	-187.967	986.77	-1189.43	-397.884
-1076.45	-157.8	1664.72	-1092.05	-308.118	1663.6	-1228.58	-175.242	1624.83	-1237.06	-255.781	1627.9	-1257.99	-241.511	1495.88	-1335.43	-262.616	1177.08	-1145.43	-231.428	1416.25	-1085.51	-223.214	1181.06	-1320.74	-374.452	1363.63	-1215.01	-62.3321	1425.01	-1108.22	-29.6485	1212.08	-1042.26	-58.9056	1114.23	-938.335	-124.327	1021.46	-770.659	-192.846	1083.87	-796.912	-173.445	936.029	-761.38	-187.879	986.616	-1189.2	-397.874
-1076.25	-157.801	1664.6	-1091.9	-308.107	1663.41	-1228.38	-175.204	1624.65	-1236.91	-255.74	1627.7	-1257.69	-241.503	1495.62	-1335.22	-262.659	1176.93	-1145.44	-231.417	1416.07	-1085.3	-223.241	1180.87	-1320.51	-374.511	1363.5	-1214.78	-62.3111	1424.86	-1107.94	-29.626	1211.96	-1042.02	-58.831	1114.16	-938.05	-124.246	1021.32	-770.372	-192.758	1083.69	-796.664	-173.426	935.874	-761.144	-187.805	986.467	-1189.08	-397.904
-1076.04	-157.802	1664.4	-1091.68	-308.098	1663.25	-1228.17	-175.127	1624.45	-1236.77	-255.686	1627.51	-1257.53	-241.507	1495.44	-1335.05	-262.702	1176.76	-1145.06	-231.418	1415.96	-1085.16	-223.234	1180.68	-1320.33	-374.563	1363.41	-1214.61	-62.319	1424.7	-1107.71	-29.6543	1211.84	-1041.74	-58.7998	1114	-938.071	-124.031	1021.02	-770.151	-192.664	1083.53	-796.507	-173.394	935.751	-760.991	-187.811	986.226	-1188.8	-397.896
-1075.9	-157.779	1664.21	-1091.6	-308.106	1663.11	-1228.04	-175.076	1624.22	-1236.53	-255.635	1627.27	-1257.44	-241.523	1495.31	-1334.9	-262.783	1176.61	-1144.92	-231.412	1415.74	-1084.82	-223.192	1180.52	-1320.07	-374.617	1363.26	-1214.44	-62.3377	1424.59	-1107.47	-29.6261	1211.72	-1041.59	-58.7917	1113.82	-937.805	-124.003	1020.84	-769.907	-192.639	1083.4	-796.29	-173.342	935.625	-760.773	-187.781	986.131	-1188.63	-397.912
-1075.77	-157.707	1664.03	-1091.38	-308.07	1662.95	-1227.8	-175.077	1623.96	-1236.37	-255.626	1627.05	-1257.21	-241.557	1495.14	-1334.68	-262.824	1176.39	-1144.81	-231.429	1415.59	-1084.63	-223.159	1180.34	-1319.88	-374.687	1363.14	-1214.18	-62.3275	1424.4	-1107.33	-29.5745	1211.59	-1041.33	-58.7614	1113.74	-937.479	-123.996	1020.79	-769.651	-192.659	1083.27	-796.006	-173.316	935.479	-760.601	-187.8	985.969	-1188.32	-397.902
-1075.56	-157.702	1663.84	-1091.19	-308.045	1662.79	-1227.73	-175.084	1623.74	-1236.18	-255.643	1626.83	-1256.95	-241.562	1494.91	-1334.51	-262.869	1176.22	-1144.56	-231.483	1415.42	-1084.42	-223.204	1180.12	-1319.59	-374.752	1362.95	-1213.95	-62.3394	1424.25	-1107.1	-29.5513	1211.41	-1041.12	-58.7518	1113.58	-937.336	-123.976	1020.64	-769.485	-192.624	1083.16	-795.734	-173.266	935.374	-760.294	-187.789	985.873	-1188.09	-397.933
-1075.45	-157.669	1663.66	-1091.01	-308.058	1662.62	-1227.56	-175.126	1623.5	-1236.04	-255.662	1626.65	-1256.79	-241.599	1494.74	-1334.34	-262.941	1176.06	-1144.4	-231.526	1415.26	-1084.15	-223.142	1179.97	-1319.39	-374.825	1362.79	-1213.71	-62.3351	1424.09	-1106.89	-29.5555	1211.22	-1040.99	-58.7059	1113.35	-937.204	-123.899	1020.43	-769.241	-192.656	1083.1	-795.473	-173.236	935.256	-760.125	-187.808	985.778	-1187.76	-397.925
-1075.29	-157.666	1663.41	-1090.8	-308.001	1662.45	-1227.39	-175.131	1623.25	-1235.82	-255.693	1626.42	-1256.53	-241.574	1494.49	-1334.13	-262.963	1175.85	-1144.16	-231.543	1415.03	-1083.86	-223.146	1179.8	-1319.11	-374.838	1362.61	-1213.47	-62.3255	1423.92	-1106.71	-29.4981	1211.01	-1040.69	-58.6807	1113.13	-937.004	-123.778	1020.21	-768.931	-192.661	1082.93	-795.113	-173.153	935.142	-759.581	-187.786	985.718	-1187.51	-397.937
-1075.15	-157.628	1663.24	-1090.58	-307.993	1662.27	-1227.14	-175.241	1622.98	-1235.6	-255.716	1626.19	-1256.34	-241.606	1494.31	-1333.99	-262.987	1175.65	-1143.92	-231.539	1414.89	-1083.68	-223.18	1179.54	-1318.83	-374.88	1362.39	-1213.21	-62.3421	1423.76	-1106.51	-29.4497	1210.81	-1040.38	-58.7085	1113	-936.694	-123.8	1020.07	-768.592	-192.643	1082.84	-794.829	-173.131	935.014	-759.304	-187.771	985.573	-1187.29	-397.967
-1075.03	-157.579	1663.03	-1090.41	-307.996	1662.08	-1227.06	-175.17	1622.82	-1235.43	-255.746	1625.96	-1256.14	-241.623	1494.09	-1333.76	-263.008	1175.42	-1143.81	-231.511	1414.72	-1083.45	-223.19	1179.36	-1318.57	-374.907	1362.17	-1212.98	-62.3387	1423.57	-1106.22	-29.4895	1210.61	-1040.07	-58.7002	1112.76	-936.43	-123.759	1019.93	-768.345	-192.643	1082.67	-794.561	-173.122	934.849	-759.021	-187.779	985.372	-1187.09	-398.017
-1074.83	-157.596	1662.82	-1090.27	-307.972	1661.86	-1226.88	-175.212	1622.58	-1235.3	-255.75	1625.75	-1255.91	-241.644	1493.87	-1333.6	-263.025	1175.24	-1143.61	-231.518	1414.54	-1083.18	-223.273	1179.18	-1318.35	-374.96	1361.99	-1212.71	-62.3448	1423.38	-1105.99	-29.473	1210.45	-1039.84	-58.6479	1112.64	-936.206	-123.723	1019.79	-767.988	-192.65	1082.56	-794.258	-173.158	934.659	-758.668	-187.756	985.248	-1186.79	-398.032
-1074.62	-157.602	1662.63	-1090.13	-307.952	1661.68	-1226.66	-175.236	1622.35	-1235.06	-255.749	1625.5	-1255.7	-241.672	1493.65	-1333.41	-263.001	1175.06	-1143.45	-231.546	1414.34	-1082.94	-223.293	1179.03	-1318.08	-375.017	1361.77	-1212.53	-62.359	1423.23	-1105.68	-29.5131	1210.27	-1039.48	-58.6278	1112.5	-935.895	-123.741	1019.61	-767.742	-192.651	1082.41	-793.957	-173.167	934.522	-758.452	-187.803	985.029	-1186.61	-398.031
-1074.41	-157.582	1662.41	-1089.91	-307.959	1661.46	-1226.47	-175.18	1622.14	-1234.88	-255.735	1625.28	-1255.48	-241.716	1493.41	-1333.26	-263.031	1174.86	-1143.23	-231.565	1414.18	-1082.63	-223.376	1178.83	-1317.79	-375.06	1361.57	-1212.27	-62.3648	1423.06	-1105.36	-29.5383	1210.14	-1039.17	-58.6266	1112.36	-935.493	-123.834	1019.52	-767.505	-192.729	1082.21	-793.669	-173.212	934.369	-758.212	-187.867	984.845	-1186.3	-398.048
-1074.21	-157.571	1662.19	-1089.68	-307.931	1661.27	-1226.23	-175.197	1621.87	-1234.61	-255.749	1625.02	-1255.23	-241.766	1493.18	-1333	-263.044	1174.61	-1143.07	-231.601	1414.01	-1082.4	-223.384	1178.65	-1317.51	-375.128	1361.4	-1212.01	-62.3612	1422.88	-1105.1	-29.557	1210	-1038.8	-58.63	1112.22	-934.938	-123.905	1019.45	-767.168	-192.763	1082.07	-793.305	-173.264	934.212	-757.959	-187.886	984.704	-1186.02	-398.042
-1074.01	-157.526	1661.94	-1089.42	-307.918	1661.05	-1226	-175.205	1621.58	-1234.4	-255.753	1624.77	-1254.99	-241.802	1492.91	-1332.82	-263.035	1174.41	-1142.84	-231.609	1413.87	-1081.99	-223.421	1178.47	-1317.26	-375.192	1361.14	-1211.75	-62.3808	1422.7	-1104.74	-29.5087	1209.89	-1038.55	-58.5662	1112.05	-934.521	-123.973	1019.29	-766.86	-192.864	1081.92	-792.978	-173.29	934.056	-757.603	-187.916	984.597	-1185.78	-398.069
-1073.78	-157.535	1661.67	-1089.23	-307.933	1660.83	-1225.79	-175.223	1621.31	-1234.15	-255.791	1624.54	-1254.77	-241.806	1492.69	-1332.61	-263.06	1174.19	-1142.56	-231.653	1413.71	-1081.61	-223.431	1178.23	-1316.97	-375.224	1360.93	-1211.41	-62.4118	1422.51	-1104.33	-29.4917	1209.74	-1038.21	-58.576	1111.91	-934.111	-124.016	1019.33	-766.534	-192.885	1081.77	-792.671	-173.324	933.885	-757.28	-187.933	984.427	-1185.57	-398.099
-1073.52	-157.551	1661.4	-1088.95	-307.882	1660.61	-1225.55	-175.243	1621.02	-1233.92	-255.804	1624.26	-1254.52	-241.821	1492.44	-1332.39	-263.03	1173.94	-1142.16	-231.7	1413.46	-1081.42	-223.459	1178.03	-1316.8	-375.271	1360.71	-1211.09	-62.4091	1422.28	-1103.96	-29.4771	1209.57	-1037.8	-58.5943	1111.73	-933.883	-123.972	1018.96	-766.126	-192.964	1081.58	-792.262	-173.359	933.709	-756.935	-188.017	984.215	-1185.28	-398.122
-1073.33	-157.519	1661.13	-1088.67	-307.888	1660.37	-1225.32	-175.267	1620.71	-1233.59	-255.818	1623.98	-1254.31	-241.864	1492.17	-1332.18	-263.006	1173.7	-1141.64	-231.79	1413.3	-1081.14	-223.474	1177.78	-1316.43	-375.265	1360.41	-1210.72	-62.4233	1422.07	-1103.49	-29.4261	1209.39	-1037.33	-58.6308	1111.53	-933.547	-123.991	1018.76	-765.823	-193.071	1081.35	-791.954	-173.36	933.539	-756.586	-188.041	984.023	-1185.03	-398.131
-1073.11	-157.546	1660.82	-1088.38	-307.919	1660.11	-1225.02	-175.325	1620.43	-1233.39	-255.869	1623.73	-1254.01	-241.898	1491.89	-1331.95	-262.957	1173.44	-1141.36	-231.837	1413.09	-1080.76	-223.557	1177.52	-1316.14	-375.283	1360.16	-1210.38	-62.4406	1421.86	-1103.15	-29.3824	1209.2	-1036.96	-58.6453	1111.33	-933.016	-124.005	1018.58	-765.398	-193.176	1081.12	-791.572	-173.374	933.341	-756.12	-188.119	983.811	-1184.59	-398.139
-1072.76	-157.546	1660.55	-1088.08	-307.908	1659.83	-1224.73	-175.35	1620.16	-1233.05	-255.903	1623.43	-1253.71	-241.925	1491.61	-1331.72	-262.941	1173.17	-1140.84	-231.854	1412.9	-1080.43	-223.544	1177.32	-1315.91	-375.346	1359.91	-1210.01	-62.4305	1421.66	-1102.72	-29.3964	1209.01	-1036.63	-58.6384	1111.19	-932.562	-124.071	1018.39	-765.001	-193.256	1080.95	-791.138	-173.427	933.107	-755.706	-188.227	983.597	-1184.16	-398.168
-1072.44	-157.559	1660.25	-1087.88	-307.928	1659.56	-1224.41	-175.376	1619.89	-1232.76	-255.923	1623.16	-1253.38	-241.936	1491.31	-1331.37	-262.878	1172.88	-1140.58	-231.892	1412.68	-1080.17	-223.595	1177.06	-1315.48	-375.363	1359.62	-1209.66	-62.4627	1421.47	-1102.29	-29.377	1208.77	-1036.13	-58.6496	1110.96	-932.126	-124.12	1018.23	-764.623	-193.384	1080.79	-790.771	-173.468	932.902	-755.19	-188.269	983.465	-1183.68	-398.206
-1072.18	-157.57	1659.94	-1087.44	-307.929	1659.24	-1224.09	-175.463	1619.56	-1232.39	-255.964	1622.85	-1253.02	-241.952	1491.02	-1331.04	-262.812	1172.57	-1140.21	-231.861	1412.5	-1079.79	-223.66	1176.8	-1315.21	-375.395	1359.34	-1209.25	-62.4759	1421.27	-1101.82	-29.3798	1208.53	-1035.65	-58.6935	1110.74	-931.689	-124.079	1018.01	-764.192	-193.531	1080.59	-790.331	-173.517	932.737	-754.785	-188.44	983.262	-1183.44	-398.26
-1071.79	-157.591	1659.64	-1087.1	-307.946	1658.92	-1223.77	-175.46	1619.29	-1232.1	-256.013	1622.55	-1252.66	-241.967	1490.71	-1330.68	-262.784	1172.28	-1139.64	-231.944	1412.22	-1079.32	-223.666	1176.54	-1314.79	-375.412	1359	-1208.87	-62.4813	1421.03	-1101.49	-29.3507	1208.34	-1035.16	-58.6806	1110.54	-931.18	-124.077	1017.78	-763.74	-193.632	1080.38	-789.884	-173.604	932.541	-754.398	-188.575	983.022	-1183.04	-398.307
-1071.35	-157.647	1659.26	-1086.72	-307.966	1658.57	-1223.42	-175.529	1618.98	-1231.71	-256.08	1622.23	-1252.2	-242.013	1490.33	-1330.2	-262.681	1171.92	-1138.98	-231.946	1411.96	-1078.8	-223.722	1176.27	-1314.2	-375.397	1358.57	-1208.37	-62.5491	1420.77	-1100.97	-29.4198	1208.07	-1034.7	-58.6277	1110.35	-930.642	-124.119	1017.61	-763.36	-193.71	1080.17	-789.366	-173.621	932.323	-753.891	-188.606	982.854	-1182.75	-398.402
-1070.94	-157.676	1658.94	-1086.31	-308.029	1658.21	-1223.05	-175.547	1618.62	-1231.21	-256.124	1621.84	-1251.73	-242.064	1489.96	-1329.72	-262.594	1171.55	-1138.21	-231.924	1411.72	-1078.3	-223.627	1175.99	-1313.72	-375.403	1358.18	-1207.78	-62.6064	1420.49	-1100.42	-29.4536	1207.86	-1033.96	-58.5945	1110.08	-930.213	-124.098	1017.36	-762.789	-193.726	1079.92	-788.839	-173.67	932.067	-753.314	-188.672	982.669	-1182.41	-398.497
-1070.45	-157.712	1658.6	-1085.8	-308.046	1657.84	-1222.54	-175.604	1618.19	-1230.76	-256.149	1621.45	-1251.11	-242.154	1489.51	-1329.16	-262.475	1171.15	-1137.51	-231.853	1411.42	-1077.79	-223.608	1175.64	-1313.21	-375.384	1357.74	-1207.2	-62.6395	1420.19	-1099.87	-29.4344	1207.57	-1033.43	-58.5829	1109.81	-929.671	-124.038	1017.13	-762.306	-193.797	1079.62	-788.231	-173.676	931.808	-752.803	-188.672	982.357	-1181.99	-398.566
-1069.97	-157.75	1658.26	-1085.16	-308.063	1657.49	-1221.93	-175.658	1617.72	-1230.21	-256.217	1621.02	-1250.52	-242.208	1489.09	-1328.54	-262.304	1170.73	-1136.87	-231.839	1410.94	-1077.17	-223.578	1175.15	-1312.59	-375.37	1357.31	-1206.55	-62.655	1419.9	-1099.3	-29.4364	1207.25	-1032.99	-58.482	1109.57	-929.046	-124.053	1016.8	-761.73	-193.802	1079.29	-787.595	-173.646	931.51	-752.268	-188.712	982.063	-1181.43	-398.634
-1069.39	-157.792	1657.83	-1084.67	-308.127	1657.19	-1221.37	-175.753	1617.21	-1229.58	-256.292	1620.5	-1249.86	-242.227	1488.61	-1327.83	-262.113	1170.28	-1136.41	-231.999	1410.6	-1076.68	-223.508	1174.7	-1311.99	-375.301	1356.83	-1205.79	-62.6605	1419.6	-1098.6	-29.3403	1206.9	-1032.32	-58.4403	1109.18	-928.386	-123.965	1016.38	-761.124	-193.714	1078.94	-787.017	-173.607	931.149	-751.634	-188.647	981.713	-1180.8	-398.691
-1068.97	-157.819	1657.52	-1084.04	-308.149	1656.83	-1220.84	-175.843	1616.77	-1228.97	-256.409	1620.03	-1249.32	-242.315	1488.2	-1327.26	-261.931	1169.87	-1135.65	-232.06	1410.11	-1075.91	-223.484	1174.22	-1311.41	-375.268	1356.37	-1205.06	-62.6777	1419.3	-1098	-29.3507	1206.52	-1031.76	-58.3964	1108.78	-927.903	-123.805	1015.93	-760.611	-193.657	1078.48	-786.406	-173.586	930.759	-751.149	-188.612	981.264	-1179.85	-398.733
-1068.11	-157.827	1657.13	-1083.22	-308.21	1656.38	-1219.94	-175.901	1616.11	-1228.16	-256.459	1619.45	-1248.3	-242.29	1487.61	-1326.4	-261.609	1169.33	-1134.52	-232.062	1409.66	-1075.25	-223.415	1173.72	-1310.36	-375.145	1355.75	-1204.02	-62.6205	1418.9	-1097.01	-29.1527	1206.08	-1030.85	-58.2249	1108.25	-927.09	-123.628	1015.49	-759.698	-193.451	1078.05	-785.551	-173.437	930.267	-750.247	-188.377	980.83	-1178.97	-398.759
-1067.26	-157.913	1656.67	-1082.41	-308.298	1655.96	-1219.1	-175.958	1615.58	-1227.24	-256.51	1618.85	-1247.25	-242.297	1487.01	-1325.55	-261.28	1168.82	-1133.74	-232.161	1409.2	-1074.18	-223.267	1173.11	-1309.36	-375.04	1355.16	-1202.93	-62.5915	1418.52	-1096.21	-28.9718	1205.62	-1030.01	-58.0375	1107.74	-926.257	-123.411	1014.88	-758.921	-193.261	1077.54	-784.684	-173.226	929.751	-749.428	-188.164	980.251	-1178.05	-398.844
-1066.34	-158.009	1656.32	-1081.43	-308.39	1655.52	-1218.08	-175.996	1614.99	-1226.32	-256.55	1618.25	-1246.11	-242.296	1486.42	-1324.59	-260.913	1168.29	-1132.47	-232.286	1408.76	-1073.07	-223.152	1172.55	-1308.39	-374.903	1354.61	-1201.79	-62.5595	1418.1	-1095.24	-28.9172	1205.09	-1029.18	-57.7781	1107.2	-925.385	-123.229	1014.35	-758.125	-193.027	1076.96	-783.796	-172.96	929.2	-748.565	-187.8	979.7	-1177.11	-398.926
-1065.4	-158.055	1655.94	-1080.42	-308.423	1655.1	-1216.98	-176.119	1614.39	-1225.2	-256.597	1617.61	-1244.93	-242.314	1485.86	-1323.74	-260.552	1167.89	-1131.1	-232.384	1408.3	-1071.92	-222.972	1171.96	-1307.21	-374.747	1354.04	-1200.6	-62.5486	1417.69	-1094.29	-28.6211	1204.61	-1028.22	-57.4605	1106.63	-924.375	-122.875	1013.77	-757.106	-192.731	1076.26	-782.9	-172.603	928.525	-747.731	-187.416	979.032	-1175.85	-398.951
-1064.26	-158.11	1655.57	-1079.37	-308.477	1654.72	-1215.73	-176.02	1613.81	-1224.01	-256.625	1617.03	-1243.64	-242.33	1485.31	-1322.73	-260.16	1167.46	-1129.84	-232.417	1407.76	-1070.75	-222.823	1171.35	-1305.98	-374.647	1353.53	-1199.26	-62.6303	1417.2	-1093.19	-28.2964	1204.06	-1027.13	-57.1412	1105.95	-923.348	-122.425	1013.15	-756.014	-192.293	1075.56	-781.861	-172.144	927.788	-746.764	-186.929	978.247	-1174.63	-398.969
-1062.84	-158.191	1655.13	-1078.06	-308.55	1654.33	-1214.26	-176.115	1613.16	-1222.65	-256.62	1616.38	-1242.18	-242.291	1484.76	-1321.6	-259.837	1167.03	-1128.7	-232.473	1407.12	-1069.62	-222.683	1170.69	-1304.6	-374.529	1353.08	-1197.69	-62.6602	1416.66	-1092.03	-28.0462	1203.48	-1026.04	-56.7864	1105.27	-922.2	-122.055	1012.43	-754.877	-191.701	1074.73	-780.788	-171.622	926.969	-745.491	-186.33	977.432	-1173.08	-398.989
-1061.36	-158.222	1654.75	-1076.66	-308.645	1653.96	-1212.84	-176.078	1612.58	-1221.03	-256.643	1615.74	-1240.59	-242.319	1484.25	-1320.51	-259.518	1166.72	-1127.1	-232.529	1406.62	-1068.41	-222.533	1169.96	-1303.09	-374.487	1352.68	-1196.16	-62.6732	1416.16	-1090.75	-27.7601	1202.85	-1024.93	-56.3374	1104.52	-921.023	-121.433	1011.5	-753.681	-191.046	1073.82	-779.702	-170.969	926.072	-744.35	-185.705	976.607	-1171.67	-399.054
-1059.65	-158.258	1654.29	-1075.04	-308.669	1653.57	-1211.1	-176.157	1611.94	-1219.45	-256.651	1615.19	-1238.8	-242.362	1483.75	-1319.26	-259.226	1166.38	-1124.98	-232.625	1406.2	-1067.18	-222.416	1169.26	-1301.3	-374.438	1352.28	-1194.57	-62.7905	1415.58	-1089.42	-27.3844	1202.19	-1023.71	-55.7732	1103.71	-919.944	-120.78	1010.66	-752.456	-190.231	1072.82	-778.513	-170.146	925.095	-743.203	-184.877	975.477	-1169.84	-399.03
-1057.77	-158.268	1653.81	-1073.19	-308.632	1653.15	-1209.21	-176.108	1611.3	-1217.54	-256.656	1614.59	-1236.96	-242.348	1483.26	-1318.02	-258.963	1166.11	-1123.01	-232.698	1405.68	-1065.7	-222.23	1168.64	-1299.47	-374.444	1351.91	-1192.91	-62.8317	1414.97	-1088.05	-26.8449	1201.53	-1022.56	-55.1673	1102.82	-918.62	-119.882	1009.67	-751.061	-189.199	1071.79	-777.24	-169.171	924.052	-742.054	-183.855	974.462	-1167.73	-398.983
-1056.33	-158.31	1653.32	-1071.31	-308.663	1652.77	-1207.6	-176.31	1610.8	-1215.99	-256.737	1614.13	-1235.27	-242.517	1482.85	-1316.9	-258.822	1165.96	-1121.24	-232.82	1405.05	-1064.32	-222.052	1167.82	-1297.84	-374.545	1351.65	-1191.29	-62.9536	1414.41	-1086.87	-26.3083	1200.78	-1021.7	-54.4964	1101.84	-917.551	-119.123	1008.63	-750.337	-188.125	1070.66	-776.053	-168.115	922.984	-741.872	-182.937	973.106	-1165.88	-399.062
-1053.7	-158.256	1652.83	-1069.2	-308.635	1652.4	-1205.07	-176.058	1610.13	-1213.47	-256.592	1613.51	-1232.69	-242.428	1482.27	-1315.07	-258.614	1165.67	-1119.51	-232.846	1404.4	-1062.38	-221.835	1167.1	-1295.37	-374.538	1351.18	-1189.2	-62.9704	1413.73	-1085.5	-25.6928	1199.93	-1020.53	-53.5964	1100.76	-916.202	-118.107	1007.51	-748.485	-186.348	1069.49	-774.484	-166.592	921.705	-739.962	-180.934	972.029	-1163.47	-399.014
-1051.42	-158.216	1652.3	-1066.94	-308.634	1652	-1202.7	-176.001	1609.53	-1211.19	-256.507	1613.01	-1230.3	-242.504	1481.77	-1313.38	-258.504	1165.45	-1116.82	-232.866	1403.94	-1060.83	-221.551	1166.33	-1292.99	-374.596	1350.87	-1187.33	-63.0628	1413.15	-1084.19	-25.0282	1199.07	-1019.26	-52.7384	1099.55	-915.22	-116.975	1006.3	-745.944	-184.205	1068.58	-773.176	-164.923	920.425	-739.255	-179.212	970.593	-1160.91	-399.008
-1048.79	-158.169	1651.82	-1064.44	-308.533	1651.55	-1200.1	-175.846	1608.94	-1208.61	-256.362	1612.38	-1227.68	-242.569	1481.34	-1311.71	-258.457	1165.35	-1114.31	-232.814	1403.35	-1058.84	-221.123	1165.52	-1290.33	-374.727	1350.53	-1185.41	-63.1579	1412.6	-1082.99	-24.4639	1198.23	-1018.55	-51.8914	1098.41	-914.358	-115.615	1004.95	-745.088	-181.829	1067.19	-772.03	-163.102	919.086	-738.164	-176.879	969.295	-1158.26	-398.965
-1046.06	-158.121	1651.36	-1061.88	-308.479	1651.15	-1197.35	-175.673	1608.32	-1206.05	-256.193	1611.82	-1225.01	-242.601	1480.93	-1309.86	-258.462	1165.24	-1111.93	-232.606	1402.61	-1057.13	-220.62	1164.68	-1287.44	-374.896	1350.25	-1183.5	-63.2136	1412.09	-1081.87	-23.766	1197.36	-1017.93	-50.8422	1097.28	-913.645	-114.112	1003.58	-744.354	-179.122	1065.84	-770.821	-160.962	917.764	-737.296	-174.209	967.955	-1155.18	-398.77
-1043.9	-158.149	1650.88	-1059.11	-308.388	1650.76	-1194.91	-175.746	1607.8	-1203.7	-256.055	1611.38	-1222.54	-242.743	1480.66	-1308.27	-258.677	1165.28	-1109.22	-232.413	1402	-1055.3	-220.031	1163.85	-1284.96	-375.249	1350.16	-1181.7	-63.372	1411.65	-1081.35	-23.0628	1196.54	-1017.62	-49.7921	1096.01	-913.087	-112.58	1002.3	-743.622	-176.128	1064.65	-769.959	-158.561	916.488	-737.154	-171.4	966.392	-1152.07	-398.58
-1040.91	-158.018	1650.48	-1056.24	-308.311	1650.37	-1191.81	-175.475	1607.26	-1200.67	-255.792	1610.84	-1219.56	-242.835	1480.37	-1306.1	-258.942	1165.33	-1106.24	-232.129	1401.5	-1053.21	-219.316	1162.97	-1281.68	-375.574	1350.09	-1179.82	-63.4333	1411.27	-1080.57	-22.2076	1195.82	-1017.59	-48.4628	1094.73	-912.592	-110.826	1000.98	-742.159	-172.683	1063.52	-769.169	-155.917	915.268	-735.792	-168.045	965.286	-1148.63	-398.379
-1036.71	-157.779	1650.18	-1053.15	-308.112	1649.95	-1187.92	-174.877	1606.68	-1196.82	-255.339	1610.18	-1215.8	-242.811	1479.99	-1303.6	-259.316	1165.39	-1103.25	-231.785	1400.87	-1051.31	-218.466	1162.12	-1277.56	-375.946	1349.9	-1177.77	-63.4073	1410.86	-1079.82	-21.3607	1194.9	-1017.43	-47.0881	1093.19	-912.236	-108.689	999.601	-740.964	-168.551	1062.28	-768.513	-152.996	914.019	-734.897	-164.461	964.256	-1144.71	-398.05
-1034.16	-157.658	1649.79	-1049.74	-307.897	1649.53	-1185.12	-174.753	1606.4	-1194.11	-255.113	1609.88	-1212.98	-243.002	1479.84	-1301.61	-259.922	1165.61	-1100.65	-231.214	1400.35	-1049.09	-217.552	1161.35	-1274.28	-376.542	1349.97	-1176.13	-63.5093	1410.57	-1079.74	-20.3752	1194.06	-1017.95	-45.6012	1091.8	-912.124	-106.719	998.299	-740.278	-164.093	1061.14	-768.166	-149.903	912.923	-734.494	-160.444	963.066	-1140.45	-397.683
-1031.1	-157.448	1649.34	-1046.31	-307.597	1649.15	-1181.54	-174.482	1606.01	-1190.57	-254.683	1609.47	-1209.55	-243.07	1479.67	-1299.05	-260.646	1165.87	-1097.27	-230.661	1399.75	-1046.95	-216.512	1160.57	-1270.2	-377.161	1350.03	-1174.43	-63.5015	1410.3	-1079.77	-19.2045	1193.2	-1018.41	-43.9784	1090.36	-912.239	-104.473	997.087	-739.937	-159.171	1060.14	-767.928	-146.472	911.883	-734.356	-156.284	961.912	-1136.06	-397.189
-1025.8	-156.951	1649.18	-1042.62	-307.243	1648.7	-1177.14	-173.615	1605.59	-1186.18	-254.057	1608.94	-1205.47	-243.083	1479.47	-1296.1	-261.477	1166.13	-1093.91	-229.985	1399.33	-1044.83	-215.413	1159.78	-1265.17	-377.732	1349.98	-1172.63	-63.4165	1410.05	-1079.78	-18.0063	1192.29	-1019.24	-42.1288	1088.74	-912.547	-101.97	995.731	-739.554	-154.165	1059.13	-767.662	-142.715	910.838	-733.93	-151.739	961.074	-1131.2	-396.655
-1022.13	-156.543	1648.87	-1038.76	-306.799	1648.3	-1173.32	-173.034	1605.26	-1182.44	-253.48	1608.56	-1201.68	-243.139	1479.32	-1293.37	-262.578	1166.46	-1090.48	-229.183	1398.94	-1042.34	-214.134	1159.16	-1260.5	-378.518	1350.13	-1171.19	-63.3651	1409.88	-1080.16	-16.6172	1191.38	-1020.26	-40.2623	1087.37	-912.965	-99.3723	994.531	-739.297	-148.977	1058.22	-767.689	-138.32	909.81	-734.14	-146.89	960.222	-1126.46	-396.017
-1020.03	-156.242	1648.27	-1035.02	-306.18	1647.92	-1169.87	-172.582	1604.99	-1179.15	-252.958	1608.27	-1198.47	-243.368	1479.37	-1290.73	-263.879	1166.72	-1087.15	-228.221	1398.4	-1039.93	-212.713	1158.56	-1256.23	-379.453	1350.29	-1170.04	-63.353	1409.8	-1080.99	-15.284	1190.56	-1021.62	-38.3018	1086.09	-913.602	-96.6249	993.264	-739.276	-143.749	1057.42	-768.003	-134.056	908.638	-732.066	-140.988	959.814	-1121.25	-395.282
-1013.88	-155.371	1648.29	-1030.94	-305.575	1647.46	-1165.24	-171.647	1604.49	-1174.48	-252.069	1607.73	-1193.92	-243.366	1479.2	-1287.36	-265.289	1167.13	-1084.01	-227.183	1397.91	-1037.69	-211.244	1157.88	-1250.35	-380.293	1350.38	-1168.66	-63.3087	1409.71	-1081.96	-13.8295	1189.72	-1022.93	-36.2149	1084.62	-914.349	-93.5451	992.219	-739.507	-138.373	1056.67	-767.995	-129.5	907.79	-733.151	-135.819	958.97	-1115.67	-394.389
-1010.07	-154.679	1647.91	-1026.88	-304.849	1647	-1161.03	-170.828	1604.09	-1170.43	-251.258	1607.26	-1190.02	-243.402	1479.11	-1284.11	-266.937	1167.45	-1080.41	-226.15	1397.55	-1034.95	-209.622	1157.42	-1244.94	-381.291	1350.48	-1167.42	-63.332	1409.63	-1083.3	-12.3192	1189.03	-1024.47	-33.9727	1083.55	-915.27	-90.2967	991.164	-739.945	-132.873	1056.13	-768.473	-124.24	907.086	-734.039	-130.056	958.417	-1110.05	-393.392
-1005.66	-153.917	1647.61	-1022.93	-304.079	1646.52	-1156.99	-169.828	1603.7	-1166.33	-250.305	1606.79	-1185.94	-243.485	1478.99	-1280.63	-268.801	1167.66	-1076.89	-225.073	1397.03	-1032.58	-207.894	1156.81	-1239.24	-382.324	1350.59	-1166.4	-63.3551	1409.59	-1084.74	-10.8509	1188.27	-1026.38	-31.7173	1082.3	-916.315	-86.7984	990.252	-740.765	-127.291	1055.62	-768.764	-118.614	906.571	-735.005	-124.095	957.978	-1104.24	-392.34
-1001.35	-153.049	1647.18	-1018.82	-303.243	1646.05	-1152.59	-168.844	1603.27	-1162.05	-249.231	1606.29	-1181.86	-243.499	1478.72	-1277.13	-270.894	1167.94	-1073.21	-223.925	1396.68	-1030.02	-206.038	1156.24	-1233.45	-383.416	1350.68	-1165.56	-63.4323	1409.56	-1086.28	-9.31834	1187.6	-1028.45	-29.287	1081.21	-917.575	-83.1353	989.4	-741.557	-121.515	1055.3	-769.221	-112.571	906.178	-736.082	-117.669	957.712	-1098.23	-391.073
-997.029	-152.087	1646.78	-1014.64	-302.296	1645.48	-1148.37	-167.695	1602.83	-1157.9	-248.164	1605.81	-1177.75	-243.526	1478.53	-1273.34	-273.176	1168.08	-1069.61	-222.603	1396.23	-1027.36	-204.129	1155.61	-1227.4	-384.576	1350.78	-1164.71	-63.5858	1409.45	-1088.11	-7.81355	1186.95	-1030.62	-26.7912	1080.07	-918.468	-79.4369	988.507	-742.545	-115.428	1055.11	-770.214	-106.294	906.077	-737.323	-111.029	957.645	-1092.01	-389.67
-992.712	-151.06	1646.22	-1010.53	-301.255	1644.92	-1144.05	-166.601	1602.31	-1153.72	-246.989	1605.27	-1173.54	-243.524	1478.27	-1269.54	-275.633	1168.24	-1066.02	-221.284	1395.61	-1024.57	-202.181	1154.97	-1221.26	-385.801	1350.89	-1164.01	-63.8079	1409.31	-1090.18	-6.3121	1186.23	-1032.88	-24.2431	1078.95	-919.792	-75.4497	987.714	-743.616	-108.953	1055.01	-771.049	-99.7421	905.94	-738.445	-104.247	957.577	-1085.96	-388.311
-988.346	-149.925	1645.64	-1006.2	-300.086	1644.25	-1139.71	-165.31	1601.71	-1149.36	-245.748	1604.66	-1169.17	-243.522	1477.86	-1265.47	-278.357	1168.33	-1062.64	-219.876	1395.05	-1021.93	-200.29	1154.28	-1214.84	-387.088	1350.98	-1163.43	-64.1123	1409.16	-1092.2	-4.78423	1185.58	-1035.37	-21.8006	1077.87	-921.272	-71.3333	986.952	-744.746	-102.076	1054.93	-772.088	-93.0301	905.867	-739.596	-97.324	957.444	-1079.45	-386.818
-983.89	-148.717	1645	-1001.81	-298.87	1643.64	-1135.29	-164.08	1601.01	-1145.11	-244.491	1604.06	-1164.89	-243.536	1477.55	-1261.21	-281.238	1168.36	-1058.98	-218.415	1394.27	-1019.27	-198.396	1153.52	-1208.27	-388.368	1351.05	-1162.97	-64.5064	1409.04	-1094.04	-3.21806	1184.98	-1037.91	-19.2753	1076.72	-922.915	-67.0697	986.183	-746.083	-94.7975	1054.92	-773.292	-86.2111	905.735	-740.853	-90.0591	957.389	-1073.11	-385.257
-979.551	-147.411	1644.28	-997.44	-297.546	1642.99	-1130.93	-162.733	1600.33	-1140.6	-243.145	1603.34	-1160.51	-243.651	1477.25	-1257.06	-284.167	1168.49	-1055.39	-217.014	1393.57	-1016.61	-196.531	1152.69	-1201.67	-389.661	1351.2	-1162.31	-65.0216	1408.86	-1096.22	-1.90919	1184.36	-1040.66	-16.8569	1075.71	-924.611	-62.8088	985.472	-747.596	-87.2915	1054.88	-774.514	-79.2251	905.578	-742.461	-82.4075	957.447	-1066.75	-383.809
-975.09	-145.953	1643.49	-992.954	-296.153	1642.38	-1126.53	-161.489	1599.6	-1136.12	-241.926	1602.65	-1155.98	-243.843	1476.92	-1252.8	-287.098	1168.61	-1051.68	-215.671	1392.93	-1014.27	-194.852	1151.84	-1194.87	-390.969	1351.41	-1161.6	-65.6125	1408.68	-1098.7	-0.733416	1183.71	-1043.37	-14.4663	1074.65	-926.422	-58.5249	984.693	-749.14	-79.7	1054.86	-775.598	-72.0549	905.455	-744.108	-74.5895	957.578	-1060.25	-382.217
-970.628	-144.505	1642.68	-988.177	-294.646	1641.74	-1122.02	-160.261	1598.77	-1131.57	-240.654	1601.97	-1151.38	-244.026	1476.55	-1248.43	-289.936	1168.75	-1047.87	-214.32	1392.23	-1011.88	-193.174	1151.01	-1188.02	-392.246	1351.56	-1161.03	-66.2622	1408.6	-1101.01	0.142995	1183.04	-1046.26	-12.1606	1073.66	-928.165	-54.1629	983.958	-750.888	-72.1174	1054.84	-776.592	-64.645	905.297	-745.609	-66.6689	957.696	-1053.61	-380.633
-966.057	-142.96	1641.76	-983.346	-293.164	1641.08	-1117.52	-158.99	1598	-1127	-239.462	1601.33	-1146.79	-244.235	1476.31	-1244.03	-292.682	1168.97	-1043.69	-212.961	1391.64	-1009.21	-191.523	1150.16	-1181.07	-393.513	1351.66	-1160.17	-66.9267	1408.46	-1103.45	0.861687	1182.35	-1049.93	-9.84645	1072.57	-930.091	-49.7019	983.237	-752.614	-64.6367	1054.89	-777.675	-57.0423	905.299	-747.212	-58.6187	957.891	-1046.78	-378.969
-961.588	-141.454	1640.87	-978.595	-291.661	1640.41	-1112.9	-157.864	1597.17	-1122.19	-238.272	1600.64	-1142.07	-244.442	1476	-1239.61	-295.256	1169.14	-1039.92	-211.666	1391.04	-1006.62	-190.016	1149.36	-1174.01	-394.632	1351.78	-1159.1	-67.5647	1408.32	-1106.04	1.39663	1181.67	-1052.45	-7.81633	1071.58	-931.409	-45.49	982.536	-754.247	-57.3658	1055.02	-778.768	-49.3245	905.327	-748.761	-50.7025	958.142	-1039.68	-377.328
-956.781	-139.818	1639.96	-973.099	-289.897	1639.6	-1108.29	-156.675	1596.44	-1117.41	-237.143	1599.99	-1137.46	-244.614	1475.86	-1235.17	-297.693	1169.31	-1037.55	-210.829	1390.34	-1005.36	-188.998	1148.44	-1167.04	-395.659	1351.85	-1157.81	-68.2216	1408.31	-1108.47	1.78881	1181.1	-1054.62	-5.791	1070.73	-932.709	-41.1979	981.89	-755.969	-50.0353	1055.1	-779.927	-41.6283	905.436	-749.963	-43.0694	958.291	-1033.83	-375.861
-952.135	-138.415	1639.11	-968.095	-288.61	1638.85	-1103.52	-155.635	1595.65	-1112.48	-236.073	1599.39	-1132.68	-244.83	1475.67	-1230.78	-299.963	1169.55	-1033.9	-209.576	1389.67	-1002.58	-187.542	1147.83	-1160.07	-396.626	1351.94	-1156.41	-68.8268	1408.33	-1110.7	1.99551	1180.53	-1056.74	-3.84152	1070	-934.604	-36.6362	981.547	-757.732	-42.9023	1055.37	-781.217	-33.9543	905.627	-751.47	-35.168	958.66	-1026.6	-374.165
-947.321	-136.992	1638.27	-962.834	-287.28	1638.06	-1098.68	-154.562	1595.15	-1107.48	-234.992	1598.81	-1127.84	-244.964	1475.55	-1226.31	-302.109	1169.82	-1029.85	-208.221	1389.09	-999.969	-186.174	1147.19	-1153.24	-397.448	1352.1	-1154.66	-69.3956	1408.4	-1112.62	1.92302	1180.01	-1058.78	-1.98738	1069.34	-936.068	-32.2368	981.171	-759.49	-36.0194	1055.72	-782.634	-26.4444	905.866	-752.989	-27.426	959.035	-1020.21	-372.599
-942.348	-135.752	1637.49	-957.695	-286.011	1637.37	-1093.69	-153.554	1594.65	-1102.36	-234.05	1598.3	-1122.9	-245.096	1475.58	-1222.02	-304.154	1170.17	-1025.59	-206.991	1388.66	-997.225	-184.895	1146.73	-1146.77	-398.267	1352.48	-1152.77	-69.8668	1408.52	-1114.47	1.98549	1179.63	-1060.52	-0.0884808	1068.8	-937.232	-28.1934	980.859	-761.018	-29.3672	1056.13	-784.142	-19.0287	906.306	-754.356	-19.8192	959.617	-1013.75	-370.898
-937.198	-134.71	1636.73	-952.693	-285.127	1636.67	-1088.6	-152.613	1594.2	-1097.09	-233.112	1597.9	-1117.99	-245.213	1475.75	-1217.71	-306.189	1170.67	-1020.15	-205.476	1388.57	-993.503	-183.284	1146.49	-1140.07	-398.964	1352.78	-1150.58	-70.2716	1408.66	-1115.57	1.92248	1179.38	-1062.11	1.7322	1068.4	-938.183	-24.2326	980.705	-762.48	-23.1151	1056.72	-784.859	-12.1587	906.692	-755.813	-12.4577	960.322	-1006.65	-369.194
-931.931	-133.597	1635.97	-947.175	-284.074	1635.99	-1083.45	-151.8	1593.91	-1091.73	-232.333	1597.63	-1113.11	-245.34	1476.12	-1213.37	-308.106	1171.17	-1016.2	-204.423	1388.42	-990.94	-182.089	1146.29	-1133.38	-399.567	1353.13	-1148.25	-70.608	1408.96	-1116.36	1.6761	1179.23	-1063.12	3.43494	1068.05	-938.691	-20.3803	980.618	-763.841	-17.2509	1057.02	-785.441	-5.58678	907.219	-756.974	-5.33899	961.06	-1000.53	-367.565
-926.461	-132.567	1635.23	-941.343	-283.069	1635.24	-1078.16	-151.117	1593.75	-1086.28	-231.667	1597.45	-1108.23	-245.471	1476.57	-1209.12	-310.061	1171.83	-1012.58	-203.402	1388.27	-988.262	-180.949	1146.14	-1126.79	-400.037	1353.58	-1145.67	-70.9211	1409.22	-1116.53	1.59386	1179.23	-1064.1	5.21026	1067.96	-939.189	-16.697	980.68	-764.773	-11.3059	1057.58	-785.932	1.03633	907.828	-758.562	2.33659	962.171	-993.905	-366.179
-920.915	-131.727	1634.5	-935.621	-282.224	1634.53	-1072.76	-150.48	1593.68	-1080.75	-231.048	1597.42	-1103.21	-245.515	1477.01	-1204.71	-311.872	1172.45	-1008.33	-202.627	1388.27	-985.642	-179.819	1146.14	-1120.32	-400.481	1354.09	-1142.99	-71.208	1409.55	-1116.19	1.65054	1179.37	-1064.56	7.03223	1067.83	-939.142	-13.1137	980.91	-765.357	-5.74536	1058.26	-786.173	7.40087	908.516	-762.534	9.84868	964.074	-988.301	-364.798
-915.137	-130.776	1633.79	-928.979	-281.216	1633.71	-1067.22	-149.905	1593.75	-1075.01	-230.513	1597.45	-1098.11	-245.544	1477.44	-1200.35	-313.481	1173.14	-1005.48	-202.269	1388.18	-983.959	-179.169	1146.12	-1114.09	-400.871	1354.66	-1139.99	-71.5939	1409.94	-1115.57	1.88473	1179.66	-1064.71	8.85087	1067.89	-938.98	-9.54449	980.946	-765.596	-0.262758	1058.84	-786.034	13.428	909.208	-759.408	14.9405	963.671	-982.758	-363.841
-909.417	-130.285	1633.08	-923.546	-280.791	1633	-1061.58	-149.445	1593.76	-1069.16	-230.027	1597.47	-1092.96	-245.453	1477.83	-1195.97	-315.057	1173.85	-1000.09	-201.083	1388.4	-979.69	-177.877	1146.71	-1107.92	-401.162	1355.2	-1136.77	-71.8122	1410.36	-1114.49	2.39207	1180.09	-1064.49	10.7149	1068.05	-938.451	-6.121	981.236	-765.948	5.15479	1059.73	-785.784	19.1638	910.009	-759.396	20.902	964.569	-976.465	-362.442
-903.346	-129.569	1632.42	-916.895	-280.054	1632.19	-1055.75	-149.048	1593.73	-1063.3	-229.653	1597.35	-1087.56	-245.284	1478.12	-1191.6	-316.488	1174.54	-996.691	-200.99	1388.2	-977.62	-177.44	1146.96	-1101.6	-401.335	1355.75	-1133.24	-72.2252	1410.83	-1113.1	3.05178	1180.67	-1064.08	12.6544	1068.35	-937.673	-2.57895	981.546	-765.678	10.4373	1060.52	-785.209	24.6765	910.893	-759.791	26.9599	965.611	-970.933	-361.718
-897.376	-129.262	1631.77	-911.195	-279.791	1631.35	-1049.81	-148.605	1593.48	-1057.29	-229.248	1597.02	-1081.85	-245.027	1478.23	-1187.11	-317.814	1175.16	-990.549	-199.97	1387.94	-973.395	-176.475	1147.65	-1095.28	-401.479	1356.29	-1129.17	-72.497	1411.23	-1111.31	3.84663	1181.34	-1063.26	14.6644	1068.67	-936.954	0.924023	981.973	-765.838	15.5419	1061.73	-784.872	30.3945	912.101	-759.681	32.7169	966.859	-964.129	-360.273
-891.196	-128.907	1631.05	-905.332	-279.477	1630.41	-1044.57	-147.881	1593.12	-1051.71	-228.735	1596.5	-1076.31	-244.695	1478.17	-1182.79	-319.175	1175.77	-985.245	-199.558	1387.59	-969.665	-176.117	1148.15	-1088.73	-401.659	1356.72	-1125.04	-72.7672	1411.64	-1109.21	4.74911	1182.17	-1062.29	16.7594	1069.02	-936.001	4.46356	982.513	-765.676	20.3684	1062.93	-783.224	35.7273	913.264	-759.991	38.5597	968.505	-958.803	-359.141
-884.92	-128.651	1630.23	-898.911	-279.175	1629.4	-1037.38	-147.871	1592.2	-1044.86	-228.494	1595.5	-1069.8	-244.559	1477.91	-1178.68	-320.332	1176.38	-980.073	-199.224	1386.73	-965.729	-176.133	1148.43	-1082.38	-401.84	1357.21	-1119.57	-73.2091	1411.85	-1106.79	5.7004	1182.95	-1061.29	18.9614	1069.32	-934.528	7.93449	982.829	-765.585	24.7818	1064.29	-782.044	41.4102	914.564	-760.563	44.5268	970.358	-951.807	-358.247
-878.476	-128.426	1629.23	-892.37	-278.936	1628.15	-1030.91	-147.555	1590.94	-1038.48	-228.155	1594.21	-1063.22	-244.336	1477.25	-1174.47	-321.504	1176.73	-974.143	-199.084	1385.85	-961.809	-176.398	1148.49	-1075.61	-402.02	1357.4	-1114.11	-73.5437	1411.94	-1104.14	6.7801	1183.76	-1060.34	21.2674	1069.56	-933.368	11.4469	983.262	-765.521	28.9533	1065.78	-780.656	47.165	916.1	-757.861	49.4177	971.349	-945.333	-357.413
-871.942	-128.265	1627.96	-885.909	-278.769	1626.77	-1024.31	-147.306	1589.41	-1031.83	-227.816	1592.56	-1056.61	-244.238	1476.42	-1170.28	-322.669	1176.95	-968.03	-199.123	1384.48	-957.667	-176.787	1148.18	-1068.48	-402.248	1357.25	-1108.07	-73.8961	1411.82	-1101.27	7.92453	1184.37	-1058.96	23.5186	1069.57	-931.775	14.9591	983.567	-765.172	32.9406	1067.28	-779.183	53.0083	917.861	-757.285	54.9729	973.271	-938.651	-356.741
-865.183	-128.135	1626.34	-879.331	-278.669	1625.09	-1017.51	-147.073	1587.47	-1025.06	-227.617	1590.59	-1049.76	-244.326	1475.2	-1165.98	-323.734	1176.86	-961.905	-199.2	1382.75	-953.156	-177.477	1147.44	-1061.37	-402.567	1356.82	-1101.58	-74.2227	1411.3	-1098.2	9.217	1184.78	-1057.72	25.8252	1069.4	-929.662	18.3897	983.691	-764.995	36.8738	1069.06	-777.334	58.9703	919.599	-756.789	60.6126	975.37	-931.559	-356.181
-858.289	-128.086	1624.29	-872.533	-278.674	1623.07	-1010.63	-146.974	1585.19	-1018.24	-227.536	1588.32	-1042.68	-244.462	1473.61	-1161.49	-324.703	1176.36	-955.562	-199.38	1380.75	-948.79	-178.162	1146.11	-1054.06	-402.951	1355.96	-1094.75	-74.5722	1410.47	-1094.69	10.5223	1184.85	-1056.16	28.0854	1068.78	-927.316	21.74	983.6	-764.773	40.7578	1070.86	-775.242	64.9278	921.363	-756.227	66.2411	977.695	-924.569	-355.709
-851.156	-128.198	1621.71	-865.575	-278.752	1620.55	-1003.55	-146.959	1582.55	-1011.2	-227.543	1585.71	-1035.65	-244.806	1471.62	-1156.9	-325.632	1175.4	-948.857	-199.833	1378.39	-943.927	-178.933	1144.15	-1046.67	-403.395	1354.5	-1087.62	-74.9807	1409.15	-1091	11.8801	1184.58	-1054.58	30.4598	1067.86	-925.26	25.4474	983.513	-764.753	44.7782	1072.79	-773.575	70.908	923.69	-755.348	71.8393	979.909	-917.301	-355.421
-844.035	-128.432	1618.63	-858.381	-278.961	1617.58	-996.319	-147.073	1579.56	-1004.03	-227.68	1582.78	-1028.43	-245.197	1469.13	-1152.08	-326.535	1173.92	-941.846	-200.248	1375.69	-939.102	-179.946	1141.73	-1039.21	-403.797	1352.52	-1080.26	-75.492	1407.33	-1086.99	13.2789	1183.83	-1053.05	32.8189	1066.6	-923.014	29.0864	983.289	-764.88	48.924	1074.8	-771.903	77.0283	925.89	-754.633	77.5543	982.456	-909.864	-355.208
-837.456	-128.969	1614.84	-851.259	-279.41	1614.2	-988.404	-146.991	1576.14	-996.605	-227.869	1579.36	-1021.1	-245.669	1466.13	-1147.74	-327.679	1172.13	-934.725	-200.801	1372.47	-933.598	-181.077	1138.84	-1031.61	-404.255	1349.95	-1072.57	-75.9728	1404.72	-1083.09	14.5159	1182.62	-1051.92	35.0975	1065.03	-920.873	32.9421	982.741	-765.811	53.1879	1076.91	-770.137	83.2783	928.082	-753.583	83.2546	984.946	-902.603	-355.211
-828.979	-129.347	1611.1	-843.41	-279.718	1610.17	-981.705	-147.77	1572.58	-989.548	-228.347	1575.9	-1013.64	-246.196	1462.65	-1141.88	-328.418	1169.41	-927.865	-201.553	1368.78	-926.932	-182.138	1135.51	-1023.93	-404.799	1346.91	-1065.04	-76.787	1401.79	-1078.58	15.8846	1180.89	-1050.12	37.73	1062.8	-918.425	36.9113	982.325	-765.674	57.2719	1079.31	-767.026	89.5324	930.95	-752.049	88.6134	987.765	-895.94	-355.636
-821.461	-130.248	1606.67	-836.55	-280.711	1605.87	-974.202	-148.274	1568.4	-982.17	-228.832	1571.78	-1006.33	-246.775	1458.68	-1136.34	-329.472	1166.36	-920.035	-202.256	1364.82	-921.009	-183.754	1131.68	-1016.37	-405.627	1343.33	-1057.36	-77.6306	1398.13	-1074.25	17.1472	1178.69	-1048.73	40.2528	1060.28	-915.846	40.8746	981.672	-766.359	61.2814	1081.83	-764.37	95.6084	933.977	-753.163	94.8798	991.93	-887.673	-355.671
-813.81	-131.129	1601.94	-829.117	-281.633	1601.11	-966.535	-148.913	1563.81	-974.774	-229.447	1567.17	-998.685	-247.35	1454.26	-1130.35	-330.766	1162.7	-912.491	-203.036	1360.4	-914.401	-185.472	1127.43	-1008.51	-406.556	1339.27	-1049.63	-78.6148	1393.88	-1069.95	18.3681	1175.95	-1047.33	42.8044	1057.45	-913.308	45.1134	980.997	-766.708	65.0728	1084.48	-761.418	101.815	937.343	-750.87	100.059	994.981	-880.211	-356.147
-806.035	-132.103	1596.96	-821.588	-282.561	1596.05	-958.726	-149.598	1558.83	-967.156	-230.098	1562.15	-991.16	-248.165	1449.56	-1123.79	-332.289	1158.48	-904.899	-203.957	1355.68	-906.792	-187.311	1122.9	-1000.42	-407.715	1334.69	-1042.09	-79.8481	1389.14	-1065.77	19.4959	1172.79	-1045.95	45.4324	1054.45	-910.853	49.672	980.42	-766.833	68.6366	1087.19	-758.443	108.303	941.021	-749.459	105.564	998.903	-872.47	-356.715
-798.033	-133.21	1591.66	-814.116	-283.612	1590.86	-950.87	-150.36	1553.44	-959.511	-230.842	1556.91	-983.526	-249.185	1444.5	-1116.6	-334.191	1153.76	-896.908	-204.966	1350.72	-898.704	-189.255	1117.98	-992.009	-409.191	1329.75	-1034.53	-81.4246	1383.96	-1061.71	20.4675	1169.23	-1044.36	47.973	1051.2	-908.845	54.5997	980.05	-766.811	71.954	1089.98	-755.342	115.069	945.002	-747.634	111.044	1003	-864.573	-357.351
-790.097	-134.339	1586.1	-806.485	-284.758	1585.55	-942.94	-151.278	1547.94	-951.735	-231.739	1551.54	-976.049	-250.663	1439.37	-1108.75	-336.428	1148.5	-888.774	-206.123	1345.61	-890.582	-191.23	1112.9	-983.062	-410.964	1324.4	-1027.25	-83.3413	1378.54	-1057.45	21.2069	1165.38	-1042.52	50.5118	1047.93	-906.017	59.5087	979.44	-766.49	75.0053	1092.72	-752.153	122.103	949.249	-745.805	116.535	1007.33	-856.494	-358.225
-782.083	-135.526	1580.47	-798.497	-285.879	1580.25	-934.998	-152.398	1542.62	-943.875	-232.876	1546.25	-968.025	-252.398	1433.81	-1100.08	-338.985	1142.75	-880.742	-207.279	1340.38	-884.322	-194.223	1106.95	-973.645	-412.904	1318.63	-1020.41	-85.5998	1373.02	-1053.39	21.7002	1161.39	-1040.28	53.0487	1044.77	-901.869	64.0516	978.859	-765.928	77.8351	1095.49	-748.836	129.321	953.78	-743.591	122.062	1011.91	-847.75	-359.112
-774.119	-136.695	1574.88	-790.34	-287.11	1574.99	-926.976	-153.863	1537.15	-935.818	-234.296	1541.01	-959.89	-254.491	1428.22	-1090.73	-341.706	1136.64	-872.309	-208.545	1335.21	-875.931	-196.073	1101.34	-963.761	-415.061	1312.67	-1013.55	-88.3023	1367.48	-1049.65	21.8892	1157.5	-1037.73	55.4121	1041.9	-898.463	69.0679	978.878	-765.217	80.5629	1098.41	-745.608	136.745	958.592	-741.221	127.561	1016.68	-838.72	-360.134
-766.114	-137.881	1569.42	-781.914	-288.331	1569.77	-919.016	-155.508	1531.96	-927.617	-235.99	1535.91	-951.565	-256.871	1422.57	-1080.57	-344.638	1130.22	-863.547	-209.684	1330.03	-866.78	-197.503	1095.93	-953.235	-417.326	1306.48	-1007.09	-91.3456	1362.12	-1045.76	21.5875	1153.92	-1034.79	57.6083	1039.52	-894.636	74.0389	979.036	-763.7	82.9173	1101	-741.997	143.963	963.472	-738.667	132.839	1021.32	-829.435	-361.169
-758.184	-139.165	1564.38	-773.301	-289.704	1564.68	-910.983	-157.482	1526.84	-919.258	-237.971	1530.77	-942.889	-259.404	1417.02	-1069.74	-347.681	1123.61	-854.686	-210.8	1324.92	-856.591	-197.981	1091.15	-942.32	-419.603	1300.24	-1000.63	-94.7757	1356.97	-1041.67	20.7173	1150.71	-1031.11	59.6164	1037.52	-890.519	79.0049	979.439	-761.301	84.9771	1103.18	-738.413	151.015	968.501	-735.95	137.924	1026.04	-819.403	-362.086
-750.315	-140.515	1559.75	-764.657	-291.104	1559.71	-902.973	-159.44	1521.96	-910.805	-240.044	1525.66	-933.802	-261.894	1411.6	-1058.16	-350.917	1116.91	-845.777	-211.822	1319.88	-847.224	-198.614	1085.86	-930.805	-421.874	1294.11	-994.341	-98.5	1352.12	-1037.61	19.1659	1147.98	-1027.14	61.4851	1036.15	-886.256	83.8327	980.246	-759.397	86.6387	1105.75	-734.681	157.878	973.642	-733.136	142.68	1030.81	-809.532	-362.867
-742.24	-141.962	1555.52	-755.823	-292.584	1554.88	-894.732	-161.538	1517.21	-902.144	-242.209	1520.61	-924.28	-264.388	1406.36	-1046.06	-354.226	1110.26	-836.423	-212.929	1315.01	-837.224	-198.624	1081.26	-918.74	-424.08	1288.09	-987.785	-102.494	1347.43	-1033.46	17.0261	1145.62	-1022.53	63.2081	1035.13	-881.569	88.4666	981.29	-756.727	87.9928	1108.05	-730.904	164.431	978.946	-729.932	147.01	1035.45	-798.548	-363.452
-734.321	-143.438	1551.67	-747.114	-294.037	1550.3	-886.513	-163.605	1512.65	-893.41	-244.367	1515.62	-914.652	-266.756	1401.32	-1033.53	-357.638	1103.83	-827.19	-213.912	1310.32	-826.118	-197.76	1077.58	-906.189	-426.212	1282.3	-981.155	-106.482	1342.94	-1029.12	14.5443	1143.44	-1017.82	65.0609	1034.61	-876.545	93.001	982.627	-752.295	88.7549	1109.54	-726.799	170.625	984.271	-726.459	150.985	1039.93	-787.552	-363.686
-726.466	-144.774	1548.04	-738.284	-295.481	1545.97	-878.304	-165.644	1508.21	-884.737	-246.451	1510.79	-905.036	-269.125	1396.52	-1020.67	-361.077	1097.65	-817.688	-214.846	1305.78	-815.932	-197.905	1072.7	-893.308	-428.224	1276.84	-974.221	-110.545	1338.46	-1024.38	11.5499	1141.35	-1012.7	66.9633	1034.48	-870.957	97.3774	984.052	-748.18	89.5914	1111.44	-722.423	176.388	989.525	-722.522	154.576	1044.12	-777.032	-364.136
-718.418	-146.086	1544.54	-729.531	-296.816	1541.77	-870.042	-167.543	1503.82	-875.999	-248.441	1506.01	-894.99	-271.355	1391.81	-1007.84	-364.579	1091.92	-808.135	-215.839	1301.61	-805.746	-198.05	1067.82	-880.196	-430.264	1271.68	-967.086	-114.585	1334.08	-1019.6	8.38107	1139.33	-1007.25	69.006	1034.74	-865.24	101.673	985.811	-743.668	90.6227	1113.47	-717.574	181.567	994.43	-718.074	157.93	1048.19	-765.262	-363.979
-710.436	-147.237	1541.06	-720.753	-298.032	1537.82	-861.747	-169.389	1499.48	-867.35	-250.293	1501.44	-885.318	-273.734	1387.4	-995.306	-367.98	1086.66	-798.555	-216.95	1297.63	-795.766	-198.185	1063.18	-866.755	-432.174	1266.97	-959.742	-118.661	1329.84	-1014.48	5.11063	1137.22	-1001.61	71.0788	1035.33	-859.151	105.932	987.575	-738.88	91.9662	1115.76	-712.178	186.24	998.998	-712.205	160.883	1051.91	-753.628	-363.857
-702.502	-148.228	1537.61	-712.126	-299.25	1534.17	-853.504	-171.127	1495.39	-858.73	-252.094	1497.22	-875.565	-276.18	1383.16	-983.013	-371.077	1081.82	-789.063	-218.234	1293.99	-785.961	-198.283	1058.84	-853.516	-434.114	1262.67	-952.2	-122.511	1325.69	-1009.05	1.94328	1135.25	-995.403	73.2569	1036.1	-852.329	110.054	989.412	-732.117	93.2787	1117.36	-705.83	190.117	1002.98	-706.076	163.894	1055.52	-741.997	-363.883
-694.447	-149.089	1534.29	-703.204	-299.998	1530.86	-845.018	-172.91	1491.52	-850.112	-253.785	1493.61	-866.217	-278.607	1379.39	-971.223	-373.677	1077.36	-779.653	-219.334	1290.62	-776.349	-198.285	1054.89	-840.603	-435.906	1258.85	-944.5	-126.158	1321.8	-1002.99	-0.851822	1133.32	-988.741	75.4307	1037.2	-845.608	114.348	991.554	-725.044	94.9507	1119.14	-698.828	193.989	1006.69	-699.139	166.8	1058.87	-731.155	-363.828
-686.342	-149.9	1531.16	-694.428	-300.86	1528	-836.6	-174.521	1488.27	-841.475	-255.36	1490.65	-857.006	-280.835	1376.01	-959.872	-375.796	1073.36	-770.234	-220.566	1287.6	-766.471	-198.486	1051.35	-828.483	-437.563	1255.41	-936.677	-129.452	1318.3	-996.18	-2.98339	1131.57	-981.612	77.5593	1038.59	-837.884	118.449	993.618	-717.337	96.6154	1120.79	-690.981	197.868	1010.27	-691.299	169.684	1061.97	-720.503	-364.112
-678.279	-150.657	1528.33	-685.559	-301.653	1525.55	-828.393	-175.979	1485.65	-832.964	-256.978	1488.37	-847.886	-282.906	1373.16	-949.255	-377.547	1069.9	-761.12	-221.872	1285.09	-757.155	-198.51	1048.35	-817.188	-439.213	1252.34	-928.636	-132.44	1315.34	-988.818	-4.26958	1130.44	-973.675	79.7476	1040.3	-829.516	122.416	995.838	-708.602	98.2264	1122.14	-682.339	201.833	1013.83	-682.758	172.583	1064.93	-710.753	-364.595
-670.083	-151.461	1525.82	-676.622	-302.475	1523.44	-820.352	-177.546	1483.68	-824.413	-258.588	1486.6	-839.041	-284.84	1370.78	-939.001	-378.9	1066.9	-752.146	-223.148	1282.93	-747.46	-198.855	1045.88	-806.808	-440.758	1249.55	-920.393	-135.076	1313.07	-980.613	-4.76472	1129.98	-965.099	81.8983	1042.29	-820.528	126.384	998.245	-698.794	99.628	1123.05	-673.168	205.969	1017.4	-673.64	175.487	1067.72	-701.395	-365.337
-662.031	-152.324	1523.74	-667.756	-303.338	1521.71	-812.62	-179.186	1482.59	-815.88	-260.237	1485.23	-830.304	-286.653	1368.79	-929.199	-379.954	1064.35	-742.989	-224.422	1281.26	-737.59	-199.471	1043.85	-797.129	-442.224	1247.09	-911.687	-137.307	1311.39	-971.558	-4.61823	1130.32	-955.837	84.1621	1044.75	-811.431	130.299	1000.8	-688.078	100.862	1123.61	-663.839	210.331	1020.96	-663.967	178.342	1070.34	-692.699	-366.332
-654.18	-153.214	1522.16	-659.179	-304.388	1520.36	-804.544	-180.917	1481.28	-807.42	-261.966	1484.12	-821.621	-288.446	1367.18	-919.642	-380.755	1062.26	-734.059	-225.608	1279.89	-727.764	-200.11	1042.28	-787.841	-443.642	1244.94	-902.96	-139.24	1310.38	-961.769	-3.88998	1131.62	-946.017	86.4314	1047.71	-801.958	134.138	1003.59	-676.645	102.024	1123.87	-654.336	214.77	1024.43	-653.831	181.124	1072.68	-683.709	-367.403
-646.474	-154.13	1520.89	-650.457	-305.403	1519.3	-796.553	-182.762	1480.25	-799.023	-263.866	1483.25	-813.077	-290.217	1365.89	-910.109	-381.411	1060.4	-725.102	-227.135	1278.78	-717.981	-200.772	1041.17	-778.887	-445.076	1242.99	-893.372	-140.921	1309.67	-950.694	-2.6577	1133.54	-935.739	88.8132	1051.18	-791.93	137.777	1006.32	-664.14	102.908	1123.62	-644.689	218.79	1027.53	-643.479	183.779	1074.91	-675.787	-368.852
-638.389	-155.407	1519.86	-641.612	-306.554	1518.47	-788.648	-184.866	1479.42	-790.546	-265.932	1482.52	-804.497	-292.129	1364.87	-900.615	-381.841	1058.9	-716.343	-228.821	1277.98	-708.295	-201.248	1040.36	-769.943	-446.381	1241.15	-883.726	-142.513	1309.37	-939.166	-1.04957	1136.52	-925.16	91.2665	1055.19	-782.103	141.311	1009.4	-651.494	103.861	1123.47	-635.311	222.486	1030.49	-632.437	186.152	1076.7	-667.458	-370.321
-630.758	-156.624	1519.11	-633.062	-307.878	1517.86	-780.731	-187.018	1478.9	-782.2	-268.125	1482.08	-795.918	-294.034	1364	-891.058	-382.223	1057.57	-707.211	-230.689	1277.57	-698.104	-202.004	1039.79	-761.107	-447.611	1239.51	-873.685	-144.13	1309.28	-927.249	0.825454	1140.28	-914.373	93.689	1059.89	-772.261	144.572	1012.8	-638.717	104.628	1123.53	-625.423	225.672	1033.13	-620.983	188.098	1078.35	-659.278	-371.905
-622.806	-158.117	1518.46	-624.175	-309.339	1517.23	-772.854	-189.276	1478.62	-773.753	-270.351	1481.72	-787.314	-295.995	1363.29	-881.263	-382.483	1056.4	-698.164	-232.46	1277.11	-687.887	-202.693	1039.47	-752.25	-448.853	1238.07	-863.257	-145.816	1309.29	-914.979	2.76255	1144.82	-903.597	96.2412	1065.28	-762.638	147.705	1016.73	-625.813	105.301	1124.07	-615.002	228.153	1035.67	-609.321	189.66	1079.89	-651.075	-373.525
-614.708	-159.742	1518.13	-615.76	-310.963	1516.9	-764.82	-191.493	1478.39	-765.412	-272.512	1481.5	-778.788	-297.916	1362.65	-871.303	-382.696	1055.33	-688.841	-234.208	1277.01	-678.475	-201.979	1039.72	-743.46	-449.967	1236.85	-852.884	-147.455	1309.49	-902.533	4.81429	1149.94	-892.825	98.7275	1071.28	-752.589	150.275	1021.16	-612.962	105.892	1125.38	-604.718	229.818	1038.4	-597.498	190.677	1081.58	-643.202	-375.112
-606.722	-161.447	1517.89	-607.348	-312.718	1516.59	-756.7	-193.493	1478.25	-757.149	-274.569	1481.36	-770.106	-299.731	1361.95	-861.087	-382.895	1054.29	-679.233	-235.993	1277.01	-667.8	-202.344	1039.9	-734.578	-451.078	1235.86	-842.265	-148.975	1309.95	-890.651	7.149	1155.74	-882.372	101.01	1077.48	-742.452	152.381	1025.9	-601.158	106.336	1128.09	-594.15	230.576	1041.09	-585.8	191.216	1083.57	-635.117	-376.934
-598.434	-163.225	1517.69	-598.974	-314.468	1516.34	-748.416	-195.436	1478.07	-748.807	-276.477	1481.21	-761.516	-301.374	1361.26	-850.592	-382.886	1053.28	-669.399	-237.636	1277.12	-655.861	-203.787	1040.03	-725.856	-452.105	1235.06	-830.885	-150.169	1311.01	-878.192	9.30439	1161.45	-872.159	102.754	1083.3	-733.254	153.925	1031.3	-589.334	106.863	1131.8	-583.701	230.405	1044.02	-574.672	191.256	1086.37	-627.326	-378.739
-589.926	-164.938	1517.5	-590.545	-316.177	1516.28	-740.086	-197.204	1477.94	-740.343	-278.265	1481.11	-752.754	-302.81	1360.31	-839.842	-382.716	1052.37	-658.776	-239.366	1277.4	-643.122	-205.682	1040.26	-717.358	-453.245	1234.43	-818.385	-150.767	1312.86	-866.405	11.4292	1167.1	-863.049	103.445	1088.18	-724.669	154.669	1036.79	-578.642	107.324	1137.45	-573.827	229.348	1047.36	-563.759	190.745	1089.83	-619.806	-380.813
-581.574	-166.378	1517.48	-581.813	-317.737	1516.57	-731.455	-198.97	1477.79	-731.709	-279.946	1481.15	-743.922	-304.18	1359.31	-828.946	-382.269	1051.62	-647.605	-241.325	1277.78	-629.831	-207.95	1040.49	-708.81	-454.489	1233.75	-804.412	-150.809	1314.83	-855.584	13.3589	1172.57	-855.349	102.708	1091.43	-718.032	154.238	1042.34	-569.222	107.507	1144.4	-564.998	227.096	1051.26	-553.258	189.227	1093.75	-612.068	-383.25
-572.912	-167.736	1517.62	-572.655	-319.13	1517.31	-722.557	-200.976	1477.37	-722.559	-281.749	1481.18	-734.254	-305.226	1357.9	-817.283	-381.21	1050.83	-635.905	-243.566	1277.93	-616.576	-210.188	1040.71	-700.238	-455.717	1232.98	-789.351	-150.397	1316.38	-845.229	14.5622	1177.16	-849.422	100.276	1092.85	-712.286	152.154	1047.15	-561.7	106.463	1152.27	-557.651	223.193	1055.76	-545.35	186.175	1098.7	-604.56	-386.032
-563.968	-168.957	1518.2	-563.043	-320.353	1518.3	-713.139	-203.101	1476.93	-712.695	-283.751	1480.88	-723.742	-305.948	1356.62	-805.129	-379.725	1050.1	-623.106	-245.627	1278.05	-600.484	-211.019	1042.28	-691.685	-456.72	1232.2	-773.749	-149.694	1317.04	-835.397	15.0142	1180.62	-845.142	95.8513	1092.69	-707.032	147.432	1050.49	-556.638	103.044	1160.38	-552.252	217.147	1060.81	-539.987	180.736	1104.93	-596.617	-388.72
-554.694	-170.038	1519.42	-552.889	-321.491	1519.16	-703.118	-205.131	1476.1	-702.132	-285.748	1480.02	-712.237	-306.195	1355.54	-792.56	-377.809	1049.18	-609.299	-247.298	1278.22	-585.216	-212.291	1043.21	-682.888	-457.307	1231.45	-757.788	-148.887	1316.79	-825.486	13.7639	1181.56	-841.251	89.2556	1091.17	-703.037	140.077	1052.46	-553.871	95.5701	1167.27	-549.345	208.413	1066.33	-537.437	172.436	1112.42	-587.8	-390.859
-544.706	-170.891	1521.08	-542.014	-322.338	1519.81	-692.295	-206.762	1474.89	-690.655	-287.396	1478.35	-700.024	-305.691	1354.4	-779.709	-375.419	1048.21	-595.657	-248.791	1278.13	-570.362	-213.999	1043.71	-673.623	-457.649	1230.75	-742.747	-148.302	1317.02	-815.16	9.67692	1179.23	-836.255	79.41	1088.01	-698.273	128.718	1051.47	-552.641	82.4904	1171.2	-548.362	197.061	1071.88	-536.094	160.775	1119.33	-577.944	-392.346
-534.539	-171.221	1522.71	-530.328	-322.653	1520.23	-680.855	-208.199	1473.37	-678.418	-288.68	1476.06	-687.302	-305.079	1353.24	-766.838	-372.841	1047.29	-582.595	-249.543	1277.31	-555.105	-214.972	1043.96	-663.426	-457.488	1230.02	-728.297	-147.966	1317.53	-805.047	2.66467	1174.61	-828.642	67.006	1082.08	-690.436	112.443	1047.15	-551.623	63.8634	1171.59	-547.976	182.362	1077.19	-536.292	145.773	1124.77	-567.066	-392.676
-523.958	-170.745	1523.8	-517.934	-322.096	1520.04	-668.764	-209.37	1470.93	-665.184	-289.742	1473.07	-673.793	-304.545	1352.38	-754.23	-370.418	1046.19	-569.999	-249.408	1276.18	-539.541	-215.62	1043.45	-651.864	-456.674	1228.88	-715.032	-147.775	1317.33	-794.753	-6.90691	1167.86	-817.897	53.1883	1072.03	-679.26	93.1761	1040.63	-549.258	40.9999	1169.23	-546.037	164.042	1080.95	-534.238	125.813	1126.66	-554.853	-392.414
-512.937	-169.212	1523.69	-504.473	-320.418	1519.25	-656.232	-209.908	1467.77	-651.309	-290.336	1469.62	-659.902	-303.961	1352.01	-742.252	-368.268	1045.13	-558.066	-248.937	1274.78	-526.277	-216.714	1041.85	-639.135	-455.653	1227.1	-703.249	-147.489	1316.16	-782.539	-17.299	1158.37	-804.361	39.7394	1057.46	-662.42	71.6279	1032.3	-544.021	16.5871	1166.52	-538.222	141.86	1081.71	-529.816	100.613	1125.93	-541.899	-391.866
-501.343	-166.36	1521.65	-490.34	-317.503	1517.78	-643.619	-209.638	1464.71	-637.16	-290.422	1466.59	-645.566	-303.452	1351.61	-730.482	-366.246	1043.88	-546.28	-247.923	1272.77	-512.569	-215.934	1039.5	-625.58	-454.465	1224.5	-691.711	-146.691	1313.53	-768.921	-27.754	1145.6	-787.233	27.3687	1038.38	-640.634	47.9124	1022.01	-538.571	-7.71375	1166.73	-522.54	115.232	1079.86	-520.091	71.8296	1124.39	-528.824	-391.195
-489.195	-162.689	1517.63	-475.918	-313.751	1514.92	-631.448	-208.593	1462.01	-623.449	-289.481	1464.94	-631.037	-303.087	1350.6	-717.938	-365.477	1042.01	-534.695	-246.09	1269.87	-502.507	-214.514	1036.36	-611.541	-452.828	1221.29	-681.449	-145.712	1309.1	-754.222	-38.0422	1129.45	-767.073	14.4733	1016.75	-616.424	20.7448	1010.53	-537.111	-33.4724	1167.86	-498.363	81.2892	1076.92	-506.13	40.4391	1124.51	-514.986	-390.039
-476.663	-158.286	1512.3	-461.478	-309.259	1510.56	-619.044	-206.926	1459.56	-610.025	-287.351	1463.32	-617.08	-302.89	1349.01	-704.629	-366.565	1039.63	-523.561	-244.148	1266.44	-491.594	-211.662	1032.99	-597.201	-451.373	1217.59	-672.781	-144.821	1302.78	-739.344	-46.0435	1111.42	-743.031	0.176513	993.933	-591.852	-6.47139	998.643	-536.986	-59.4982	1165.93	-468.006	41.8487	1076.76	-490.895	7.8199	1125.36	-500.108	-388.63
-464.036	-153.337	1505.97	-447.247	-304.26	1505.81	-606.279	-203.133	1456.83	-596.721	-283.982	1461.4	-603.521	-302.35	1346.24	-691.484	-369.557	1036.31	-511.623	-242.712	1262.58	-482.684	-208.548	1028.85	-582.998	-451.085	1214.02	-664.704	-144.239	1294.25	-723.369	-52.8824	1091.41	-716.012	-15.3357	972.083	-566.333	-33.8868	985.637	-539.217	-81.2777	1161.51	-436.591	1.59856	1079.82	-474.746	-25.275	1125.61	-483.755	-387.785
-451.117	-148.433	1499.07	-433.254	-299.29	1500.98	-594.668	-200.225	1453.87	-584.248	-280.306	1459.32	-590.364	-301.445	1342.63	-681.233	-375.781	1033.48	-499.508	-242.804	1257.83	-474.36	-206.894	1024.52	-570.208	-452.521	1211.5	-656.204	-143.382	1285.14	-704.389	-59.3381	1071.16	-685.55	-31.3213	951.795	-538.736	-61.049	972.515	-531.28	-109.534	1143.75	-407.049	-36.0029	1084.67	-454.007	-60.6216	1121.96	-467.002	-389.006
-437.816	-144.117	1492.1	-418.967	-294.743	1497.27	-581.007	-197.054	1448.9	-570.979	-276.535	1455.89	-578.36	-300.898	1338.89	-671.43	-381.799	1030.81	-487.852	-243.953	1252.4	-466.95	-207.412	1019.42	-558.847	-454.171	1209.29	-646.838	-140.674	1275.37	-679.415	-65.0545	1051	-652.682	-47.5427	933.751	-510.492	-88.7259	958.619	-502.442	-146.157	1126.52	-379.218	-71.4663	1087.03	-429.95	-95.4671	1112.56	-452.212	-391.519
-423.755	-141.208	1485.25	-404.369	-291.746	1493.56	-566.317	-194.382	1442.69	-557.148	-273.788	1451.49	-567.006	-301.139	1335.69	-661.882	-384.16	1028.54	-476.935	-245.142	1247.69	-458.161	-210.877	1013.25	-550.116	-454.286	1207.98	-636.921	-136.105	1264.92	-649.485	-68.0652	1032.17	-617.945	-62.9839	918.022	-479.829	-116.814	944.509	-479.806	-165.132	1119.6	-346.048	-114.941	1077.19	-398.996	-131.135	1096.77	-440.843	-394.031
-408.413	-140.605	1478.56	-390.254	-291.193	1488.53	-551.776	-192.219	1437.17	-543.649	-272.551	1447.39	-556.756	-300.234	1333.41	-654.793	-385.56	1027.77	-468.723	-245.552	1243.28	-449.373	-214.342	1007.09	-544.875	-453.109	1206.53	-624.233	-132.459	1255.8	-616.811	-71.9387	1017.51	-581.756	-76.4833	905.013	-449.308	-148.545	928.161	-457.17	-184.106	1112.67	-307.555	-166.342	1051.68	-363.591	-165.307	1076.64	-430.709	-395.359
-392.366	-142.501	1471.99	-377.544	-293.04	1482.06	-538.182	-191.035	1434.83	-530.954	-271.957	1445.13	-547.988	-298.836	1330.51	-649.45	-386.234	1025.95	-460.118	-246.517	1238.53	-439.933	-218.196	1000.81	-539.833	-452.694	1203.41	-609.718	-129.994	1248.12	-583.924	-75.0638	1008.6	-544.551	-86.956	896.147	-422.924	-179.724	910.652	-430.075	-198.599	1105.05	-272.105	-203.898	1022.82	-324.68	-196.831	1055.45	-422.321	-396.684
-377.062	-145.651	1465.67	-366.144	-296.386	1475.61	-525.281	-190.681	1433.05	-519.708	-271.474	1443.09	-539.133	-298.642	1327.53	-644.915	-383.45	1023.07	-451.962	-247.525	1233.8	-430.367	-219.946	995.832	-534.201	-453.022	1199.43	-594.958	-128.412	1242.56	-552.421	-77.4217	1005.71	-513.136	-91.5525	892.428	-404.094	-195.175	902.68	-401.899	-216.501	1090.29	-238.385	-226.085	1000.47	-288.851	-225.697	1035.63	-414.652	-398.519
-362.944	-149.715	1460.22	-356.337	-300.669	1469.9	-512.927	-190.573	1429.98	-509.474	-271.587	1440.19	-530.555	-298.88	1323.4	-639.749	-381.034	1019.67	-442.962	-248.729	1229.59	-420.72	-221.806	990.618	-527.629	-453.707	1194.7	-581.995	-127.69	1239.01	-525.327	-78.7518	1006.72	-487.095	-93.4768	893.222	-383.936	-203.519	897.373	-377.994	-231.747	1075.67	-214.749	-244.764	977.756	-259.482	-249.522	1015.57	-406.568	-400.079
-350.453	-154.08	1456.27	-347.745	-305.153	1465.49	-501.355	-191.163	1425.95	-500.202	-272.159	1436.1	-521.913	-300.33	1318.54	-634.262	-379.614	1016.11	-433.282	-250.044	1225.35	-413.069	-227.618	985.932	-519.443	-454.559	1189.4	-570.951	-128.101	1237.1	-504.462	-79.1597	1008.86	-465.077	-94.5244	895.037	-363.609	-208.113	893.893	-358.86	-239.957	1065.74	-202.821	-265.823	950.461	-239.411	-266.93	998	-397.381	-401.705
-339.703	-158.288	1453.79	-339.643	-309.487	1462.39	-490.77	-192.594	1421.53	-491.223	-273.436	1430.85	-511.628	-302.47	1314.26	-627.033	-379.167	1012.26	-423.154	-251.32	1221.4	-407.88	-231.559	980.161	-510.069	-455.447	1184.41	-560.159	-128.977	1236.13	-490.423	-78.2441	1010.02	-448.296	-94.1765	896.084	-345.259	-210.192	891.686	-344.497	-241.131	1060.5	-204.405	-281.164	928.518	-229.468	-268.076	987.016	-386.995	-402.714
-330.246	-162.416	1452.17	-331.732	-313.721	1459.72	-480.681	-195.087	1416.39	-482.348	-275.746	1425.09	-500.884	-304.677	1309.9	-619.374	-379.459	1008.93	-413.153	-252.883	1217.7	-402.538	-227.57	976.677	-499.819	-456.554	1179.57	-549.912	-130.097	1235.55	-481.447	-77.0118	1009.57	-438.386	-92.426	895.446	-332.709	-205.64	888.483	-335.786	-237.901	1055.57	-208.96	-280.502	917.851	-221.137	-265.202	984.433	-376.173	-403.392
-321.436	-166.422	1450.98	-323.762	-317.889	1456.97	-471.313	-198.321	1411.61	-473.398	-279.001	1419.31	-490.339	-306.981	1305.34	-611.531	-379.718	1005.72	-403.564	-254.177	1213.73	-394.055	-225.598	971.531	-489.409	-457.608	1174.6	-540.127	-131.228	1234.81	-475.496	-75.4397	1008.28	-432.545	-89.3246	894.549	-323.021	-197.594	885.558	-325.523	-235.491	1049.08	-199.459	-268.583	916.777	-210.659	-260.305	987.211	-365.382	-404.447
-312.922	-170.398	1449.62	-315.452	-321.942	1453.55	-462.389	-201.894	1407.27	-464.187	-282.795	1413.86	-480.225	-309.234	1301.01	-603.487	-379.976	1002.39	-395.186	-255.127	1209.4	-387.34	-225.991	965.05	-479.666	-458.439	1169.36	-530.998	-132.482	1233.6	-471.429	-73.0079	1007.03	-427.704	-84.8226	893.737	-313.293	-187.536	884.199	-313.433	-237.163	1037.51	-180.023	-250.017	922.284	-200.479	-256.428	991.705	-355.366	-405.688
-304.494	-174.19	1447.84	-307.066	-325.836	1449.41	-453.652	-205.56	1403.43	-455.259	-286.585	1408.81	-470.618	-311.209	1296.86	-596.175	-380.961	998.843	-388.114	-255.484	1204.91	-382.527	-223.739	962.36	-470.352	-459.032	1164.01	-523.167	-134.16	1231.96	-468.089	-69.9266	1006.12	-422.359	-78.8417	893.327	-306.473	-179.032	882.939	-304.003	-238.048	1026.14	-164.202	-231.33	933.612	-193.612	-252.24	993.981	-345.796	-407.03
-296.129	-177.617	1445.53	-298.341	-329.289	1444.84	-445.266	-208.9	1400.19	-446.427	-290.065	1404.36	-461.858	-313.038	1292.91	-588.983	-382.335	995.01	-381.088	-256.117	1200.62	-377.22	-223.55	957.278	-461.459	-459.609	1158.82	-516.463	-136.319	1230	-464.279	-66.6838	1005.77	-416.383	-72.4648	893.757	-300.247	-172.56	882.616	-295.995	-241.965	1009.65	-151.958	-214.593	950.266	-189	-249.58	992.321	-336.768	-408.356
-287.927	-180.509	1442.77	-289.547	-332.142	1440.24	-437.022	-211.826	1397.43	-437.72	-293.036	1400.53	-453.753	-314.792	1289.14	-581.961	-383.876	991.149	-373.85	-256.957	1196.73	-375.125	-224.299	951.9	-453.179	-460.274	1154.33	-510.515	-138.677	1227.91	-459.329	-63.7093	1005.67	-409.324	-67.1595	894.535	-293.687	-168.485	882.284	-290.633	-241.103	1001.14	-147.858	-202.926	962.687	-183.665	-247.596	990.214	-328.023	-409.131
-279.904	-182.757	1439.91	-280.959	-334.427	1435.87	-429.048	-214.407	1394.84	-429.462	-295.542	1397.14	-446.026	-316.515	1285.57	-575.138	-385.571	987.534	-367.39	-258.086	1193.03	-370.706	-222.982	948.988	-444.727	-461.249	1150.19	-504.503	-140.953	1225.99	-453.042	-61.3607	1005.79	-401.815	-63.6376	895.169	-287.365	-166.186	881.779	-286.804	-237.713	1001.52	-144.671	-199.248	962.02	-177.736	-246.938	988.723	-320.117	-409.981
-272.024	-184.554	1437.06	-272.593	-336.155	1431.97	-421.232	-216.342	1392.21	-421.264	-297.527	1394.03	-438.471	-318.07	1282.63	-568.648	-387.171	984.592	-360.559	-259.362	1189.78	-365.413	-223.651	945.433	-436.998	-462.368	1146.78	-498.308	-143.056	1224.33	-445.437	-60.3129	1005.85	-394.459	-61.9836	895.213	-281.11	-165.26	881.06	-281.877	-235.597	1004.15	-138.613	-205.213	950.466	-171.96	-247.474	987.949	-312.547	-410.912
-264.337	-185.858	1434.24	-264.567	-337.508	1428.67	-413.503	-217.774	1389.65	-413.513	-298.952	1391.31	-431.114	-319.305	1280.26	-562.477	-388.511	982.346	-353.784	-260.677	1186.98	-361.018	-223.31	943.275	-430.016	-463.553	1143.99	-491.911	-144.826	1222.82	-437.211	-60.622	1005.7	-386.978	-61.7635	894.67	-274.417	-165.376	879.913	-276.843	-234.632	1007.62	-133.066	-216.628	937.32	-165.723	-248.947	987.613	-305.724	-411.799
-256.765	-186.886	1431.62	-257.198	-338.458	1426.02	-406.069	-218.693	1387.33	-406.192	-299.885	1389.16	-424.41	-320.334	1278.29	-556.555	-389.342	980.635	-347.377	-262.122	1184.64	-355.626	-224.225	941.044	-423.57	-464.699	1141.93	-485.222	-146.187	1221.32	-428.664	-62.2008	1005.02	-380.268	-63.242	893.366	-267.037	-166.513	878.21	-271.704	-234.817	1011.92	-127.796	-230.841	927.49	-159.506	-251.336	986.934	-299.281	-412.94
-249.512	-187.567	1429.2	-250.274	-339.173	1423.96	-398.992	-219.144	1385.51	-399.194	-300.347	1387.6	-418.145	-321.189	1276.65	-551.065	-389.759	979.286	-341.352	-263.595	1182.72	-349.307	-225.478	939.269	-417.723	-465.681	1140.39	-478.418	-147.111	1219.82	-420.538	-64.63	1003.62	-373.52	-65.8664	891.472	-260.776	-168.915	875.798	-267.947	-236.835	1014.75	-124.409	-244.324	921.92	-153.877	-254.463	985.383	-293.344	-414.086
-242.411	-188.053	1426.98	-243.645	-339.684	1422.4	-392.172	-219.328	1384.06	-392.773	-300.534	1386.59	-412.321	-321.956	1275.36	-546.003	-389.832	978.328	-335.693	-264.984	1181.12	-342.548	-226.63	938.818	-412.247	-466.514	1139.3	-471.574	-147.591	1218.28	-413.246	-67.5544	1001.36	-367.14	-69.4326	889.031	-254.26	-171.975	873.124	-262.522	-241.128	1012.86	-119.473	-252.461	918.297	-148.094	-258.178	982.994	-287.745	-415.467
-235.561	-188.424	1425.08	-237.464	-340.033	1421.31	-385.731	-219.278	1383.11	-386.594	-300.475	1386.01	-406.534	-322.53	1274.32	-540.849	-389.779	977.653	-329.678	-266.176	1180.35	-332.829	-227.134	939.404	-407.184	-467.185	1138.48	-464.622	-147.682	1216.8	-406.838	-70.3802	998.415	-361.206	-73.415	886.339	-248.586	-175.876	870.266	-255.182	-247.224	1006.36	-111.378	-253.964	916.298	-142.047	-262.625	979.609	-282.158	-416.831
-229.024	-188.69	1423.61	-231.63	-340.293	1420.58	-379.461	-219.071	1382.37	-380.604	-300.187	1385.58	-400.861	-322.934	1273.56	-535.982	-389.751	977.318	-324.11	-267.073	1178.99	-326.742	-229.144	938.052	-402.313	-467.85	1137.9	-457.581	-147.522	1215.48	-401.156	-72.8363	995.175	-354.986	-77.6311	883.498	-242.718	-180.748	867.565	-247.015	-254.089	998.45	-102.087	-252.796	916.276	-135.082	-267.676	975.479	-276.668	-418.089
-222.856	-188.947	1422.57	-225.972	-340.485	1420.16	-373.361	-218.897	1381.63	-374.968	-299.936	1385.2	-395.295	-323.142	1272.92	-531.348	-389.841	977.271	-318.095	-267.886	1178.21	-320.613	-231.008	937.676	-397.323	-468.495	1137.58	-450.587	-147.33	1214.44	-395.807	-75.028	992.097	-348.476	-81.8483	880.964	-237.536	-186.539	864.813	-238.537	-260.387	992.089	-91.5421	-251.944	917.822	-127.205	-272.924	970.94	-271.424	-419.13
-217.008	-189.053	1421.92	-220.51	-340.627	1419.98	-367.407	-218.725	1380.89	-369.317	-299.696	1384.7	-389.737	-323.361	1272.49	-526.723	-390.079	977.523	-312.548	-268.602	1177.58	-314.852	-233.144	936.722	-392.307	-469.104	1137.47	-444.083	-147.177	1213.53	-390.54	-77.1218	989.381	-341.852	-86.0197	878.766	-232.316	-193.18	862.351	-230.929	-266.708	986.617	-86.3348	-254.519	918.614	-122.239	-278.327	965.976	-265.829	-419.814
-211.393	-189.073	1421.5	-215.083	-340.693	1419.98	-361.65	-218.641	1380.07	-363.74	-299.59	1384.19	-384.185	-323.63	1272.22	-522.019	-390.543	977.956	-306.901	-269.316	1177.11	-308.958	-234.933	936.265	-387.062	-469.775	1137.54	-437.743	-147.124	1212.92	-384.938	-79.2049	987.277	-335.253	-90.1516	876.744	-228.204	-200.109	859.883	-224.193	-273.051	982.035	-77.5043	-255.508	920.945	-117.906	-282.005	963.159	-260.304	-420.317
-206.069	-189.128	1421.2	-209.521	-340.732	1419.95	-356.154	-218.807	1379.44	-358.249	-299.7	1383.76	-378.76	-323.994	1271.98	-517.382	-391.107	978.574	-301.458	-270.042	1176.72	-303.883	-236.38	935.984	-381.626	-470.464	1137.74	-431.517	-147.198	1212.53	-378.89	-81.2253	985.873	-329.315	-93.8641	874.713	-223.745	-205.994	858.109	-219.398	-273.939	986.648	-73.9765	-260.469	917.344	-113.008	-284.214	962.651	-254.715	-420.693
-200.916	-189.165	1420.82	-204.088	-340.794	1419.86	-350.838	-219.212	1378.87	-352.779	-300.103	1383.36	-373.37	-324.446	1271.74	-512.621	-391.862	979.135	-295.957	-270.728	1176.35	-299.032	-237.818	935.566	-376.172	-471.215	1137.99	-425.495	-147.613	1212.35	-372.772	-82.979	984.959	-324.141	-96.9252	872.973	-219.056	-209.939	857.355	-214.531	-273.051	992.228	-71.7839	-266.915	911.912	-108.161	-285.544	963.262	-249.235	-421.165
-196.245	-189.061	1420.46	-198.836	-340.825	1419.74	-345.716	-219.674	1378.37	-347.453	-300.569	1383.01	-368.002	-324.903	1271.47	-507.781	-392.696	979.62	-290.376	-271.582	1175.86	-294.779	-239.159	935.29	-371.112	-472.084	1138.32	-419.818	-148.211	1212.16	-366.744	-84.6958	984.327	-319.8	-99.1064	871.828	-213.296	-211.683	857.243	-210.592	-274.355	993.745	-70.054	-272.815	908.981	-104.395	-286.593	963.908	-243.368	-421.823
-190.986	-189.343	1419.95	-193.432	-340.991	1419.54	-340.603	-220.181	1377.81	-342.317	-301.064	1382.62	-362.918	-325.44	1271.24	-503.027	-393.622	979.928	-285.409	-272.395	1175.39	-290.659	-240.34	934.701	-366.386	-473.041	1138.48	-414.327	-149.023	1211.93	-362.487	-85.4667	984.131	-316.026	-100.021	871.232	-209.932	-211.959	857.352	-206.882	-274.205	996.201	-65.7159	-277.79	908.309	-100.099	-287.607	964.589	-239.178	-422.838
-185.897	-189.646	1419.43	-188.333	-341.3	1419.31	-335.588	-220.636	1377.24	-337.071	-301.535	1382.19	-357.943	-325.921	1270.93	-498.522	-394.702	980.102	-280.117	-273.358	1175.05	-285.978	-241.422	934.175	-361.989	-474.017	1138.57	-409.345	-149.945	1211.68	-358.512	-85.9506	984.061	-312.449	-100.244	871.154	-205.33	-211.452	857.583	-203.213	-276.126	994.604	-61.3357	-280.089	908.523	-96.525	-288.604	964.693	-234.699	-424.02
-180.929	-190.001	1418.84	-183.48	-341.647	1419.01	-330.709	-221.072	1376.68	-332.126	-301.989	1381.78	-353.269	-326.456	1270.61	-494.373	-395.866	980.283	-275.56	-274.394	1174.51	-281.794	-242.63	933.515	-357.651	-474.959	1138.56	-404.528	-150.889	1211.34	-354.936	-85.9697	984.042	-308.688	-99.9652	871.219	-200.81	-210.846	857.57	-199.242	-277.877	991.592	-57.0304	-279.478	908.919	-92.7773	-289.511	964.171	-230.502	-425.205
-176.08	-190.487	1418.18	-178.657	-342.089	1418.61	-325.842	-221.573	1376.08	-327.386	-302.456	1381.36	-348.539	-326.942	1270.27	-490.443	-397.107	980.497	-271.085	-275.444	1174.02	-277.545	-243.929	933.007	-353.617	-475.874	1138.62	-399.954	-151.862	1210.89	-351.461	-85.9461	983.932	-304.69	-99.5739	871.236	-197.257	-210.652	857.004	-195.104	-278.608	989.023	-52.9588	-277.304	909.147	-88.9855	-290.563	963.624	-226.236	-426.221
-171.425	-190.993	1417.54	-174.124	-342.614	1418.19	-321.204	-222.034	1375.58	-322.85	-302.931	1380.91	-344.189	-327.452	1270	-486.804	-398.216	980.822	-266.649	-276.323	1173.59	-273.825	-245.561	932.366	-349.577	-476.704	1138.65	-395.656	-152.713	1210.41	-347.565	-85.9456	983.837	-300.423	-99.3035	871.262	-193.435	-210.807	856.343	-190.519	-279.571	986.084	-48.519	-274.896	909.203	-84.9116	-291.565	962.568	-222.192	-427.065
-166.851	-191.516	1416.94	-169.756	-343.136	1417.81	-316.727	-222.498	1375.14	-318.355	-303.396	1380.54	-340.04	-327.951	1269.72	-483.393	-399.253	981.277	-262.911	-277.245	1173.09	-270.485	-247.14	931.829	-345.673	-477.488	1138.81	-391.514	-153.472	1209.91	-343.613	-86.1823	983.695	-296.015	-99.3984	871.009	-189.694	-211.12	855.452	-186.154	-280.284	984.023	-44.6875	-273.626	908.764	-80.8484	-292.76	961.732	-218.143	-427.779
-162.344	-192.021	1416.47	-165.352	-343.64	1417.45	-312.328	-222.872	1374.89	-314.098	-303.781	1380.38	-336.119	-328.344	1269.6	-480.251	-400.248	981.96	-259.134	-278.003	1172.83	-267.121	-248.511	931.288	-341.946	-477.989	1138.99	-387.785	-154.043	1209.45	-339.284	-86.8104	983.386	-291.654	-99.8572	870.729	-185.201	-211.624	854.738	-181.839	-281.801	981.827	-40.9234	-273.823	908.128	-76.6489	-294.07	960.725	-214.272	-428.404
-158.093	-192.437	1416.18	-161.232	-344.054	1417.18	-308.127	-223.164	1374.83	-309.93	-304.073	1380.33	-332.562	-328.631	1269.79	-477.289	-401.173	982.66	-255.877	-278.453	1172.67	-264.421	-249.672	930.859	-338.503	-478.445	1139.44	-384.211	-154.373	1209.14	-334.957	-87.7094	983.173	-287.466	-100.848	870.408	-180.797	-212.363	854.211	-176.979	-284.386	978.832	-35.9951	-275.225	907.024	-72.8163	-295.463	959.754	-210.477	-428.729
-153.887	-192.811	1416.05	-157.321	-344.395	1417.01	-304.1	-223.285	1374.94	-306.004	-304.202	1380.52	-328.933	-328.763	1270.03	-474.569	-402.028	983.654	-252.731	-278.712	1172.72	-262.937	-250.723	930.511	-335.238	-478.78	1140.05	-380.974	-154.571	1209.01	-330.582	-88.8543	983.031	-283.695	-102.214	870.248	-176.201	-213.153	853.851	-172.227	-287.236	975.963	-31.5266	-277.053	905.92	-68.9664	-296.771	958.89	-207.013	-428.976
-149.915	-193.065	1416.05	-153.646	-344.633	1417	-300.253	-223.216	1375.3	-302.371	-304.151	1380.83	-325.744	-328.75	1270.53	-471.729	-402.889	984.715	-249.728	-278.954	1172.85	-260.787	-251.479	930.66	-332.2	-479.003	1140.87	-377.77	-154.557	1209.08	-326.479	-90.2795	982.908	-280.335	-103.854	870.201	-172.177	-214.358	853.724	-167.91	-289.462	974.783	-27.7059	-278.957	905.238	-64.8611	-297.746	958.145	-203.74	-429.045
-146.236	-193.241	1416.29	-150.17	-344.807	1417.09	-296.639	-223.052	1375.71	-298.889	-303.914	1381.17	-322.617	-328.61	1271.17	-469.203	-403.75	985.964	-247.03	-278.92	1173.17	-259.572	-252.127	930.915	-329.393	-479.129	1141.86	-374.813	-154.462	1209.33	-323.241	-91.4926	982.953	-277.487	-105.648	870.088	-170.267	-216.208	853.235	-163.994	-290.863	974.949	-23.5871	-280.343	904.909	-61.3849	-298.611	957.566	-200.635	-429.073
-142.703	-193.263	1416.58	-147.11	-344.812	1417.4	-293.275	-222.689	1376.24	-295.757	-303.619	1381.68	-319.818	-328.381	1271.85	-466.641	-404.615	987.23	-244.252	-278.91	1173.63	-257.997	-252.543	931.46	-326.836	-479.287	1143.09	-371.919	-154.258	1209.7	-320.573	-92.6924	983.008	-275.18	-107.433	869.968	-168.551	-218.073	852.967	-160.251	-291.307	976.538	-20.0981	-281.401	904.75	-57.7664	-299.266	957.498	-197.8	-429.118
-139.586	-193.129	1416.97	-144.299	-344.662	1417.89	-290.179	-222.245	1376.73	-292.934	-303.171	1382.32	-317.119	-328.077	1272.64	-464.332	-405.484	988.548	-241.852	-278.941	1174.14	-255.997	-252.719	932.256	-324.476	-479.458	1144.38	-369.227	-154.058	1210.12	-318.75	-93.5848	983.016	-273.477	-108.983	869.844	-166.598	-219.603	853.204	-157.515	-292.768	976.434	-17.8421	-282.513	904.592	-55.6944	-299.931	957.53	-195.339	-429.031
-136.727	-192.799	1417.46	-141.788	-344.353	1418.55	-287.484	-221.773	1377.37	-290.245	-302.654	1383.02	-314.497	-327.683	1273.32	-462.009	-406.292	989.861	-239.238	-278.919	1174.78	-254.843	-253.188	932.714	-322.25	-479.578	1145.83	-366.744	-153.894	1210.63	-317.128	-94.3426	983.026	-272.255	-110.315	869.734	-165.794	-221.177	853.348	-155.547	-292.708	978.559	-16.5156	-283.885	904.308	-53.6738	-300.454	957.924	-193.174	-429.016
-134.413	-192.259	1417.99	-139.483	-343.769	1419.4	-285.123	-221.216	1378.04	-287.997	-302.111	1383.79	-312.352	-327.305	1274.26	-459.677	-407.163	991.139	-237.058	-278.737	1175.37	-253.143	-253.544	933.316	-320.283	-479.755	1147.33	-364.545	-153.753	1211.1	-316.205	-94.764	982.99	-271.391	-111.252	869.636	-166.356	-222.657	853.229	-154.526	-292.007	981.103	-15.8225	-285.162	904.095	-52.721	-300.998	958.536	-190.823	-428.918
-132.261	-191.53	1418.61	-137.372	-343.051	1420.36	-282.98	-220.569	1378.59	-285.742	-301.446	1384.57	-310.03	-326.959	1275.01	-457.524	-408.15	992.521	-235.18	-278.67	1175.94	-251.326	-254.084	933.929	-318.21	-479.892	1148.75	-362.468	-153.72	1211.58	-315.315	-95.186	982.943	-270.727	-111.996	869.589	-164.952	-223.458	853.949	-153.242	-292.434	981.933	-15.2995	-286.228	904.19	-51.7978	-301.483	959.515	-188.706	-428.8
-130.451	-190.587	1419.34	-135.44	-342.126	1421.39	-280.977	-219.909	1379.11	-283.663	-300.712	1385.3	-307.912	-326.73	1275.93	-455.293	-409.196	993.831	-233.337	-278.49	1176.58	-250.134	-254.684	934.374	-316.176	-480.004	1150.11	-360.764	-153.753	1212.13	-314.726	-95.4369	982.967	-270.094	-112.578	869.631	-163.194	-223.948	855.008	-152.091	-293.09	982.365	-14.8691	-286.944	904.72	-50.9116	-301.865	960.529	-186.563	-428.681
-128.861	-189.562	1420.05	-133.503	-341.057	1422.5	-279.197	-219.181	1379.59	-281.962	-299.985	1386.05	-305.71	-326.476	1276.75	-453.414	-410.292	995.243	-231.333	-278.342	1177.34	-248.369	-255.269	935.05	-314.049	-480.126	1151.45	-359.182	-153.821	1212.74	-314.419	-95.5598	983.161	-269.574	-112.998	869.83	-161.557	-224.118	855.961	-151.032	-294.092	982.042	-14.2688	-287.254	905.575	-50.292	-302.15	961.427	-184.427	-428.531
-127.449	-188.513	1420.73	-131.904	-340.047	1423.58	-277.659	-218.489	1380.19	-280.129	-299.256	1386.74	-303.989	-326.312	1277.77	-451.538	-411.534	996.743	-229.782	-278.336	1177.95	-247.45	-256.046	935.543	-311.809	-480.253	1152.75	-357.819	-153.987	1213.41	-313.92	-95.7948	983.491	-269.247	-113.381	870.134	-161.55	-224.273	856.418	-150.143	-294.132	982.706	-13.4791	-287.16	906.523	-49.593	-302.234	962.307	-182.793	-428.485
-126.003	-187.25	1421.54	-129.939	-338.811	1424.73	-276.154	-217.812	1380.75	-278.394	-298.611	1387.54	-301.878	-326.1	1278.65	-449.902	-412.741	998.307	-228.008	-278.001	1178.79	-246.716	-256.724	936.142	-309.677	-480.313	1154.09	-356.661	-154.143	1214.2	-313.568	-95.9635	984.021	-269.359	-113.78	870.574	-161.335	-224.33	856.764	-148.888	-293.728	983.753	-12.5598	-286.843	907.385	-48.3982	-302.106	963.126	-180.249	-428.089
-124.628	-186.077	1422.25	-128.098	-337.637	1425.75	-274.69	-217.236	1381.39	-276.741	-297.976	1388.32	-300.092	-325.988	1279.73	-448.329	-414.083	1000	-226.589	-277.726	1179.58	-245.819	-257.348	936.877	-307.554	-480.476	1155.49	-355.547	-154.292	1215.03	-313.312	-96.2419	984.725	-269.467	-114.243	871.115	-161.031	-224.136	857.123	-147.36	-293.65	983.959	-11.6058	-286.067	907.885	-47.2338	-301.796	963.619	-178.317	-427.74
-123.401	-184.854	1422.89	-126.227	-336.449	1426.76	-273.449	-216.687	1382.28	-274.975	-297.424	1389.33	-298.368	-325.865	1280.88	-446.882	-415.347	1001.83	-225.047	-276.982	1180.75	-245.222	-257.9	937.738	-305.448	-480.657	1157.06	-354.618	-154.374	1215.99	-313.034	-96.6264	985.461	-269.821	-114.785	871.752	-160.489	-223.73	857.589	-145.301	-293.47	984.082	-10.2672	-285.076	908.155	-45.6257	-301.092	963.98	-176.191	-427.329
-122.328	-183.622	1423.57	-124.344	-335.208	1427.72	-272.05	-216.274	1383.15	-273.294	-297.017	1390.45	-296.813	-325.747	1282.2	-445.701	-416.554	1003.83	-223.943	-276.586	1181.65	-245.329	-258.412	938.498	-303.544	-480.897	1158.86	-353.778	-154.405	1217.15	-313.071	-97.0775	986.337	-270.48	-115.323	872.43	-160.387	-223.172	857.823	-143.26	-293.097	984.231	-8.95513	-283.93	908.332	-43.973	-300.166	964.085	-174.226	-426.835
-121.355	-182.365	1424.27	-122.455	-333.949	1428.68	-270.994	-215.917	1384.24	-271.768	-296.691	1391.69	-295.311	-325.582	1283.55	-444.633	-417.78	1005.92	-223.052	-276.368	1182.68	-244.907	-258.699	939.525	-301.747	-481.099	1160.73	-353.256	-154.433	1218.32	-313.579	-97.5951	987.318	-271.598	-115.855	873.136	-159.892	-222.425	858.112	-141.007	-292.815	983.882	-7.80707	-282.588	908.032	-42.2765	-298.93	963.858	-172.376	-426.197
-120.446	-181.117	1425.05	-120.6	-332.687	1429.65	-270.07	-215.622	1385.5	-270.219	-296.394	1392.95	-293.957	-325.473	1285	-443.891	-419.025	1008.15	-222.167	-276.069	1183.74	-245.067	-259.097	940.503	-300.213	-481.27	1162.71	-352.822	-154.475	1219.68	-314.371	-98.1019	988.258	-273.042	-116.439	873.865	-160.485	-221.673	858.041	-138.609	-291.369	984.438	-6.80572	-280.967	906.919	-40.5005	-297.115	963.326	-170.95	-425.615
-119.783	-179.818	1425.91	-118.875	-331.447	1430.68	-269.293	-215.447	1386.75	-268.837	-296.204	1394.28	-293.081	-325.416	1286.6	-443.221	-420.277	1010.46	-221.222	-275.723	1184.94	-245.373	-259.488	941.612	-298.958	-481.482	1164.81	-353.002	-154.67	1221.25	-315.512	-98.612	989.297	-274.91	-117.046	874.761	-161.682	-221.076	857.669	-136.395	-289.984	984.636	-6.03402	-279.174	905.49	-39.1906	-294.997	962.325	-169.823	-425.145
-119.355	-178.608	1426.84	-117.371	-330.216	1431.75	-268.694	-215.294	1388.03	-267.568	-296.046	1395.65	-292.068	-325.247	1288.25	-442.59	-421.564	1012.75	-220.619	-275.479	1186.34	-245.736	-259.815	942.761	-297.961	-481.695	1166.98	-352.731	-154.792	1222.79	-317.274	-99.1346	990.36	-277.064	-117.616	875.606	-162.397	-220.26	857.411	-133.46	-286.887	986.577	-5.14558	-277.51	903.647	-36.7687	-291.951	961.193	-168.857	-424.716
-119.193	-177.367	1427.84	-116.015	-328.994	1432.9	-268.339	-215.266	1389.47	-266.577	-296.015	1397.14	-291.381	-325.124	1289.96	-442.312	-422.95	1015.19	-220.355	-275.463	1187.69	-246.234	-260.269	944.054	-297.281	-481.994	1169.26	-352.786	-154.945	1224.42	-319.563	-99.6238	991.463	-279.87	-118.219	876.483	-165.765	-219.98	856.596	-132.469	-285.404	985.823	-6.06604	-275.278	900.676	-37.3852	-289.251	958.836	-168.211	-424.466
-119.52	-176.175	1428.75	-115.121	-327.87	1434.1	-268.235	-215.36	1390.9	-265.791	-296.1	1398.72	-290.865	-325.119	1291.67	-442.053	-424.469	1017.48	-220.134	-275.692	1189.08	-246.838	-260.789	945.479	-296.577	-482.365	1171.39	-352.94	-155.201	1226.07	-321.729	-100.114	992.48	-282.855	-118.789	877.266	-166.435	-218.881	855.959	-130.609	-285.181	983.083	-6.84736	-273.288	897.178	-37.6516	-286.018	956.28	-167.85	-424.375
-120.068	-174.929	1429.84	-113.907	-326.533	1435.52	-268.61	-215.7	1392.46	-265.311	-296.418	1400.53	-290.717	-325.268	1293.54	-441.937	-425.969	1019.81	-220.304	-275.771	1190.74	-247.565	-261.486	947.127	-296.528	-482.763	1173.75	-353.208	-155.528	1227.75	-324.292	-100.529	993.614	-286.652	-119.356	878.077	-169.478	-218.231	855.426	-129.277	-282.525	983.222	-7.81918	-271.578	893.441	-37.6947	-282.482	953.15	-167.946	-424.333
-121.245	-173.671	1430.96	-112.982	-325.209	1436.92	-269.331	-216.388	1394.26	-264.935	-297.019	1402.39	-290.845	-325.593	1295.47	-441.984	-427.576	1022.16	-220.655	-276.029	1192.47	-248.657	-262.3	948.768	-296.429	-483.254	1176.01	-353.825	-156.003	1229.57	-327.473	-101.206	994.803	-290.622	-120.068	878.918	-172.596	-217.627	854.731	-127.833	-279.897	982.602	-9.38744	-269.421	888.917	-37.9878	-278.816	949.301	-168.053	-424.463
-122.876	-172.476	1432.07	-112.442	-323.926	1438.33	-270.449	-217.51	1396.11	-264.869	-298.047	1404.44	-291.005	-326.143	1297.33	-442.116	-429.221	1024.51	-221.048	-276.314	1193.93	-250.134	-263.179	950.491	-296.18	-483.869	1178.08	-354.448	-156.609	1231.49	-330.579	-101.882	996.035	-295.006	-120.872	879.946	-176.285	-217.295	853.845	-126.542	-276.454	982.475	-11.7409	-267.387	883.82	-38.3961	-275.109	944.832	-168.084	-424.698
-125.294	-171.162	1433.62	-111.62	-322.326	1439.95	-272.009	-219.15	1398.22	-264.794	-299.525	1406.56	-291.506	-326.829	1299.35	-442.404	-430.837	1026.8	-222.067	-276.877	1195.46	-251.636	-264.067	952.358	-296.734	-484.54	1180.47	-355.466	-157.502	1233.6	-334.329	-102.648	997.564	-299.455	-121.875	881.187	-180.732	-217.306	852.652	-125.191	-272.461	982.224	-14.8645	-265.367	877.837	-39.1878	-271.331	939.566	-168.747	-425.05
-128.296	-169.806	1435.27	-111.277	-320.646	1441.45	-273.948	-221.253	1400.43	-264.799	-301.457	1408.74	-292.081	-327.775	1301.36	-442.912	-432.516	1029.14	-223.167	-277.608	1197.16	-256.463	-266.58	953.031	-297.09	-485.44	1182.72	-356.661	-158.618	1235.85	-337.995	-103.599	999.424	-303.804	-123.086	882.743	-185.427	-217.808	851.369	-123.419	-268.125	981.458	-18.6664	-263.294	870.728	-40.1845	-267.725	933.719	-169.329	-425.421
-131.827	-168.53	1437.1	-110.817	-318.964	1443.13	-276.186	-223.97	1402.82	-264.743	-303.822	1411.04	-293.067	-329.045	1303.5	-443.605	-434.359	1031.56	-224.13	-278.338	1199.39	-258.192	-267.434	955.279	-297.484	-486.486	1184.98	-358.226	-160.064	1238.34	-341.786	-104.784	1001.56	-308.083	-124.521	884.644	-188.897	-217.973	850.217	-121.614	-265.003	979.143	-23.3361	-261.263	863.401	-41.5982	-264.146	927.698	-169.771	-425.958
-135.741	-167.459	1439.15	-110.777	-317.072	1444.72	-278.737	-227.111	1405.47	-264.838	-306.609	1413.51	-294.091	-330.413	1305.62	-444.311	-436.279	1033.85	-225.403	-279.315	1201.51	-260.535	-268.696	957.445	-298.104	-487.793	1187.25	-359.88	-161.717	1240.94	-345.397	-106.37	1004.01	-312.433	-126.227	886.838	-192.738	-218.481	849.227	-119.849	-262.043	976.533	-28.2841	-259.01	856.202	-43.2834	-260.733	921.478	-170.722	-426.603
-140.286	-166.476	1441.32	-110.633	-315.23	1446.44	-281.502	-230.758	1408.35	-264.797	-309.777	1416.08	-295.532	-332.11	1307.94	-445.114	-438.308	1036.15	-226.657	-280.303	1204.18	-262.314	-269.709	959.849	-298.789	-489.273	1189.64	-361.74	-163.634	1243.71	-348.968	-108.159	1006.72	-316.245	-127.825	889.301	-196.639	-218.917	847.948	-117.547	-258.217	974.066	-33.0895	-256.296	849.389	-44.1913	-257.399	915.516	-172.031	-427.244
-145.333	-165.738	1443.68	-110.367	-313.289	1448.28	-284.345	-234.809	1411.37	-265.076	-313.264	1418.87	-297.139	-333.968	1310.28	-446.109	-440.527	1038.5	-228.359	-281.934	1206.47	-263.977	-270.641	962.425	-299.458	-490.885	1192.03	-363.883	-165.69	1246.6	-352.151	-110.335	1009.63	-319.458	-129.698	892.056	-199.632	-219.136	846.855	-113.479	-251.97	972.684	-37.3323	-253.034	843.078	-42.7337	-253.821	910.955	-173.994	-427.986
-150.72	-165.093	1446.26	-110.22	-311.327	1450.29	-287.383	-239.284	1414.65	-265.198	-316.997	1421.82	-298.932	-336.124	1312.85	-447.131	-442.8	1040.87	-229.991	-282.924	1209.37	-262.844	-270.346	966.064	-300.184	-492.616	1194.51	-366.11	-167.849	1249.52	-355.035	-112.873	1012.63	-322.141	-131.462	895.014	-202.474	-219.042	845.822	-116.777	-264.197	959.364	-40.9904	-249.613	837.362	-48.5747	-256.632	902.92	-175.059	-428.888
-156.506	-164.693	1448.95	-110.399	-309.212	1452.41	-290.55	-244.104	1418.12	-265.121	-320.85	1424.84	-300.664	-338.531	1315.45	-448.12	-445.202	1043.38	-232.264	-284.499	1212.02	-262.267	-270.559	969.144	-300.781	-494.371	1196.97	-368.519	-170.19	1252.48	-357.525	-115.772	1015.65	-324.291	-133.233	898.094	-204.3	-218.639	845.19	-115.585	-266.699	952.699	-43.1141	-246.457	832.587	-48.7313	-257.125	897.535	-176.232	-430.024
-162.869	-164.445	1451.88	-110.585	-306.985	1454.6	-293.714	-249.258	1421.6	-265.218	-324.844	1427.93	-302.537	-341.173	1318.16	-449.098	-447.677	1045.64	-234.399	-285.969	1215	-270.456	-275.552	970.259	-301.307	-496.204	1199.36	-371.112	-172.781	1255.44	-359.285	-118.944	1018.78	-325.989	-134.914	901.296	-206.28	-217.909	844.648	-114.728	-268.943	946.553	-45.7561	-244.313	828.143	-48.2515	-258.516	892.62	-177.387	-431.178
-169.807	-164.388	1454.88	-111.182	-304.641	1456.9	-297.081	-254.658	1425.09	-265.25	-329.008	1430.94	-304.38	-344.033	1320.85	-450.084	-450.245	1047.99	-236.673	-287.472	1218.05	-272.153	-277.158	973.2	-301.944	-498.15	1201.62	-374.032	-175.629	1258.4	-360.66	-122.237	1021.99	-327.49	-136.688	904.504	-207.485	-216.814	844.504	-113.685	-271.242	940.501	-47.7647	-242.284	824.237	-46.7292	-260.945	887.914	-178.371	-432.361
-177.002	-164.653	1457.99	-112.58	-302.1	1459.11	-300.275	-260.426	1428.52	-265.452	-333.374	1433.95	-306.049	-346.952	1323.48	-451.137	-452.745	1050.22	-239.199	-289.048	1221.01	-275.195	-279.272	975.721	-302.242	-500.002	1203.59	-377.167	-178.782	1261.42	-361.908	-125.485	1025.45	-328.243	-138.055	908.129	-208.653	-215.647	844.652	-112.435	-272.791	936.035	-48.786	-240.729	821.549	-44.6135	-263.728	883.798	-179.558	-433.58
-185.463	-165.13	1461.08	-114.46	-299.487	1461.27	-304.087	-266.239	1431.98	-265.665	-337.522	1436.86	-308.134	-349.685	1325.98	-452.756	-455.088	1052.43	-241.974	-290.34	1224.2	-276.674	-280.527	978.826	-303.314	-501.558	1205.4	-380.53	-182.282	1264.62	-362.475	-128.351	1028.98	-328.164	-139.778	911.902	-209.168	-214.134	845.21	-110.656	-274.275	931.765	-49.4925	-238.936	819.581	-41.8531	-266.657	880.474	-180.618	-434.529
-193.502	-165.954	1464.64	-116.322	-296.822	1463.49	-306.913	-272.545	1435.27	-265.175	-341.824	1439.4	-310.113	-352.671	1328.51	-453.157	-457.95	1054.35	-243.868	-291.837	1227.3	-278.778	-281.899	981.671	-302.902	-503.673	1207.27	-384.527	-186.044	1267.78	-363.258	-130.662	1032.87	-328.191	-141.325	916.095	-209.094	-212.444	846.386	-109.571	-276.244	927.608	-49.9328	-236.977	818.651	-39.4854	-270.855	877.2	-181.804	-435.369
-201.806	-166.852	1468.22	-118.644	-294.05	1465.53	-310.227	-278.616	1438.59	-265.247	-345.79	1441.9	-312.312	-355.413	1330.84	-454.086	-460.674	1056.18	-246.994	-293.039	1229.84	-280.055	-282.426	984.542	-303.07	-505.414	1208.83	-388.656	-190.155	1271.09	-364.246	-132.678	1037.27	-327.631	-142.846	920.679	-209.447	-210.49	847.84	-108.432	-277.884	924.09	-49.849	-234.921	818.715	-37.1431	-275.406	874.294	-183.175	-435.934
-210.386	-168.002	1471.77	-121.37	-291.094	1467.52	-313.676	-284.591	1441.93	-265.564	-349.538	1444.28	-314.782	-358.202	1333.22	-455.15	-463.32	1058.03	-249.898	-294.021	1232.84	-281.596	-282.916	987.276	-303.532	-507.149	1210.47	-392.983	-194.581	1274.58	-365.608	-134.423	1042.58	-327.94	-144.576	925.67	-209.63	-208.632	850.208	-107.85	-279.937	920.666	-48.7082	-232.269	819.897	-35.982	-280.522	870.831	-184.847	-436.29
-219.518	-169.163	1475.35	-124.594	-287.968	1469.48	-317.179	-290.462	1445.2	-266.249	-352.967	1446.71	-317.665	-360.902	1335.53	-456.132	-466.027	1059.75	-253.226	-294.91	1235.76	-284	-283.576	989.72	-304.036	-508.979	1212.27	-397.458	-199.344	1278.31	-367.567	-136.284	1048.65	-329.023	-146.823	930.671	-210.288	-205.964	853.205	-108.073	-283.164	915.189	-46.4448	-228.735	822.558	-35.6254	-284.923	867.502	-186.764	-436.466
-228.341	-170.615	1478.79	-128.502	-284.475	1471.6	-321.271	-296.005	1448.53	-267.642	-355.927	1449.28	-321.178	-363.246	1337.7	-458.31	-468.416	1061.54	-256.377	-295.599	1238.9	-286.167	-284.182	992.197	-305.481	-510.93	1214.27	-402.086	-204.343	1282.37	-370.775	-138.931	1054.81	-332.957	-149.336	935.847	-213.014	-202.64	857.131	-114.793	-293.522	895.057	-43.6714	-224.958	826.747	-39.2235	-287.453	863.799	-188.822	-436.42
-238.789	-171.989	1481.64	-133.012	-280.584	1473.95	-324.605	-301.915	1451.48	-268.325	-359.137	1451.84	-323.932	-366.118	1340.21	-458.264	-471.75	1062.92	-260.003	-296.307	1242.06	-287.53	-284.387	994.929	-305.692	-514.255	1216.86	-406.857	-209.177	1286.48	-376.751	-142.358	1060.19	-341.249	-151.456	940.453	-219.504	-198.723	860.92	-124.569	-299.347	870.335	-42.0288	-221.44	832.124	-45.6836	-285.217	861.751	-191.565	-436.06
-249.72	-173.698	1484.4	-138.066	-276.424	1476.52	-328.642	-308.023	1454.48	-268.953	-362.266	1454.57	-327.028	-368.913	1342.73	-459.299	-475.033	1064.4	-264.172	-297.221	1245.23	-282.41	-279.977	999.974	-306.105	-517.036	1219.17	-411.747	-213.812	1290.52	-386.774	-147.036	1062.98	-353.876	-153.211	943.755	-229.665	-195.029	864.064	-135.2	-298.803	851.881	-44.9969	-218.084	838.85	-54.8733	-278.568	862.519	-195.364	-435.381
-260.485	-175.91	1487.07	-143.896	-272.17	1479.09	-332.494	-314.095	1457.55	-270.47	-364.992	1457.67	-331.055	-371.993	1345.26	-460.643	-478.435	1066.29	-268.458	-298.411	1248.47	-287.114	-280.805	1003.15	-306.773	-519.769	1221.95	-417.087	-218.776	1294.38	-400.833	-152.345	1064.51	-370.522	-154.612	945.865	-246.039	-192.234	865.973	-145.802	-295.04	846.15	-51.3717	-213.072	849.162	-67.3542	-266.967	865.924	-198.972	-434.251
-272.428	-178.287	1489.92	-150.38	-268.088	1481.51	-335.975	-320.653	1460.82	-271.079	-367.911	1460.56	-333.788	-375.51	1347.73	-461.11	-482.275	1067.97	-273.186	-299.463	1251.66	-291.819	-281.632	1006.33	-306.325	-522.402	1224.48	-423.462	-223.28	1297.49	-418.841	-156.489	1066.28	-392.467	-156.694	947.19	-266.45	-188.275	867.887	-156.375	-288.06	853.143	-65.5957	-202.945	857.209	-82.5825	-249.183	871.673	-201.922	-432.338
-284.383	-181.128	1493.21	-157.579	-264.181	1483.82	-340.038	-326.808	1464.05	-272.694	-370.262	1463.18	-336.862	-378.655	1350.16	-461.818	-486.311	1069.78	-278.207	-300.261	1254.85	-296.836	-282.506	1009.2	-305.633	-524.374	1227	-430.981	-227.766	1299.94	-440.026	-160.948	1068.51	-417.79	-160.032	948.291	-290.419	-184.952	869.645	-164.662	-275.478	878.087	-88.7112	-185.688	861.33	-101.822	-224.803	879.736	-204.042	-430.524
-296.601	-184.215	1496.68	-165.451	-260.368	1486.06	-344.316	-332.74	1467.06	-274.057	-372.197	1465.52	-340.258	-381.282	1352.4	-462.265	-490.585	1071.51	-283.998	-300.907	1257.88	-303.216	-283.029	1011.97	-304.459	-525.609	1229.03	-440.308	-232.287	1302	-464.37	-166.467	1071.02	-447.47	-165.326	949.415	-317.69	-182.093	872.915	-173.366	-247.576	916.677	-120.661	-161.218	862.861	-125.165	-195.032	890.174	-205.512	-428.339
-309.353	-187.481	1500.31	-174.15	-256.65	1488.42	-348.865	-338.33	1469.62	-276.544	-373.951	1467.47	-343.661	-383.41	1354.58	-463.044	-495.047	1073.12	-290.625	-300.746	1260.43	-310.971	-283.027	1014.78	-303.199	-526.083	1230.56	-450.692	-237.664	1303.63	-490.905	-174.428	1074.14	-479.561	-171.808	951.784	-346.841	-180.792	878.155	-186.2	-211.188	954.2	-163.041	-133.125	860.798	-154.906	-162.985	901.878	-206.953	-425.506
-322.519	-190.804	1504.04	-183.835	-252.823	1490.82	-353.93	-343.453	1471.79	-279.737	-375.072	1468.91	-347.449	-385.193	1356.44	-463.188	-499.75	1074.3	-298.143	-299.938	1262.49	-320.619	-282.792	1017.46	-301.559	-525.594	1231.62	-462.689	-243.898	1305.24	-517.717	-185.103	1078.08	-512.491	-180.712	955.555	-377.186	-180.194	886.905	-199.281	-174.748	991.674	-215.219	-111.439	858.735	-196.689	-132.401	913.456	-208.168	-421.632
-336.395	-194.128	1507.72	-194.759	-248.656	1493.31	-359.732	-347.94	1473.61	-283.85	-375.454	1469.96	-351.753	-386.718	1358.01	-463.209	-504.685	1075.23	-308.33	-299.056	1264.4	-332.161	-282.323	1020	-300.132	-524.292	1232.48	-475.816	-251.739	1307.37	-546.97	-198.717	1083.06	-546.424	-192.598	960.946	-408.889	-178.728	899.915	-245.569	-127.19	1012.88	-272.478	-100.86	866.094	-243.221	-102.196	927.596	-210.092	-416.675
-351.789	-197.407	1511.38	-206.934	-243.866	1496.01	-366.502	-352.035	1475.46	-288.532	-374.838	1471	-356.735	-388.237	1359.29	-462.975	-509.72	1076.01	-317.006	-297.413	1266.65	-342.34	-282.208	1022.16	-298.836	-522.351	1233.04	-489.444	-261.295	1310.33	-575.561	-215.988	1089.91	-579.996	-207.933	967.844	-441.527	-175.619	915.037	-298.965	-83.5203	1031.13	-322.457	-95.4024	881.94	-294.753	-74.7583	944.453	-212.675	-410.941
-368.162	-201.071	1514.73	-220.78	-238.263	1498.94	-373.687	-356.029	1476.87	-294.034	-373.943	1472.13	-362.187	-389.98	1360.47	-462.383	-514.76	1076.59	-328.991	-296.364	1268.28	-352.477	-282.04	1024.4	-297.456	-519.511	1233.3	-503.427	-272.466	1313.9	-602.688	-235.826	1097.49	-611.213	-226.865	975.828	-476.29	-172.218	931.424	-363.123	-46.4212	1049.6	-366.227	-87.4023	903.812	-350.677	-50.6759	964.602	-215.088	-404.719
-386.077	-205.084	1518.06	-236.509	-232.133	1501.82	-381.061	-359.334	1478.22	-300.386	-372.27	1473.52	-367.39	-391.744	1361.68	-461.551	-519.824	1077.21	-341.636	-295.305	1270.1	-364.606	-281.598	1025.5	-297.121	-516.279	1233.56	-517.464	-285.01	1318.25	-627.56	-258.073	1105.62	-640.916	-247.867	984.52	-513.591	-169.834	948.806	-441.164	-25.6026	1071.43	-410.007	-74.9864	931.188	-414.806	-31.6745	989.906	-217.949	-398.154
-405.477	-209.788	1521.58	-253.771	-225.719	1504.71	-388.891	-363.061	1480.08	-307.422	-370.148	1475.07	-372.645	-393.254	1363	-460.614	-524.933	1077.9	-354.782	-294.578	1272.19	-379.738	-277.939	1028.06	-296.765	-512.808	1233.78	-530.487	-298.984	1322.7	-649.305	-282.651	1114.12	-667.679	-270.209	993.677	-553.577	-169.047	966.874	-523.633	-24.1215	1095.82	-457.362	-56.7595	962.357	-482.892	-19.9972	1018.97	-220.872	-390.983
-424.397	-216.098	1524.37	-273.197	-219.208	1507.62	-396.664	-366.844	1481.82	-314.882	-367.431	1476.51	-377.746	-394.411	1364.48	-458.396	-529.555	1078.42	-369.083	-294.829	1274.15	-396.421	-276.118	1030.28	-297.357	-509.013	1233.99	-542.435	-314.411	1327.56	-666.611	-308.368	1122.86	-689.819	-293.303	1003.48	-595.145	-170.999	986.919	-601.512	-40.2669	1122.64	-513.22	-34.3778	997.848	-554.097	-17.4611	1051.6	-224.032	-383.122
-444.862	-223.68	1527.07	-293.89	-212.964	1510.8	-404.318	-371.076	1483.06	-322.416	-364.3	1477.86	-382.765	-395.664	1366.45	-456.7	-534.23	1079.41	-379.979	-294.249	1276.95	-414.16	-277.207	1034.51	-297.899	-504.948	1234.44	-552.205	-330.566	1331.98	-678.701	-333.011	1130.69	-706.17	-316.323	1012.9	-637.313	-177.642	1008.62	-664.812	-71.9333	1150.3	-582.313	-16.1747	1040.91	-623.587	-27.027	1085.8	-227.995	-374.773
-464.932	-232.796	1529.75	-315.806	-207.442	1513.85	-411.149	-375.072	1484.21	-330.262	-360.676	1479.22	-387.576	-396.864	1368.83	-455.04	-538.761	1080.53	-395.466	-295.829	1279.12	-433.286	-279.854	1038.45	-298.098	-500.962	1235.62	-560.851	-346.338	1336.58	-686.297	-355.403	1136.49	-717.451	-337.684	1020.33	-675.773	-189.783	1029.51	-712.166	-113.487	1177.26	-658.249	-14.2741	1088.02	-685.896	-47.6377	1119.72	-235.149	-367.435
-484.03	-242.827	1532.98	-336.858	-203.185	1517.15	-417.867	-378.909	1486.18	-337.808	-356.867	1481.14	-392.365	-398.187	1371.3	-453.711	-543.397	1081.87	-411.075	-298.494	1281.6	-450.116	-282.889	1042.39	-298.348	-496.605	1236.61	-568.96	-361.384	1340.93	-690.949	-374.955	1139.86	-725.15	-356.238	1025.07	-707.558	-206.008	1049.18	-745.492	-157.203	1199.11	-726.88	-33.0495	1132.35	-737.23	-75.7663	1152.26	-244.657	-360.482
-501.911	-253.298	1537.11	-359.024	-200.951	1520.1	-422.143	-382.772	1488.75	-345.901	-353.248	1483.52	-398.378	-399.928	1374.44	-451.135	-546.956	1083.08	-426.147	-302.008	1284.92	-467.758	-287.468	1046.73	-299.955	-492.51	1238.05	-578.251	-376.067	1345.22	-695.965	-391.223	1141.17	-730.999	-371.196	1027.18	-732.733	-223.804	1066.58	-771.538	-198.211	1218.4	-777.411	-65.8737	1170.58	-777.174	-108.861	1182.74	-256.246	-354.327
-518.93	-263.799	1542.33	-380.979	-200.868	1523.29	-428.99	-387.053	1492.94	-355.664	-350.839	1486.72	-406.303	-402.345	1378.36	-448.982	-550.7	1084.55	-441.476	-306.758	1289.56	-484.442	-293.779	1050.4	-303.863	-488.675	1240.72	-588.779	-391.097	1349.37	-702.301	-405.171	1140.92	-736.306	-382.41	1027.77	-750.818	-240.068	1080.52	-793.22	-235.66	1237.63	-808.417	-102.042	1202.95	-806.157	-144.236	1210.29	-269.136	-348.434
-535.185	-274.47	1548.34	-401.801	-202.661	1527.17	-437.669	-391.81	1498	-367.049	-350.523	1490.93	-416.254	-405.559	1382.49	-446.698	-553.672	1086.54	-457.293	-311.461	1294.71	-500.596	-298.772	1054.81	-309.304	-485.259	1244.1	-599.696	-406.406	1352.79	-710.476	-417.171	1139.95	-742.352	-390.82	1028.34	-763.817	-254.495	1092.59	-806.825	-270.218	1255.44	-826.058	-136.808	1230.13	-824.372	-178.565	1233.81	-282.928	-342.854
-551.236	-285.652	1554.47	-421.881	-206.2	1532.18	-447.717	-397.087	1503.04	-379.743	-351.908	1495.12	-427.191	-409.624	1386.19	-445.882	-555.635	1089.18	-473.529	-316.451	1299.55	-517.286	-303.76	1059.08	-315.425	-481.617	1247.77	-610.892	-421.698	1355.96	-718.727	-427.643	1140.03	-749.691	-397.956	1029.97	-773.161	-266.757	1102.9	-807.39	-299.144	1270.05	-835.942	-168.648	1252.39	-832.794	-208.285	1252.73	-296.733	-337.036
-567.008	-297.596	1560.14	-442.723	-211.183	1537.86	-457.988	-402.627	1507.37	-392.863	-354.27	1499.18	-438.457	-414.287	1389.79	-445.884	-557.584	1092.32	-489.797	-321.925	1304.87	-537.487	-308.346	1064.98	-322.095	-477.213	1251.9	-620.935	-436.403	1358.89	-726.858	-437.933	1141.98	-758.091	-404.946	1032.99	-779.547	-277.143	1111.7	-797.914	-319.016	1280.48	-841.102	-195.251	1269.7	-833.789	-230.365	1267.49	-310.279	-330.865
-582.729	-310.143	1565.38	-463.568	-217.056	1543.84	-468.056	-408.336	1510.99	-406.09	-357.102	1503.23	-448.894	-418.425	1393.05	-446.483	-559.581	1095.52	-504.904	-328.077	1309.73	-548.801	-317.758	1067.98	-328.326	-472.128	1255.85	-628.533	-450.409	1361.6	-734.393	-448.543	1145.54	-766.988	-412.336	1037.41	-783.357	-285.746	1118.91	-785.257	-330.082	1287.92	-841.836	-213.764	1283.31	-830.246	-244.457	1279.07	-324.25	-324.321
-597.341	-323.589	1569.69	-483.967	-223.715	1549.84	-478.202	-414.465	1514.14	-418.956	-360.168	1507.28	-457.053	-421.375	1396.63	-447.843	-560.493	1098.61	-518.776	-334.264	1313.83	-562.796	-325.814	1072.04	-334.438	-466.481	1258.98	-634.973	-463.715	1364.86	-741.445	-459.103	1149.94	-775.739	-419.95	1042.78	-785.118	-292.793	1124.62	-773.417	-335.354	1293.8	-836.471	-222.3	1292.75	-823.781	-251.669	1287.58	-338.763	-318.44
-611.734	-336.683	1573.81	-504.215	-230.708	1555.73	-487.513	-420.64	1517.28	-431.692	-363.188	1511.6	-464.126	-423.526	1400.28	-447.542	-560.923	1101.77	-531.459	-340.862	1317.89	-577.236	-333.064	1076.28	-339.108	-459.714	1261.42	-639.661	-476.084	1368.05	-748.341	-469.103	1155	-783.923	-427.24	1048.69	-785.224	-298.566	1128.81	-765.384	-337.482	1298.97	-827.974	-221.97	1298.26	-815.393	-253.737	1293.28	-354.095	-312.771
-625.944	-350.124	1577.83	-524.015	-237.764	1561.2	-497.119	-426.673	1520.93	-444.328	-366.184	1516.22	-471.256	-425.764	1404.01	-448.43	-560	1104.09	-544.535	-348.098	1322.27	-589.722	-341.11	1080.52	-343.624	-452.474	1263.65	-644.088	-488.075	1371.57	-754.927	-478.453	1160.2	-791.349	-434.035	1054.63	-783.801	-303.542	1131.2	-760.829	-338.295	1303.8	-817.119	-216.703	1299.35	-806.333	-252.776	1296.43	-370.121	-307.843
-638.905	-362.42	1581.27	-542.667	-245.312	1566.3	-506.476	-432.641	1524.96	-456.659	-369.344	1520.9	-478.285	-428.203	1407.41	-447.109	-558.658	1106.55	-555.984	-354.258	1326.04	-600.491	-349.961	1084.07	-348.467	-445.19	1266.29	-647.164	-499.228	1374.99	-760.222	-486.467	1165.35	-797.423	-440.564	1060.13	-781.258	-307.753	1132.38	-757.764	-337.598	1307.53	-803.78	-208.544	1295.54	-796.407	-249.986	1297.32	-385.458	-303.699
-650.926	-374.571	1584.46	-560.676	-253.133	1570.84	-515.426	-438.498	1528.8	-468.799	-372.704	1525.5	-485.074	-430.709	1410.72	-444.896	-556.095	1108.97	-567.336	-361.042	1329.93	-611.26	-358.812	1087.62	-353.737	-437.822	1269.58	-649.437	-509.947	1377.92	-764.598	-493.977	1170.2	-801.92	-447.027	1065.21	-779.053	-312.833	1133.06	-754.712	-336.417	1310.37	-790.422	-200.667	1287.96	-786.307	-247.733	1296.81	-400.244	-299.694
-662.497	-386.407	1587.45	-577.694	-261.107	1575.04	-524.414	-444.293	1532.38	-480.474	-376.259	1529.79	-490.958	-433.015	1413.98	-441.73	-552.202	1111.74	-577.839	-367.865	1333.66	-621.321	-367.253	1090.93	-361.185	-429.947	1272.67	-651.008	-520.113	1380.53	-767.839	-501.081	1174.62	-805.28	-453.779	1069.33	-776.473	-318.563	1132.88	-751.716	-336.056	1312.4	-778.68	-196.384	1277.31	-776.902	-247.418	1295.64	-415.093	-295.604
-673.323	-397.845	1590.09	-593.654	-269.124	1578.94	-533.094	-449.887	1535.57	-491.721	-379.98	1533.63	-496.224	-434.633	1417.46	-439.735	-547.953	1114.26	-587.353	-374.444	1336.91	-630.875	-375.348	1094.33	-368.071	-420.997	1276.33	-652.313	-529.785	1382.86	-770.118	-508.158	1178.15	-807.361	-461.157	1072.54	-774.726	-325.208	1132.47	-749.128	-337.322	1314.54	-769.675	-197.534	1265.67	-768.827	-249.597	1294.65	-430.882	-291.37
-683.399	-408.713	1592.32	-608.701	-276.996	1582.5	-541.318	-454.824	1538.46	-502.183	-383.686	1537.33	-502.227	-434.865	1420.85	-437.554	-542.992	1117.12	-596.034	-380.627	1339.93	-639.393	-383.065	1097.22	-374.945	-411.272	1280.17	-653.422	-538.769	1385.04	-771.612	-515.7	1180.79	-808.238	-469.115	1074.82	-773.698	-332.718	1132.2	-746.04	-340.601	1316.88	-763.748	-204.013	1255.34	-762.637	-254.078	1294.06	-445.815	-287.745
-692.54	-418.91	1594.28	-622.7	-284.637	1585.86	-548.885	-459.747	1541.3	-512.139	-387.327	1540.89	-507.642	-435.082	1424.26	-435.57	-537.448	1120.16	-604.231	-386.45	1342.97	-647.193	-390.799	1100.16	-381.351	-401.08	1283.78	-654.165	-546.959	1387.14	-771.841	-523.923	1182.33	-807.931	-477.763	1076.22	-773.507	-341.125	1132.36	-742.436	-345.23	1319.75	-761.405	-213.587	1247.57	-757.946	-260.135	1293.68	-461.938	-284.628
-700.778	-428.416	1595.9	-635.768	-291.908	1588.95	-555.7	-464.095	1544.09	-521.237	-390.588	1544.48	-512.276	-434.935	1427.31	-434.386	-531.471	1123.06	-611.698	-392.005	1345.84	-655.055	-398.77	1103.21	-388.863	-390.223	1286.75	-654.195	-554.406	1389.32	-770.796	-533.326	1182.97	-806.896	-487.286	1077.07	-772.95	-349.896	1131.99	-737.57	-350.621	1322.03	-762.143	-224.093	1242.5	-754.929	-267.302	1293.11	-478.228	-282.574
-708.205	-437.079	1597.37	-647.6	-298.599	1591.67	-562.094	-467.778	1546.79	-529.619	-393.502	1548.05	-517.046	-434.96	1430.11	-433.354	-525.046	1125.72	-618.503	-397.178	1348.63	-661.711	-405.559	1106.2	-395.239	-378.939	1289.82	-653.014	-561.514	1391.15	-768.562	-544.153	1183.29	-804.583	-497.643	1077.33	-778.784	-364.084	1135.4	-731.602	-356.074	1322.91	-764.805	-233.864	1239.83	-753.133	-275.075	1291.96	-493.218	-280.549
-714.916	-444.929	1598.8	-658.081	-304.966	1594.13	-567.722	-471.451	1549.38	-537.27	-396.038	1551.2	-520.99	-434.525	1432.73	-432.644	-517.962	1128.32	-624.729	-401.849	1351.19	-668.161	-412.717	1109.42	-404.195	-367.02	1292.56	-650.912	-568.401	1392.95	-764.409	-555.995	1183.07	-801.853	-509.257	1077.1	-778.455	-374.596	1131.69	-726.498	-362.204	1321.97	-769.539	-243.106	1238.79	-752.947	-283.445	1290.33	-508.793	-278.883
-721.123	-452.071	1600.24	-668.331	-310.423	1596.54	-572.449	-473.992	1552.06	-544.277	-397.989	1554.43	-524.848	-433.666	1435.46	-432.109	-510.103	1130.7	-630.604	-405.893	1353.62	-674.402	-420.245	1112.85	-414.058	-355.168	1295.61	-647.786	-574.916	1394.47	-759.795	-568.703	1182.67	-797.065	-521.859	1076.22	-778.126	-385.107	1127.99	-724.126	-370.223	1319.43	-775.282	-252.565	1238.42	-754.249	-293.041	1288.11	-524.57	-277.891
-726.458	-458.67	1601.63	-677.974	-315.379	1599.27	-576.936	-476.577	1554.39	-549.937	-399.733	1557.51	-529.495	-432.277	1437.65	-432.072	-501.469	1132.98	-635.976	-409.393	1355.83	-679.773	-427.343	1115.85	-424.693	-344.015	1298.81	-643.666	-580.625	1395.76	-753.457	-581.725	1181.81	-791.84	-535.896	1074.97	-776.898	-397.008	1123.75	-723.608	-380.16	1314.83	-780.259	-262.657	1237.54	-756.07	-303.089	1285.04	-540.084	-277.204
-730.997	-464.897	1603	-686.17	-320.238	1601.81	-581.19	-478.886	1556.47	-556.765	-401.504	1559.92	-533.506	-430.466	1440.06	-432.623	-492.068	1134.9	-641.28	-412.542	1357.97	-684.748	-433.747	1119	-435.796	-333.586	1301.9	-638.828	-585.448	1396.95	-745.001	-594.643	1180.62	-785.567	-551.149	1073.37	-773.52	-409.738	1119.44	-726.008	-391.636	1310.21	-783.639	-273.12	1235.47	-759.057	-313.777	1281.68	-554.381	-277.319
-735.313	-470.839	1604.43	-693.787	-325.166	1604.22	-584.848	-480.926	1558.38	-562.809	-402.94	1562.34	-537.943	-428.802	1442.36	-433.763	-482.012	1136.6	-646.396	-415.446	1360.1	-689.188	-439.049	1121.76	-446.638	-323.927	1304.72	-634.071	-589.285	1398.12	-735.639	-608.023	1179	-777.474	-567.224	1071.24	-767.855	-422.95	1115.21	-731.302	-404.013	1306.5	-785.626	-283.931	1231.91	-763.281	-325.139	1277.82	-567.466	-277.969
-739.234	-476.57	1605.98	-700.886	-329.96	1606.73	-588.36	-482.867	1560.32	-567.638	-404.401	1564.83	-542.575	-426.984	1444.57	-435.918	-471.549	1137.95	-651.369	-418.214	1362.25	-693.997	-443.411	1124.71	-457.305	-315.101	1307.55	-629.08	-592.277	1399.26	-730.588	-623.879	1179.6	-768.252	-584.029	1069.04	-765.028	-437.172	1113	-738.784	-417.418	1303.95	-791.658	-296.619	1231.77	-769.63	-337.639	1274.29	-579.025	-279.284
-742.707	-482.046	1607.68	-707.49	-334.599	1609.33	-591.56	-484.724	1562.4	-572.791	-405.785	1567.4	-547.065	-425.146	1446.74	-438.55	-461.095	1139.21	-656.2	-420.883	1364.47	-698.416	-447.203	1127.42	-467.48	-306.857	1310.38	-624.444	-594.646	1400.31	-717.238	-636.126	1178.55	-757.74	-601.075	1066.79	-761.966	-451.41	1110.57	-742.77	-431.841	1298.79	-803.372	-315.18	1241.3	-777.903	-353.001	1272.41	-590.107	-280.742
-745.434	-487.218	1609.29	-712.996	-338.794	1611.82	-594.471	-486.645	1564.49	-577.687	-407.278	1569.85	-551.662	-423.326	1448.69	-442.357	-450.937	1140.27	-660.33	-423.431	1366.42	-702.445	-450.425	1129.88	-477.884	-299.163	1313.29	-619.401	-596.756	1401.26	-705.076	-648.228	1178.26	-745.356	-618.205	1064.38	-761.108	-468.346	1107.58	-742.942	-446.859	1290.27	-807.257	-332.423	1242.1	-786.724	-369.268	1269.13	-600.849	-282.095
-748.667	-492.349	1611.63	-719.04	-343.378	1614.57	-597.157	-488.608	1566.49	-581.929	-408.942	1572.1	-555.534	-421.608	1450.79	-446.762	-441.179	1141.34	-665.274	-426.268	1368.75	-706.357	-453.699	1132.31	-488.176	-292.341	1316.02	-614.35	-598.532	1402.12	-691.303	-659.434	1178.06	-732.029	-634.684	1062.79	-760.856	-485.708	1104.74	-748.702	-463.868	1285.16	-814.947	-350.905	1232.33	-795.436	-385.768	1264.76	-610.938	-283.487
-751.013	-497.188	1613.71	-724.322	-347.834	1617.03	-599.915	-490.577	1568.36	-585.916	-410.718	1574.24	-559.776	-419.992	1452.7	-451.433	-431.904	1142.3	-669.382	-429.036	1370.79	-710.153	-457.023	1134.72	-498.64	-286.374	1318.59	-609.081	-599.856	1402.73	-677.235	-669.87	1178.4	-718.049	-650.747	1062.44	-760.443	-504.071	1101.65	-759.739	-481.477	1282.08	-822.637	-369.387	1222.55	-802.334	-401.594	1258.37	-620.864	-284.935
-752.675	-501.741	1615.62	-728.828	-352.025	1619.32	-601.48	-492.441	1570.2	-589.49	-412.583	1576.24	-563.883	-418.834	1454.75	-456.583	-422.989	1143.11	-673.029	-431.928	1372.8	-713.875	-460.36	1137.16	-509.255	-281.124	1321.02	-603.571	-600.759	1403.15	-664.119	-679.719	1178.75	-702.346	-665.672	1062.58	-757.414	-522.874	1098.27	-771.901	-499.1	1279.08	-827.619	-386.953	1210.76	-811.763	-421.683	1249.35	-630.693	-286.55
-755.141	-506.326	1617.95	-732.947	-356.213	1621.5	-601.404	-494.239	1571.98	-593.133	-414.564	1578.15	-567.658	-417.843	1456.5	-462.422	-414.65	1143.95	-676.467	-434.904	1374.87	-717.522	-463.71	1139.64	-519.832	-276.604	1323.38	-597.64	-601.024	1403.39	-648.957	-687.913	1180.62	-685.346	-679.41	1063.19	-752.194	-540.937	1094.35	-784.367	-515.56	1276.76	-829.893	-403.604	1196.95	-821.193	-441.773	1240.34	-640.324	-288.393
-756.46	-510.68	1619.8	-736.662	-360.386	1623.53	-602.733	-496.524	1573.77	-596.463	-416.649	1580.02	-570.954	-416.953	1458.44	-467.926	-406.678	1145.03	-679.476	-437.916	1376.97	-720.686	-467.422	1141.84	-529.43	-272.381	1326.05	-591.667	-600.573	1403.58	-635.129	-695.544	1182.96	-667.118	-691.453	1064.07	-744.666	-557.645	1089.1	-787.304	-534.394	1265.97	-831.801	-418.877	1182.81	-827.785	-459.249	1228.68	-648.914	-290.564
-758.39	-515.18	1621.88	-739.93	-364.586	1625.47	-607.978	-499.457	1575.42	-599.082	-418.852	1581.61	-574.482	-416.324	1460.26	-473.49	-399.076	1146.15	-682.292	-440.939	1378.97	-723.366	-471.498	1143.76	-540.971	-269.636	1328.22	-586.788	-599.67	1403.83	-618.825	-700.588	1184.51	-648.115	-701.398	1065.59	-735.252	-572.894	1082.99	-790.24	-553.228	1255.18	-835.696	-439.007	1165.73	-831.541	-474.111	1214.38	-657.718	-293.16
-759.692	-519.677	1623.63	-742.954	-368.898	1627.26	-610.118	-501.773	1576.99	-601.076	-421.146	1583.52	-576.965	-415.948	1461.62	-479.709	-392.014	1147.12	-684.839	-443.967	1380.94	-726.086	-474.949	1145.58	-551.202	-266.958	1330.31	-581.923	-598.425	1404.34	-599.616	-701.707	1185.82	-628.13	-708.801	1067.22	-723.946	-586.272	1076.48	-792.448	-567.868	1244.14	-836.869	-458.642	1146.97	-830.986	-485.577	1204.46	-665.492	-295.995
-760.687	-524.126	1625.1	-745.83	-373.084	1628.97	-611.5	-504.087	1578.47	-603.459	-423.334	1585.31	-580.383	-415.596	1462.88	-485.893	-385.408	1147.88	-687.154	-446.818	1382.8	-728.848	-477.777	1147.32	-560.971	-264.706	1332.27	-577.564	-596.809	1404.69	-583.157	-702.639	1188.45	-608.178	-713.793	1069.14	-711.307	-597.435	1070.11	-793.928	-578.314	1232.84	-836.675	-478.121	1127.46	-831.218	-501.184	1189.99	-673.667	-298.757
-761.415	-528.539	1626.44	-748.443	-377.249	1630.57	-612.314	-506.408	1579.89	-605.686	-425.556	1586.58	-582.667	-415.25	1464.3	-492.189	-379.293	1148.64	-689.292	-449.65	1384.55	-731.418	-480.627	1148.97	-570.68	-262.746	1334.03	-573.792	-595.124	1405.25	-567.534	-701.757	1190.74	-587.874	-716.019	1071.01	-697.854	-606.179	1063.97	-788.791	-584.127	1223.21	-833.95	-497.399	1107.81	-829.28	-515.725	1174.94	-681.068	-301.515
-761.76	-532.75	1627.61	-750.804	-381.352	1632.02	-613.263	-508.591	1581.03	-607.307	-427.731	1588.07	-586.162	-414.747	1465.25	-498.403	-373.652	1149.42	-691.239	-452.364	1386.07	-733.795	-483.499	1150.53	-579.881	-261.134	1335.65	-570.429	-593.404	1405.8	-553.018	-699.098	1193.13	-568.581	-715.831	1073.04	-683.806	-612.601	1058.63	-783.759	-594.457	1210.89	-828.221	-515.732	1089.48	-825.99	-528.306	1159.98	-688.577	-304.209
-762.12	-536.926	1628.8	-753.028	-385.332	1633.41	-613.818	-510.63	1581.99	-608.77	-429.768	1589.13	-587.992	-414.114	1466.57	-504.994	-368.34	1150.14	-693.381	-455.007	1387.47	-736.484	-486.092	1151.74	-589.04	-259.846	1337.11	-567.664	-591.538	1406.31	-539.714	-695.681	1195.33	-550.133	-713.532	1075.02	-669.668	-616.846	1053.18	-775.303	-601.015	1199.16	-820.686	-530.169	1073.19	-821.464	-538.869	1145.06	-696.637	-306.977
-762.281	-540.826	1629.86	-755.286	-389.155	1634.8	-614.314	-512.264	1582.62	-610.746	-431.432	1589.99	-592.205	-413.666	1466.86	-511.457	-363.647	1151.06	-695.745	-457.451	1388.58	-739.201	-488.631	1152.99	-597.98	-259.046	1338.36	-565.446	-589.478	1406.72	-526.808	-691.426	1197.2	-532.451	-709.522	1076.73	-655.468	-619.006	1047.7	-767.982	-605.272	1187.76	-813.299	-540.703	1058.4	-816.19	-547.896	1130.46	-703.842	-309.75
-762.477	-544.583	1630.92	-757.369	-392.793	1636.13	-615.102	-513.806	1583.21	-612.601	-432.911	1590.56	-595.272	-413.255	1468	-517.843	-359.135	1151.92	-698.241	-459.767	1389.33	-738.773	-492.901	1154.46	-606.726	-258.382	1339.6	-563.413	-587.197	1406.93	-515.854	-686.874	1198.75	-515.886	-703.954	1078.45	-641.652	-619.935	1042.1	-762.106	-608.612	1177.06	-805.214	-548.635	1044.54	-810.107	-555.747	1116.1	-710.946	-312.608
-763.032	-547.854	1632.1	-759.31	-396.333	1637.12	-616.076	-515.399	1583.54	-614.644	-434.542	1591.05	-599.662	-412.645	1469.02	-523.69	-354.573	1152.76	-701.162	-461.866	1389.8	-739.208	-497.006	1153.51	-615.276	-257.694	1340.81	-561.2	-584.896	1406.96	-504.625	-680.439	1200.22	-499.249	-696.416	1079.97	-624.144	-618.684	1035.48	-757.715	-612.248	1166.82	-796.698	-555.529	1031.54	-804.192	-562.548	1102.42	-718.574	-315.4
-762.999	-551.273	1632.93	-761.867	-399.435	1638.43	-616.912	-516.164	1583.47	-616.594	-435.408	1590.95	-603.76	-412.536	1469.31	-529.849	-351.084	1153.61	-703.9	-463.915	1390.04	-745.115	-496.814	1155.14	-623.349	-257.201	1341.93	-559.416	-582.221	1406.69	-494.081	-673.456	1201.5	-484.305	-688.526	1081.57	-614.727	-619.125	1032.33	-751.848	-616.032	1156.23	-784.821	-562.156	1018.03	-796.332	-569.245	1088.1	-725.673	-318.215
-763.581	-554.316	1633.71	-764.483	-402.443	1639.31	-618.301	-517.175	1583.16	-619.059	-436.404	1590.73	-607.456	-412.465	1469.7	-535.79	-347.489	1154.27	-706.842	-465.763	1390.12	-743.42	-500.522	1154.06	-631.26	-257.252	1342.68	-557.623	-579.642	1406.18	-484.524	-665.836	1202.87	-470.158	-679.999	1083.37	-611.653	-621.9	1031.61	-745.712	-619.619	1146.26	-772.221	-568.295	1005.78	-787.461	-575.284	1074.05	-731.983	-320.962
-764.38	-557.148	1634.23	-767.202	-405.245	1640.05	-620.012	-518.382	1582.49	-621.657	-437.562	1590.22	-612.163	-412.25	1469.8	-541.351	-343.775	1154.78	-709.656	-467.512	1389.97	-745.56	-502.765	1153.99	-638.923	-257.35	1343.62	-556.453	-577.129	1405.48	-475.869	-657.603	1204.06	-456.652	-671.042	1085.2	-619.095	-632.808	1039.63	-737.904	-622.233	1136.31	-758.477	-573.967	993.372	-776.612	-580.337	1059.65	-738.798	-323.698
-765.472	-559.759	1634.42	-769.858	-407.858	1640.26	-621.87	-519.181	1581.73	-624.503	-438.426	1589.67	-615.175	-412.589	1469.85	-546.531	-340.723	1155.18	-712.368	-469.184	1389.63	-748.609	-505.084	1153.37	-646.101	-257.484	1344.24	-555.588	-574.631	1404.56	-467.475	-649.386	1205.38	-444.089	-662.092	1087.25	-574.333	-610.71	1020.25	-728.539	-623.228	1125.74	-744.297	-577.651	981.47	-765.501	-584.275	1045.8	-745.37	-326.215
-766.921	-562.173	1634.23	-772.777	-410.297	1640.28	-623.781	-519.97	1581.02	-627.233	-439.279	1589.05	-619.17	-412.563	1469.61	-552.091	-337.992	1155.31	-714.954	-470.712	1389.14	-753.372	-507.505	1153.42	-652.835	-257.605	1344.72	-554.849	-572.285	1403.37	-459.762	-641.397	1206.74	-431.896	-652.723	1089.17	-561.163	-605.309	1017.41	-719.583	-622.861	1114.9	-728.843	-579.867	969.643	-754.479	-587.074	1032.52	-751.4	-328.482
-768.568	-564.462	1633.74	-775.781	-412.533	1640.06	-625.784	-520.869	1580.34	-630.388	-440.17	1588.36	-622.276	-412.617	1469.22	-557.043	-335.58	1155.37	-717.324	-472.056	1388.37	-756.933	-508.721	1153.56	-659.106	-257.753	1345.05	-554.671	-570.143	1402.26	-452.473	-633.596	1208.11	-421.199	-643.158	1091.37	-547.943	-599.84	1014.54	-710.489	-622.339	1103.44	-713.301	-579.663	958.19	-742.025	-589.324	1019.11	-757.239	-330.63
-770.494	-566.416	1633.08	-778.771	-414.649	1639.63	-628.043	-521.834	1579.78	-632.997	-441.156	1587.99	-626.24	-412.607	1468.98	-561.987	-333.325	1155.2	-719.538	-473.376	1387.66	-759.127	-509.297	1152.64	-664.888	-257.924	1345.19	-554.49	-567.992	1401.13	-445.254	-625.746	1209.57	-410.387	-632.938	1093.33	-536.226	-591.49	1012.25	-701.646	-623.68	1091.84	-697.45	-577.088	947.948	-730.6	-589.507	1007.16	-763.07	-332.467
-773.166	-568.906	1632.28	-781.395	-416.399	1638.78	-630.243	-522.709	1579.17	-635.864	-442.108	1587.55	-629.057	-412.743	1468.7	-566.953	-331.19	1154.83	-721.817	-474.688	1386.75	-760.052	-509.28	1151.29	-671.062	-258.164	1345.05	-554.469	-565.765	1400.06	-438.668	-617.761	1211.19	-400.793	-622.218	1095.64	-525.104	-583.352	1010.17	-693.515	-627.021	1080.2	-681.586	-572.302	939.391	-731.328	-590.101	1003.91	-768.29	-333.988
-774.776	-569.88	1631.17	-784.697	-418.313	1638.19	-632.459	-523.708	1578.58	-638.457	-443.007	1587.08	-632.75	-412.678	1468.34	-571.652	-329.252	1154.47	-723.443	-475.811	1385.87	-760.017	-508.995	1149.59	-675.853	-258.23	1344.9	-554.306	-563.445	1399.17	-432.552	-609.349	1213.06	-391.77	-610.74	1098.12	-513.407	-575.457	1008.98	-683.938	-631.502	1068.36	-666.276	-565.472	932.883	-719.507	-589.884	993.308	-773.484	-335.586
-776.909	-571.32	1630.1	-787.62	-419.898	1637.31	-634.733	-524.459	1578.01	-641.019	-443.823	1586.63	-635.625	-412.615	1468	-576.059	-327.325	1154.03	-725.245	-476.88	1384.95	-759.253	-508.422	1147.8	-680.734	-258.383	1344.51	-554.279	-560.909	1398.37	-427.428	-600.835	1215.07	-383.664	-599.376	1100.86	-503.342	-567.763	1007.76	-673.86	-636.156	1056.48	-653.164	-558.269	928.24	-707.686	-589.668	982.702	-778.29	-336.829
-778.952	-572.771	1629.17	-790.484	-421.351	1636.45	-636.975	-525.014	1577.4	-643.596	-444.46	1586.1	-639.18	-412.269	1467.38	-580.306	-325.529	1153.57	-727.078	-477.861	1384.02	-758.164	-507.883	1145.98	-685.549	-258.43	1343.93	-554.345	-558.294	1397.68	-423.133	-592.174	1217.08	-376.485	-587.936	1103.86	-494.115	-560.05	1007.17	-663.771	-640.356	1045.74	-641.819	-551.631	924.657	-696.521	-589.359	973.511	-782.672	-337.868
-781.044	-573.96	1628.3	-793.164	-422.614	1635.6	-639.194	-525.48	1576.82	-644.955	-444.717	1585.77	-641.433	-411.95	1466.95	-584.292	-323.849	1153.14	-728.635	-478.717	1383.08	-757.599	-507.815	1144.49	-689.925	-258.536	1343.31	-554.18	-555.617	1396.96	-419.789	-583.267	1218.98	-369.974	-576.776	1106.97	-486.357	-552.431	1007.21	-653.2	-643.047	1037.05	-630.533	-545.264	922.901	-685.825	-588.343	966.263	-787.465	-338.724
-783.048	-574.959	1627.49	-795.784	-423.718	1634.74	-641.077	-525.761	1576.24	-647.87	-445.074	1585.06	-645.013	-411.461	1466.46	-587.888	-322.373	1152.83	-730.269	-479.426	1382.19	-757.835	-508.299	1143.34	-694.067	-258.693	1342.72	-554.156	-552.971	1396.34	-416.578	-574.888	1220.93	-364.875	-565.691	1110.17	-479.858	-544.799	1007.84	-642.18	-643.724	1031.01	-624.791	-542.407	920.617	-675.063	-586.682	960.559	-791.891	-339.459
-784.896	-575.856	1626.85	-798.229	-424.557	1633.82	-643.075	-525.932	1575.73	-649.949	-445.173	1584.52	-647.609	-411.034	1466.11	-591.326	-320.94	1152.43	-731.775	-479.987	1381.34	-758.628	-509.157	1142.44	-698.138	-258.787	1342.13	-554.433	-550.516	1395.89	-414.066	-566.643	1222.99	-361.059	-554.661	1113.22	-473.991	-537.432	1008.91	-631.86	-642.601	1027.19	-619.05	-539.55	918.333	-664.237	-584.373	956.398	-795.902	-340.305
-786.663	-576.304	1626.08	-800.487	-425.177	1632.86	-644.995	-526.035	1575.14	-651.911	-445.316	1583.9	-650.319	-410.655	1465.77	-594.506	-319.631	1152.08	-733.135	-480.521	1380.5	-758.94	-509.91	1141.47	-701.987	-258.876	1341.53	-554.163	-547.802	1395.49	-411.504	-558.395	1225.31	-357.097	-543.909	1116.44	-469.003	-530.146	1010.25	-622.822	-640.748	1024.45	-614.576	-536.572	916.972	-654.573	-581.454	953.57	-799.592	-341.059
-788.432	-576.794	1625.37	-802.577	-425.588	1631.93	-646.962	-526.134	1574.44	-653.537	-445.336	1583.22	-653.007	-410.3	1465.3	-597.626	-318.327	1151.7	-734.516	-480.912	1379.6	-759.523	-510.862	1140.81	-705.544	-258.872	1340.9	-554.391	-545.28	1395.22	-409.354	-550.133	1227.81	-354.194	-533.486	1119.61	-464.493	-523.074	1011.75	-613.666	-638.607	1022.77	-610.715	-533.837	916.267	-645.377	-578.66	951.554	-803.138	-341.895
-790.031	-577.116	1624.63	-804.511	-425.855	1630.99	-648.458	-526.102	1573.75	-655.152	-445.332	1582.43	-655.175	-409.628	1464.76	-600.773	-316.967	1151.22	-735.874	-481.262	1378.76	-759.383	-511.485	1140.01	-709.002	-258.77	1340.18	-554.848	-542.733	1395.05	-408.092	-541.46	1230.42	-351.556	-523.295	1122.75	-460.659	-515.955	1013.35	-605.969	-636.278	1021.46	-607.78	-531.261	915.96	-637.083	-575.697	950.07	-806.405	-342.569
-791.687	-577.247	1623.92	-806.273	-426.025	1630.09	-649.724	-526.052	1573.11	-657.071	-445.336	1581.62	-656.775	-409.24	1464.15	-603.485	-315.694	1150.79	-738.078	-481.05	1378.26	-759.719	-512.229	1139.45	-712.271	-258.723	1339.29	-555.057	-540.153	1394.91	-406.9	-533.002	1233.14	-349.119	-513.341	1125.85	-457.139	-509.207	1015.07	-598.97	-633.942	1020.49	-605.272	-529.154	916.023	-629.227	-572.89	949.089	-809.649	-343.099
-792.95	-577.302	1623.12	-808.099	-426.066	1629.24	-651.341	-525.876	1572.32	-658.721	-445.179	1580.88	-659.255	-408.385	1463.51	-606.656	-314.132	1150.25	-738.583	-481.42	1376.97	-759.926	-512.719	1138.85	-715.432	-258.453	1338.46	-555.453	-537.316	1394.72	-405.406	-524.827	1235.89	-347.189	-503.802	1128.73	-454.124	-502.857	1016.47	-591.628	-631.416	1019.7	-603.363	-527.385	916.004	-623.127	-570.909	948.361	-812.792	-343.298
-794.396	-577.154	1622.32	-809.657	-426.042	1628.37	-652.796	-525.578	1571.5	-660.539	-444.787	1579.96	-661.746	-407.36	1462.78	-609.685	-312.515	1149.61	-739.852	-481.321	1376.08	-759.792	-513.011	1138.09	-718.702	-257.908	1337.54	-555.989	-534.376	1394.51	-404.642	-517.048	1238.38	-345.499	-494.636	1131.38	-451.668	-497.106	1017.78	-584.536	-628.808	1019.47	-602.142	-525.554	915.23	-618.785	-569.753	947.885	-816.04	-343.415
-795.78	-577.003	1621.62	-811.306	-425.95	1627.68	-654.134	-525.096	1570.64	-662.014	-444.467	1579.17	-663.631	-406.512	1462.24	-612.562	-310.846	1148.97	-741.029	-481.009	1375.27	-760.212	-513.377	1137.48	-721.854	-257.357	1336.56	-556.381	-531.343	1394.28	-404.097	-509.868	1240.53	-344.55	-486.019	1133.77	-448.929	-491.647	1019.05	-578.051	-626.086	1019.37	-599.507	-523.174	915.132	-614.37	-568.074	947.316	-818.833	-343.243
-797.104	-576.824	1620.88	-812.945	-425.695	1626.93	-656.055	-524.428	1569.69	-664.252	-443.854	1578.13	-666.459	-405.094	1461.63	-615.338	-309.037	1148.49	-742.225	-480.576	1374.46	-760.583	-513.491	1136.8	-725.111	-256.649	1335.63	-556.807	-528.304	1393.97	-403.573	-503.415	1242.17	-344.501	-478.086	1135.49	-447.8	-486.214	1019.71	-572.484	-623.378	1018.78	-597.436	-520.545	913.81	-611.099	-567.012	946.87	-822.059	-343.323
-799.833	-575.443	1620.38	-815.268	-424.896	1626.46	-657.327	-523.757	1568.93	-665.807	-443.166	1577.36	-668.307	-403.893	1461.03	-617.94	-307.38	1147.83	-743.363	-480.008	1373.7	-761.905	-513.371	1136.6	-728.166	-256.014	1334.73	-557.257	-525.241	1393.71	-404.229	-497.522	1242.94	-344.27	-470.655	1136.94	-446.459	-481.136	1020.32	-569.746	-620.181	1018.05	-593.055	-518.224	912.651	-608.538	-564.404	945.036	-825.29	-343.129
-799.849	-575.405	1619.38	-815.691	-424.658	1625.34	-658.828	-522.995	1568.21	-666.897	-442.359	1576.68	-670.286	-402.636	1460.62	-620.811	-305.804	1147.06	-744.279	-479.367	1372.57	-761.298	-513.305	1135.38	-731.018	-255.367	1333.93	-557.693	-522.419	1393.2	-404.611	-492.016	1243.57	-344.189	-464.105	1138.19	-445.411	-476	1020.76	-567.899	-617.293	1016.81	-589.665	-515.214	911.095	-606.928	-561.286	942.481	-827.54	-343.094
-800.954	-575.347	1618.69	-817.482	-424.248	1624.68	-660.082	-522.194	1567.49	-668.448	-441.533	1575.96	-672.478	-401.013	1460.38	-623.298	-304.281	1146.5	-745.481	-478.684	1372.3	-761.426	-512.854	1134.57	-734.036	-254.657	1333.21	-558.61	-519.788	1392.83	-405.341	-486.81	1243.8	-344.611	-457.955	1138.99	-444.96	-471.2	1020.83	-566.497	-614.29	1015.05	-586.343	-512.337	909.558	-604.275	-558.004	939.994	-830.642	-342.98
-802.34	-574.488	1617.91	-819.151	-423.505	1624.14	-661.61	-521.311	1566.92	-669.897	-440.714	1575.53	-673.653	-399.879	1459.81	-626.081	-302.818	1145.82	-746.582	-477.832	1371.62	-762.333	-512.524	1134.14	-736.815	-253.847	1332.51	-559.159	-517.242	1392.1	-406.118	-482.196	1243.93	-345.118	-452.191	1139.63	-444.635	-466.355	1020.63	-565.336	-611.434	1012.61	-584.967	-509.998	908.395	-598.658	-554.62	937.985	-832.56	-342.756
-803.822	-573.581	1617.09	-820.568	-422.657	1623.46	-663.019	-520.368	1566.21	-671.373	-439.84	1574.93	-675.556	-398.467	1459.29	-628.727	-301.331	1145.2	-747.729	-476.88	1370.95	-762.962	-511.873	1133.51	-739.532	-252.892	1331.86	-559.827	-514.965	1391.5	-406.909	-477.832	1244.02	-345.926	-446.771	1140.18	-444.569	-461.52	1020.26	-563.424	-608.833	1009.33	-585.518	-508.579	907.566	-596.473	-551.302	935.485	-834.905	-342.333
-805.19	-572.787	1616.38	-821.928	-421.782	1622.82	-664.185	-519.412	1565.62	-672.899	-438.841	1574.37	-677.248	-397.204	1458.72	-631.148	-299.875	1144.47	-748.876	-475.941	1370.34	-763.815	-511.224	1132.97	-741.989	-251.862	1331.2	-560.74	-512.756	1390.82	-407.605	-473.931	1244.07	-346.606	-441.856	1140.58	-444.338	-456.876	1019.86	-560.099	-606.404	1005.88	-586.106	-506.955	906.648	-595.24	-548.352	932.396	-837.539	-341.83
-806.533	-571.817	1615.66	-823.242	-420.859	1622.26	-665.593	-518.396	1564.93	-674.237	-437.909	1573.8	-679.164	-395.82	1458.06	-633.001	-298.322	1143.95	-749.99	-474.94	1369.7	-768.486	-511.963	1133.9	-744.143	-250.758	1330.51	-561.855	-510.62	1390.18	-408.594	-470.167	1243.95	-347.478	-437.129	1140.83	-444.43	-452.557	1019.27	-555.991	-603.878	1002.82	-586.054	-505.6	906.182	-592.12	-545.235	931.161	-839.186	-340.99
-807.818	-570.864	1615.02	-824.6	-419.887	1621.72	-666.869	-517.411	1564.24	-675.66	-436.823	1573.18	-680.849	-394.462	1457.43	-634.688	-296.846	1143.26	-751.179	-473.835	1369.02	-769.573	-511.326	1133.35	-746.221	-249.64	1329.7	-562.729	-508.469	1389.59	-409.613	-466.796	1243.81	-348.494	-432.835	1140.87	-444.049	-448.609	1018.61	-552.33	-601.326	1000.31	-587.201	-504.444	905.301	-585.876	-542.335	930.254	-841.33	-340.008
-809.081	-569.936	1614.44	-825.875	-418.934	1621.17	-668.135	-516.274	1563.6	-676.692	-435.725	1572.59	-682.314	-393.189	1456.89	-637.234	-295.997	1142.29	-752.024	-472.935	1368.44	-770.362	-510.67	1132.74	-748.065	-248.638	1328.85	-563.556	-506.306	1389.02	-410.602	-463.551	1243.57	-349.463	-428.877	1140.85	-444.284	-445.183	1017.8	-549.789	-598.914	998.26	-586.847	-503.521	904.906	-589.643	-540.133	927.449	-843.155	-339.064
-810.285	-568.868	1613.79	-827.18	-418.011	1620.66	-669.257	-515.188	1562.99	-677.985	-434.596	1571.93	-684.288	-391.679	1456.41	-639.09	-295.087	1141.49	-753.163	-471.847	1367.83	-771.126	-510.104	1132.17	-749.904	-247.568	1327.9	-564.416	-504.121	1388.54	-411.628	-460.414	1243.24	-350.377	-425.278	1140.74	-444.583	-442.43	1017.08	-548.383	-596.836	996.459	-587.176	-502.463	904.183	-591.545	-538.199	925.172	-844.901	-337.819
-811.342	-567.926	1613.19	-828.372	-417.111	1620.09	-670.223	-514.104	1562.49	-678.665	-433.659	1571.5	-685.344	-390.431	1455.88	-640.456	-294.422	1140.86	-754.297	-470.75	1367.33	-771.805	-509.664	1131.69	-751.367	-246.713	1326.89	-565.197	-502.092	1388.34	-411.634	-457.569	1243.18	-350.83	-422.097	1140.61	-444.123	-440.085	1016.62	-547.796	-595.275	994.834	-587.049	-501.521	903.419	-589.769	-537.1	923.834	-846.681	-336.657
-812.578	-566.771	1612.57	-829.741	-416.154	1619.59	-671.176	-512.792	1561.97	-680.302	-432.379	1570.87	-687.149	-388.884	1455.25	-642.247	-293.511	1140.07	-755.428	-469.66	1366.83	-772.282	-509.204	1131.24	-753.112	-245.75	1325.78	-565.956	-499.95	1388.14	-412.692	-454.672	1242.88	-352.225	-419.046	1140.18	-445.089	-437.688	1015.67	-547.554	-593.943	992.927	-587.347	-500.443	902.5	-589.589	-535.541	922.302	-848.946	-335.573
-813.553	-565.792	1611.96	-831.281	-415.023	1619.05	-673.084	-511.398	1561.29	-681.699	-430.913	1570.4	-688.88	-387.363	1454.68	-644.202	-292.476	1139.18	-756.359	-468.6	1366.22	-772.787	-508.866	1130.85	-754.96	-244.693	1324.57	-567.343	-497.844	1388.04	-414.856	-451.728	1242.3	-354.449	-415.991	1139.53	-447.024	-435.143	1014.55	-547.204	-592.615	990.936	-587.697	-499.028	901.606	-589.729	-534.148	920.739	-850.505	-334.52
-814.627	-564.793	1611.46	-832.71	-414.023	1618.53	-674.011	-509.934	1560.87	-683.445	-429.497	1569.87	-690.265	-385.898	1454.05	-645.892	-291.635	1138.32	-757.399	-467.597	1365.68	-773.175	-508.536	1130.46	-756.816	-243.776	1323.53	-567.921	-495.817	1387.59	-416.32	-449.128	1241.85	-355.639	-413.336	1139.03	-447.82	-433.167	1013.94	-546.873	-591.517	989.344	-587.867	-497.896	900.901	-589.966	-532.777	919.595	-852.276	-333.643
-815.619	-563.898	1610.96	-834.167	-412.949	1617.91	-675.311	-508.476	1560.37	-684.746	-428.08	1569.39	-691.893	-384.607	1453.44	-647.57	-290.737	1137.54	-758.484	-466.557	1365.05	-773.536	-508.193	1130.02	-758.478	-242.838	1322.58	-568.893	-494.071	1387.25	-417.722	-446.745	1241.37	-357.152	-410.876	1138.4	-449.164	-431.167	1013.3	-546.954	-590.299	988.228	-588.224	-496.864	900.182	-590.28	-531.629	918.711	-853.982	-332.78
-816.597	-562.854	1610.6	-835.452	-411.894	1617.25	-676.241	-506.996	1559.87	-685.974	-426.649	1568.87	-693.228	-383.378	1452.76	-649.2	-289.829	1136.78	-759.528	-465.592	1364.43	-773.784	-507.783	1129.41	-760.161	-241.896	1321.64	-569.874	-492.463	1386.72	-418.284	-444.732	1240.89	-357.915	-408.729	1137.87	-450.822	-429.353	1012.62	-547.012	-588.989	987.558	-588.829	-495.436	899.805	-591.11	-530.631	917.978	-855.695	-331.998
-817.624	-561.599	1610.16	-836.805	-410.78	1616.61	-677.482	-505.655	1559.36	-687.702	-425.231	1568.12	-694.711	-382.257	1452.14	-650.711	-288.892	1135.98	-760.663	-464.681	1363.83	-774.148	-507.335	1128.85	-761.709	-241.076	1320.71	-570.781	-491.097	1386.15	-419.298	-442.798	1240.28	-358.959	-406.648	1137.32	-451.747	-427.868	1012.14	-547.586	-587.757	987.349	-590.272	-494.749	898.806	-591.645	-529.829	917.634	-856.832	-331.458
-818.682	-560.335	1609.77	-838.016	-409.626	1615.9	-678.675	-504.469	1558.78	-688.878	-424.063	1567.38	-696.067	-381.191	1451.46	-652.367	-288.048	1135.22	-761.67	-463.781	1363.09	-774.621	-506.898	1128.26	-763.204	-240.256	1319.78	-571.664	-489.959	1385.61	-420.442	-441.324	1239.56	-360.478	-404.784	1136.58	-453.172	-426.31	1011.57	-548.59	-586.638	987.394	-590.524	-493.81	898.672	-592.418	-529.139	917.389	-858.733	-330.749
-819.779	-559.232	1609.34	-839.234	-408.419	1615.19	-679.826	-503.307	1558.14	-689.995	-422.866	1566.56	-697.562	-380.039	1450.78	-653.708	-287.306	1134.41	-762.74	-462.968	1362.42	-775.053	-506.319	1127.56	-764.668	-239.514	1318.89	-572.768	-488.915	1385.11	-421.263	-439.95	1238.99	-361.346	-403.023	1136.03	-454.061	-425.115	1011.06	-549.473	-585.5	987.66	-591.126	-493.202	898.266	-593.239	-528.556	917.304	-860.293	-330.21
-821.01	-558.012	1608.85	-840.356	-407.291	1614.46	-680.94	-502.31	1557.45	-690.985	-421.832	1565.77	-698.661	-379.147	1450.09	-654.938	-286.542	1133.69	-763.774	-462.235	1361.69	-775.576	-505.797	1126.86	-765.978	-238.807	1317.95	-573.714	-487.933	1384.68	-422.319	-438.695	1238.41	-362.534	-401.361	1135.49	-455.06	-423.977	1010.52	-550.553	-584.55	987.821	-592.035	-492.862	897.612	-593.999	-528.062	917.158	-861.738	-329.671
-822.266	-556.992	1608.44	-841.548	-406.14	1613.73	-682.249	-501.345	1556.87	-692.29	-420.909	1565.06	-700.192	-378.187	1449.38	-656.241	-285.907	1132.97	-764.741	-461.506	1360.98	-776.219	-505.334	1126.12	-767.283	-238.151	1317	-574.813	-486.926	1384.19	-423.124	-437.479	1237.97	-363.905	-399.881	1134.82	-456.127	-423.013	1009.99	-551.496	-583.799	987.822	-592.935	-492.613	896.995	-594.921	-527.573	916.844	-863.092	-329.098
-823.505	-555.855	1607.9	-842.714	-405.1	1613.06	-683.313	-500.436	1556.4	-693.599	-420.023	1564.41	-701.363	-377.378	1448.68	-657.266	-285.419	1132.24	-765.756	-460.837	1360.31	-776.878	-504.928	1125.4	-768.399	-237.603	1316.07	-575.633	-485.991	1383.73	-424.124	-436.356	1237.43	-364.757	-398.544	1134.35	-457.337	-422.223	1009.4	-552.486	-583.207	987.54	-593.712	-491.696	896.727	-595.396	-527.095	916.566	-864.307	-328.561
-824.783	-554.895	1607.45	-843.911	-404.031	1612.38	-684.59	-499.626	1555.85	-694.529	-419.218	1563.92	-702.417	-376.59	1448.02	-658.389	-285.036	1131.56	-766.68	-460.218	1359.66	-777.53	-504.573	1124.64	-769.583	-237.074	1315.2	-576.56	-484.992	1383.27	-425.335	-435.243	1236.88	-366.157	-397.335	1133.64	-458.474	-421.457	1008.71	-553.595	-582.657	986.985	-594.616	-491.556	896.06	-596.109	-526.516	916.097	-865.419	-328.003
-825.999	-553.901	1606.89	-845.019	-403.078	1611.69	-685.908	-498.94	1555.45	-696.083	-418.401	1563.33	-703.558	-375.98	1447.39	-659.616	-284.636	1130.81	-767.598	-459.661	1359.09	-778.323	-504.327	1124	-770.771	-236.586	1314.37	-577.351	-484.046	1382.69	-425.957	-434.193	1236.34	-366.743	-396.46	1133.04	-459.457	-420.736	1008.13	-554.446	-582.278	986.102	-594.964	-491.137	895.624	-596.95	-525.927	915.443	-866.727	-327.544
-827.413	-552.827	1606.5	-846.114	-402.131	1611.06	-687.082	-498.26	1555.08	-697.06	-417.718	1562.86	-704.617	-375.412	1446.81	-660.477	-284.354	1130.19	-768.555	-459.157	1358.47	-779.095	-504.059	1123.38	-771.887	-236.102	1313.59	-578.129	-483.215	1382.09	-427.461	-433.242	1235.59	-367.864	-395.601	1132.32	-460.548	-420.034	1007.44	-555.153	-582.039	985.128	-596.074	-490.691	894.887	-597.395	-525.42	914.902	-867.877	-327.078
-828.52	-552.125	1606.07	-847.197	-401.28	1610.42	-688.279	-497.626	1554.67	-697.781	-417.065	1562.37	-705.876	-374.874	1446.25	-661.525	-284.014	1129.51	-769.483	-458.696	1357.92	-779.729	-503.789	1122.8	-772.99	-235.724	1312.8	-579.166	-482.471	1381.53	-428.032	-432.491	1234.97	-369.089	-394.821	1131.58	-461.48	-419.551	1006.8	-555.882	-581.847	984.151	-596.704	-490.313	894.331	-597.94	-525.006	914.294	-868.912	-326.631
-829.728	-551.442	1605.71	-848.261	-400.478	1609.75	-689.388	-497.101	1554.2	-698.824	-416.553	1561.74	-706.893	-374.405	1445.71	-662.673	-283.732	1128.85	-770.312	-458.291	1357.37	-780.35	-503.583	1122.28	-774.055	-235.414	1312.09	-579.971	-481.864	1380.97	-428.901	-431.841	1234.29	-369.833	-394.16	1130.95	-462.231	-419.151	1006.22	-556.439	-581.722	983.282	-597.453	-489.742	893.735	-598.424	-524.691	913.711	-869.907	-326.255
-830.788	-550.924	1605.37	-849.186	-399.783	1609.16	-690.342	-496.658	1553.78	-699.81	-416.049	1561.1	-707.793	-374.07	1445.05	-663.823	-283.441	1128.26	-771.172	-457.921	1356.8	-780.808	-503.384	1121.7	-775.204	-235.208	1311.4	-580.724	-481.326	1380.48	-429.898	-431.21	1233.57	-370.61	-393.564	1130.36	-463.033	-418.815	1005.61	-557.174	-581.657	982.687	-597.679	-488.853	893.454	-598.797	-524.466	913.213	-870.819	-326.018
-831.877	-550.244	1604.96	-850.201	-399.169	1608.56	-691.354	-496.24	1553.33	-700.522	-415.688	1560.55	-708.646	-373.803	1444.54	-664.754	-283.157	1127.76	-771.91	-457.571	1356.26	-781.319	-503.237	1121.13	-776.179	-235.061	1310.74	-581.528	-480.922	1380.07	-430.501	-430.719	1233.12	-371.582	-392.945	1129.79	-463.99	-418.489	1004.99	-558.037	-581.515	982.261	-598.197	-488.433	892.784	-599.207	-524.416	912.802	-872.019	-325.86
-833.02	-549.593	1604.56	-851.073	-398.71	1608.02	-692.405	-495.954	1552.9	-701.482	-415.399	1560.07	-709.556	-373.537	1444.03	-665.733	-282.907	1127.22	-772.746	-457.377	1355.75	-781.682	-503.135	1120.66	-777.195	-234.979	1310.13	-582.291	-480.517	1379.65	-431.093	-430.29	1232.71	-372.274	-392.354	1129.42	-464.627	-418.211	1004.52	-558.848	-581.399	981.986	-599.652	-488.329	891.616	-599.523	-524.345	912.401	-873.063	-325.758
-833.967	-549.306	1604.16	-851.983	-398.378	1607.54	-693.305	-495.715	1552.46	-702.804	-415.073	1559.55	-710.566	-373.296	1443.52	-666.663	-282.761	1126.76	-773.419	-457.195	1355.21	-781.981	-503.08	1120.12	-778.17	-234.898	1309.48	-583.11	-480.228	1379.34	-431.885	-429.913	1232.31	-372.885	-391.891	1129.07	-465.217	-417.926	1004.01	-559.71	-581.23	981.811	-598.922	-487.701	891.574	-599.806	-524.283	912.052	-874.119	-325.8
-834.826	-549.306	1603.79	-852.94	-398.144	1606.99	-694.252	-495.568	1552.02	-704.33	-414.989	1558.95	-711.706	-373.144	1443.08	-667.297	-282.6	1126.42	-774.142	-457.083	1354.67	-782.169	-503.054	1119.56	-779.077	-234.847	1308.89	-583.749	-479.948	1379.03	-432.768	-429.463	1232	-373.587	-391.498	1128.67	-465.547	-417.714	1003.52	-560.496	-581.099	981.593	-599.144	-487.359	890.844	-600.143	-524.207	911.686	-874.807	-325.762
-835.727	-549.223	1603.27	-853.86	-398.024	1606.41	-695.046	-495.453	1551.63	-704.745	-414.829	1558.63	-712.608	-373.047	1442.66	-668.144	-282.637	1125.96	-774.807	-457.044	1354.15	-782.409	-503.126	1119.02	-779.995	-234.849	1308.29	-584.394	-479.72	1378.67	-433.527	-429.11	1231.65	-374.535	-391.061	1128.24	-465.983	-417.499	1003.11	-561.273	-580.901	981.368	-599.571	-487.124	890.419	-600.372	-524.166	911.274	-875.652	-325.805
-836.577	-549.053	1602.76	-854.822	-397.952	1605.85	-695.974	-495.396	1551.22	-705.288	-414.76	1558.26	-713.386	-373.02	1442.27	-668.669	-282.542	1125.6	-775.462	-457.037	1353.7	-782.496	-503.24	1118.47	-780.789	-234.878	1307.71	-584.967	-479.594	1378.27	-434.054	-428.836	1231.3	-375.112	-390.678	1127.9	-466.517	-417.261	1002.66	-561.768	-580.737	980.873	-599.826	-486.886	889.991	-600.858	-523.944	910.813	-876.374	-325.855
-837.595	-548.992	1602.28	-855.714	-397.954	1605.3	-696.873	-495.405	1550.87	-706.084	-414.807	1557.87	-714.075	-373.036	1441.81	-669.491	-282.588	1125.05	-776.059	-457.074	1353.21	-782.774	-503.325	1117.96	-781.568	-234.993	1307.17	-585.659	-479.551	1377.86	-434.374	-428.571	1230.96	-375.656	-390.332	1127.49	-467.204	-416.886	1002.22	-562.055	-580.588	980.033	-600.141	-486.661	889.403	-601.438	-523.626	910.169	-877.224	-326.035
-838.363	-549.155	1601.8	-856.526	-397.986	1604.71	-697.71	-495.5	1550.55	-706.949	-414.85	1557.47	-714.544	-373.161	1441.36	-670.248	-282.658	1124.7	-776.568	-457.173	1352.73	-783.096	-503.385	1117.43	-782.349	-235.127	1306.7	-586.292	-479.653	1377.4	-434.823	-428.379	1230.59	-376.172	-390.067	1127.08	-468.006	-416.5	1001.73	-562.208	-580.445	979.039	-600.542	-486.463	888.984	-601.983	-523.29	909.555	-877.776	-326.195
-839.259	-549.382	1601.33	-857.276	-398.022	1604.15	-698.421	-495.703	1550.3	-707.682	-415.026	1557.18	-715.005	-373.337	1440.96	-670.85	-282.625	1124.37	-777.065	-457.324	1352.3	-783.344	-503.449	1116.95	-783.095	-235.391	1306.31	-586.744	-479.764	1376.91	-435.125	-428.274	1230.2	-376.449	-389.763	1126.77	-468.411	-416.125	1001.41	-562.285	-580.331	977.892	-600.869	-486.275	888.714	-602.302	-522.908	908.956	-878.398	-326.432
-840.094	-549.431	1600.78	-857.926	-398.167	1603.64	-699.15	-495.968	1549.94	-708.284	-415.236	1556.86	-715.618	-373.514	1440.58	-671.318	-282.627	1124.11	-777.536	-457.502	1351.9	-783.714	-503.517	1116.48	-783.847	-235.712	1305.97	-587.32	-479.942	1376.49	-435.871	-428.198	1229.72	-377.315	-389.487	1126.27	-468.729	-415.729	1001.09	-562.415	-580.199	976.836	-601.145	-486.104	888.438	-602.808	-522.581	908.313	-879.006	-326.78
-840.816	-549.455	1600.3	-858.451	-398.295	1603.16	-699.779	-496.227	1549.65	-708.751	-415.521	1556.56	-716.305	-373.785	1440.19	-671.965	-282.598	1123.8	-777.912	-457.753	1351.45	-784.041	-503.645	1116.04	-784.597	-236.01	1305.66	-587.744	-480.095	1376.08	-436.521	-428.185	1229.23	-377.991	-389.243	1125.92	-469.118	-415.365	1000.79	-562.424	-579.991	976.093	-601.356	-486.017	888.144	-603.111	-522.295	907.793	-880.018	-327.285
-841.461	-549.65	1599.88	-859.059	-398.554	1602.73	-700.31	-496.558	1549.24	-709.299	-415.903	1556.13	-716.965	-374.035	1439.8	-672.448	-282.672	1123.47	-778.433	-458.043	1350.98	-784.198	-503.789	1115.58	-785.243	-236.332	1305.32	-588.207	-480.202	1375.64	-436.852	-428.197	1228.96	-378.243	-389	1125.71	-469.432	-415.108	1000.49	-562.584	-579.825	975.712	-601.515	-486.062	887.729	-603.235	-522.184	907.339	-880.58	-327.68
-842.01	-550.179	1599.52	-859.604	-398.868	1602.3	-700.974	-496.846	1548.7	-709.917	-416.219	1555.64	-717.817	-374.333	1439.41	-673.052	-282.758	1123.12	-778.957	-458.402	1350.47	-784.42	-504.018	1115.13	-785.9	-236.623	1304.89	-588.582	-480.219	1375.24	-437.199	-428.132	1228.72	-378.686	-388.743	1125.51	-469.717	-414.94	1000.21	-562.887	-579.695	975.686	-602.201	-486.256	887.125	-603.419	-522.214	907.028	-881.161	-328.099
-842.354	-550.562	1599.07	-860.226	-399.251	1601.86	-701.441	-497.151	1548.19	-710.466	-416.471	1554.98	-718.447	-374.605	1438.96	-673.534	-282.904	1122.73	-779.443	-458.748	1349.9	-784.525	-504.271	1114.61	-786.621	-236.905	1304.44	-589.087	-480.277	1374.87	-437.66	-427.996	1228.56	-378.84	-388.524	1125.45	-469.918	-414.951	1000	-563.19	-579.653	975.887	-601.804	-485.957	887.159	-603.34	-522.383	906.863	-882.172	-328.663
-842.904	-550.738	1598.64	-860.733	-399.674	1601.34	-701.974	-497.395	1547.67	-711.097	-416.742	1554.34	-719.168	-374.907	1438.46	-673.873	-283.055	1122.37	-779.934	-459.075	1349.38	-784.658	-504.587	1114.08	-787.212	-237.196	1303.93	-589.403	-480.271	1374.52	-437.854	-427.79	1228.44	-379.078	-388.286	1125.32	-470.017	-415.088	999.784	-563.404	-579.668	976.157	-601.991	-486.164	886.839	-603.501	-522.669	906.73	-882.641	-329.088
-843.264	-551.194	1598.19	-861.37	-400.104	1600.79	-702.454	-497.701	1547.02	-711.935	-417.026	1553.72	-719.825	-375.22	1437.94	-674.299	-283.252	1121.96	-780.353	-459.436	1348.77	-784.801	-504.901	1113.5	-787.788	-237.48	1303.36	-589.585	-480.253	1374.2	-438.139	-427.588	1228.26	-379.386	-388.061	1125.15	-470.162	-415.123	999.576	-563.486	-579.709	976.405	-602.037	-486.467	886.402	-603.368	-522.929	906.616	-882.926	-329.419
-843.637	-551.831	1597.67	-862.004	-400.566	1600.17	-702.944	-497.966	1546.46	-712.635	-417.306	1553.07	-720.297	-375.566	1437.43	-674.633	-283.476	1121.48	-780.782	-459.808	1348.17	-784.989	-505.276	1112.9	-788.175	-237.796	1302.78	-589.97	-480.521	1373.74	-438.358	-427.401	1228.11	-379.472	-387.849	1125.04	-470.378	-415.173	999.303	-563.325	-579.698	976.542	-602.297	-486.668	886.026	-603.238	-523.104	906.539	-883.466	-329.784
-844.103	-552.333	1597.15	-862.607	-401.043	1599.48	-703.427	-498.298	1545.84	-713.218	-417.627	1552.48	-720.725	-375.97	1436.84	-674.962	-283.692	1120.98	-781.122	-460.148	1347.58	-785.223	-505.59	1112.29	-788.445	-238.161	1302.12	-590.468	-480.884	1373.25	-438.749	-427.373	1227.88	-379.65	-387.665	1124.96	-471.251	-414.993	998.962	-563.099	-579.602	976.521	-602.362	-486.923	885.685	-603.269	-523.25	906.358	-884.15	-330.21
-844.516	-552.75	1596.49	-863.11	-401.457	1598.78	-704.032	-498.63	1545.22	-713.649	-418.054	1551.9	-721.066	-376.368	1436.22	-674.879	-283.982	1120.52	-781.46	-460.438	1346.88	-785.312	-505.922	1111.62	-788.893	-238.539	1301.47	-590.805	-481.319	1372.75	-438.991	-427.368	1227.71	-379.887	-387.507	1124.89	-470.851	-414.891	999.016	-562.868	-579.433	976.213	-602.507	-487.103	885.2	-603.349	-523.224	906.088	-884.299	-330.42
-845.101	-553.099	1595.7	-863.645	-401.876	1598.11	-704.479	-499.105	1544.59	-713.932	-418.464	1551.23	-721.564	-376.777	1435.59	-675.298	-284.315	1119.91	-781.766	-460.726	1346.29	-785.55	-506.279	1110.97	-789.169	-238.918	1300.85	-591.257	-481.796	1372.2	-439.392	-427.559	1227.47	-379.986	-387.476	1124.76	-470.903	-414.687	998.772	-562.543	-579.19	975.801	-602.425	-487.236	884.851	-603.331	-523.222	905.677	-884.552	-330.64
-845.749	-553.545	1595	-864.111	-402.299	1597.43	-704.931	-499.611	1543.98	-714.291	-418.959	1550.65	-721.889	-377.202	1435.04	-675.376	-284.656	1119.29	-782.172	-461.017	1345.66	-785.743	-506.576	1110.28	-789.31	-239.313	1300.19	-591.66	-482.295	1371.58	-439.523	-427.843	1227.19	-380.225	-387.554	1124.55	-471.152	-414.527	998.512	-562.221	-578.99	975.269	-602.406	-487.399	884.353	-603.292	-523.108	905.141	-884.784	-330.889
-846.222	-554.03	1594.29	-864.586	-402.752	1596.76	-705.498	-500.15	1543.31	-714.754	-419.486	1549.99	-722.589	-377.536	1434.46	-675.483	-285.048	1118.77	-782.425	-461.329	1345.04	-786.014	-506.893	1109.61	-789.536	-239.743	1299.59	-591.935	-482.778	1370.92	-439.945	-428.269	1226.79	-380.189	-387.697	1124.38	-471.05	-414.447	998.228	-561.915	-578.858	974.606	-602.122	-487.643	883.904	-603.476	-523.026	904.463	-884.983	-331.154
-846.83	-554.273	1593.49	-865.026	-403.144	1596.08	-706.061	-500.755	1542.68	-715.185	-420.065	1549.49	-722.303	-378.151	1434	-675.484	-285.389	1118.23	-782.664	-461.683	1344.43	-786.278	-507.267	1108.97	-789.644	-240.2	1298.88	-592.165	-483.303	1370.32	-440.143	-428.738	1226.36	-380.275	-388.052	1124.05	-471.033	-414.664	997.753	-561.72	-578.95	973.909	-601.871	-487.899	883.281	-603.443	-523.154	903.664	-885.289	-331.551
-847.569	-554.657	1592.77	-865.408	-403.597	1595.44	-706.511	-501.29	1542.11	-715.516	-420.675	1548.99	-722.595	-378.652	1433.47	-675.603	-285.851	1117.69	-782.694	-462.034	1343.82	-786.367	-507.64	1108.24	-789.848	-240.672	1298.29	-592.405	-483.834	1369.79	-440.115	-429.277	1225.91	-380.107	-388.423	1123.66	-470.845	-415.001	997.315	-561.568	-579.221	973.14	-601.737	-488.207	882.644	-603.562	-523.328	902.733	-885.076	-331.961
-847.912	-555.294	1592.06	-865.842	-404.12	1594.71	-706.793	-501.902	1541.56	-715.849	-421.278	1548.48	-722.798	-379.15	1432.97	-675.476	-286.263	1117.12	-782.763	-462.466	1343.26	-786.124	-508.021	1107.4	-790.002	-241.166	1297.67	-592.542	-484.333	1369.26	-440.27	-429.774	1225.37	-380.112	-388.983	1123.14	-470.606	-415.629	996.78	-561.445	-579.676	972.395	-601.562	-488.639	881.944	-603.573	-523.737	901.908	-885.109	-332.449
-848.3	-555.947	1591.37	-866.223	-404.646	1594.06	-707.166	-502.48	1541.06	-716.227	-421.824	1547.92	-723.149	-379.682	1432.48	-675.458	-286.7	1116.63	-782.743	-462.94	1342.71	-786.1	-508.61	1106.72	-790.179	-241.712	1297.1	-592.594	-484.828	1368.8	-440.408	-430.409	1224.84	-380.115	-389.641	1122.59	-470.275	-416.35	996.287	-561.276	-580.26	971.665	-601.342	-489.194	881.29	-603.229	-524.247	901.157	-885.561	-332.866
-848.67	-556.529	1590.66	-866.655	-405.21	1593.41	-707.508	-503.075	1540.56	-716.659	-422.34	1547.45	-723.227	-380.198	1431.96	-675.42	-287.197	1116.07	-782.789	-463.411	1342.24	-785.806	-509.188	1106.03	-790.368	-242.286	1296.47	-592.581	-485.369	1368.25	-440.464	-431.004	1224.37	-380.114	-390.402	1122.15	-470.113	-416.99	995.638	-561.198	-580.897	971.024	-601.085	-489.845	880.617	-603.183	-524.877	900.328	-885.716	-333.448
-849.072	-557.055	1590.05	-866.886	-405.84	1592.68	-707.679	-503.572	1540.13	-716.948	-422.849	1546.91	-723.291	-380.757	1431.47	-675.322	-287.764	1115.68	-782.87	-464.02	1341.77	-785.457	-509.849	1105.35	-790.456	-242.909	1295.87	-592.625	-485.992	1367.71	-440.355	-431.741	1223.94	-380.075	-391.287	1121.65	-469.842	-417.791	995.013	-560.999	-581.557	970.378	-601.208	-490.437	880.019	-602.848	-525.453	899.625	-885.749	-334.095
-849.176	-557.622	1589.49	-867.207	-406.45	1592.11	-707.765	-504.1	1539.7	-717.244	-423.387	1546.32	-723.466	-381.278	1431.05	-675.064	-288.42	1115.14	-782.778	-464.624	1341.25	-785.386	-510.698	1104.8	-790.415	-243.53	1295.31	-592.662	-486.658	1367.26	-440.202	-432.573	1223.5	-379.647	-392.207	1121.37	-469.803	-418.685	994.554	-560.853	-582.232	969.775	-601.337	-491.123	879.339	-602.904	-526.063	898.964	-885.844	-334.585
-849.262	-558.314	1589.01	-867.399	-407.102	1591.51	-707.906	-504.591	1539.27	-717.466	-423.88	1545.87	-723.693	-381.887	1430.61	-674.872	-289.038	1114.68	-782.723	-465.294	1340.77	-785.244	-511.494	1104.25	-790.334	-244.18	1294.75	-592.886	-487.51	1366.92	-440.115	-433.44	1223.12	-379.557	-393.287	1121.04	-469.48	-419.573	994.151	-560.719	-582.894	969.199	-601.251	-491.81	878.841	-603.002	-526.711	898.374	-885.831	-335.132
-849.251	-558.988	1588.58	-867.637	-407.781	1590.96	-707.949	-505.112	1538.86	-717.633	-424.459	1545.43	-723.605	-382.63	1430.12	-674.409	-289.743	1114.28	-782.654	-465.925	1340.28	-784.76	-512.168	1103.54	-790.101	-244.804	1294.21	-592.742	-488.471	1366.43	-440.361	-434.49	1222.7	-379.599	-394.384	1120.66	-469.413	-420.321	993.759	-560.666	-583.552	968.674	-601.134	-492.531	878.382	-602.698	-527.362	898.019	-885.417	-335.661
-849.3	-559.621	1588.19	-867.673	-408.44	1590.42	-708.009	-505.762	1538.38	-717.632	-425.119	1544.99	-723.557	-383.448	1429.68	-673.931	-290.645	1113.77	-782.672	-466.648	1339.85	-784.61	-512.972	1103.01	-789.824	-245.446	1293.7	-593.029	-489.775	1365.91	-439.86	-435.811	1222.45	-378.983	-395.674	1120.41	-469.443	-421.275	993.445	-560.749	-584.251	968.217	-601.107	-493.558	877.78	-602.89	-528.037	897.546	-885.103	-336.258
-849.403	-560.274	1587.9	-867.639	-409.098	1589.89	-708.09	-506.428	1538.04	-717.404	-425.846	1544.58	-723.523	-384.242	1429.28	-673.394	-291.501	1113.4	-782.467	-467.411	1339.47	-784.73	-513.867	1102.57	-789.301	-246.134	1293.26	-593.19	-491.015	1365.46	-439.791	-437.235	1222.13	-378.808	-397.197	1120.02	-469.629	-422.359	993.051	-560.991	-585.002	967.819	-601.601	-494.546	877.13	-602.978	-528.738	897.114	-884.735	-336.899
-849.394	-561.039	1587.5	-867.602	-409.638	1589.42	-708.119	-507.233	1537.65	-717.091	-426.602	1544.28	-722.807	-385.331	1428.95	-672.677	-292.409	1113.03	-782.426	-468.24	1339.43	-785.323	-514.834	1102.4	-788.473	-246.776	1293.08	-593.269	-492.339	1365.02	-439.691	-438.844	1221.73	-378.434	-398.909	1119.7	-469.05	-423.7	992.84	-561.299	-586.054	967.79	-602.402	-495.624	876.402	-603.341	-529.507	896.665	-884.16	-337.498
-849.426	-561.697	1587.06	-867.467	-410.336	1588.95	-707.935	-508.096	1537.4	-717.41	-427.505	1543.85	-722.429	-386.129	1428.57	-671.866	-293.32	1112.73	-782.206	-468.946	1338.86	-786.235	-515.704	1102.33	-788.078	-247.481	1292.64	-593.14	-493.839	1364.6	-439.23	-440.649	1221.44	-378.198	-400.932	1119.31	-469.071	-425.281	992.535	-562.233	-587.091	967.351	-601.041	-496.362	876.723	-603.761	-530.484	896.214	-883.623	-338.23
-849.525	-562.255	1586.64	-867.331	-410.971	1588.51	-707.818	-509.099	1537.07	-717.37	-428.411	1543.43	-722.208	-387.179	1428.25	-671.144	-294.348	1112.42	-781.983	-469.839	1338.62	-786.479	-516.44	1101.97	-787.352	-248.262	1292.43	-592.966	-495.356	1364.23	-438.988	-442.759	1221.02	-377.53	-403.395	1118.89	-469.014	-427.093	992.159	-563.151	-588.417	967.292	-601.337	-498.004	876.034	-604.092	-531.697	896.004	-882.893	-339.19
-849.592	-562.873	1586.24	-866.952	-411.578	1588.04	-707.912	-510.16	1536.82	-716.854	-429.474	1543.17	-721.743	-388.281	1427.99	-670.242	-295.315	1112.16	-781.622	-470.704	1338.32	-786.398	-517.003	1101.48	-786.556	-249.135	1292.3	-592.804	-497.05	1363.82	-438.633	-445.058	1220.51	-377.202	-405.991	1118.33	-468.657	-429.254	991.889	-564.173	-589.963	967.457	-601.605	-499.548	875.587	-604.052	-533.123	896.01	-882.073	-340.224
-849.841	-563.402	1585.76	-866.986	-412.32	1587.66	-707.898	-511.308	1536.52	-716.674	-430.627	1542.8	-721.316	-389.348	1427.67	-668.557	-296.164	1111.93	-781.151	-471.624	1337.88	-786.372	-517.579	1101.06	-785.887	-250	1292.11	-592.648	-498.938	1363.47	-438.187	-447.739	1219.96	-376.865	-408.988	1117.9	-468.47	-431.907	991.561	-565.44	-591.759	967.751	-601.843	-501.068	875.346	-604.444	-534.74	896.054	-881.89	-341.076
-849.919	-564.059	1585.41	-866.118	-412.779	1587.13	-707.602	-512.524	1536.26	-716.285	-431.703	1542.43	-720.665	-390.607	1427.35	-667.963	-297.687	1111.52	-781.059	-472.689	1337.74	-786.248	-518.301	1100.65	-784.656	-250.855	1291.9	-592.565	-501.089	1363.1	-437.644	-450.74	1219.43	-376.15	-412.586	1117.23	-468.439	-434.798	991.231	-567.097	-593.928	968.149	-602.138	-502.876	875.018	-604.581	-536.677	896.301	-880.738	-341.952
-850.056	-564.676	1585.08	-865.75	-413.357	1586.78	-707.721	-513.792	1535.87	-715.69	-432.959	1542.12	-720.118	-391.916	1427	-666.579	-299.023	1111.25	-780.877	-473.837	1337.39	-786.144	-518.976	1100.23	-783.351	-251.746	1291.65	-592.647	-503.421	1362.72	-437.561	-454.08	1218.79	-375.357	-416.613	1116.56	-468.454	-438.192	990.866	-569.153	-596.375	968.599	-603.018	-505.028	874.386	-607.87	-539.509	895.902	-879.707	-342.589
-850.23	-565.294	1584.76	-865.351	-413.895	1586.37	-707.769	-515.071	1535.52	-714.955	-434.285	1541.78	-719.57	-393.403	1426.59	-665.038	-300.528	1110.98	-780.815	-475.003	1337.06	-786.119	-519.789	1099.92	-781.878	-252.663	1291.33	-592.768	-506.007	1362.38	-437.254	-457.93	1218	-374.502	-421.395	1115.79	-468.315	-442.126	990.427	-571.49	-599.263	969.122	-603.376	-507.189	874.061	-609.567	-542.251	896.18	-879.134	-343.1
-850.492	-565.977	1584.48	-864.934	-414.402	1585.94	-707.763	-516.417	1535.14	-715.199	-435.518	1541.22	-718.859	-394.874	1426.25	-663.181	-302.058	1110.75	-780.613	-476.135	1336.65	-786.166	-520.596	1099.69	-780.136	-253.65	1291.04	-593.02	-508.897	1362.18	-436.965	-462.297	1217.07	-374.203	-426.704	1114.64	-468.886	-446.753	989.734	-574.572	-602.742	969.452	-604.099	-509.551	873.669	-610.125	-545.354	896.95	-877.749	-343.673
-850.982	-566.467	1584.19	-864.549	-414.895	1585.43	-708.11	-517.832	1534.69	-715.107	-436.994	1540.73	-717.951	-396.468	1425.94	-661.251	-303.832	1110.5	-780.495	-477.362	1336.32	-786.148	-521.377	1099.47	-778.311	-254.684	1290.78	-593.388	-512.125	1362.1	-437.194	-467.329	1216.04	-374.267	-432.963	1113.31	-469.492	-451.932	989.047	-578.288	-606.764	969.663	-604.946	-512.135	873.268	-611.839	-548.679	897.101	-876.103	-344.412
-851.565	-566.898	1583.83	-864.186	-415.229	1584.75	-708.493	-519.264	1534.34	-715.478	-438.444	1540.18	-717.45	-398.141	1425.69	-658.48	-305.292	1110.59	-780.416	-478.562	1336.07	-787.119	-522.46	1099.73	-776.206	-255.82	1290.58	-593.784	-515.714	1362.09	-437.888	-472.996	1214.67	-374.999	-440.278	1111.67	-470.969	-457.967	988.067	-583.151	-611.415	969.714	-605.391	-514.834	873.315	-610.852	-552.68	898.546	-874.728	-345.183
-852.63	-567.154	1583.49	-863.929	-415.356	1584.09	-708.951	-520.897	1534.1	-714.622	-439.859	1539.78	-716.321	-399.91	1425.51	-656.959	-307.693	1110.1	-780.055	-479.769	1335.81	-785.745	-522.628	1099.17	-773.891	-256.975	1290.42	-594.344	-519.72	1362.18	-439.025	-479.453	1212.92	-376.143	-448.648	1109.47	-473.113	-464.767	986.917	-589.388	-616.677	969.893	-606.033	-517.938	873.571	-616.45	-557.676	898.265	-872.95	-345.937
-853.643	-567.334	1583.04	-863.372	-415.387	1583.08	-709.167	-522.582	1533.95	-714.262	-441.54	1539.39	-715.381	-401.765	1425.23	-654.307	-309.769	1109.96	-779.99	-481.047	1335.66	-784.966	-523.119	1098.98	-771.388	-258.197	1290.36	-595.203	-524.095	1362.2	-440.527	-486.985	1210.75	-377.862	-458.346	1106.84	-476.161	-472.588	985.479	-597.466	-622.443	970.565	-607.932	-521.759	873.37	-630.039	-563.795	896.749	-871.382	-346.576
-854.976	-567.317	1582.59	-863.289	-415.174	1582.59	-710.322	-524.421	1533.91	-715.499	-443.553	1538.96	-713.733	-404.18	1425.03	-651.32	-312.022	1110.01	-779.864	-482.373	1335.43	-781.797	-522.736	1097.12	-768.187	-259.527	1290.34	-596.237	-529.007	1362.22	-442.262	-495.701	1208.22	-380.934	-469.339	1103.56	-480.384	-481.449	983.738	-607.442	-628.608	972.021	-609.755	-525.761	873.456	-637.878	-570.439	897.526	-868.96	-346.996
-856.716	-567.01	1582.21	-862.836	-414.841	1581.94	-711.257	-526.458	1533.88	-714.998	-445.566	1538.77	-712.302	-406.658	1424.92	-648.567	-314.868	1109.83	-779.93	-483.693	1335.2	-789.89	-527.508	1099.13	-764.594	-260.936	1290.36	-597.524	-534.314	1362.14	-445.079	-505.603	1204.98	-384.161	-481.744	1099.6	-485.611	-491.612	981.744	-618.986	-635.035	974.452	-612.101	-530.049	873.978	-646.87	-578.116	899.135	-866.219	-347.209
-858.648	-566.643	1581.99	-862.097	-414.382	1581.31	-712.735	-528.762	1533.79	-715.049	-447.717	1538.53	-710.864	-409.404	1424.81	-644.995	-317.913	1109.98	-779.996	-484.969	1335.05	-785.737	-525.55	1097.81	-760.409	-262.324	1290.5	-599.153	-539.919	1362.14	-448.461	-516.832	1201.31	-388.942	-495.554	1095.05	-492.852	-503.006	979.216	-632.399	-640.744	978.371	-613.403	-534.563	875.743	-657.806	-586.322	901.647	-863.774	-346.974
-860.733	-566	1581.74	-861.325	-413.759	1580.79	-714.042	-531.099	1533.73	-714.775	-450.077	1538.23	-709.691	-412.45	1424.69	-640.721	-321.344	1110.29	-780.08	-486.238	1334.95	-785.664	-525.824	1097.48	-755.775	-263.833	1290.7	-600.949	-545.928	1362.23	-453.431	-529.509	1196.68	-395.282	-510.898	1089.57	-501.03	-515.759	976.766	-646.718	-645.184	983.801	-617.636	-542.311	876.775	-671.746	-595.112	905.061	-861.034	-346.6
-863.089	-565.147	1581.56	-860.472	-412.972	1580.3	-715.678	-533.615	1533.64	-714.595	-452.679	1538.08	-708.594	-415.442	1424.79	-637.667	-325.393	1110.23	-780.102	-487.371	1334.87	-786.405	-526.388	1097.38	-750.633	-265.554	1291.07	-603.239	-552.422	1362.58	-458.774	-543.557	1191.59	-403.507	-527.694	1083.36	-511.986	-529.692	974.116	-664.168	-649.946	989.221	-627.643	-554.023	877.586	-687.702	-604.208	909.534	-857.9	-346
-865.841	-564.029	1581.4	-859.566	-411.979	1579.84	-717.803	-536.241	1533.56	-714.984	-455.282	1537.77	-707.079	-418.523	1425.09	-632.645	-329.725	1110.84	-780.197	-488.497	1334.94	-787.422	-526.89	1097.44	-744.825	-267.486	1291.49	-605.534	-559.188	1362.8	-465.79	-558.77	1185.95	-414.107	-545.863	1076.4	-525.947	-544.451	971.257	-684.833	-655.141	996.178	-643.578	-568.177	878.738	-703.317	-614.271	915.928	-854.262	-345.245
-868.766	-562.565	1581.13	-858.489	-410.756	1579.33	-720.057	-538.928	1533.7	-714.559	-458.094	1537.78	-705.561	-421.944	1425.36	-627.464	-334.486	1111.41	-780.219	-489.575	1335.02	-788.125	-527.24	1097.4	-738.361	-269.668	1291.96	-608.789	-566.54	1363.17	-473.911	-575.304	1180.13	-426.694	-565.464	1068.93	-541.746	-559.919	968.818	-706.236	-659.609	1005.28	-664.292	-583.503	881.093	-719.04	-624.88	924.956	-850.344	-344.321
-872.029	-560.736	1580.85	-857.352	-409.422	1578.85	-723.175	-541.646	1533.82	-715.246	-460.92	1537.86	-704.059	-425.551	1425.68	-621.842	-339.731	1112.35	-780.298	-490.601	1335.17	-789.026	-527.561	1097.49	-731.191	-272.257	1292.5	-611.845	-573.867	1363.6	-484.902	-592.366	1173.95	-442.066	-586.081	1061.14	-560.699	-575.939	966.938	-728.867	-662.922	1016.92	-689.294	-599.274	885.219	-748.891	-631.672	933.386	-845.474	-343.275
-875.427	-558.36	1580.45	-856.042	-407.529	1578.31	-726.024	-544.468	1534.17	-715.799	-464.068	1538.04	-702.428	-429.478	1426.13	-616.097	-345.613	1113.04	-780.316	-491.719	1335.35	-789.639	-527.826	1097.41	-723.372	-275.363	1292.96	-615.645	-581.608	1364	-497.296	-610.18	1167.83	-459.426	-607.559	1053.45	-583.642	-592.214	965.77	-751.971	-664.875	1030.56	-718.228	-614.666	891.626	-773.797	-640.258	945.677	-841.043	-342.048
-879.055	-555.39	1580	-854.323	-405.471	1577.69	-727.814	-547.611	1534.84	-715.567	-467.62	1538.39	-700.389	-433.824	1426.56	-609.941	-352.181	1113.68	-780.364	-492.669	1335.62	-790.425	-528.141	1097.47	-715.038	-278.919	1293.53	-619.597	-589.654	1364.18	-511.684	-628.304	1161.85	-480.06	-629.256	1045.97	-608.595	-608.653	965.903	-774.419	-666.002	1046.03	-750.322	-629.17	900.952	-798.664	-649.827	959.787	-835.058	-340.629
-882.799	-551.951	1579.55	-851.996	-403.395	1577.01	-731.085	-550.644	1535.48	-714.81	-471.117	1538.8	-698.263	-438.513	1427.15	-602.958	-359.16	1114.72	-780.419	-493.64	1335.94	-791.58	-528.392	1097.78	-706.05	-282.945	1294.36	-624.5	-597.851	1364.5	-528.219	-646.705	1156.35	-503.608	-650.818	1039.29	-634.504	-625.378	967.394	-797.819	-666.072	1063.94	-784.782	-642.623	914.475	-826.842	-655.5	978.834	-828.84	-339.207
-886.884	-548.019	1579.15	-849.411	-401.159	1576.45	-735.209	-553.821	1535.81	-715.885	-475.348	1539.05	-696.05	-443.878	1427.71	-596.96	-367.323	1115.55	-780.678	-494.508	1336.31	-792.666	-528.323	1098.12	-696.431	-287.716	1295.31	-630.046	-606.228	1364.64	-547.084	-665.165	1151.62	-529.869	-672.5	1033.87	-663.466	-641.549	970.99	-819.046	-665.696	1083.1	-819.943	-654.892	931.855	-855.353	-660.501	1000.33	-822.116	-337.641
-891.019	-543.476	1578.79	-845.858	-399.4	1575.92	-739.733	-557.314	1536.03	-715.324	-480.047	1539.45	-694.928	-449.521	1428.15	-590.508	-376.473	1116.58	-780.902	-495.283	1336.58	-793.771	-527.949	1098.55	-686.003	-293.406	1296.51	-636.56	-614.481	1364.85	-568.299	-683.052	1147.79	-558.134	-692.999	1030.05	-694.641	-656.54	976.922	-839.924	-664.024	1104.5	-856.224	-664.839	953.758	-882.374	-664.881	1024.54	-814.756	-335.948
-894.983	-538.384	1578.54	-841.693	-396.843	1575.51	-744.503	-560.113	1536.39	-716.525	-484.124	1539.81	-692.637	-455.527	1429.05	-583.525	-385.778	1117.96	-781.226	-495.815	1336.86	-795.247	-527.133	1098.97	-675.445	-299.533	1297.83	-644.092	-622.748	1365.2	-592.376	-700.211	1145.51	-589.266	-712.4	1028.27	-727.624	-669.966	986.372	-858.683	-661.463	1126.95	-891.539	-672.726	979.245	-908.354	-666.451	1051.76	-805.835	-334.448
-898.841	-532.746	1578.39	-837.443	-394.478	1575.63	-749.615	-562.973	1536.61	-717.254	-488.832	1540.27	-690.663	-461.797	1429.74	-576.929	-396.35	1119.25	-781.708	-496.152	1337.17	-797.025	-525.955	1099.7	-664.441	-306.598	1299.17	-652.512	-630.688	1365.7	-617.493	-715.988	1144.71	-623.084	-730.324	1028.51	-758.515	-680.902	996.66	-875.998	-657.916	1150.07	-925.467	-678.484	1008	-932.946	-667.067	1081.15	-796.75	-333.125
-902.184	-526.62	1578.36	-832.536	-392.064	1576.06	-754.41	-565.838	1537	-718.365	-493.46	1540.73	-689.821	-468.146	1430.38	-570.61	-408.012	1120.76	-782.375	-496.25	1337.53	-798.979	-524.229	1100.52	-652.909	-314.8	1300.72	-661.804	-638.168	1366.35	-644.462	-730.405	1145.6	-658.318	-746.137	1030.82	-794.428	-691.459	1010.98	-891.377	-654.29	1173.48	-958.165	-681.931	1039.89	-956.618	-666.785	1112.26	-787.076	-332.033
-905.24	-519.865	1578.6	-827.328	-389.78	1576.81	-759.732	-568.248	1537.36	-719.458	-498.292	1541.35	-690.208	-474.519	1431.03	-564.556	-420.703	1122.5	-783.106	-496.069	1338.07	-803.987	-521.596	1102.47	-640.482	-323.832	1302.73	-672.129	-645.088	1367.34	-672.799	-742.992	1148.32	-695.52	-759.563	1035.27	-828.131	-698.616	1026.6	-905.226	-650.554	1196.74	-988.843	-682.985	1074.41	-977.222	-664.511	1144.29	-776.701	-331.385
-907.874	-512.543	1578.95	-821.64	-387.753	1577.7	-765.596	-570.277	1537.82	-721.033	-502.987	1542.04	-688.903	-481.208	1431.94	-559.118	-434.417	1124.44	-783.635	-495.651	1338.77	-802.776	-519.36	1102.16	-629.605	-334.096	1304.52	-683.608	-651.432	1368.73	-702.559	-753.37	1152.66	-733.445	-769.78	1041.86	-863.788	-703.802	1045.58	-917.818	-647.131	1220.6	-1017.38	-681.764	1110.54	-995.619	-661.14	1177.3	-765.725	-331.462
-909.975	-504.478	1579.53	-815.476	-385.837	1578.78	-771.344	-571.311	1538.54	-722.678	-507.587	1542.96	-689.369	-487.768	1432.89	-554.318	-449.129	1126.4	-783.98	-495.033	1339.63	-802.84	-516.537	1102.99	-618.335	-345.371	1306.75	-695.091	-656.954	1370.46	-732.602	-760.817	1158.2	-772.233	-776.785	1050.39	-898.481	-705.756	1066.04	-929.323	-643.757	1243.73	-1043.25	-677.705	1148.34	-1012.37	-657.167	1210.91	-754.854	-332.173
-911.34	-496.068	1580.24	-808.819	-384.276	1580.13	-777.321	-571.849	1539.56	-724.329	-512.113	1544.26	-689.535	-494.41	1434.44	-550.634	-464.704	1128.49	-784.249	-494.311	1340.85	-803.735	-513.207	1104.19	-607.231	-357.52	1309.17	-707.344	-661.44	1372.41	-763.414	-765.501	1165.1	-811.573	-780.336	1061.09	-932.298	-704.614	1088.79	-940.297	-640.862	1267.16	-1066.27	-671.529	1187.31	-1026.81	-652.57	1244.67	-743.074	-333.759
-912.147	-486.964	1581.19	-801.675	-383.053	1581.56	-783.389	-571.969	1540.92	-726.091	-516.404	1545.95	-689.989	-501.113	1435.79	-548.19	-481.027	1130.67	-784.394	-493.557	1342.38	-805.514	-509.675	1106.1	-597.207	-370.72	1311.61	-719.758	-665.066	1374.81	-794.06	-767.167	1173.12	-850.755	-780.225	1073.68	-964.859	-700.515	1113.6	-949.885	-637.154	1290.86	-1086.24	-663.348	1227.27	-1039.1	-647.542	1278.26	-731.396	-336.271
-912.114	-477.478	1582.49	-793.967	-381.887	1583.24	-790.64	-571.687	1542.69	-728.668	-520.552	1547.78	-690.835	-507.792	1437.67	-547.023	-497.764	1132.94	-784.483	-492.81	1344.16	-806.008	-505.709	1107.78	-588.229	-384.592	1314.38	-732.012	-667.644	1377.26	-824.112	-766.254	1182.45	-889.814	-776.779	1088.62	-996.068	-693.658	1140.56	-958.176	-633.411	1314.22	-1103	-653.566	1268.02	-1049.31	-642.174	1311.36	-719.885	-339.511
-911.005	-467.89	1584.05	-785.652	-381.252	1585.16	-796.582	-570.71	1544.73	-731.247	-524.488	1549.91	-691.435	-514.115	1439.38	-547.549	-514.909	1135.34	-784.77	-491.781	1346.26	-806.068	-501.497	1109.63	-580.567	-399.166	1316.79	-744.141	-669.122	1380.07	-852.912	-762.59	1192.84	-926.526	-769.618	1105.08	-1024.86	-684.146	1168.96	-965.849	-629.463	1337.45	-1116.34	-642.751	1309.1	-1057.31	-636.509	1343.51	-708.503	-343.543
-908.86	-458.363	1585.89	-777.259	-381.003	1587.22	-803.24	-569.93	1546.43	-733.156	-528.253	1552.08	-693.888	-520.31	1441.09	-549.102	-531.45	1137.86	-784.646	-490.847	1348.43	-805.683	-497.147	1111.55	-574.082	-413.637	1319.38	-756.377	-669.734	1382.97	-880.894	-756.73	1204.62	-961.362	-759.576	1123.44	-1050.93	-672.473	1198.55	-973.531	-625.98	1360.22	-1126.07	-631.547	1349.83	-1063.38	-630.461	1374.44	-697.672	-348.265
-905.778	-448.903	1588.13	-768.265	-381.383	1589.54	-808.371	-567.993	1548.33	-736.056	-531.539	1553.8	-696.134	-526.012	1443.02	-552.028	-547.844	1140.45	-784.192	-489.768	1350.52	-804.783	-492.775	1113.72	-568.275	-428.34	1322.08	-768.591	-669.374	1386.16	-907.228	-748.732	1217.45	-994.172	-746.887	1143.33	-1073.5	-659.043	1228.67	-979.817	-621.455	1381.64	-1132.49	-620.642	1389.21	-1068.17	-624.207	1404.14	-686.805	-353.591
-901.664	-440.07	1590.72	-759.166	-382.352	1591.89	-813.06	-565.647	1550.23	-737.517	-534.727	1555.69	-698.339	-531.225	1444.89	-556.127	-563.491	1142.91	-784.011	-488.409	1352.7	-803.071	-488.605	1116.01	-564.141	-442.866	1324.7	-780.294	-668.056	1389.31	-931.709	-738.938	1231.04	-1024.09	-731.872	1164.26	-1093.53	-644.556	1259.11	-985.879	-616.183	1402.27	-1136.52	-610.431	1426.93	-1071.61	-617.068	1432.76	-676.591	-359.643
-896.626	-431.56	1593.45	-751.355	-384.223	1594.16	-817.404	-562.861	1552.05	-740.286	-537.452	1557.28	-699.897	-536.221	1446.5	-561.252	-578.313	1145.47	-783.373	-486.894	1354.79	-801.045	-484.614	1118.38	-561.147	-456.93	1326.9	-791.542	-665.835	1392.32	-954.315	-727.712	1245.27	-1051.28	-715.038	1185.95	-1110.51	-629.252	1289.26	-991.561	-610.063	1422.69	-1138.75	-600.649	1462.31	-1074.97	-610.16	1460.95	-667.784	-365.839
-890.831	-423.533	1596.29	-742.387	-386.662	1596.56	-822.275	-559.787	1553.83	-742.502	-539.934	1558.66	-702.86	-540.789	1448.03	-566.587	-592.314	1148.1	-782.705	-484.93	1357.04	-798.503	-480.839	1120.7	-558.631	-470.756	1329.68	-801.716	-662.763	1394.84	-974.512	-715.253	1259.74	-1075.2	-696.605	1208.05	-1124.53	-613.24	1318.9	-996.218	-603.844	1442.96	-1139.03	-591.479	1495.05	-1075.6	-602.465	1487.39	-659.187	-372.491
-884.097	-416.148	1598.92	-733.818	-389.193	1598.81	-825.026	-556.865	1555.46	-744.407	-542.104	1560.03	-705.626	-544.481	1449.39	-572.515	-605.42	1150.64	-782.175	-483.106	1359.11	-796.117	-477.015	1123.12	-557.76	-483.747	1331.72	-811.405	-659.298	1397.08	-992.382	-701.592	1274.07	-1095.79	-676.806	1230.17	-1135.21	-596.812	1347.51	-999.355	-596.691	1463.21	-1137.86	-581.909	1525.09	-1075.16	-594.603	1512.62	-651.259	-379.373
-876.793	-409.397	1601.32	-725.353	-392.475	1600.69	-827.212	-553.873	1556.88	-746.091	-544.073	1561.11	-707.72	-548.225	1450.79	-578.471	-617.751	1153.09	-781.008	-481.28	1361.16	-792.948	-473.484	1125.29	-556.427	-496.469	1334.14	-819.567	-655.182	1398.89	-1007.65	-686.839	1287.96	-1112.18	-655.701	1251.59	-1142.99	-579.991	1374.81	-1001.06	-589.319	1482.92	-1135.35	-572.269	1552.48	-1073.44	-586.152	1536.36	-643.956	-386.423
-868.966	-403.403	1603.3	-717.554	-396.335	1602.02	-828.405	-550.786	1557.84	-747.845	-546.512	1562.15	-709.308	-551.67	1452.02	-585.474	-628.947	1155.14	-777.344	-480.603	1362.35	-788.054	-470.761	1126.81	-556.022	-508.679	1336.23	-827.384	-650.607	1400.87	-1020.82	-671.307	1301.27	-1125.65	-633.7	1272.32	-1147.7	-562.685	1400.22	-1001.2	-581.149	1501.41	-1131.67	-562.32	1577.35	-1070.82	-577.386	1558.02	-636.744	-393.653
-861.23	-397.911	1605.06	-709.251	-400.54	1603.18	-829.329	-547.068	1558.86	-748.041	-548.116	1563.05	-710.993	-555.106	1452.95	-591.005	-639.186	1157.27	-775.255	-479.452	1363.9	-783.647	-467.672	1128.5	-555.915	-520.348	1338.06	-833.817	-645.676	1403.05	-1030.59	-654.722	1313.42	-1135.11	-610.94	1291.52	-1149.72	-544.813	1423.59	-1000.69	-572.784	1518.02	-1127.17	-552.398	1599.91	-1067.16	-568.766	1577.24	-630.092	-401.194
-852.996	-393.19	1606.49	-700.918	-405.123	1604.22	-829.669	-544.319	1560.07	-748.644	-549.826	1563.93	-712.296	-558.493	1453.6	-598.791	-648.719	1158.24	-771.987	-478.734	1365.04	-778.873	-464.773	1130.1	-555.792	-531.801	1339.66	-838.963	-640.747	1405.45	-1038.51	-637.839	1324.63	-1141.21	-587.641	1309.23	-1149.24	-526.343	1444.48	-999.118	-563.508	1532.61	-1121.62	-542.543	1619.93	-1063	-559.956	1594.05	-622.493	-408.922
-843.51	-389.505	1607.4	-692.805	-410.136	1605.12	-829.263	-541.25	1561.03	-748.89	-551.736	1564.75	-712.62	-561.861	1453.87	-605.858	-657.508	1158.92	-768.809	-478.074	1365.93	-773.314	-461.987	1131.55	-554.917	-542.86	1341.33	-842.736	-636.003	1407.92	-1044.17	-620.594	1335.01	-1144.75	-564.308	1325.47	-1146.59	-507.363	1463.26	-996.466	-553.479	1545.23	-1115.27	-532.899	1637.52	-1058.1	-550.685	1608.67	-616.177	-417.191
-834.756	-386.27	1608.51	-684.879	-415.617	1605.87	-828.326	-538.514	1561.6	-749.568	-553.943	1565.44	-713.544	-565.143	1454.2	-612.429	-665.515	1159.24	-765.728	-477.333	1366.94	-767.303	-459.527	1133.05	-556.015	-553.945	1341.85	-845.513	-631.708	1410.29	-1046.44	-602.881	1344.09	-1145.52	-540.986	1339.96	-1141.9	-488.159	1479.74	-992.129	-542.489	1555.87	-1108.27	-522.649	1652.56	-1053.02	-541.04	1620.47	-609.565	-425.71
-824.937	-383.889	1609.5	-676.794	-421.485	1606.61	-827.172	-535.678	1562.01	-749.154	-555.605	1565.7	-713.87	-568.212	1454.12	-617.883	-672.942	1159.4	-761.773	-476.688	1367.86	-760.825	-457.326	1134.53	-556.328	-564.931	1342.2	-847.272	-627.526	1412.32	-1047.72	-585.52	1352.85	-1143.76	-517.893	1352.99	-1135.03	-468.765	1493.95	-987.719	-531.31	1565.48	-1100.91	-512.29	1665.1	-1047.69	-530.888	1630.9	-603.959	-434.611
-815.688	-381.9	1610.57	-668.998	-427.825	1607.22	-825.191	-533.509	1562.28	-748.429	-557.508	1565.83	-713.831	-571.37	1453.89	-625.234	-678.914	1158.36	-756.945	-476.741	1368.41	-754.515	-455.192	1136.09	-556.937	-575.984	1342.26	-848.485	-623.227	1413.96	-1047.94	-568.61	1360.9	-1140.05	-495.282	1364.36	-1126.57	-449.507	1506.14	-982.242	-520.429	1573.64	-1093.91	-500.923	1675.37	-1042.12	-520.164	1639.43	-596.732	-443.776
-804.888	-381.063	1611.24	-661.213	-434.511	1607.9	-822.05	-530.998	1562	-747.511	-559.537	1565.89	-713.155	-574.446	1453.53	-631.636	-684.585	1157.24	-749.704	-477.9	1368.37	-747.578	-453.515	1137.36	-557.527	-586.841	1341.92	-849.445	-618.839	1415.29	-1046.32	-551.893	1367.86	-1134.14	-473.077	1373.85	-1116.29	-430.602	1516.1	-976.063	-510.506	1580.46	-1086.37	-488.281	1683.14	-1036.07	-509.145	1646.37	-589.895	-453.373
-793.901	-380.809	1612.14	-653.481	-441.436	1608.55	-819.051	-529.007	1562.23	-746.742	-561.865	1565.9	-712.585	-577.591	1453.23	-637.493	-689.974	1156.11	-744.864	-477.683	1369.09	-739.289	-452.52	1138.14	-557.733	-597.69	1341.32	-850.436	-614.024	1416.21	-1043.17	-535.245	1373.54	-1126.11	-451.162	1381.28	-1104.28	-411.985	1524.06	-969.176	-501.677	1586.34	-1077.98	-474.414	1688.51	-1030.25	-498.057	1651.88	-583.247	-463.632
-783.004	-380.986	1613.38	-646.077	-448.369	1609.37	-815.499	-527.343	1562.55	-745.506	-563.818	1565.97	-712.108	-580.432	1452.8	-643.965	-694.433	1154.7	-742.238	-476.381	1370.59	-731.423	-451.913	1139.01	-557.944	-608.575	1340.8	-850.708	-608.753	1416.86	-1038.85	-518.566	1377.83	-1116.31	-429.431	1386.79	-1090.4	-393.739	1529.69	-960.595	-493.536	1589.69	-1068.26	-459.302	1691.77	-1021.7	-486.2	1655.52	-577.778	-473.985
-771.739	-381.67	1614.42	-638.053	-455.552	1609.79	-806.633	-523.841	1561.6	-742.964	-565.821	1566.2	-711.112	-583.468	1452.42	-649.988	-698.887	1153.28	-731.783	-479.316	1370.04	-723.152	-451.685	1139.59	-557.948	-619.472	1340	-850.082	-603.198	1417.02	-1032.73	-501.631	1380.58	-1104.78	-407.73	1390.33	-1075.16	-375.696	1533.39	-953.573	-486.701	1591.67	-1057.51	-443.119	1693.36	-1012.95	-474.31	1657.54	-570.15	-484.541
-759.762	-382.99	1615.6	-630.288	-462.765	1610.35	-801.877	-522.496	1562.24	-740.255	-567.815	1566.58	-709.541	-586.539	1452.3	-656.314	-703.102	1152.32	-724.845	-480.353	1370.27	-715.388	-451.753	1140.24	-559.884	-630.008	1339.18	-849.342	-597.501	1417.29	-1025.57	-484.523	1381.91	-1091.26	-385.901	1391.98	-1058.12	-357.872	1535.11	-946.298	-479.922	1591.48	-1045.1	-426.651	1693.29	-1003.42	-462.292	1657.77	-564.246	-495.457
-747.809	-384.809	1616.55	-622.607	-470.111	1610.87	-797.114	-521.528	1563.19	-737.221	-569.85	1567.14	-708.456	-589.666	1452.39	-662.289	-706.416	1151.3	-717.669	-482.236	1371.23	-706.942	-452.405	1140.63	-561.385	-640.409	1338.19	-848.376	-591.806	1417.33	-1016.79	-467.06	1381.75	-1075.71	-363.894	1391.79	-1039.16	-340.1	1534.82	-936.872	-472.21	1589.17	-1031.17	-410.457	1691.78	-992.82	-450.243	1656.11	-558.519	-506.61
-735.809	-386.75	1617.74	-614.788	-477.511	1611.35	-791.659	-520.76	1564.31	-733.836	-571.851	1567.87	-706.599	-592.567	1452.48	-668.448	-709.583	1150.68	-711.243	-484.19	1372.18	-698.509	-453.635	1141.08	-563.396	-650.893	1337.51	-847.824	-586.034	1417.5	-1006.78	-449.231	1380.32	-1057.76	-341.693	1389.9	-1018.61	-322.698	1532.81	-927.263	-464.111	1585.4	-1015.52	-395.19	1688.59	-981.321	-438.128	1652.65	-552.345	-517.801
-723.829	-389.187	1619.18	-607.209	-484.917	1611.89	-785.95	-520.2	1565.61	-730.63	-574.183	1568.87	-705.019	-595.599	1452.81	-675.057	-712.859	1150.26	-702.544	-485.64	1374	-689.611	-455.463	1141.59	-565.797	-661.077	1336.88	-846.711	-579.836	1417.65	-995.357	-431.048	1377.73	-1037.45	-319.654	1386.28	-996.298	-305.765	1529.05	-917.779	-455.538	1580.1	-999.084	-380.648	1684.31	-969.081	-425.851	1647.65	-546.184	-529.363
-712.549	-391.716	1620.07	-599.648	-492.541	1612.4	-785.786	-522.464	1568.76	-727.373	-576.637	1570.14	-703.444	-598.533	1453.23	-679.693	-713.953	1149.27	-694.843	-487.898	1375.19	-681.459	-457.195	1142.32	-568.456	-670.897	1336.34	-845.998	-573.224	1417.97	-981.812	-412.58	1373.78	-1013.95	-297.924	1380.95	-971.388	-289.411	1523.38	-906.807	-446.298	1573.08	-981.782	-366.504	1678.53	-955.601	-413.273	1641.15	-540.767	-541.196
-701.196	-394.039	1622	-592.501	-499.938	1613.21	-779.727	-522.468	1570.42	-723.045	-578.688	1571.4	-701.751	-601.466	1453.66	-684.3	-715.055	1148.72	-689.633	-491.528	1376.67	-673.873	-458.798	1143.43	-572.273	-680.505	1336.04	-844.252	-566.237	1418.09	-966.295	-394.225	1368.81	-987.453	-277.103	1373.97	-945.013	-273.967	1516.37	-895.542	-436.468	1565.19	-963.513	-352.194	1671.29	-941.348	-400.136	1633.4	-535.914	-553.284
-689.591	-397.235	1623.31	-584.939	-507.421	1613.82	-773.357	-522.774	1572.02	-718.568	-581.131	1572.81	-700.002	-604.145	1454.02	-689.145	-716.05	1148.38	-682.77	-494.504	1377.45	-665.59	-460.842	1144.25	-576.02	-689.735	1335.53	-842.029	-558.846	1418.32	-948.335	-376.319	1362.72	-957.482	-257.651	1365.17	-915.453	-259.375	1507.42	-882.931	-426.457	1555.65	-943.33	-337.184	1662.39	-926.067	-386.341	1624.46	-531.869	-565.766
-678.27	-401.363	1623.97	-577.92	-514.547	1614.71	-766.937	-523.464	1573.62	-713.966	-583.706	1574.24	-698.596	-606.8	1454.55	-693.698	-716.554	1148.03	-674.954	-497.262	1378.96	-657.656	-462.837	1145.25	-580.45	-698.82	1335.38	-839.63	-551.017	1418.64	-927.665	-359.259	1355.54	-924.355	-240.242	1354.71	-883.265	-246.316	1496.81	-870.247	-416.098	1545.38	-921.054	-321.033	1651.98	-909.466	-371.379	1614.68	-527.145	-578.306
-668.341	-404.951	1624.9	-571.224	-521.301	1615.78	-760.586	-524.552	1575.14	-709.19	-586.415	1575.68	-697.078	-609.278	1455.07	-698.381	-716.754	1147.83	-666.948	-500.45	1380.37	-649.374	-464.956	1146.31	-585.032	-707.028	1334.88	-835.836	-542.717	1418.81	-904.426	-343.717	1347.15	-888.23	-225.465	1342.52	-848.081	-235.326	1484.63	-857.745	-405.156	1534.72	-895.613	-303.333	1640.32	-890.844	-354.351	1604.87	-523.733	-590.878
-659.273	-408.976	1625.88	-564.798	-527.492	1617.05	-754.136	-526.07	1576.56	-704.279	-589.238	1577.25	-695.261	-611.59	1455.67	-703.104	-716.61	1147.77	-659.257	-504.047	1381.54	-640.662	-466.968	1147.53	-589.902	-714.874	1334.54	-831.579	-533.66	1419.19	-878.642	-329.828	1337.62	-849.331	-213.857	1328.61	-809.698	-227.589	1470.62	-845.33	-392.721	1524.46	-865.217	-284.014	1627.87	-868.308	-334.417	1595.26	-520.717	-603.263
-650.596	-412.689	1626.5	-558.378	-533.018	1618.58	-747.461	-528.107	1577.77	-699.205	-592.327	1578.83	-693.549	-613.794	1456.4	-708.089	-716.01	1147.88	-651.971	-508.422	1382.56	-631.212	-469.452	1148.82	-595.155	-722.338	1334.53	-826.064	-523.72	1419.28	-850.773	-318.047	1327.21	-808.239	-205.905	1313.34	-768.766	-223.687	1454.98	-832.387	-377.361	1515.2	-826.886	-263.929	1614.69	-839.826	-312.168	1585.67	-517.869	-615.503
-642.993	-416.315	1627.09	-552.064	-537.775	1620.08	-740.958	-530.892	1578.72	-693.419	-595.64	1580.23	-691.578	-615.629	1457.16	-711.458	-714.612	1147.84	-643.564	-512.811	1383.8	-621.41	-472.803	1150.01	-600.731	-729.252	1334.84	-819.166	-512.674	1419.04	-820.95	-308.449	1315.99	-765.657	-202.022	1296.93	-726	-223.924	1438.15	-818.503	-356.945	1507.06	-777.785	-245.58	1599.73	-802.102	-290.001	1573.99	-515.414	-627.434
-636.068	-419.783	1627.46	-545.91	-541.873	1621.49	-734.53	-534.099	1579.4	-687.461	-599.071	1581.47	-689.731	-617.006	1457.72	-714.599	-712.722	1147.78	-636.377	-517.545	1384.62	-610.995	-476.493	1151.2	-607.19	-736.125	1335.62	-811.312	-500.921	1418.49	-789.552	-301.5	1304.24	-722.337	-202.976	1279.9	-682.064	-227.667	1420.74	-798.316	-331.502	1499.36	-717.235	-234.275	1581.57	-755.509	-270.752	1559.48	-513.757	-639.321
-629.821	-423.064	1627.8	-539.854	-545.203	1622.69	-728.353	-537.571	1579.85	-681.104	-602.517	1582.39	-688.451	-617.144	1458.14	-718.651	-710.433	1148.14	-628.399	-521.939	1385.41	-599.901	-480.86	1152.24	-612.992	-741.744	1335.88	-801.478	-488.814	1417.49	-756.435	-297.665	1291.88	-678.41	-209.024	1261.65	-636.835	-234.877	1402.45	-767.944	-303.115	1491.57	-652.733	-232.143	1558.66	-705.083	-255.28	1543.51	-513.392	-651.204
-624.174	-425.961	1628.04	-533.958	-547.995	1623.58	-722.092	-541.026	1579.88	-674.832	-605.695	1582.81	-687.973	-615.778	1458.56	-722.939	-707.569	1148.63	-620.476	-525.966	1385.75	-588.295	-485.879	1153.04	-619.686	-746.688	1336.32	-789.964	-476.401	1416.26	-722.223	-297.547	1279.02	-635.103	-221.012	1242.16	-590.3	-244.591	1382.77	-725.984	-279.255	1485.49	-591.261	-236.963	1533.93	-648.654	-247.105	1528.51	-514.685	-662.899
-618.599	-428.534	1627.94	-528.076	-550.536	1624.17	-716.034	-544.077	1579.44	-668.486	-608.45	1582.6	-687.099	-613.001	1458.9	-726.41	-703.885	1148.82	-612.07	-529.609	1385.79	-576.024	-491.348	1153.37	-627.163	-750.487	1336.73	-776.777	-464.513	1414.77	-687.88	-301.52	1265.94	-594.92	-237.976	1222.4	-542.969	-257.258	1361.28	-675.227	-264.619	1481.71	-526.563	-247.284	1510.2	-590.086	-243.432	1514.41	-516.647	-673.99
-613.047	-430.517	1627.68	-522.851	-552.659	1624.47	-710.064	-546.197	1578.3	-662.41	-610.383	1581.65	-685.381	-609.349	1458.9	-729.963	-699.413	1149.02	-603.257	-533.023	1385.31	-564.58	-497.666	1153.1	-635.643	-752.657	1337.2	-760.859	-453.386	1412.18	-655.729	-309.072	1253.66	-558.662	-258.819	1203.64	-495.069	-273.7	1338.2	-617.247	-260.799	1478.11	-464.941	-255.574	1487.78	-526.638	-246.578	1498.65	-519.388	-684.234
-607.1	-431.865	1627.09	-517.582	-554.66	1624.55	-704.279	-546.998	1576.34	-656.74	-611.37	1579.92	-682.878	-605.273	1458.48	-733.03	-694.23	1149.01	-594.278	-535.855	1384.29	-552.88	-504.426	1152.56	-644.299	-752.796	1337.59	-744.072	-443.535	1409.01	-626.572	-319.09	1242.42	-526.293	-282.135	1187.66	-448.353	-295.39	1314.71	-552.165	-270.047	1471.41	-400.828	-266.125	1464.83	-458.384	-259.133	1478.26	-523.06	-693.492
-600.297	-432.598	1625.85	-512.217	-556.586	1624.36	-698.215	-546.298	1573.45	-651.413	-611.265	1577.44	-679.723	-601.261	1457.27	-735.5	-688.533	1148.76	-585.895	-538.243	1382.88	-541.194	-511.866	1151.52	-652.053	-751.106	1337.58	-726.627	-434.921	1405.3	-598.414	-331.5	1231.99	-497.397	-306.01	1174.97	-406.347	-323.723	1292.66	-485.008	-289.974	1459.05	-336.276	-284.977	1438.71	-388.604	-284.664	1452.91	-526.442	-701.239
-592.439	-432.98	1623.86	-507.133	-558.663	1623.6	-692.044	-544.296	1570.12	-646.761	-610.308	1574.61	-675.662	-597.294	1455.46	-737.146	-682.407	1148.21	-577.549	-540.628	1380.86	-530.415	-520.11	1149.71	-659.13	-748.259	1337.53	-708.13	-427.396	1401.43	-574.408	-343.416	1223.78	-470.772	-329.515	1164.14	-370.461	-358.243	1273.65	-419.777	-315.027	1439.07	-274.16	-323.846	1408.53	-324.106	-325.272	1424.26	-529.43	-707.719
-583.415	-433.019	1621.18	-501.493	-561.132	1622.2	-685.603	-541.248	1566.64	-642.565	-608.782	1571.8	-671.216	-593.544	1453.43	-737.69	-676.038	1147.26	-569.063	-543.339	1378.78	-519.249	-529.075	1147.46	-664.51	-744.662	1337.05	-689.691	-421.017	1397.72	-551.129	-353.892	1217.18	-447.777	-352.544	1153.79	-342.311	-397.356	1257.12	-358.719	-341.209	1414.88	-225.952	-346.125	1353.06	-272.613	-377.826	1396.57	-531.872	-713.052
-573.206	-433.157	1618.14	-495.643	-563.847	1620.41	-678.561	-537.736	1563.28	-638.155	-606.87	1569.26	-666.129	-590.188	1451.37	-737.015	-669.515	1145.85	-559.511	-546.425	1376.68	-511.036	-537.44	1144.39	-668.672	-740.73	1336.17	-671.481	-416.507	1394.48	-528.864	-363.623	1210.64	-427.177	-375.219	1143.84	-321.751	-438.066	1240.99	-304.56	-374.342	1392.48	-201.394	-474.834	1347.16	-237.425	-435.092	1372.59	-533.612	-717.709
[truncated: 5,189 more rows]
[truncated: 73 more columns]
