# Supplementary material for: Locally weighted PCA regression to recover missing markers in human motion data
Source: PLoS One. 2022 Aug 8;17(8):e0272407. doi: 10.1371/journal.pone.0272407 (PMC9359544; doi:10.1371/journal.pone.0272407)
Supplement: S1 File — https://github.com/dangkh/LWPCA. (ZIP) [file pone.0272407.s001.zip › LWPCA-main/data3D/135_02.txt]

-1195.18	-285.319	1745.94	-1205.02	-435.543	1736.14	-1342.23	-304.647	1690.07	-1347.68	-386.242	1688.62	-1360.81	-357.077	1561.38	-1432.75	-368.303	1241.35	-1243.65	-353.68	1486.22	-1179.15	-343.613	1253.01	-1438.48	-470.408	1425.11	-1332.52	-185.73	1495.77	-1337.79	-100.42	1273.42	-1331.4	-90.3109	1155.23	-1301.79	-82.0927	1008.81	-1150.75	-164.143	905.987	-1220.56	-38.5925	858.642	-1181.9	-92.0099	851.624	-1316.61	-522.102
-1194.97	-285.631	1745.88	-1204.85	-435.89	1736.02	-1342.02	-304.872	1689.98	-1347.54	-386.477	1688.57	-1360.65	-357.221	1561.35	-1432.76	-368.389	1241.32	-1243.38	-353.862	1486.26	-1179.08	-343.715	1252.99	-1438.35	-470.544	1425.06	-1332.35	-185.894	1495.84	-1337.54	-100.468	1273.48	-1331.16	-90.3363	1155.31	-1301.6	-82.0964	1008.94	-1150.47	-164.176	906.026	-1220.27	-38.5742	858.763	-1181.65	-92.0034	851.713	-1316.75	-522.339
-1194.73	-286.041	1745.84	-1204.66	-436.273	1735.9	-1341.75	-305.123	1689.93	-1347.42	-386.698	1688.54	-1360.58	-357.424	1561.33	-1432.72	-368.486	1241.32	-1242.8	-354.025	1486.3	-1178.92	-343.816	1253.04	-1438.24	-470.689	1425.02	-1332.16	-186.059	1495.89	-1337.27	-100.566	1273.57	-1330.89	-90.3593	1155.38	-1301.36	-82.0757	1009.02	-1150.26	-164.158	906.124	-1220	-38.5664	858.844	-1181.4	-91.9812	851.78	-1316.55	-522.541
-1194.47	-286.39	1745.79	-1204.52	-436.669	1735.83	-1341.57	-305.382	1689.94	-1347.31	-386.926	1688.49	-1360.46	-357.589	1561.27	-1432.68	-368.572	1241.29	-1242.54	-354.149	1486.25	-1178.85	-344.039	1253	-1438.19	-470.836	1424.99	-1331.94	-186.245	1495.94	-1336.98	-100.664	1273.64	-1330.64	-90.4341	1155.5	-1301.08	-82.0947	1009.1	-1150.04	-164.214	906.188	-1219.66	-38.5589	858.949	-1181.09	-91.9633	851.891	-1316.55	-522.756
-1194.31	-286.744	1745.77	-1204.36	-436.978	1735.73	-1341.32	-305.66	1689.84	-1347.13	-387.194	1688.41	-1360.27	-357.818	1561.21	-1432.64	-368.637	1241.26	-1242.34	-354.461	1486.2	-1178.67	-344.174	1252.97	-1438.13	-471.026	1424.99	-1331.67	-186.418	1496	-1336.68	-100.782	1273.74	-1330.38	-90.4702	1155.53	-1300.82	-82.1224	1009.17	-1149.84	-164.252	906.254	-1219.43	-38.5548	859.051	-1180.86	-91.9511	851.976	-1316.86	-523.108
-1194.1	-287.158	1745.71	-1204.33	-437.392	1735.68	-1341.09	-305.971	1689.76	-1346.94	-387.483	1688.33	-1360.18	-358.086	1561.23	-1432.74	-368.74	1241.3	-1242.42	-354.711	1486.16	-1178.67	-344.368	1252.91	-1438.1	-471.215	1424.97	-1331.46	-186.602	1496.12	-1336.42	-100.884	1273.82	-1330.14	-90.5314	1155.66	-1300.56	-82.1697	1009.3	-1149.61	-164.273	906.32	-1219.13	-38.5575	859.164	-1180.62	-91.9829	852.094	-1316.84	-523.364
-1193.84	-287.597	1745.63	-1204.18	-437.797	1735.57	-1340.94	-306.263	1689.77	-1346.75	-387.775	1688.21	-1359.94	-358.364	1561.18	-1432.72	-368.82	1241.29	-1242.21	-354.984	1486.11	-1178.74	-344.557	1252.86	-1438.03	-471.43	1425.01	-1331.09	-186.795	1496.18	-1336.14	-101.013	1273.95	-1329.84	-90.6117	1155.8	-1300.31	-82.2208	1009.43	-1149.36	-164.329	906.415	-1218.9	-38.5587	859.306	-1180.33	-91.981	852.211	-1316.7	-523.588
-1193.51	-287.93	1745.48	-1204.14	-438.236	1735.46	-1340.63	-306.509	1689.63	-1346.43	-388.078	1688.11	-1359.65	-358.58	1561.13	-1432.68	-368.905	1241.27	-1242.11	-355.237	1486.09	-1178.7	-344.778	1252.8	-1437.9	-471.605	1424.96	-1330.81	-186.96	1496.27	-1335.91	-101.127	1274.05	-1329.62	-90.7199	1155.9	-1300.1	-82.2705	1009.54	-1149.03	-164.396	906.531	-1218.67	-38.6233	859.396	-1180.29	-91.9979	852.293	-1316.51	-523.804
-1193.2	-288.406	1745.57	-1204.05	-438.71	1735.41	-1340.42	-306.854	1689.52	-1346.26	-388.39	1688.04	-1359.48	-358.824	1561.08	-1432.67	-368.999	1241.27	-1242	-355.511	1486.1	-1178.77	-344.951	1252.73	-1437.71	-471.81	1424.91	-1330.58	-187.156	1496.38	-1335.59	-101.268	1274.19	-1329.34	-90.7995	1156.04	-1299.83	-82.3181	1009.69	-1148.83	-164.45	906.594	-1218.41	-38.6518	859.544	-1179.97	-92.0175	852.393	-1316.38	-524.05
-1193.05	-288.845	1745.43	-1203.96	-439.159	1735.27	-1340.17	-307.237	1689.5	-1346.14	-388.725	1688.01	-1359.47	-359.076	1561.11	-1432.74	-369.104	1241.31	-1242	-355.773	1486.03	-1178.72	-345.206	1252.69	-1437.66	-472.006	1424.9	-1330.35	-187.363	1496.48	-1335.28	-101.371	1274.34	-1329	-90.87	1156.18	-1299.54	-82.3745	1009.87	-1148.51	-164.58	906.707	-1218.14	-38.6936	859.72	-1179.73	-92.0963	852.502	-1316.15	-524.282
-1192.72	-289.333	1745.37	-1203.64	-439.599	1735.09	-1339.99	-307.539	1689.61	-1345.92	-389.075	1687.94	-1359.39	-359.367	1561.1	-1432.72	-369.194	1241.3	-1241.91	-356.084	1486	-1178.67	-345.427	1252.65	-1437.53	-472.203	1424.85	-1330.09	-187.622	1496.59	-1334.9	-101.502	1274.51	-1328.68	-90.9541	1156.33	-1299.22	-82.4136	1010.03	-1148.31	-164.632	906.772	-1217.8	-38.7082	859.872	-1179.42	-92.1512	852.635	-1316.05	-524.545
-1192.62	-289.969	1745.46	-1203.49	-440.137	1734.97	-1339.91	-307.996	1689.78	-1345.92	-389.511	1687.91	-1359.46	-359.686	1561.13	-1432.75	-369.305	1241.32	-1241.91	-356.385	1485.91	-1178.54	-345.678	1252.62	-1437.66	-472.483	1424.88	-1329.84	-187.924	1496.72	-1334.5	-101.609	1274.68	-1328.28	-91.0266	1156.51	-1298.81	-82.4456	1010.18	-1148.09	-164.738	906.862	-1217.36	-38.7217	860.074	-1178.93	-92.2398	852.82	-1315.53	-524.727
-1192.41	-290.506	1745.4	-1203.33	-440.635	1734.85	-1339.72	-308.427	1689.75	-1345.81	-389.97	1687.89	-1359.3	-360.015	1561.12	-1432.82	-369.446	1241.34	-1241.85	-356.733	1485.87	-1178.61	-345.957	1252.59	-1437.59	-472.742	1424.83	-1329.57	-188.213	1496.81	-1334.1	-101.72	1274.8	-1327.95	-91.117	1156.63	-1298.49	-82.487	1010.34	-1147.79	-164.917	906.981	-1217.02	-38.7804	860.222	-1178.55	-92.3297	852.991	-1315.32	-525.054
-1192.12	-290.894	1745.22	-1203.3	-441.145	1734.72	-1339.37	-308.738	1689.65	-1345.54	-390.343	1687.81	-1358.94	-360.317	1560.99	-1432.72	-369.58	1241.31	-1241.61	-357.114	1485.88	-1178.75	-346.25	1252.51	-1437.32	-472.999	1424.76	-1329.3	-188.51	1496.86	-1333.82	-101.851	1274.94	-1327.71	-91.2425	1156.74	-1298.22	-82.542	1010.47	-1147.43	-165.041	907.092	-1216.68	-38.8462	860.319	-1178.4	-92.3981	853.062	-1315.08	-525.369
-1192.08	-291.567	1745.31	-1203.18	-441.672	1734.61	-1339.35	-309.321	1689.66	-1345.63	-390.864	1687.82	-1358.87	-360.73	1560.98	-1432.85	-369.798	1241.35	-1241.24	-357.572	1485.89	-1178.75	-346.506	1252.46	-1437.34	-473.347	1424.75	-1329.1	-188.908	1496.98	-1333.49	-102.056	1275.11	-1327.34	-91.3894	1156.93	-1297.8	-82.5597	1010.65	-1147.17	-165.188	907.198	-1216.19	-38.8765	860.516	-1177.88	-92.5086	853.227	-1315.63	-525.934
-1191.83	-292.125	1745.28	-1203.09	-442.237	1734.49	-1339.18	-309.774	1689.65	-1345.52	-391.322	1687.75	-1358.82	-361.149	1560.93	-1432.88	-369.992	1241.33	-1240.96	-357.98	1485.87	-1178.65	-346.788	1252.41	-1437.33	-473.72	1424.69	-1328.77	-189.294	1497.04	-1333.15	-102.272	1275.25	-1326.96	-91.5307	1157.1	-1297.49	-82.5885	1010.77	-1146.92	-165.367	907.327	-1215.78	-38.9327	860.721	-1177.49	-92.6139	853.357	-1315.69	-526.327
-1191.59	-292.718	1745.19	-1202.84	-442.755	1734.35	-1339.1	-310.272	1689.62	-1345.31	-391.829	1687.63	-1358.76	-361.539	1560.92	-1432.88	-370.217	1241.31	-1241.06	-358.422	1485.83	-1178.7	-347.175	1252.33	-1437.38	-474.061	1424.63	-1328.48	-189.656	1497.12	-1332.84	-102.473	1275.37	-1326.67	-91.6504	1157.2	-1297.15	-82.6447	1010.93	-1146.56	-165.544	907.455	-1215.38	-38.9755	860.896	-1177.17	-92.6735	853.521	-1315.83	-526.801
-1191.09	-293.206	1745.25	-1202.72	-443.408	1734.21	-1338.73	-310.627	1689.42	-1344.9	-392.258	1687.46	-1358.41	-361.912	1560.79	-1432.78	-370.397	1241.23	-1241.08	-358.862	1485.8	-1178.58	-347.499	1252.28	-1437.16	-474.362	1424.57	-1328.22	-189.992	1497.15	-1332.52	-102.71	1275.46	-1326.37	-91.82	1157.3	-1296.86	-82.7403	1011.05	-1146.44	-165.691	907.573	-1215.07	-39.0672	861.069	-1176.92	-92.7901	853.594	-1315.57	-527.163
-1191.37	-293.956	1745.11	-1202.65	-443.994	1734.13	-1338.78	-311.317	1689.4	-1345.04	-392.859	1687.42	-1358.53	-362.456	1560.8	-1432.93	-370.725	1241.26	-1241.11	-359.323	1485.71	-1178.51	-347.823	1252.23	-1437.23	-474.788	1424.5	-1328.22	-190.411	1497.3	-1332.19	-103.02	1275.62	-1326.03	-91.9797	1157.5	-1296.44	-82.7618	1011.25	-1146.11	-165.847	907.677	-1214.54	-39.1146	861.345	-1176.44	-92.8523	853.847	-1315.17	-527.525
-1190.92	-294.573	1745.1	-1202.65	-444.644	1734.03	-1338.15	-311.753	1689.26	-1345.04	-393.438	1687.32	-1358.16	-362.924	1560.58	-1433.23	-371.097	1241.3	-1241.11	-359.772	1485.59	-1178.6	-348.245	1252.15	-1437.21	-475.258	1424.41	-1327.88	-190.873	1497.37	-1331.82	-103.239	1275.76	-1325.75	-92.1773	1157.66	-1296.1	-82.8937	1011.41	-1145.83	-166.007	907.797	-1214.17	-39.1362	861.537	-1176.05	-92.906	854.013	-1314.86	-527.958
-1190.64	-295.27	1745.22	-1202.56	-445.313	1733.85	-1338.21	-312.264	1689.25	-1344.53	-393.935	1687.11	-1357.9	-363.376	1560.53	-1432.84	-371.313	1241.15	-1240.99	-360.243	1485.52	-1178.59	-348.685	1252.02	-1436.86	-475.616	1424.31	-1327.54	-191.359	1497.36	-1331.63	-103.519	1275.87	-1325.5	-92.3836	1157.75	-1295.81	-83.0055	1011.53	-1145.55	-166.11	907.929	-1213.87	-39.1929	861.693	-1175.89	-92.9836	854.091	-1314.4	-528.357
-1190.95	-296.046	1745.01	-1202.48	-446.048	1733.68	-1338.31	-313.151	1689.03	-1344.7	-394.641	1687.01	-1358.14	-364.032	1560.58	-1433.02	-371.735	1241.16	-1240.72	-360.818	1485.39	-1178.51	-349.088	1251.98	-1437.01	-476.136	1424.29	-1327.4	-191.917	1497.45	-1331.41	-103.884	1276.03	-1325.19	-92.6588	1157.94	-1295.5	-83.1706	1011.7	-1145.19	-166.224	908.025	-1213.39	-39.2548	861.927	-1175.3	-93.0935	854.34	-1315.27	-529.177
-1190.48	-296.653	1744.93	-1202.36	-446.735	1733.56	-1337.89	-313.585	1688.93	-1344.26	-395.2	1686.8	-1357.69	-364.522	1560.4	-1432.92	-372.032	1241.06	-1240.12	-361.469	1485.41	-1178.5	-349.514	1251.84	-1436.69	-476.573	1424.13	-1327.03	-192.386	1497.45	-1331.1	-104.195	1276.09	-1324.88	-92.8789	1158.01	-1295.17	-83.3356	1011.82	-1144.93	-166.303	908.149	-1213.08	-39.3322	862.054	-1175.22	-93.1315	854.443	-1315.09	-529.735
-1190.4	-297.555	1745.04	-1202.27	-447.506	1733.45	-1337.73	-314.212	1688.94	-1344.19	-395.886	1686.67	-1357.53	-365.123	1560.3	-1433.01	-372.401	1241.07	-1240.28	-362.136	1485.27	-1178.46	-350.013	1251.77	-1436.76	-477.134	1424.1	-1326.79	-192.971	1497.48	-1330.79	-104.613	1276.19	-1324.55	-93.1337	1158.12	-1294.77	-83.4748	1011.89	-1144.56	-166.398	908.238	-1212.76	-39.3979	862.245	-1174.9	-93.189	854.582	-1314.64	-530.255
-1190.25	-298.253	1744.85	-1202.26	-448.346	1733.31	-1337.56	-314.987	1688.74	-1344.06	-396.619	1686.48	-1357.25	-365.768	1560.18	-1433.04	-372.792	1241.02	-1240.24	-362.81	1485.11	-1178.62	-350.525	1251.57	-1436.67	-477.705	1424.01	-1326.51	-193.546	1497.52	-1330.48	-105.031	1276.3	-1324.26	-93.4391	1158.25	-1294.43	-83.6832	1012.03	-1144.26	-166.522	908.344	-1212.39	-39.4403	862.419	-1174.49	-93.2753	854.736	-1314.29	-530.823
-1190.52	-299.269	1744.85	-1202.11	-449.142	1733.14	-1337.72	-316.049	1688.68	-1344.24	-397.504	1686.34	-1357.39	-366.519	1560.16	-1433.36	-373.351	1241.04	-1240.19	-363.401	1484.9	-1178.81	-351.147	1251.35	-1436.77	-478.381	1423.95	-1326.51	-194.228	1497.62	-1330.24	-105.569	1276.47	-1324.02	-93.7857	1158.4	-1294.05	-83.8856	1012.17	-1143.77	-166.642	908.391	-1211.96	-39.5294	862.685	-1174	-93.3204	854.926	-1314.5	-531.566
-1190.39	-300.121	1744.8	-1201.98	-450.01	1732.93	-1337.64	-316.841	1688.55	-1344.17	-398.326	1686.15	-1357.36	-367.258	1560.09	-1433.46	-373.891	1241.01	-1240.15	-364.096	1484.81	-1178.7	-351.771	1251.21	-1436.62	-478.961	1423.83	-1326.29	-194.956	1497.68	-1329.95	-106.068	1276.55	-1323.71	-94.1805	1158.53	-1293.78	-84.1324	1012.33	-1143.52	-166.799	908.523	-1211.59	-39.6235	862.862	-1173.62	-93.4288	855.06	-1314.72	-532.385
-1190.2	-301.124	1744.74	-1201.91	-450.924	1732.83	-1337.44	-317.694	1688.28	-1344.11	-399.175	1685.92	-1357.2	-368.042	1559.97	-1433.53	-374.427	1240.95	-1239.66	-364.953	1484.69	-1178.62	-352.428	1251.02	-1436.63	-479.674	1423.76	-1325.97	-195.714	1497.68	-1329.65	-106.532	1276.6	-1323.38	-94.5733	1158.61	-1293.47	-84.3759	1012.45	-1143.16	-166.925	908.58	-1211.26	-39.6921	863.058	-1173.3	-93.4599	855.217	-1314.39	-533.106
-1190.09	-302.067	1744.69	-1201.81	-451.958	1732.65	-1337.3	-318.562	1688.09	-1343.9	-400.037	1685.7	-1356.95	-368.827	1559.83	-1433.63	-375.006	1240.88	-1239.56	-365.806	1484.43	-1178.4	-353.169	1250.86	-1436.56	-480.393	1423.65	-1325.62	-196.486	1497.65	-1329.38	-107.056	1276.68	-1323.14	-95.0316	1158.71	-1293.16	-84.6532	1012.61	-1142.91	-167.062	908.626	-1210.93	-39.7912	863.242	-1172.97	-93.5755	855.359	-1314.14	-533.877
-1190.25	-302.937	1744.74	-1201.84	-452.912	1732.52	-1337.14	-319.504	1687.89	-1343.86	-400.955	1685.47	-1356.79	-369.656	1559.68	-1433.79	-375.681	1240.83	-1239.95	-366.531	1484.23	-1178.87	-353.849	1250.64	-1436.57	-481.171	1423.61	-1325.5	-197.226	1497.63	-1329.17	-107.627	1276.77	-1322.87	-95.4699	1158.79	-1292.9	-84.9079	1012.71	-1142.56	-167.165	908.674	-1210.6	-39.8672	863.426	-1172.66	-93.6337	855.501	-1314.23	-534.698
-1189.76	-304.106	1744.48	-1201.76	-453.966	1732.37	-1336.97	-320.442	1687.72	-1343.65	-401.884	1685.22	-1356.49	-370.534	1559.5	-1433.77	-376.401	1240.79	-1239.45	-367.49	1484.11	-1178.94	-354.688	1250.4	-1436.5	-481.979	1423.49	-1325.12	-198.159	1497.6	-1328.82	-108.321	1276.82	-1322.51	-96.0087	1158.86	-1292.55	-85.2245	1012.8	-1142.23	-167.321	908.712	-1210.3	-39.9884	863.576	-1172.28	-93.7698	855.608	-1314.12	-535.639
-1189.69	-305.144	1744.37	-1201.6	-455.041	1732.23	-1336.82	-321.449	1687.44	-1343.62	-402.94	1685.04	-1356.32	-371.533	1559.38	-1433.94	-377.144	1240.73	-1239.19	-368.523	1483.95	-1178.94	-355.543	1250.19	-1436.57	-482.886	1423.43	-1324.88	-199.145	1497.58	-1328.52	-109.011	1276.86	-1322.23	-96.5509	1158.93	-1292.25	-85.6047	1012.89	-1141.94	-167.53	908.701	-1209.97	-40.1097	863.743	-1171.96	-93.8446	855.714	-1313.8	-536.581
-1189.68	-306.206	1744.25	-1201.6	-456.204	1732.14	-1336.61	-322.562	1687.22	-1343.43	-403.99	1684.8	-1356.29	-372.503	1559.28	-1434.16	-377.968	1240.7	-1238.97	-369.543	1483.75	-1178.72	-356.447	1250	-1436.26	-483.722	1423.24	-1324.62	-200.096	1497.52	-1328.25	-109.767	1276.9	-1321.87	-97.146	1158.96	-1292.02	-85.9508	1012.96	-1141.56	-167.683	908.713	-1209.69	-40.2579	863.889	-1171.55	-93.9756	855.81	-1313.94	-537.656
-1189.33	-307.434	1744.15	-1201.48	-457.359	1731.96	-1336.48	-323.694	1687.18	-1343.2	-405.104	1684.6	-1355.89	-373.559	1559.08	-1434.16	-378.84	1240.62	-1238.93	-370.566	1483.57	-1178.91	-357.452	1249.72	-1436.45	-484.727	1423.24	-1324.38	-201.088	1497.46	-1327.94	-110.577	1276.96	-1321.55	-97.8027	1158.99	-1291.72	-86.4192	1013.05	-1141.26	-167.882	908.667	-1209.39	-40.4329	864.006	-1171.27	-94.0744	855.905	-1313.47	-538.558
-1188.78	-308.538	1744.01	-1201.39	-458.513	1731.85	-1335.76	-324.464	1686.81	-1342.59	-406.061	1684.31	-1355.25	-374.473	1558.8	-1433.76	-379.536	1240.39	-1239.1	-371.748	1483.28	-1179.03	-358.512	1249.42	-1435.83	-485.538	1422.93	-1323.78	-202.117	1497.33	-1327.44	-111.302	1276.91	-1321.13	-98.4263	1159.01	-1291.21	-86.8763	1013	-1140.89	-168.118	908.645	-1209.1	-40.6311	864.114	-1171.05	-94.2013	855.93	-1312.91	-539.545
-1189.14	-309.84	1743.84	-1201.17	-459.747	1731.72	-1336.06	-326.006	1686.7	-1342.86	-407.459	1684.13	-1355.63	-375.871	1558.79	-1434.53	-380.702	1240.52	-1238.33	-372.947	1483.22	-1179.09	-359.579	1249.18	-1436.28	-486.801	1422.99	-1323.84	-203.395	1497.3	-1327.25	-112.366	1276.93	-1320.96	-99.2728	1159.08	-1290.88	-87.4072	1013.13	-1140.45	-168.384	908.611	-1208.76	-40.8526	864.339	-1170.59	-94.4027	856.079	-1313.52	-540.937
-1188.93	-311.161	1743.73	-1201.1	-461.094	1731.55	-1335.87	-327.305	1686.37	-1342.77	-408.726	1683.88	-1355.45	-377.021	1558.66	-1434.64	-381.719	1240.46	-1238.1	-374.151	1482.92	-1179.37	-360.724	1248.86	-1436.47	-487.914	1422.94	-1323.56	-204.576	1497.2	-1326.88	-113.337	1276.92	-1320.59	-100.045	1159.16	-1290.65	-87.9435	1013.19	-1140.01	-168.657	908.531	-1208.45	-41.0801	864.534	-1170.24	-94.6143	856.187	-1313.59	-542.127
-1188.8	-312.502	1743.59	-1201.02	-462.403	1731.42	-1335.69	-328.574	1685.95	-1342.59	-410.04	1683.6	-1355.03	-378.341	1558.46	-1434.81	-382.824	1240.44	-1238.26	-375.45	1482.62	-1179.25	-361.956	1248.59	-1436.29	-489.047	1422.78	-1323.31	-205.826	1497.11	-1326.64	-114.388	1276.94	-1320.23	-100.904	1159.19	-1290.36	-88.4816	1013.29	-1139.72	-168.967	908.469	-1208.15	-41.3558	864.717	-1169.92	-94.8248	856.289	-1313.54	-543.455
-1188.68	-313.926	1743.47	-1200.87	-463.833	1731.28	-1335.5	-329.987	1685.73	-1342.4	-411.415	1683.27	-1355.09	-379.619	1558.34	-1434.96	-383.989	1240.35	-1237.83	-376.849	1482.44	-1179.4	-363.263	1248.26	-1436.43	-490.289	1422.75	-1323.06	-207.198	1497.01	-1326.37	-115.479	1276.93	-1319.89	-101.859	1159.22	-1290.14	-89.1482	1013.41	-1139.36	-169.285	908.405	-1207.86	-41.6062	864.86	-1169.53	-95.0339	856.407	-1313.37	-544.747
-1189.15	-315.529	1743.05	-1200.74	-465.303	1731.11	-1334.59	-330.978	1685.48	-1341.4	-412.623	1682.83	-1354.04	-380.816	1558.03	-1434.4	-384.93	1240.06	-1237.86	-378.246	1482.05	-1179.67	-364.641	1247.92	-1435.71	-491.388	1422.46	-1322.41	-208.37	1496.82	-1325.68	-116.528	1276.83	-1319.43	-102.727	1159.19	-1289.56	-89.7613	1013.37	-1138.95	-169.664	908.34	-1207.56	-41.9022	864.996	-1169.28	-95.2616	856.476	-1312.71	-545.998
-1188.36	-316.951	1743.22	-1200.71	-466.786	1730.99	-1335.08	-332.854	1685.33	-1341.95	-414.317	1682.61	-1354.48	-382.484	1558.1	-1435.3	-386.527	1240.21	-1237.98	-379.679	1481.73	-1179.8	-366.092	1247.57	-1436.34	-492.943	1422.56	-1322.48	-210.043	1496.78	-1325.76	-117.813	1276.86	-1319.28	-103.879	1159.27	-1289.4	-90.6172	1013.47	-1138.51	-170.082	908.323	-1207.33	-42.3217	865.242	-1168.95	-95.5782	856.652	-1313.07	-547.635
-1187.55	-318.253	1743.06	-1200.52	-468.392	1730.83	-1334.08	-333.938	1684.83	-1340.97	-415.601	1682.16	-1353.52	-383.756	1557.73	-1434.69	-387.59	1239.91	-1237.28	-381.218	1481.66	-1179.95	-367.576	1247.26	-1435.58	-494.131	1422.3	-1321.82	-211.405	1496.56	-1325.18	-119.023	1276.76	-1318.72	-104.841	1159.21	-1288.95	-91.3213	1013.48	-1138.18	-170.498	908.253	-1207	-42.6839	865.338	-1168.67	-95.8453	856.678	-1312.26	-548.904
-1188.44	-319.968	1742.97	-1200.68	-470.013	1730.69	-1334.52	-335.97	1684.31	-1341.61	-417.421	1682	-1354.16	-385.562	1557.82	-1435.75	-389.401	1240.17	-1237.99	-382.681	1481.19	-1180.9	-369	1246.8	-1436.17	-495.893	1422.42	-1322.17	-213.029	1496.49	-1325.28	-120.408	1276.8	-1318.81	-106.044	1159.3	-1288.84	-92.1357	1013.57	-1137.87	-170.934	908.185	-1206.82	-43.1704	865.512	-1168.33	-96.2309	856.88	-1312.99	-550.711
-1188.67	-321.873	1742.55	-1200.31	-471.766	1730.51	-1333.58	-337.103	1684.2	-1340.54	-418.767	1681.5	-1353.05	-386.964	1557.44	-1435.04	-390.623	1239.8	-1237.6	-384.399	1480.93	-1180.59	-370.758	1246.51	-1435.47	-497.234	1422.14	-1321.4	-214.664	1496.24	-1324.5	-121.771	1276.64	-1318.09	-107.211	1159.19	-1288.36	-93.0343	1013.57	-1137.4	-171.487	908.174	-1206.48	-43.6344	865.596	-1167.94	-96.625	856.945	-1312.17	-552.227
-1187.79	-323.67	1742.61	-1200.34	-473.556	1730.36	-1334.17	-339.322	1683.91	-1341.22	-420.753	1681.33	-1353.63	-388.958	1557.47	-1436.18	-392.624	1240.09	-1237.15	-386.175	1480.74	-1180.67	-372.379	1246.21	-1436.23	-499.172	1422.38	-1321.64	-216.449	1496.13	-1324.5	-123.446	1276.66	-1318.1	-108.646	1159.26	-1288.13	-94.127	1013.59	-1136.92	-172.114	908.144	-1206.32	-44.2592	865.818	-1167.61	-97.1638	857.141	-1312.68	-554.107
-1187.6	-325.447	1742.45	-1200.05	-475.344	1730.13	-1333.92	-341.105	1683.62	-1341.06	-422.511	1681.04	-1353.5	-390.683	1557.3	-1436.38	-394.333	1239.99	-1237.4	-387.945	1480.38	-1181.06	-374.077	1245.8	-1436.46	-500.964	1422.38	-1321.39	-218.285	1495.94	-1324.32	-124.972	1276.56	-1317.87	-110.037	1159.27	-1287.81	-95.146	1013.65	-1136.56	-172.75	908.095	-1206.03	-44.8822	866.013	-1167.26	-97.6352	857.347	-1312.8	-555.916
-1188.02	-327.436	1742.01	-1200.06	-477.238	1729.96	-1332.83	-342.323	1683.24	-1340.05	-424.034	1680.56	-1352.31	-392.192	1556.83	-1435.59	-395.726	1239.64	-1236.76	-389.816	1480.2	-1181.3	-375.801	1245.46	-1435.37	-502.407	1422.01	-1320.86	-219.952	1495.64	-1323.7	-126.478	1276.41	-1317.15	-111.31	1159.12	-1287.47	-96.1326	1013.68	-1136.16	-173.381	908.074	-1205.58	-45.4244	866.093	-1166.92	-98.0811	857.413	-1311.97	-557.583
-1187.36	-329.26	1742.11	-1199.92	-479.182	1729.78	-1333.56	-344.765	1682.77	-1340.62	-426.194	1680.41	-1353.14	-394.499	1556.96	-1436.94	-398.018	1239.93	-1237.07	-391.717	1479.85	-1181.53	-377.634	1245.07	-1436.58	-504.666	1422.27	-1321.13	-222.028	1495.54	-1323.89	-128.34	1276.48	-1317.17	-113.006	1159.19	-1287.32	-97.3726	1013.72	-1135.62	-174.047	908.114	-1205.34	-46.159	866.334	-1166.43	-98.8204	857.705	-1312.42	-559.639
-1187.12	-331.252	1741.96	-1199.89	-481.12	1729.6	-1333.37	-346.75	1682.67	-1340.54	-428.15	1680.08	-1353.01	-396.453	1556.77	-1437.22	-400.016	1239.91	-1236.53	-393.685	1479.54	-1181.95	-379.498	1244.64	-1436.42	-506.557	1422.2	-1321.09	-224.015	1495.37	-1323.62	-130.134	1276.36	-1316.88	-114.537	1159.14	-1286.93	-98.6276	1013.74	-1135.17	-174.87	908.134	-1205.07	-46.893	866.582	-1166.03	-99.4301	857.924	-1312.51	-561.614
-1187.87	-333.351	1741.5	-1199.78	-483.138	1729.42	-1332.2	-348.014	1682.35	-1339.26	-429.819	1679.48	-1351.9	-398.151	1556.34	-1436.39	-401.563	1239.5	-1237.14	-395.709	1479.15	-1182.1	-381.466	1244.28	-1435.34	-508.231	1421.79	-1321.2	-226.079	1495.11	-1323.05	-131.911	1276.17	-1316.4	-116.127	1159.08	-1286.54	-99.7889	1013.76	-1134.88	-175.756	908.103	-1204.7	-47.5396	866.713	-1165.69	-99.9178	858.04	-1311.51	-563.402
-1186.39	-335.385	1741.61	-1199.74	-485.238	1729.22	-1331.83	-349.962	1681.95	-1340.23	-432.248	1679.3	-1352.63	-400.562	1556.27	-1437.23	-403.87	1239.58	-1236.33	-397.828	1478.93	-1182.68	-383.352	1243.84	-1436.62	-510.749	1422.16	-1320.69	-228.078	1494.89	-1323.06	-133.918	1276.11	-1316.39	-117.87	1159.09	-1286.42	-101.221	1013.85	-1134.48	-176.579	908.196	-1204.67	-48.5324	867.053	-1165.36	-100.789	858.423	-1311.95	-565.618
-1187.31	-337.337	1741.44	-1199.75	-487.249	1729.04	-1332.96	-353.01	1681.59	-1340.01	-434.4	1678.93	-1352.51	-402.745	1556.15	-1438.28	-406.209	1239.85	-1237.6	-399.774	1478.38	-1183.75	-385.255	1243.35	-1436.49	-512.887	1422.04	-1320.96	-230.242	1494.69	-1323.26	-135.906	1276.08	-1316.16	-119.642	1159.05	-1286.2	-102.598	1013.87	-1134.34	-177.348	908.318	-1204.48	-49.3661	867.235	-1165.15	-101.407	858.66	-1311.86	-567.744
-1186.94	-339.775	1741.23	-1199.63	-489.509	1728.85	-1332.85	-355.199	1681.19	-1339.89	-436.575	1678.58	-1352.43	-404.944	1555.97	-1438.66	-408.424	1239.8	-1236.62	-402.136	1478.13	-1183.3	-387.435	1243.06	-1436.77	-515.138	1422	-1320.86	-232.506	1494.48	-1323	-137.983	1275.93	-1315.87	-121.491	1158.98	-1285.99	-104.101	1013.92	-1132.1	-177.289	909.142	-1204.24	-50.347	867.434	-1164.43	-102.321	858.961	-1311.66	-569.96
-1186.84	-341.985	1741.03	-1199.47	-491.798	1728.63	-1332.62	-357.446	1680.7	-1339.84	-438.847	1678.18	-1352.3	-407.197	1555.77	-1439.1	-410.671	1239.77	-1236.81	-404.281	1477.71	-1183.72	-389.561	1242.62	-1436.8	-517.475	1422.01	-1320.77	-234.791	1494.17	-1322.87	-140.207	1275.82	-1315.64	-123.457	1158.99	-1285.62	-105.637	1013.95	-1131.46	-178.118	909.374	-1204.02	-51.3504	867.623	-1164.1	-103.146	859.26	-1311.73	-572.185
-1186.9	-344.305	1740.83	-1199.31	-494.077	1728.38	-1332.57	-359.768	1680.32	-1339.67	-441.137	1677.77	-1352.2	-409.543	1555.61	-1439.56	-412.994	1239.74	-1236.6	-406.552	1477.39	-1184.16	-391.765	1242.16	-1436.48	-519.769	1421.76	-1320.89	-237.083	1494.01	-1322.92	-142.395	1275.72	-1315.56	-125.346	1158.99	-1285.4	-107.234	1014	-1130.86	-178.888	909.7	-1203.77	-52.4151	867.81	-1163.64	-104.007	859.636	-1311.56	-574.517
-1186.95	-346.63	1740.64	-1199.27	-496.437	1728.17	-1332.43	-362.165	1679.92	-1339.56	-443.508	1677.38	-1352.18	-411.905	1555.41	-1440.13	-415.387	1239.72	-1237.01	-408.868	1476.96	-1184.88	-393.882	1241.62	-1436.46	-522.223	1421.68	-1320.83	-239.468	1493.75	-1322.86	-144.549	1275.55	-1315.35	-127.403	1158.93	-1285.04	-108.823	1014.04	-1130.19	-179.618	910.088	-1203.56	-53.5196	868.019	-1163.25	-104.927	860.014	-1311.18	-576.812
-1186.85	-349.024	1740.42	-1199.25	-498.788	1727.91	-1332.37	-364.53	1679.66	-1339.55	-445.894	1677.01	-1352.24	-414.386	1555.21	-1440.51	-417.847	1239.62	-1236.3	-411.207	1476.76	-1184.93	-396.109	1241.29	-1436.74	-524.766	1421.7	-1320.97	-241.851	1493.51	-1322.9	-146.881	1275.44	-1315.31	-129.403	1158.88	-1284.78	-110.549	1014.05	-1129.41	-180.548	910.434	-1203.31	-54.7074	868.244	-1162.71	-105.878	860.369	-1311.28	-579.254
-1186.81	-351.432	1740.19	-1199.2	-501.194	1727.66	-1332.36	-366.93	1679.28	-1339.43	-448.336	1676.6	-1351.98	-416.866	1554.95	-1440.96	-420.31	1239.59	-1236.51	-413.525	1476.3	-1185.84	-398.341	1240.71	-1437.04	-527.33	1421.7	-1320.98	-244.363	1493.25	-1322.95	-149.221	1275.33	-1315.16	-131.428	1158.86	-1284.61	-112.242	1014.11	-1128.58	-181.409	910.817	-1202.99	-55.9658	868.457	-1162.18	-106.879	860.823	-1311.05	-581.727
-1186.79	-353.904	1739.94	-1199.05	-503.636	1727.38	-1332.3	-369.403	1678.88	-1339.27	-450.816	1676.19	-1351.94	-419.411	1554.73	-1441.49	-422.815	1239.52	-1236.4	-416.025	1475.93	-1186.23	-400.748	1240.27	-1437.03	-529.894	1421.67	-1321.08	-246.843	1493.03	-1323.1	-151.501	1275.23	-1315.02	-133.497	1158.82	-1284.19	-114.018	1014.09	-1127.79	-182.368	911.295	-1202.63	-57.2596	868.736	-1161.52	-107.966	861.292	-1310.82	-584.185
-1186.79	-356.408	1739.65	-1199.07	-506.183	1727.17	-1332.25	-372.01	1678.51	-1339.18	-453.371	1675.81	-1351.89	-421.998	1554.55	-1442.05	-425.398	1239.47	-1236.82	-418.507	1475.44	-1186.77	-403.031	1239.82	-1436.81	-532.514	1421.47	-1321.21	-249.367	1492.83	-1323.07	-153.918	1275.08	-1314.77	-135.592	1158.7	-1283.96	-115.852	1014.13	-1126.92	-183.431	911.829	-1202.16	-58.6219	868.968	-1160.84	-109.124	861.771	-1310.73	-586.696
-1187.3	-358.644	1739.43	-1199.14	-508.588	1726.94	-1332.14	-374.598	1678.07	-1339.13	-455.958	1675.45	-1351.94	-424.618	1554.36	-1442.58	-428.024	1239.43	-1237.85	-420.862	1474.86	-1188.21	-405.244	1239.16	-1437.25	-535.273	1421.43	-1321.41	-251.854	1492.61	-1323.31	-156.236	1275.03	-1314.92	-137.668	1158.73	-1283.45	-117.634	1014.12	-1126.23	-184.447	912.354	-1201.65	-60.0213	869.236	-1160.36	-110.138	862.316	-1310.95	-589.259
-1187.08	-361.333	1739.1	-1199.26	-511.182	1726.65	-1332.08	-377.159	1677.71	-1339.11	-458.545	1675.11	-1352.14	-427.329	1554.22	-1443.25	-430.665	1239.45	-1237.94	-423.449	1474.51	-1188.93	-407.592	1238.66	-1437.29	-537.924	1421.32	-1321.65	-254.392	1492.47	-1323.69	-158.548	1275	-1314.66	-139.852	1158.66	-1283.24	-119.497	1014.31	-1125.28	-185.593	913.005	-1201.13	-61.4628	869.53	-1159.48	-111.394	862.879	-1310.69	-591.745
-1186.66	-364.133	1738.86	-1199.01	-513.896	1726.35	-1332.03	-379.752	1677.43	-1339.02	-461.133	1674.77	-1352.17	-429.964	1553.97	-1443.91	-433.294	1239.44	-1237.24	-426.122	1474.2	-1188.6	-410.128	1238.38	-1437.39	-540.629	1421.25	-1321.57	-257.127	1492.25	-1323.38	-161.19	1274.86	-1314.54	-142.142	1158.65	-1282.75	-121.597	1014.41	-1124.01	-186.854	913.848	-1200.37	-63.1258	869.845	-1158.29	-112.883	863.573	-1310.53	-594.404
-1186.76	-366.709	1738.59	-1198.91	-516.505	1726.08	-1332	-382.412	1677.23	-1339.05	-463.736	1674.47	-1351.92	-432.534	1553.72	-1444.53	-435.961	1239.42	-1237.17	-428.761	1473.87	-1189.28	-412.616	1237.86	-1437.55	-543.359	1421.25	-1321.81	-259.725	1492.06	-1323.45	-163.735	1274.78	-1314.34	-144.463	1158.68	-1282.25	-123.527	1014.5	-1122.94	-187.99	914.747	-1199.78	-64.7444	870.226	-1157.27	-114.143	864.283	-1310.52	-597.006
-1186.8	-369.354	1738.28	-1198.92	-519.135	1725.77	-1332	-385.001	1676.88	-1339.01	-466.36	1674.2	-1352.15	-435.305	1553.64	-1445.23	-438.624	1239.46	-1237.93	-431.252	1473.45	-1190.13	-414.983	1237.4	-1437.75	-546.108	1421.14	-1322.13	-262.423	1491.94	-1323.64	-166.216	1274.75	-1314.31	-146.669	1158.74	-1281.64	-125.543	1014.55	-1121.81	-189.191	915.689	-1199.07	-66.4423	870.626	-1156.19	-115.543	865.033	-1310.31	-599.457
-1186.78	-371.947	1738.04	-1198.91	-521.814	1725.51	-1332	-387.584	1676.58	-1339.02	-469.03	1673.95	-1352.15	-438.02	1553.47	-1445.88	-441.29	1239.5	-1237.97	-433.844	1473.17	-1190.74	-417.396	1237.01	-1437.99	-548.837	1421.13	-1322.39	-265.06	1491.74	-1323.89	-168.687	1274.75	-1314.03	-148.972	1158.69	-1281.37	-127.605	1014.88	-1120.62	-190.492	916.658	-1198.37	-68.152	871.039	-1154.92	-116.954	865.823	-1310.41	-602.152
-1186.82	-374.493	1737.83	-1198.81	-524.41	1725.25	-1331.97	-390.255	1676.31	-1338.97	-471.662	1673.73	-1352.24	-440.688	1553.38	-1446.6	-443.94	1239.6	-1238.18	-436.407	1472.89	-1191.51	-419.839	1236.6	-1438.25	-551.594	1421.15	-1322.81	-267.685	1491.64	-1324.08	-171.199	1274.74	-1314.03	-151.269	1158.75	-1280.76	-129.714	1014.91	-1119.56	-191.824	917.674	-1197.49	-69.9401	871.458	-1153.67	-118.521	866.647	-1310.67	-604.835
-1186.73	-377.135	1737.63	-1198.81	-526.958	1725.02	-1332.13	-392.929	1676.27	-1338.85	-474.293	1673.55	-1352.76	-443.448	1553.41	-1447.24	-446.597	1239.65	-1238.45	-439.036	1472.62	-1191.99	-422.263	1236.24	-1438.47	-554.348	1421.18	-1323.03	-270.324	1491.48	-1324.22	-173.763	1274.66	-1313.84	-153.586	1158.77	-1280.17	-131.691	1015.06	-1118.28	-193.263	918.744	-1196.56	-71.7198	871.921	-1152.57	-120.063	867.5	-1310.46	-607.414
-1186.93	-379.614	1737.41	-1198.82	-529.509	1724.91	-1332.13	-395.608	1676.12	-1338.96	-477.002	1673.48	-1353	-446.127	1553.41	-1447.91	-449.217	1239.76	-1238.4	-441.619	1472.42	-1192.9	-424.64	1235.87	-1438.69	-557.082	1421.19	-1323.3	-272.983	1491.32	-1324.39	-176.339	1274.64	-1313.72	-155.925	1158.82	-1279.49	-133.827	1015.22	-1116.99	-194.69	919.845	-1195.52	-73.5555	872.404	-1151.23	-121.71	868.38	-1310.64	-610.061
-1187.26	-381.97	1737.32	-1198.99	-531.961	1724.75	-1332.23	-398.219	1676.06	-1338.98	-479.658	1673.4	-1352.98	-448.751	1553.3	-1448.74	-451.856	1239.93	-1240.03	-443.947	1471.98	-1194.41	-426.92	1235.48	-1438.97	-559.792	1421.28	-1323.86	-275.55	1491.28	-1324.75	-178.761	1274.66	-1313.86	-158.179	1158.9	-1279.06	-135.978	1015.45	-1115.94	-196.02	920.974	-1194.48	-75.3392	872.856	-1150.25	-123.136	869.275	-1310.91	-612.598
-1186.99	-384.7	1737.07	-1198.63	-534.532	1724.54	-1332.32	-400.867	1675.96	-1339.07	-482.328	1673.32	-1353	-451.321	1553.23	-1449.47	-454.508	1240.11	-1239.12	-446.712	1472.02	-1194.63	-429.428	1235.27	-1439.28	-562.528	1421.41	-1324.05	-278.163	1491.12	-1324.75	-181.411	1274.6	-1313.48	-160.592	1158.86	-1278.34	-138.155	1015.6	-1114.39	-197.741	922.208	-1193.2	-77.3512	873.393	-1148.63	-125.025	870.305	-1310.95	-615.215
-1187.11	-387.115	1736.93	-1198.66	-537.079	1724.42	-1332.36	-403.539	1675.9	-1339.04	-484.92	1673.27	-1353.09	-453.869	1553.27	-1450.19	-457.103	1240.29	-1239.77	-449.128	1471.8	-1195.06	-431.739	1235.11	-1439.64	-565.166	1421.53	-1324.52	-280.702	1491.09	-1324.91	-184.011	1274.59	-1313.4	-162.851	1158.94	-1277.57	-140.351	1015.82	-1113.11	-199.307	923.485	-1192.03	-79.3116	873.979	-1147.3	-126.67	871.347	-1311.23	-617.821
-1187.51	-389.388	1736.84	-1198.84	-539.4	1724.25	-1332.65	-406.088	1675.89	-1339	-487.512	1673.21	-1353.38	-456.492	1553.38	-1450.91	-459.622	1240.44	-1241.02	-451.474	1471.47	-1197	-433.877	1234.72	-1439.92	-567.77	1421.65	-1325.02	-283.118	1491.06	-1325.3	-186.409	1274.63	-1313.29	-165.118	1159.09	-1276.97	-142.45	1016.08	-1112	-200.701	924.875	-1190.89	-81.2133	874.589	-1146.24	-128.27	872.357	-1311.35	-620.169
-1187.81	-391.81	1736.73	-1198.78	-541.867	1724.08	-1332.75	-408.645	1675.9	-1339.24	-490.053	1673.2	-1353.73	-459.016	1553.48	-1451.71	-462.138	1240.69	-1241.76	-453.699	1471.37	-1197.74	-436.189	1234.57	-1440.34	-570.35	1421.83	-1325.66	-285.581	1491.1	-1325.51	-188.945	1274.66	-1313.17	-167.366	1159.25	-1276.21	-144.629	1016.34	-1110.48	-202.213	926.267	-1189.68	-83.2269	875.252	-1144.8	-130.057	873.377	-1311.77	-622.605
-1187.78	-394.26	1736.57	-1198.77	-544.178	1723.83	-1333.02	-411.13	1675.89	-1339.27	-492.555	1673.12	-1354.42	-461.544	1553.56	-1452.47	-464.589	1240.91	-1241.56	-456.16	1471.31	-1198.63	-438.339	1234.4	-1440.64	-572.873	1421.93	-1326.01	-287.99	1491.01	-1325.74	-191.435	1274.71	-1312.95	-169.618	1159.33	-1275.29	-146.793	1016.59	-1108.62	-203.739	927.802	-1188.37	-85.2641	875.887	-1143.55	-131.833	874.464	-1311.78	-625.011
-1187.67	-396.712	1736.35	-1198.56	-546.571	1723.61	-1333.19	-413.507	1675.8	-1339.46	-494.95	1673.08	-1354.66	-463.912	1553.53	-1453.36	-467.005	1241.08	-1241.72	-458.532	1471.1	-1198.79	-440.546	1234.41	-1441.17	-575.412	1422.05	-1326.51	-290.47	1491.01	-1325.69	-194.011	1274.7	-1312.74	-171.947	1159.45	-1274.47	-149.002	1016.88	-1106.41	-205.256	929.457	-1186.98	-87.4641	876.488	-1141.73	-133.864	875.619	-1311.63	-627.278
-1188.13	-398.804	1736.2	-1198.9	-548.727	1723.36	-1333.35	-415.89	1675.75	-1339.6	-497.265	1672.98	-1355	-466.294	1553.5	-1454.12	-469.364	1241.19	-1242.55	-460.602	1470.78	-1200.12	-442.497	1234.06	-1441.5	-577.778	1422.1	-1327.05	-292.718	1490.99	-1326.11	-196.314	1274.76	-1312.74	-174.041	1159.58	-1273.75	-151.059	1017.11	-1104.77	-206.417	931.166	-1185.79	-89.5378	877.065	-1140.7	-135.548	876.6	-1312.26	-629.506
-1188.18	-400.896	1735.66	-1198.87	-551.161	1723.02	-1333.6	-418.083	1675.68	-1339.88	-499.543	1672.84	-1355.39	-468.599	1553.43	-1454.89	-471.573	1241.27	-1242.43	-462.621	1470.91	-1200.32	-444.6	1234.41	-1441.95	-580.177	1422.13	-1327.61	-294.964	1491	-1326.32	-198.562	1274.85	-1312.27	-176.39	1159.48	-1272.73	-153.239	1017.35	-1102.48	-208.062	932.525	-1184.41	-91.7136	877.63	-1138.83	-137.606	877.81	-1312.35	-631.8
-1188.62	-403.143	1735.65	-1199.19	-553.054	1722.85	-1333.94	-420.309	1675.54	-1340.12	-501.717	1672.71	-1355.89	-470.84	1553.4	-1455.57	-473.727	1241.29	-1243.96	-464.889	1470.29	-1201.97	-446.383	1233.52	-1442.39	-582.433	1422.08	-1328.24	-297.094	1490.82	-1326.48	-200.792	1274.65	-1312.76	-178.188	1159.69	-1271.78	-155.306	1017.43	-1101.46	-209.365	934.568	-1182.86	-93.8843	877.976	-1137.3	-139.36	878.859	-1312.84	-633.885
-1188.97	-405.133	1735.36	-1199.6	-555.143	1722.6	-1334.19	-422.436	1675.34	-1340.44	-503.85	1672.59	-1356.24	-473.012	1553.3	-1456.33	-475.797	1241.29	-1244.4	-466.947	1470.07	-1202.73	-448.197	1233.28	-1442.9	-584.656	1422.01	-1328.72	-299.244	1490.67	-1326.69	-202.9	1274.55	-1312.29	-180.278	1159.52	-1270.9	-157.401	1017.61	-1099.72	-210.781	936.319	-1181.14	-96.0389	878.428	-1135.54	-141.107	879.992	-1313.28	-635.946
-1188.78	-407.374	1735.03	-1199.45	-557.257	1722.25	-1334.51	-424.464	1675.21	-1340.71	-505.9	1672.43	-1356.6	-475.086	1553.17	-1457.28	-477.739	1241.32	-1244.5	-469.054	1469.86	-1202.92	-449.957	1233.15	-1443.45	-586.8	1421.92	-1329.4	-301.282	1490.57	-1326.67	-205.035	1274.35	-1312.26	-182.324	1159.52	-1269.85	-159.507	1017.8	-1097.84	-212.439	938.089	-1179.21	-98.3128	878.92	-1133.04	-143.142	881.31	-1313.49	-638.045
-1189.24	-409.214	1734.72	-1199.83	-559.156	1721.99	-1335	-426.4	1675.13	-1341.04	-507.857	1672.31	-1357.2	-477.11	1553.05	-1458.12	-479.581	1241.3	-1245.17	-470.783	1469.52	-1204.66	-451.346	1232.62	-1443.98	-588.803	1421.8	-1330.01	-303.173	1490.49	-1327.07	-206.976	1274.23	-1312.19	-184.093	1159.4	-1268.81	-161.515	1017.88	-1096.43	-213.757	939.938	-1177.45	-100.256	879.386	-1129.75	-144.335	882.852	-1313.6	-639.745
-1189.56	-411.032	1734.39	-1200.18	-560.991	1721.69	-1335.37	-428.322	1674.94	-1341.46	-509.754	1672.22	-1357.72	-479.01	1552.91	-1458.92	-481.234	1241.21	-1246.25	-472.552	1469.22	-1205.34	-452.781	1232.4	-1444.46	-590.68	1421.6	-1330.61	-304.917	1490.31	-1327.32	-208.886	1274.06	-1311.72	-186.067	1159.26	-1267.7	-163.423	1018.01	-1094.76	-215.16	941.745	-1175.43	-102.335	879.911	-1128.74	-146.271	883.823	-1314.31	-641.716
-1189.98	-412.869	1734.09	-1200.49	-562.752	1721.36	-1335.68	-430.171	1674.86	-1341.85	-511.54	1672.1	-1358.2	-480.821	1552.71	-1459.65	-482.738	1241.12	-1246.9	-474.238	1468.97	-1206.16	-454.179	1232.14	-1445.03	-592.464	1421.42	-1331.38	-306.651	1490.21	-1327.38	-210.753	1273.83	-1311.61	-187.741	1159.17	-1266.56	-165.363	1018.11	-1092.94	-216.631	943.647	-1173.39	-104.364	880.482	-1126.04	-147.847	885.336	-1314.73	-643.363
-1190.26	-414.532	1733.78	-1200.89	-564.551	1721.09	-1336.1	-431.882	1674.78	-1342.23	-513.265	1672	-1358.61	-482.541	1552.53	-1460.46	-484.182	1241.03	-1247.18	-475.861	1468.74	-1206.93	-455.436	1231.93	-1445.68	-594.128	1421.26	-1331.99	-308.297	1490.1	-1327.51	-212.484	1273.68	-1311	-189.609	1159.06	-1265.21	-167.132	1018.2	-1091.08	-218.001	945.592	-1171.33	-106.324	881.099	-1123.85	-149.536	886.712	-1315.19	-645.014
-1190.35	-416.321	1733.48	-1201.14	-566.271	1720.8	-1336.57	-433.52	1674.75	-1342.67	-514.871	1671.92	-1359.37	-484.184	1552.45	-1461.39	-485.537	1241.02	-1247.45	-477.437	1468.57	-1207.39	-456.651	1231.72	-1446.32	-595.657	1421.13	-1332.34	-309.89	1489.97	-1327.33	-214.247	1273.51	-1310.28	-191.271	1158.86	-1264.06	-169.046	1018.42	-1088.95	-219.4	947.53	-1169.05	-108.388	881.644	-1121.41	-151.327	888.119	-1315.32	-646.414
-1190.66	-417.899	1733.21	-1201.53	-567.806	1720.56	-1336.88	-434.992	1674.71	-1343.15	-516.373	1671.86	-1360	-485.714	1552.36	-1462.19	-486.804	1240.92	-1248.18	-478.856	1468.42	-1208.52	-457.792	1231.51	-1447.03	-597.163	1421.01	-1333.14	-311.279	1489.94	-1327.54	-215.859	1273.41	-1309.94	-192.873	1158.85	-1262.62	-170.805	1018.59	-1087.01	-220.517	949.583	-1166.95	-110.387	882.216	-1119.24	-152.892	889.455	-1316.4	-648.004
-1190.95	-419.465	1732.95	-1202.04	-569.383	1720.32	-1337.41	-436.363	1674.57	-1343.56	-517.808	1671.82	-1360.46	-487.105	1552.29	-1462.98	-487.953	1240.86	-1248.92	-480.235	1468.24	-1209.3	-458.813	1231.34	-1447.68	-598.51	1420.81	-1333.65	-312.645	1489.92	-1327.48	-217.327	1273.36	-1309.23	-194.411	1158.61	-1261.43	-172.457	1018.79	-1085.03	-221.545	951.744	-1164.92	-112.372	882.745	-1117.13	-154.411	890.802	-1316.81	-649.275
-1191.54	-420.739	1732.74	-1202.59	-570.697	1720.11	-1337.74	-437.691	1674.45	-1344.09	-519.134	1671.8	-1361.01	-488.457	1552.2	-1463.84	-489.05	1240.81	-1249.84	-481.403	1468	-1210.42	-459.745	1231.12	-1448.48	-599.824	1420.73	-1334.34	-313.89	1489.9	-1327.58	-218.619	1273.32	-1309.18	-195.637	1158.85	-1260.01	-174.069	1018.99	-1083.07	-222.315	953.949	-1163.14	-114.262	883.31	-1115.3	-155.571	892.142	-1317.79	-650.59
-1191.66	-422.215	1732.49	-1202.94	-572.112	1719.92	-1338.25	-438.923	1674.42	-1344.63	-520.38	1671.78	-1361.77	-489.727	1552.2	-1464.63	-490.078	1240.76	-1249.94	-482.764	1467.99	-1210.81	-460.844	1231.13	-1449.16	-601.077	1420.66	-1334.75	-315.165	1489.91	-1327.33	-219.942	1273.26	-1308.51	-197.06	1158.83	-1258.64	-175.689	1019.26	-1080.93	-223.271	956.282	-1160.99	-116.389	883.834	-1113.2	-157.543	893.545	-1317.91	-651.796
-1192.29	-423.33	1732.32	-1203.49	-573.294	1719.75	-1338.61	-440.108	1674.41	-1345.14	-521.516	1671.79	-1362.12	-490.905	1552.08	-1465.3	-491.036	1240.71	-1251.18	-483.7	1467.79	-1211.66	-461.679	1231.06	-1449.69	-602.221	1420.49	-1335.44	-316.244	1489.91	-1327.45	-221.082	1273.31	-1308.09	-198.127	1158.87	-1257.29	-177.205	1019.55	-1078.91	-223.971	958.601	-1158.95	-118.285	884.343	-1110.68	-158.355	895.058	-1318.89	-652.88
-1192.63	-424.528	1732.15	-1203.95	-574.46	1719.6	-1339.2	-441.192	1674.51	-1345.66	-522.576	1671.8	-1362.89	-492.032	1552.08	-1466.08	-491.918	1240.64	-1251.91	-484.743	1467.64	-1212.53	-462.614	1230.93	-1450.34	-603.312	1420.39	-1336	-317.281	1489.89	-1327.21	-222.057	1273.35	-1307.62	-199.256	1159.03	-1256.03	-178.635	1019.91	-1076.79	-224.662	961.032	-1156.76	-120.296	884.924	-1108.42	-159.538	896.541	-1319.3	-653.903
-1193	-425.571	1731.96	-1204.46	-575.543	1719.49	-1339.61	-442.123	1674.41	-1346.22	-523.564	1671.85	-1363.51	-493.035	1552.03	-1466.73	-492.754	1240.61	-1252.68	-485.807	1467.54	-1213.2	-463.44	1230.92	-1450.9	-604.295	1420.28	-1336.47	-318.294	1489.85	-1327.05	-223.072	1273.39	-1307.04	-200.281	1159.12	-1254.4	-180.027	1020.22	-1074.56	-225.38	963.5	-1154.43	-122.303	885.42	-1106.01	-160.787	898.142	-1319.83	-654.945
-1193.14	-426.664	1731.75	-1204.93	-576.483	1719.34	-1340.15	-443.046	1674.36	-1346.74	-524.423	1671.87	-1364.04	-493.999	1551.96	-1467.35	-493.526	1240.56	-1253.22	-486.74	1467.49	-1213.62	-464.228	1230.93	-1451.63	-605.283	1420.25	-1336.95	-319.219	1489.88	-1326.89	-223.953	1273.48	-1306.27	-201.208	1159.13	-1252.85	-181.295	1020.64	-1072.2	-226.2	965.918	-1151.97	-124.263	886.257	-1103.44	-162.307	899.801	-1320.22	-655.795
-1193.56	-427.533	1731.62	-1205.51	-577.341	1719.28	-1340.53	-443.936	1674.45	-1347.27	-525.257	1671.93	-1364.58	-494.849	1551.93	-1467.99	-494.223	1240.54	-1253.66	-487.433	1467.44	-1214.23	-464.873	1230.88	-1452.08	-606.097	1420.11	-1337.51	-320.082	1489.88	-1326.58	-224.697	1273.57	-1305.68	-202.05	1159.25	-1251.09	-182.445	1020.94	-1069.53	-226.802	968.543	-1149.32	-125.972	886.965	-1101.09	-163.705	901.207	-1320.63	-656.568
-1194.06	-428.335	1731.54	-1206.15	-578.214	1719.25	-1341.07	-444.58	1674.55	-1347.82	-525.963	1671.99	-1365.22	-495.627	1551.93	-1468.57	-494.842	1240.52	-1254.18	-488.234	1467.43	-1214.89	-465.444	1230.79	-1452.74	-606.923	1420.1	-1338.04	-320.846	1489.88	-1326.44	-225.326	1273.64	-1304.94	-202.787	1159.37	-1249.53	-183.508	1021.45	-1067.32	-227.532	971.06	-1146.84	-127.663	887.873	-1098.56	-165.079	902.742	-1321.36	-657.323
-1194.59	-428.957	1731.48	-1206.72	-578.886	1719.21	-1341.59	-445.253	1674.58	-1348.34	-526.557	1672.07	-1365.71	-496.273	1551.89	-1469.1	-495.436	1240.53	-1254.74	-488.87	1467.45	-1215.7	-465.94	1230.68	-1453.31	-607.609	1420.08	-1338.66	-321.467	1489.94	-1326.28	-225.928	1273.7	-1304.37	-203.393	1159.59	-1247.82	-184.362	1021.84	-1065.7	-228.326	973.549	-1144.08	-128.937	888.745	-1093.72	-165.935	905.42	-1321.92	-657.961
-1195	-429.622	1731.45	-1207.22	-579.484	1719.23	-1342.03	-445.754	1674.58	-1348.9	-527.117	1672.17	-1366.4	-496.923	1551.96	-1469.6	-495.965	1240.52	-1255.11	-489.488	1467.53	-1216.31	-466.364	1230.73	-1453.83	-608.237	1420.08	-1339.16	-322.053	1489.9	-1326.07	-226.506	1273.81	-1303.58	-203.946	1159.7	-1246.04	-185.197	1022.34	-1063.82	-229.144	975.983	-1141.37	-130.335	889.916	-1091.73	-167.203	907.232	-1322.25	-658.521
-1195.37	-430.171	1731.44	-1208.07	-580.117	1719.21	-1342.07	-446.351	1674.33	-1349.51	-527.55	1672.24	-1366.81	-497.368	1551.98	-1469.81	-496.516	1240.27	-1255.61	-490.013	1467.56	-1216.75	-466.74	1230.79	-1453.96	-608.938	1419.83	-1339.64	-322.52	1489.97	-1325.67	-226.995	1273.83	-1302.7	-204.429	1159.81	-1244.23	-186.022	1022.9	-1061.86	-230.016	978.398	-1138.29	-131.653	890.991	-1090.95	-168.333	908.162	-1322.87	-659.033
-1195.78	-430.616	1731.42	-1208.27	-580.486	1719.34	-1342.93	-446.561	1674.72	-1350.01	-527.925	1672.4	-1367.15	-497.805	1551.97	-1470.36	-496.816	1240.56	-1256.09	-490.412	1467.57	-1217.12	-467.007	1230.85	-1454.77	-609.286	1420.11	-1340.04	-322.962	1489.98	-1325.41	-227.428	1273.91	-1301.84	-204.839	1159.96	-1242.5	-186.76	1023.46	-1059.88	-230.738	980.855	-1135.33	-132.995	892.077	-1086.32	-169.34	910.904	-1323.04	-659.381
-1196.12	-430.996	1731.46	-1208.7	-580.776	1719.42	-1343.45	-446.901	1674.81	-1350.53	-528.212	1672.5	-1367.66	-498.157	1552.05	-1470.86	-497.195	1240.68	-1256.7	-490.718	1467.57	-1217.53	-467.267	1230.86	-1455.15	-609.68	1420.14	-1340.55	-323.268	1489.99	-1325.03	-227.77	1274	-1300.97	-205.172	1160.18	-1240.71	-187.405	1024.02	-1057.87	-231.368	983.345	-1132.2	-134.072	893.186	-1083.84	-170.3	912.808	-1322.92	-659.578
-1196.56	-431.262	1731.51	-1209.19	-581.036	1719.52	-1343.9	-447.162	1674.93	-1351.02	-528.449	1672.61	-1368.08	-498.41	1552.08	-1471.2	-497.477	1240.75	-1256.93	-490.988	1467.65	-1217.9	-467.435	1230.88	-1455.53	-610.055	1420.21	-1341.04	-323.545	1490.02	-1324.77	-228.059	1274.15	-1300.19	-205.434	1160.38	-1238.82	-187.981	1024.63	-1055.81	-231.894	985.909	-1129.33	-135.246	894.366	-1081.4	-171.349	914.541	-1323.48	-659.858
-1197.04	-431.381	1731.58	-1209.6	-581.168	1719.62	-1344.36	-447.233	1675.02	-1351.46	-528.593	1672.71	-1368.48	-498.588	1552.18	-1471.48	-497.661	1240.81	-1257.48	-491.125	1467.65	-1218.3	-467.616	1230.91	-1455.87	-610.313	1420.29	-1341.45	-323.722	1490.08	-1324.45	-228.297	1274.24	-1299.41	-205.597	1160.67	-1236.97	-188.503	1025.3	-1053.7	-232.313	988.454	-1126.51	-136.326	895.67	-1078.92	-172.178	916.532	-1323.58	-659.998
-1197.44	-431.409	1731.66	-1210.12	-581.232	1719.79	-1344.73	-447.322	1675.13	-1351.83	-528.627	1672.79	-1368.74	-498.702	1552.22	-1471.86	-497.796	1240.89	-1257.77	-491.252	1467.7	-1218.68	-467.676	1230.91	-1456.26	-610.565	1420.41	-1341.76	-323.828	1490.12	-1324.14	-228.408	1274.41	-1298.54	-205.677	1160.86	-1235.02	-188.951	1025.82	-1051.48	-232.614	991.02	-1123.77	-137.451	896.951	-1076.08	-172.845	918.408	-1324.21	-660.172
-1197.85	-431.382	1731.75	-1210.46	-581.178	1719.88	-1345.1	-447.349	1675.18	-1352.25	-528.633	1672.82	-1369	-498.719	1552.27	-1472.27	-497.9	1241.04	-1258.34	-491.276	1467.71	-1218.95	-467.707	1230.97	-1456.48	-610.727	1420.5	-1342.04	-323.899	1490.15	-1323.9	-228.475	1274.55	-1297.76	-205.689	1161.11	-1233.17	-189.41	1026.5	-1049.26	-232.842	993.651	-1120.88	-138.52	898.15	-1073.58	-173.669	920.401	-1324.42	-660.176
-1198.22	-431.242	1731.88	-1210.89	-581.081	1720.1	-1345.49	-447.181	1675.23	-1352.57	-528.517	1672.89	-1369.29	-498.679	1552.32	-1472.56	-497.879	1241.12	-1258.57	-491.221	1467.77	-1219.14	-467.655	1231.07	-1456.72	-610.818	1420.64	-1342.31	-323.874	1490.19	-1323.62	-228.459	1274.67	-1296.91	-205.651	1161.35	-1231.22	-189.716	1027.06	-1047.16	-232.906	996.325	-1117.84	-139.324	899.352	-1071.04	-174.294	922.25	-1324.61	-660.124
-1198.71	-430.979	1731.99	-1211.29	-580.849	1720.25	-1345.86	-447.016	1675.24	-1352.86	-528.34	1672.96	-1369.49	-498.543	1552.35	-1473.01	-497.852	1241.33	-1258.87	-491.083	1467.8	-1219.69	-467.583	1231.07	-1456.93	-610.844	1420.81	-1342.61	-323.777	1490.23	-1323.35	-228.377	1274.79	-1295.92	-205.581	1161.51	-1229.28	-189.996	1027.76	-1044.91	-233.061	998.976	-1114.86	-140.414	900.654	-1068.27	-174.999	924.277	-1324.83	-659.959
-1199.02	-430.672	1732.07	-1211.75	-580.597	1720.48	-1346.19	-446.791	1675.29	-1353.14	-528.097	1673.03	-1369.85	-498.376	1552.49	-1473.32	-497.763	1241.43	-1259.06	-490.847	1467.89	-1220.08	-467.432	1231.07	-1457.21	-610.815	1421	-1342.81	-323.594	1490.22	-1323.07	-228.216	1274.89	-1294.98	-205.409	1161.73	-1227.37	-190.211	1028.39	-1042.78	-233.163	1001.55	-1111.71	-141.268	901.893	-1065.44	-175.58	926.305	-1324.89	-659.745
-1199.34	-430.298	1732.1	-1211.96	-580.22	1720.59	-1346.42	-446.513	1675.33	-1353.47	-527.767	1673.1	-1370.04	-498.066	1552.53	-1473.72	-497.624	1241.58	-1259.44	-490.571	1467.91	-1220.53	-467.263	1231.01	-1457.3	-610.741	1421.16	-1343.07	-323.354	1490.21	-1322.55	-227.973	1274.96	-1294.04	-205.213	1161.93	-1225.33	-190.365	1029.13	-1040.76	-233.227	1004.13	-1108.47	-141.943	903.208	-1062.61	-176.113	928.32	-1324.75	-659.452
-1199.57	-429.868	1732.12	-1212	-579.777	1720.68	-1346.69	-446.091	1675.33	-1353.69	-527.396	1673.16	-1370.26	-497.756	1552.61	-1474.03	-497.423	1241.7	-1259.67	-490.231	1467.91	-1220.8	-466.955	1231.01	-1457.47	-610.625	1421.34	-1343.34	-323.031	1490.19	-1322.14	-227.661	1275.04	-1293.06	-204.935	1162.14	-1223.13	-190.519	1029.65	-1038.94	-233.19	1006.66	-1105.3	-142.567	904.591	-1059.87	-176.554	930.384	-1325.03	-659.108
-1199.91	-429.296	1732.14	-1212.3	-579.276	1720.73	-1346.94	-445.548	1675.26	-1353.95	-526.936	1673.21	-1370.55	-497.404	1552.69	-1474.37	-497.176	1241.8	-1259.83	-489.823	1467.99	-1221.14	-466.65	1230.96	-1457.56	-610.445	1421.49	-1343.6	-322.619	1490.14	-1321.68	-227.336	1275.1	-1292.02	-204.585	1162.25	-1221.07	-190.51	1030.29	-1036.86	-233.048	1009.4	-1102.25	-143.11	906.077	-1057.05	-176.685	932.518	-1325.04	-658.686
-1200.12	-428.677	1732.09	-1212.42	-578.648	1720.77	-1347.2	-444.978	1675.27	-1354.14	-526.398	1673.25	-1370.7	-496.925	1552.69	-1474.67	-496.887	1241.9	-1259.8	-489.258	1467.93	-1221.54	-466.322	1230.88	-1457.69	-610.216	1421.67	-1343.9	-322.144	1490.04	-1321.19	-226.968	1275.12	-1290.92	-204.178	1162.35	-1218.89	-190.467	1030.85	-1034.58	-233.068	1012	-1098.9	-143.543	907.466	-1054.21	-177.123	934.555	-1325.06	-658.183
-1200.33	-427.993	1732.09	-1212.56	-577.968	1720.79	-1347.38	-444.446	1675.22	-1354.32	-525.799	1673.26	-1370.74	-496.341	1552.69	-1474.88	-496.523	1241.98	-1259.85	-488.689	1467.88	-1221.9	-466.006	1230.8	-1457.8	-609.92	1421.84	-1344.22	-321.653	1489.96	-1320.56	-226.488	1275.07	-1289.81	-203.747	1162.43	-1216.78	-190.425	1031.52	-1032.57	-232.94	1014.6	-1095.67	-143.945	908.907	-1051.21	-177.3	936.693	-1324.94	-657.613
-1200.49	-427.257	1731.99	-1212.72	-577.163	1720.83	-1347.51	-443.749	1675.14	-1354.46	-525.107	1673.22	-1370.77	-495.684	1552.63	-1475.15	-496.084	1242.04	-1260.12	-488.047	1467.79	-1222.25	-465.569	1230.7	-1457.83	-609.546	1421.99	-1344.29	-321.14	1489.84	-1320.01	-225.912	1275.04	-1288.69	-203.222	1162.51	-1214.69	-190.281	1032.09	-1030.41	-232.801	1017.09	-1092.48	-144.268	910.441	-1048.33	-177.231	938.909	-1324.95	-656.998
-1200.44	-426.559	1731.88	-1212.86	-576.467	1720.87	-1347.66	-442.992	1675.08	-1354.46	-524.381	1673.2	-1370.94	-495.079	1552.67	-1475.47	-495.633	1242.13	-1260.05	-487.545	1467.73	-1222.26	-465.205	1230.64	-1457.84	-609.156	1422.14	-1344.27	-320.566	1489.7	-1319.51	-225.42	1275	-1287.61	-202.72	1162.64	-1212.59	-190.106	1032.7	-1028.56	-232.397	1019.75	-1089.3	-144.529	911.849	-1045.65	-177.337	940.915	-1324.51	-656.267
-1200.68	-425.54	1731.79	-1212.82	-575.621	1720.81	-1347.59	-442.281	1674.96	-1354.44	-523.59	1673.13	-1371.06	-494.386	1552.67	-1475.77	-495.127	1242.23	-1260.58	-486.776	1467.53	-1222.81	-464.7	1230.45	-1457.9	-608.696	1422.27	-1344.32	-319.83	1489.51	-1318.85	-224.785	1274.94	-1286.39	-202.143	1162.63	-1210.37	-189.958	1033.27	-1026.27	-232.081	1022.34	-1086	-144.908	913.292	-1042.87	-177.454	943.153	-1324.57	-655.557
-1200.42	-424.777	1731.7	-1212.63	-574.658	1720.75	-1347.68	-441.42	1674.94	-1354.55	-522.758	1673.13	-1371.11	-493.549	1552.66	-1476.1	-494.572	1242.29	-1260.38	-486.001	1467.44	-1223.18	-464.084	1230.04	-1457.83	-608.207	1422.4	-1344.41	-319.052	1489.38	-1318.03	-224.154	1274.73	-1285.14	-201.577	1162.61	-1208.18	-189.688	1033.87	-1024.13	-231.577	1024.96	-1082.72	-145.234	914.635	-1039.9	-177.468	945.189	-1324.01	-654.615
-1200.8	-423.668	1731.62	-1212.8	-573.668	1720.68	-1347.77	-440.45	1674.87	-1354.56	-521.841	1673.1	-1371.08	-492.695	1552.59	-1476.43	-493.908	1242.36	-1260.52	-485.098	1467.38	-1223.57	-463.44	1230.12	-1457.99	-607.611	1422.58	-1344.62	-318.153	1489.2	-1317.68	-223.477	1274.77	-1284.2	-200.833	1162.73	-1206	-189.424	1034.43	-1022.02	-230.991	1027.58	-1079.63	-145.585	916.095	-1036.96	-177.318	947.378	-1324.15	-653.729
-1200.66	-422.625	1731.46	-1212.86	-572.636	1720.62	-1347.68	-439.508	1674.82	-1354.49	-520.834	1673.05	-1371.16	-491.767	1552.56	-1476.67	-493.194	1242.41	-1260.71	-484.163	1467.22	-1223.8	-462.674	1230.03	-1457.94	-606.911	1422.71	-1344.81	-317.278	1489.1	-1316.98	-222.7	1274.67	-1283.06	-200.095	1162.75	-1203.93	-189.039	1035.12	-1019.94	-230.452	1030.16	-1076.49	-145.845	917.544	-1034.13	-177.369	949.342	-1324.21	-652.82
-1200.36	-421.689	1731.38	-1212.67	-571.653	1720.52	-1347.69	-438.42	1674.79	-1354.44	-519.788	1673.02	-1371.23	-490.726	1552.53	-1476.9	-492.437	1242.46	-1260.74	-483.172	1467.1	-1223.66	-462.067	1229.97	-1457.96	-606.176	1422.88	-1344.62	-316.369	1488.91	-1316.38	-221.895	1274.59	-1281.95	-199.293	1162.78	-1201.84	-188.618	1035.69	-1018.01	-229.807	1032.74	-1073.38	-145.989	918.977	-1031.37	-177.303	951.314	-1323.95	-651.851
-1200.42	-420.436	1731.19	-1212.55	-570.465	1720.37	-1347.61	-437.323	1674.76	-1354.38	-518.658	1673.04	-1371.27	-489.687	1552.55	-1477.11	-491.587	1242.5	-1260.96	-482.001	1467.04	-1224.06	-461.239	1229.8	-1458.01	-605.394	1423.07	-1344.73	-315.31	1488.7	-1315.73	-221.063	1274.52	-1280.84	-198.473	1162.85	-1199.64	-188.273	1036.35	-1015.8	-229.324	1035.24	-1070.04	-146.187	920.407	-1028.44	-177.349	953.33	-1323.58	-650.607
-1200.19	-419.282	1731.01	-1212.33	-569.186	1720.23	-1347.49	-436.075	1674.76	-1354.33	-517.473	1673.04	-1371.3	-488.547	1552.57	-1477.37	-490.793	1242.56	-1261.03	-480.946	1466.94	-1224.4	-460.444	1229.71	-1457.91	-604.562	1423.18	-1344.96	-314.29	1488.54	-1315.18	-220.1	1274.38	-1279.66	-197.539	1162.9	-1197.33	-187.78	1036.91	-1013.82	-228.705	1037.74	-1066.92	-146.393	921.846	-1025.72	-177.218	955.412	-1323.67	-649.556
-1199.8	-418.154	1730.85	-1212.25	-568.051	1720.15	-1347.43	-434.809	1674.7	-1354.18	-516.178	1673.01	-1371.23	-487.352	1552.52	-1477.59	-489.941	1242.62	-1260.7	-479.908	1467	-1224.37	-459.679	1229.7	-1457.9	-603.733	1423.38	-1345.05	-313.197	1488.38	-1314.51	-219.179	1274.33	-1278.38	-196.59	1162.96	-1195.27	-187.315	1037.58	-1011.98	-228.075	1040.3	-1063.79	-146.465	923.275	-1023.02	-177.037	957.514	-1323.45	-648.456
-1199.93	-416.643	1730.63	-1212.06	-566.651	1720.03	-1347.33	-433.469	1674.73	-1354.11	-514.843	1673.05	-1371.4	-486.208	1552.56	-1477.74	-489.11	1242.67	-1261.34	-478.615	1466.78	-1225.15	-458.727	1229.46	-1457.82	-602.83	1423.58	-1345.02	-312.082	1488.15	-1313.96	-218.138	1274.24	-1277.29	-195.571	1163.03	-1193.01	-186.781	1038.19	-1010.02	-227.644	1042.75	-1060.5	-146.644	924.792	-1020.16	-176.865	959.703	-1323.37	-647.151
-1199.56	-415.312	1730.42	-1211.89	-565.278	1719.93	-1347.13	-432.083	1674.56	-1354.05	-513.444	1673.06	-1371.26	-484.937	1552.52	-1477.89	-488.323	1242.68	-1260.62	-477.579	1466.77	-1224.49	-457.919	1229.6	-1457.76	-601.948	1423.77	-1345.22	-310.996	1487.95	-1313.24	-217.148	1274.19	-1276.03	-194.565	1163.11	-1190.83	-186.118	1038.82	-1008.29	-227.082	1045.26	-1057.32	-146.547	926.391	-1017.52	-176.604	961.841	-1323.12	-646.018
-1199.16	-413.91	1730.19	-1211.68	-563.814	1719.85	-1347.02	-430.51	1674.5	-1353.9	-511.989	1673.08	-1371.49	-483.713	1552.59	-1478.1	-487.436	1242.72	-1260.66	-476.383	1466.7	-1224.81	-457.027	1229.49	-1457.69	-600.996	1423.96	-1345.21	-309.793	1487.74	-1312.64	-215.986	1274.1	-1274.86	-193.504	1163.16	-1188.76	-185.462	1039.49	-1006.53	-226.581	1047.79	-1054.05	-146.416	928.036	-1014.7	-176.379	964.099	-1322.87	-644.733
-1199.34	-412.218	1729.93	-1211.43	-562.25	1719.73	-1346.79	-429.108	1674.45	-1353.76	-510.491	1673.1	-1371.24	-482.391	1552.48	-1478.16	-486.556	1242.75	-1261.74	-475.01	1466.39	-1225.58	-455.95	1229.28	-1457.6	-600.017	1424.13	-1345.32	-308.542	1487.47	-1312.17	-214.782	1274.09	-1273.69	-192.335	1163.21	-1186.67	-184.702	1040.2	-1004.54	-226.106	1050.25	-1050.79	-146.297	929.773	-1011.86	-176.151	966.343	-1322.84	-643.297
-1198.97	-410.614	1729.67	-1211.24	-560.633	1719.64	-1346.68	-427.589	1674.5	-1353.52	-508.926	1673.09	-1371.35	-481.056	1552.49	-1478.32	-485.621	1242.76	-1261.6	-473.744	1466.33	-1225.95	-454.904	1229.18	-1457.44	-599.065	1424.27	-1345.42	-307.339	1487.26	-1311.51	-213.554	1273.99	-1272.62	-191.214	1163.29	-1184.7	-183.986	1040.99	-1002.81	-225.585	1052.8	-1047.6	-146.097	931.51	-1009.24	-175.878	968.625	-1322.68	-642.069
-1198.83	-408.944	1729.41	-1211.01	-558.957	1719.6	-1346.59	-425.996	1674.46	-1353.4	-507.38	1673.17	-1371.16	-479.723	1552.42	-1478.33	-484.667	1242.74	-1261.41	-472.401	1466.26	-1225.61	-453.931	1229.17	-1457.39	-597.982	1424.49	-1345.54	-305.982	1486.99	-1310.88	-212.324	1273.92	-1271.6	-189.906	1163.35	-1182.54	-183.113	1041.66	-1001.11	-224.995	1055.4	-1044.49	-145.913	933.324	-1006.56	-175.599	970.916	-1322.35	-640.587
-1198.27	-407.38	1729.12	-1210.69	-557.268	1719.53	-1346.28	-424.407	1674.22	-1353.2	-505.763	1673.13	-1371.06	-478.326	1552.35	-1478.3	-483.634	1242.72	-1261.01	-471.079	1466.24	-1225.29	-452.898	1229.15	-1457.28	-596.97	1424.6	-1345.43	-304.747	1486.75	-1310.12	-211.124	1273.81	-1270.51	-188.669	1163.39	-1180.51	-182.29	1042.37	-999.513	-224.295	1058.01	-1041.26	-145.683	935.099	-1003.76	-175.257	973.212	-1322.02	-639.286
-1198.12	-405.625	1728.86	-1210.53	-555.587	1719.52	-1346.15	-422.709	1674.03	-1352.94	-504.089	1673.12	-1370.8	-476.916	1552.26	-1478.34	-482.602	1242.7	-1261.02	-469.718	1466.1	-1225.51	-451.715	1229.03	-1457.07	-595.866	1424.71	-1345.42	-303.498	1486.55	-1309.53	-209.778	1273.77	-1269.47	-187.39	1163.44	-1178.3	-181.498	1043.13	-998.006	-223.606	1060.7	-1038.22	-145.582	936.895	-1001.19	-174.882	975.628	-1321.74	-637.841
-1197.78	-403.864	1728.61	-1210.24	-553.824	1719.45	-1345.93	-421.029	1673.9	-1352.75	-502.416	1673.13	-1370.83	-475.49	1552.23	-1478.36	-481.518	1242.69	-1260.82	-468.267	1466.02	-1225.64	-450.543	1228.9	-1456.82	-594.76	1424.77	-1345.61	-302.042	1486.29	-1309.17	-208.44	1273.71	-1268.42	-185.99	1163.48	-1176.4	-180.6	1043.95	-996.425	-222.933	1063.35	-1035.17	-145.399	938.794	-998.701	-174.558	977.984	-1321.49	-636.345
-1197.85	-401.874	1728.31	-1209.99	-551.974	1719.36	-1345.76	-419.382	1673.95	-1352.5	-500.711	1673.12	-1370.72	-474.053	1552.17	-1478.36	-480.404	1242.69	-1261.44	-466.665	1465.75	-1225.79	-449.189	1228.72	-1456.53	-593.607	1424.85	-1345.76	-300.639	1486.09	-1308.78	-206.997	1273.68	-1267.65	-184.579	1163.6	-1174.49	-179.682	1044.71	-995.099	-222.169	1066.14	-1032.19	-145.24	940.813	-996.102	-174.288	980.493	-1321.09	-634.824
-1197.28	-400.299	1728.18	-1209.79	-550.211	1719.35	-1345.52	-417.568	1673.81	-1352.34	-498.99	1673.12	-1370.46	-472.573	1552.1	-1478.27	-479.299	1242.72	-1260.74	-465.149	1465.74	-1225.41	-447.971	1228.71	-1456.11	-592.463	1424.88	-1345.57	-299.289	1485.86	-1308.22	-205.635	1273.6	-1266.64	-183.155	1163.63	-1172.47	-178.735	1045.49	-993.396	-221.548	1068.65	-1029.16	-144.987	942.679	-993.601	-173.912	982.941	-1320.22	-633.192
-1197.34	-398.224	1727.84	-1209.49	-548.389	1719.25	-1345.23	-415.824	1673.64	-1352.04	-497.22	1673.05	-1370.15	-471.075	1552.04	-1478.39	-478.207	1242.82	-1260.97	-463.561	1465.56	-1226.08	-446.461	1228.33	-1455.77	-591.357	1424.97	-1345.85	-297.783	1485.69	-1308.09	-204.117	1273.6	-1265.74	-181.605	1163.69	-1170.67	-177.803	1046.41	-992.118	-220.782	1071.44	-1026.27	-144.838	944.739	-991.215	-173.56	985.53	-1320.1	-631.651
-1196.76	-396.499	1727.65	-1209.15	-546.555	1719.23	-1344.92	-414.042	1673.53	-1351.77	-495.422	1672.98	-1370.08	-469.63	1552.06	-1478.23	-477.003	1242.81	-1260.43	-461.967	1465.47	-1225.32	-445.074	1228.36	-1455.22	-590.205	1425.07	-1345.76	-296.38	1485.54	-1307.58	-202.724	1273.56	-1264.8	-180.228	1163.85	-1168.66	-176.839	1047.17	-990.485	-220.231	1073.96	-1023.35	-144.535	946.787	-988.861	-173.172	987.954	-1319.8	-630.178
-1196.66	-394.544	1727.35	-1208.81	-544.675	1719.13	-1344.54	-412.335	1673.34	-1351.41	-493.582	1672.88	-1369.6	-468.072	1551.89	-1478.26	-475.887	1242.91	-1260.73	-460.333	1465.26	-1226.17	-443.48	1227.97	-1454.82	-589.127	1425.21	-1345.92	-294.847	1485.32	-1307.27	-201.161	1273.51	-1263.93	-178.656	1163.93	-1167	-175.807	1048.09	-989.353	-219.492	1076.75	-1020.49	-144.193	948.959	-986.453	-172.799	990.646	-1318.93	-628.473
-1196	-392.888	1727.15	-1208.59	-542.928	1719.12	-1344.21	-410.392	1673.17	-1351.09	-491.734	1672.77	-1369.26	-466.535	1551.81	-1478.3	-474.755	1243.02	-1259.71	-458.791	1465.27	-1225.58	-441.996	1227.95	-1454.24	-587.976	1425.25	-1345.9	-293.336	1485.18	-1306.94	-199.738	1273.52	-1263.1	-177.235	1164.08	-1165.05	-174.902	1049.01	-987.79	-218.977	1079.46	-1017.89	-143.627	951.144	-984.016	-172.326	993.227	-1317.86	-626.756
-1195.88	-390.851	1726.95	-1208.6	-541.288	1718.92	-1343.79	-408.686	1672.85	-1350.64	-490.055	1672.58	-1369.04	-465.101	1551.78	-1478	-473.726	1242.9	-1260.45	-456.953	1464.88	-1226.3	-440.229	1227.59	-1453.57	-587.025	1425.28	-1345.97	-291.912	1485.01	-1306.67	-198.168	1273.49	-1262.22	-175.649	1164.24	-1163.17	-173.719	1049.98	-986.457	-218.259	1082.15	-1014.81	-143.322	953.424	-981.754	-171.89	995.961	-1316.99	-625.016
-1195.57	-388.952	1726.74	-1208.01	-539.131	1718.95	-1343.5	-406.674	1672.7	-1350.45	-488.037	1672.53	-1368.72	-463.535	1551.71	-1478.15	-472.401	1243.14	-1259.99	-455.136	1464.74	-1226.53	-438.5	1227.37	-1453.08	-585.705	1425.47	-1346.15	-290.308	1484.91	-1306.23	-196.632	1273.51	-1261.45	-174.166	1164.37	-1161.35	-172.659	1050.94	-984.95	-217.685	1084.92	-1012.16	-142.769	955.709	-979.505	-171.405	998.561	-1316.92	-623.445
-1195.16	-387.103	1726.5	-1207.62	-537.177	1718.83	-1343.16	-404.772	1672.4	-1350.09	-486.2	1672.42	-1368.32	-461.92	1551.58	-1478.02	-471.143	1243.15	-1259.82	-453.456	1464.49	-1226.33	-436.76	1227.16	-1452.46	-584.542	1425.56	-1346.21	-288.718	1484.74	-1305.93	-195.119	1273.54	-1260.56	-172.614	1164.51	-1159.67	-171.592	1051.89	-983.706	-216.9	1087.69	-1009.53	-142.31	957.916	-977.231	-170.93	1001.29	-1315.57	-621.575
-1194.84	-385.142	1726.3	-1207.17	-535.305	1718.72	-1342.79	-402.957	1672.19	-1349.68	-484.36	1672.27	-1367.73	-460.374	1551.48	-1478.07	-469.968	1243.22	-1259.62	-451.675	1464.27	-1226.53	-434.949	1226.95	-1451.8	-583.411	1425.62	-1346.11	-287.252	1484.61	-1305.58	-193.548	1273.58	-1259.87	-170.965	1164.73	-1157.95	-170.54	1052.91	-982.596	-216.044	1090.52	-1006.63	-142.166	960.036	-975.095	-170.461	1003.93	-1315.35	-619.947
-1194.39	-383.299	1725.98	-1206.8	-533.354	1718.57	-1342.4	-401.118	1672.08	-1349.31	-482.518	1672.12	-1367.78	-458.855	1551.45	-1477.99	-468.681	1243.26	-1259.02	-449.987	1464.08	-1226.42	-433.232	1226.75	-1451.18	-582.241	1425.67	-1346.31	-285.641	1484.55	-1305.12	-191.938	1273.63	-1259.05	-169.346	1164.9	-1156.38	-169.409	1053.87	-981.433	-215.218	1093.32	-1003.84	-141.9	962.229	-972.956	-170.011	1006.61	-1314.59	-618.223
-1193.71	-381.535	1725.79	-1206.37	-531.527	1718.48	-1342	-399.244	1671.73	-1348.92	-480.69	1671.92	-1367.13	-457.296	1551.27	-1478	-467.421	1243.28	-1258.55	-448.322	1463.94	-1225.72	-431.521	1226.75	-1450.56	-581.171	1425.73	-1346.24	-284.165	1484.38	-1304.65	-190.366	1273.69	-1258.35	-167.791	1165.07	-1154.65	-168.363	1054.87	-980.524	-214.23	1096.22	-1001.4	-141.563	964.47	-970.8	-169.513	1009.23	-1313.49	-616.448
-1193.51	-379.534	1725.44	-1205.8	-529.616	1718.26	-1341.61	-397.445	1671.37	-1348.51	-478.915	1671.72	-1367.05	-455.809	1551.22	-1477.93	-466.084	1243.25	-1258.11	-446.701	1463.74	-1226.28	-429.739	1226.45	-1449.95	-579.998	1425.75	-1346.23	-282.621	1484.3	-1304.46	-188.707	1273.77	-1257.56	-166.147	1165.2	-1153.07	-167.231	1055.77	-979.462	-213.325	1099.08	-998.847	-141.287	966.663	-968.888	-169.065	1011.91	-1312.75	-614.733
-1193.29	-377.598	1725.09	-1205.25	-527.634	1718.04	-1341.22	-395.697	1671.14	-1348.06	-477.104	1671.53	-1366.83	-454.328	1551.09	-1477.96	-464.815	1243.27	-1258.33	-444.87	1463.41	-1226.67	-427.828	1226.1	-1449.38	-578.908	1425.76	-1346.35	-281.044	1484.12	-1304.16	-187	1273.84	-1257.03	-164.35	1165.36	-1151.68	-166.151	1056.82	-978.187	-212.519	1101.74	-996.359	-141.081	968.964	-966.888	-168.624	1014.63	-1312.19	-612.854
-1192.58	-375.881	1724.79	-1204.9	-525.86	1717.89	-1340.83	-393.875	1671.06	-1347.65	-475.286	1671.32	-1366.25	-452.765	1550.84	-1477.93	-463.458	1243.24	-1258.01	-443.287	1463.3	-1226.4	-426.262	1225.95	-1448.84	-577.779	1425.82	-1346.14	-279.694	1483.96	-1303.73	-185.282	1273.9	-1256.25	-162.784	1165.45	-1150.06	-165.113	1057.68	-977.373	-211.597	1104.61	-993.867	-140.775	971.186	-964.93	-168.175	1017.27	-1311.39	-611.187
-1192.12	-373.992	1724.4	-1204.66	-524.047	1717.64	-1340.5	-392.027	1670.82	-1347.28	-473.513	1671.15	-1366.16	-451.313	1550.74	-1478.04	-462.173	1243.25	-1257.54	-441.606	1463.08	-1226.16	-424.596	1225.73	-1448.17	-576.66	1425.76	-1346.19	-278.215	1483.79	-1303.44	-183.53	1273.95	-1255.54	-161.094	1165.55	-1148.52	-163.992	1058.65	-976.522	-210.787	1107.41	-991.47	-140.488	973.538	-963.04	-167.749	1020.01	-1310.47	-609.372
-1191.73	-372.146	1723.97	-1204.31	-522.309	1717.43	-1340.07	-390.421	1670.44	-1346.88	-471.767	1670.95	-1365.72	-449.81	1550.51	-1478.04	-460.821	1243.24	-1257.59	-440.038	1462.82	-1226.64	-422.99	1225.28	-1447.74	-575.627	1425.74	-1346.35	-276.749	1483.63	-1303.04	-181.803	1273.97	-1255.03	-159.436	1165.69	-1146.89	-162.917	1059.6	-975.709	-210.027	1110.15	-989.142	-140.085	975.929	-961.203	-167.287	1022.78	-1310.09	-607.743
-1191.38	-370.334	1723.57	-1203.73	-520.438	1717.17	-1339.71	-388.623	1670.25	-1346.47	-470.027	1670.82	-1365.59	-448.316	1550.42	-1478.19	-459.502	1243.22	-1257.6	-438.423	1462.58	-1226.63	-421.415	1225.01	-1447.19	-574.508	1425.69	-1346.3	-275.359	1483.42	-1302.94	-180.031	1274.04	-1254.37	-157.74	1165.75	-1144.88	-162.035	1060.65	-975.019	-209.353	1112.96	-986.727	-139.679	978.373	-959.558	-166.869	1025.6	-1309.4	-606.034
-1191.02	-368.528	1723.19	-1203.3	-518.64	1716.94	-1339.41	-386.944	1670.09	-1346.09	-468.354	1670.69	-1365.03	-446.878	1550.19	-1478.28	-458.202	1243.21	-1257.36	-436.927	1462.36	-1226.62	-419.868	1224.72	-1446.87	-573.511	1425.73	-1346.27	-273.92	1483.2	-1302.5	-178.322	1274.01	-1253.83	-156.046	1165.87	-1143.42	-160.976	1061.64	-974.266	-208.904	1115.64	-984.324	-139.302	980.907	-957.855	-166.448	1028.54	-1308.69	-604.383
-1190.84	-366.601	1722.7	-1202.72	-516.834	1716.61	-1339.07	-385.293	1669.91	-1345.84	-466.708	1670.65	-1365.17	-445.516	1550.18	-1478.36	-456.919	1243.2	-1257.9	-435.172	1461.95	-1227.34	-418.243	1224.24	-1446.31	-572.452	1425.65	-1346.54	-272.482	1483.09	-1302.26	-176.66	1274.08	-1253.26	-154.331	1166.03	-1142.15	-159.773	1062.8	-973.387	-208.57	1118.26	-981.933	-138.94	983.515	-956.27	-166.061	1031.52	-1307.99	-602.585
-1190.51	-364.864	1722.32	-1202.36	-515.096	1716.36	-1338.79	-383.684	1669.78	-1345.44	-465.059	1670.57	-1364.68	-444.086	1549.94	-1478.36	-455.629	1243.15	-1257.8	-433.685	1461.7	-1227.43	-416.908	1223.98	-1446.02	-571.477	1425.7	-1346.45	-271.155	1482.96	-1302.29	-174.947	1274.21	-1252.81	-152.676	1166.22	-1140.82	-158.751	1063.85	-973.065	-208.166	1121.04	-979.617	-138.545	986.182	-954.573	-165.831	1034.46	-1307.71	-601.076
-1189.8	-363.346	1721.98	-1201.94	-513.426	1716.26	-1338.58	-382.055	1669.71	-1345.09	-463.466	1670.52	-1364.79	-442.802	1549.86	-1478.65	-454.436	1243.22	-1256.93	-432.36	1461.67	-1226.8	-415.579	1223.94	-1445.49	-570.419	1425.64	-1346.47	-269.909	1482.88	-1301.9	-173.458	1274.3	-1252.28	-151.103	1166.36	-1139.22	-157.833	1064.9	-972.815	-207.709	1123.96	-977.63	-138.221	988.841	-953.175	-165.548	1037.33	-1307.05	-599.524
-1189.88	-361.469	1721.64	-1201.53	-511.753	1716.07	-1338.2	-380.501	1669.42	-1344.85	-461.953	1670.47	-1364.63	-441.43	1549.8	-1478.51	-453.199	1243.1	-1257.56	-430.787	1461.32	-1227.79	-414.067	1223.51	-1445.18	-569.446	1425.72	-1346.82	-268.491	1482.86	-1301.86	-171.805	1274.47	-1252.05	-149.485	1166.64	-1138.13	-156.871	1066.06	-972.242	-207.452	1126.62	-975.458	-138.13	991.466	-951.906	-165.34	1040.39	-1306.65	-597.93
-1189.58	-359.858	1721.38	-1201.21	-510.104	1715.91	-1338.08	-378.929	1669.27	-1344.53	-460.406	1670.44	-1364.67	-440.198	1549.83	-1478.8	-452.081	1243.23	-1257.39	-429.349	1461.21	-1227.84	-412.745	1223.42	-1444.64	-568.431	1425.72	-1346.89	-267.24	1482.85	-1301.78	-170.325	1274.68	-1251.63	-147.953	1166.86	-1137.06	-155.938	1067.32	-971.984	-207.135	1129.49	-973.566	-138.023	994.157	-950.629	-165.217	1043.35	-1306.24	-596.412
-1189.12	-358.296	1721.26	-1200.82	-508.579	1715.83	-1337.72	-377.519	1669.35	-1344.32	-458.899	1670.42	-1364.21	-438.844	1549.75	-1478.79	-450.97	1243.26	-1256.53	-428.058	1461.3	-1227.37	-411.518	1223.42	-1444.44	-567.53	1425.9	-1347.01	-266.053	1482.82	-1301.54	-168.958	1274.87	-1251.26	-146.492	1167.11	-1135.71	-155.218	1068.4	-972.01	-206.753	1132.47	-971.924	-137.923	996.942	-949.397	-165.056	1046.39	-1305.65	-594.92
-1189.03	-356.731	1720.94	-1200.58	-506.935	1715.73	-1337.63	-375.95	1669.37	-1344.02	-457.419	1670.39	-1364.46	-437.64	1549.86	-1478.9	-449.905	1243.29	-1257.32	-426.606	1461.11	-1228.18	-410.069	1223.15	-1443.98	-566.554	1425.97	-1347.22	-264.807	1482.84	-1301.74	-167.403	1275.07	-1251.27	-145.016	1167.41	-1134.99	-154.31	1069.74	-971.686	-206.53	1135.28	-970.011	-137.93	999.649	-948.29	-164.996	1049.53	-1305.35	-593.376
-1188.63	-355.232	1720.73	-1200.46	-505.453	1715.71	-1337.36	-374.586	1669.24	-1343.81	-456.014	1670.42	-1364.01	-436.414	1549.82	-1478.95	-448.875	1243.38	-1257.4	-425.225	1461.01	-1228.33	-408.803	1223.15	-1443.77	-565.694	1426.17	-1347.43	-263.62	1482.87	-1301.79	-166.092	1275.23	-1251.06	-143.567	1167.64	-1134.05	-153.476	1070.92	-971.73	-206.33	1138.21	-968.214	-137.934	1002.49	-947.267	-165.014	1052.66	-1304.83	-591.857
-1188.67	-353.703	1720.59	-1200.13	-504.049	1715.66	-1337.18	-373.171	1669.21	-1343.64	-454.579	1670.46	-1364.39	-435.267	1549.97	-1479.07	-447.918	1243.52	-1257.06	-423.926	1461.04	-1228.49	-407.611	1223.18	-1443.4	-564.791	1426.32	-1347.63	-262.498	1482.91	-1301.98	-164.697	1275.44	-1251.02	-142.21	1167.89	-1133.04	-152.843	1072.14	-971.813	-206.109	1141.18	-966.504	-138.007	1005.33	-946.292	-165.041	1055.85	-1304.58	-590.453
-1188.39	-352.279	1720.45	-1200.01	-502.635	1715.69	-1337.04	-371.771	1669.25	-1343.59	-453.242	1670.57	-1364.07	-434.069	1549.93	-1479.07	-446.94	1243.6	-1257.4	-422.69	1461.06	-1228.59	-406.365	1223.2	-1443.13	-563.981	1426.44	-1347.83	-261.328	1482.92	-1302.12	-163.448	1275.6	-1251.04	-140.824	1168.07	-1132.27	-152.129	1073.42	-972.053	-205.92	1144.23	-964.761	-138.125	1008.17	-945.432	-165.074	1059.05	-1304.26	-588.933
-1187.96	-351.044	1720.36	-1199.95	-501.225	1715.73	-1336.98	-370.514	1669.22	-1343.44	-451.917	1670.64	-1363.99	-432.893	1550.04	-1479.1	-446.063	1243.69	-1257.03	-421.46	1461.16	-1228.35	-405.281	1223.38	-1442.87	-563.137	1426.63	-1347.99	-260.254	1482.98	-1302.22	-162.237	1275.74	-1250.95	-139.545	1168.2	-1131.51	-151.511	1074.57	-972.643	-205.658	1147.5	-963.46	-138.306	1011.36	-944.652	-165.2	1062.4	-1303.76	-587.606
-1187.95	-349.636	1720.31	-1199.81	-499.928	1715.81	-1336.97	-369.149	1669.23	-1343.37	-450.604	1670.75	-1363.83	-431.729	1550.04	-1479.13	-445.151	1243.81	-1257.02	-420.275	1461.24	-1228.55	-404.152	1223.41	-1442.44	-562.332	1426.72	-1348.28	-259.234	1483.06	-1302.45	-160.991	1275.87	-1251.09	-138.276	1168.38	-1130.64	-150.986	1075.91	-973.136	-205.551	1150.64	-962.224	-138.553	1014.57	-944.072	-165.403	1065.78	-1303.62	-586.315
-1187.94	-348.385	1720.28	-1199.64	-498.627	1715.84	-1336.84	-367.961	1669.08	-1343.41	-449.383	1670.85	-1364.1	-430.756	1550.18	-1479.22	-444.342	1243.92	-1256.72	-419.166	1461.34	-1228.52	-403.051	1223.48	-1442.27	-561.59	1426.87	-1348.53	-258.181	1483.08	-1302.76	-159.838	1275.99	-1251.43	-136.941	1168.54	-1130.12	-150.456	1077.19	-973.688	-205.458	1153.79	-960.889	-138.926	1017.74	-943.559	-165.679	1069.3	-1303.23	-584.908
-1188.08	-346.992	1720.23	-1199.59	-497.289	1715.83	-1336.9	-366.758	1669.18	-1343.3	-448.166	1670.92	-1363.99	-429.644	1550.19	-1479.11	-443.541	1243.96	-1257.9	-417.792	1461.24	-1229.25	-401.798	1223.47	-1441.9	-560.867	1426.95	-1348.93	-257.155	1483.17	-1303.28	-158.538	1276.18	-1251.77	-135.593	1168.68	-1129.8	-149.885	1078.69	-974.14	-205.503	1156.83	-959.464	-139.426	1020.84	-942.991	-166.025	1072.67	-1303.12	-583.635
-1187.88	-345.935	1720.26	-1200.01	-496.216	1716.18	-1336.95	-365.561	1669.35	-1343.36	-447.022	1670.98	-1364.22	-428.68	1550.21	-1479	-442.754	1243.95	-1257.28	-416.826	1461.33	-1228.92	-400.921	1223.61	-1441.58	-560.117	1427.02	-1349.17	-256.247	1483.22	-1303.55	-157.47	1276.29	-1252.13	-134.451	1168.84	-1128.99	-149.457	1079.9	-975.122	-205.477	1160.19	-958.389	-139.815	1024.12	-942.6	-166.232	1076.39	-1302.72	-582.356
-1188.31	-344.582	1720.18	-1199.67	-494.973	1716	-1337.04	-364.46	1669.35	-1343.46	-445.938	1671.04	-1363.97	-427.727	1550.15	-1478.96	-442.073	1243.99	-1257.36	-415.632	1461.37	-1229.19	-399.85	1223.54	-1441.35	-559.489	1427.14	-1349.5	-255.314	1483.21	-1304.12	-156.285	1276.39	-1252.67	-133.052	1168.89	-1128.71	-149.008	1081.25	-975.666	-205.707	1163.26	-957.121	-140.409	1027.29	-942.47	-166.838	1079.7	-1302.53	-581.107
-1188.38	-343.433	1720.23	-1199.79	-493.771	1716	-1337.14	-363.384	1669.36	-1343.38	-444.86	1671	-1364.2	-426.805	1550.24	-1478.94	-441.427	1244.01	-1257.24	-414.527	1461.4	-1229.15	-398.795	1223.56	-1440.96	-558.772	1427.19	-1349.76	-254.403	1483.18	-1304.68	-155.105	1276.48	-1253.15	-131.81	1168.99	-1128.54	-148.661	1082.7	-976.627	-205.868	1166.46	-956.186	-141.015	1030.6	-942.066	-167.386	1083.22	-1302.23	-579.986
-1188.5	-342.364	1720.21	-1199.97	-492.727	1716.09	-1337.2	-362.412	1669.18	-1343.52	-443.858	1670.92	-1363.84	-425.873	1550.09	-1478.82	-440.751	1243.96	-1257.64	-413.574	1461.36	-1229.47	-397.804	1223.46	-1440.67	-558.157	1427.21	-1350.15	-253.561	1483.2	-1305.23	-154.041	1276.52	-1253.76	-130.585	1169.08	-1128.28	-148.206	1084.04	-977.734	-206.077	1169.68	-955.367	-141.64	1033.93	-941.966	-168.008	1086.72	-1301.93	-578.747
-1188.79	-341.27	1720.22	-1199.98	-491.703	1716.15	-1337.3	-361.495	1669.06	-1343.65	-442.909	1670.86	-1363.96	-425.088	1550.07	-1478.64	-440.174	1243.88	-1257.72	-412.659	1461.26	-1229.51	-396.871	1223.43	-1440.38	-557.646	1427.23	-1350.45	-252.727	1483.2	-1305.78	-153.034	1276.47	-1254.29	-129.252	1169.09	-1128.18	-147.568	1085.35	-978.923	-206.309	1172.83	-954.656	-142.357	1037.2	-941.958	-168.649	1090.25	-1301.74	-577.715
-1188.99	-340.239	1720.21	-1200.04	-490.665	1716.19	-1337.46	-360.54	1668.97	-1343.62	-441.989	1670.67	-1364.02	-424.287	1550	-1478.59	-439.691	1243.76	-1257.52	-411.721	1461.27	-1229.29	-395.949	1223.45	-1439.94	-557.094	1427.18	-1350.65	-251.927	1483.14	-1306.53	-151.971	1276.48	-1254.94	-128.09	1169.14	-1128.16	-147.211	1086.71	-980.229	-206.531	1175.96	-953.926	-143.227	1040.48	-942.147	-169.308	1093.68	-1301.19	-576.613
-1189.11	-339.277	1720.22	-1200.2	-489.688	1716.18	-1337.63	-359.645	1668.75	-1343.75	-441.111	1670.54	-1364.09	-423.511	1549.88	-1478.47	-439.176	1243.63	-1257.28	-410.783	1461.21	-1229.45	-395.01	1223.34	-1439.59	-556.583	1427.13	-1350.97	-251.147	1483.08	-1307.21	-151.034	1276.44	-1255.71	-126.748	1169.12	-1128.18	-146.836	1087.97	-981.681	-206.839	1179.05	-953.328	-144.049	1043.74	-942.283	-170.131	1097.15	-1301.08	-575.575
-1189.28	-338.359	1720.23	-1200.35	-488.751	1716.16	-1337.7	-358.851	1668.57	-1343.88	-440.271	1670.38	-1363.92	-422.762	1549.74	-1478.37	-438.71	1243.52	-1257.83	-409.834	1461.06	-1229.6	-394.071	1223.22	-1439.37	-556.146	1427.09	-1351.31	-250.382	1483.01	-1307.91	-150.086	1276.33	-1256.31	-125.519	1169.05	-1128.28	-146.35	1089.2	-983.231	-207.192	1182.06	-952.684	-144.949	1046.91	-942.629	-170.943	1100.59	-1300.73	-574.6
-1189.37	-337.518	1720.28	-1200.39	-487.97	1716.18	-1337.9	-358.044	1668.54	-1343.93	-439.465	1670.25	-1363.9	-421.987	1549.69	-1478.28	-438.274	1243.39	-1257.73	-409.074	1461.03	-1229.26	-393.266	1223.2	-1439.03	-555.738	1427.08	-1351.73	-249.709	1482.98	-1308.63	-149.149	1276.21	-1257	-124.405	1168.97	-1128	-146.158	1090.4	-985.006	-207.518	1185.18	-952.471	-145.794	1050.28	-943.076	-171.785	1104.08	-1300.28	-573.602
-1189.75	-336.599	1720.31	-1200.38	-487.059	1716.08	-1337.99	-357.214	1668.39	-1343.95	-438.658	1670.13	-1364.39	-421.347	1549.72	-1478.15	-437.867	1243.23	-1257.94	-408.074	1460.99	-1229.68	-392.389	1223.06	-1438.66	-555.369	1427.07	-1352.05	-249	1482.89	-1309.44	-148.15	1276.13	-1258.05	-123.059	1168.96	-1128.21	-146.083	1091.95	-986.501	-208.023	1187.97	-951.908	-146.83	1053.33	-943.654	-172.648	1107.32	-1300.03	-572.664
-1189.83	-335.769	1720.34	-1200.59	-486.234	1716.1	-1338.15	-356.419	1668.34	-1344.04	-437.912	1670.06	-1364.56	-420.693	1549.7	-1478.1	-437.517	1243.17	-1257.74	-407.31	1461.08	-1229.6	-391.594	1223.08	-1438.31	-554.992	1427.09	-1352.43	-248.343	1482.83	-1310.18	-147.2	1276.04	-1258.93	-121.871	1168.9	-1128.34	-145.863	1093.09	-988.3	-208.511	1190.82	-951.826	-147.69	1056.51	-944.257	-173.518	1110.64	-1299.76	-571.756
-1189.85	-335.134	1720.41	-1200.75	-485.473	1716.15	-1338.26	-355.708	1668.39	-1344.28	-437.205	1670.12	-1364.44	-420.018	1549.65	-1477.86	-437.206	1243.06	-1257.43	-406.679	1461.19	-1229.33	-390.961	1223.17	-1438.02	-554.716	1427.11	-1352.73	-247.734	1482.76	-1311.15	-146.338	1275.98	-1259.62	-120.706	1168.84	-1128.67	-145.756	1094.27	-990.23	-209.006	1193.75	-951.714	-148.618	1060.02	-945.104	-174.361	1114.01	-1299.25	-570.841
-1190.03	-334.359	1720.45	-1200.74	-484.699	1716.12	-1338.46	-355.015	1668.55	-1344.34	-436.468	1670.15	-1364.51	-419.377	1549.68	-1477.57	-436.981	1242.97	-1257.8	-405.873	1461.22	-1229.39	-390.259	1223.24	-1437.79	-554.511	1427.19	-1353.18	-247.166	1482.72	-1311.99	-145.44	1275.96	-1260.7	-119.59	1168.84	-1129.01	-145.596	1095.46	-992.138	-209.643	1196.45	-951.767	-149.567	1063.09	-945.894	-175.274	1117.23	-1299.05	-570.009
-1190.38	-333.532	1720.52	-1200.88	-483.907	1716.21	-1338.57	-354.362	1668.6	-1344.55	-435.809	1670.24	-1364.66	-418.824	1549.68	-1477.41	-436.838	1242.92	-1258.4	-405.079	1461.25	-1229.63	-389.509	1223.33	-1437.4	-554.324	1427.27	-1353.73	-246.588	1482.73	-1313.06	-144.592	1275.94	-1261.81	-118.468	1168.8	-1129.72	-145.315	1096.76	-994.009	-210.354	1198.95	-951.848	-150.372	1066.05	-946.914	-176.112	1120.26	-1299.09	-569.18
-1190.53	-332.793	1720.6	-1200.9	-483.185	1716.23	-1338.77	-353.746	1668.74	-1344.68	-435.161	1670.35	-1364.78	-418.322	1549.67	-1477.13	-436.774	1242.89	-1258.33	-404.397	1461.44	-1229.48	-388.875	1223.56	-1437.08	-554.16	1427.34	-1354.2	-246.121	1482.77	-1314.1	-143.749	1275.96	-1262.96	-117.411	1168.81	-1130.47	-145.119	1098.01	-996.07	-210.937	1201.51	-952.172	-151.167	1069.1	-947.926	-177.057	1123.52	-1298.55	-568.283
-1191.2	-332.124	1720.64	-1201.02	-482.517	1716.38	-1338.88	-352.929	1668.78	-1344.85	-434.529	1670.55	-1364.91	-417.849	1549.67	-1476.77	-436.729	1242.83	-1258.03	-403.765	1461.7	-1229.24	-388.356	1223.82	-1436.72	-554.065	1427.45	-1354.61	-245.674	1482.76	-1315.1	-143.025	1276.02	-1264.34	-116.521	1168.75	-1131.14	-144.951	1099.18	-998.205	-211.476	1204.01	-952.946	-151.804	1072.16	-949.176	-177.842	1126.44	-1298.13	-567.623
-1191.01	-331.39	1720.84	-1201.3	-481.79	1716.57	-1339.2	-352.381	1668.82	-1344.96	-433.883	1670.6	-1365.08	-417.495	1549.8	-1476.38	-436.745	1242.78	-1258.06	-403.252	1461.92	-1228.93	-387.859	1224.05	-1436.28	-554.009	1427.53	-1355.1	-245.347	1482.86	-1316.09	-142.352	1276.03	-1265.66	-115.602	1168.81	-1132.13	-144.807	1100.38	-1000.67	-212.046	1206.52	-953.83	-152.625	1075.37	-950.559	-178.677	1129.43	-1297.78	-566.939
-1191.27	-330.726	1720.98	-1201.42	-481.075	1716.75	-1339.43	-351.875	1668.99	-1345.08	-433.295	1670.7	-1365.14	-417.121	1549.86	-1475.96	-436.82	1242.71	-1258.03	-402.746	1462.13	-1228.52	-387.359	1224.34	-1435.89	-553.949	1427.64	-1355.54	-245.025	1482.87	-1317.29	-141.65	1276.12	-1267.05	-114.605	1168.79	-1133.04	-144.766	1101.56	-1003.09	-212.452	1209.01	-954.576	-153.539	1078.14	-952.068	-179.485	1132.33	-1297.34	-566.289
-1191.58	-330.012	1721.18	-1201.53	-480.446	1716.97	-1339.61	-351.247	1669.08	-1345.32	-432.747	1670.79	-1365.22	-416.812	1549.9	-1475.56	-436.933	1242.64	-1258.02	-402.24	1462.33	-1228.05	-386.873	1224.56	-1435.4	-553.957	1427.7	-1355.99	-244.732	1482.92	-1318.54	-140.984	1276.16	-1268.55	-113.673	1168.77	-1134.19	-144.658	1102.65	-1005.55	-212.758	1211.46	-955.295	-154.387	1080.75	-953.75	-180.355	1135.18	-1297.03	-565.709
-1191.91	-329.376	1721.28	-1201.72	-479.829	1717.19	-1339.9	-350.708	1669.2	-1345.55	-432.232	1670.88	-1365.17	-416.521	1549.94	-1475.12	-437.06	1242.57	-1258.1	-401.727	1462.48	-1227.47	-386.426	1224.79	-1434.99	-554.027	1427.83	-1356.39	-244.507	1482.94	-1319.76	-140.382	1276.21	-1270.16	-112.644	1168.78	-1135.34	-144.521	1103.65	-1008.06	-213.002	1213.88	-956.163	-155.454	1083.27	-955.485	-181.14	1137.93	-1296.64	-565.128
-1192.1	-328.773	1721.43	-1201.92	-479.226	1717.44	-1340.1	-350.245	1669.02	-1345.75	-431.732	1670.87	-1365.2	-416.256	1549.95	-1474.62	-437.172	1242.46	-1258.14	-401.256	1462.6	-1227.04	-386.02	1224.93	-1434.47	-554.111	1427.87	-1356.79	-244.287	1482.95	-1321.13	-139.808	1276.24	-1271.84	-111.701	1168.77	-1136.64	-144.373	1104.67	-1010.68	-213.198	1216.2	-957.307	-156.498	1085.78	-957.257	-181.857	1140.62	-1296.15	-564.614
-1192.48	-328.195	1721.58	-1202.21	-478.652	1717.67	-1340.29	-349.746	1668.94	-1345.93	-431.244	1670.84	-1365.09	-416.008	1549.91	-1474.17	-437.347	1242.37	-1258.23	-400.865	1462.72	-1226.96	-385.697	1224.92	-1433.89	-554.218	1427.87	-1357.2	-244.12	1482.94	-1322.56	-139.215	1276.26	-1273.51	-110.769	1168.65	-1138.02	-144.284	1105.69	-1013.37	-213.474	1218.39	-958.583	-157.441	1088.36	-959.173	-182.623	1143.24	-1295.66	-564.145
-1192.88	-327.6	1721.7	-1202.47	-478.089	1717.91	-1340.44	-349.35	1668.87	-1346.04	-430.775	1670.77	-1365.09	-415.789	1549.88	-1473.76	-437.516	1242.27	-1258.27	-400.539	1462.74	-1226.24	-385.349	1225.19	-1433.43	-554.354	1427.93	-1357.64	-243.966	1482.93	-1323.97	-138.662	1276.23	-1275.31	-109.801	1168.59	-1139.44	-144.198	1106.63	-1016.13	-213.819	1220.51	-959.977	-158.24	1090.97	-961.095	-183.294	1145.82	-1295.21	-563.745
-1193.1	-327.045	1721.84	-1202.71	-477.499	1718.16	-1340.7	-348.897	1668.75	-1346.17	-430.348	1670.73	-1365.05	-415.624	1549.78	-1473.37	-437.676	1242.17	-1258.18	-400.296	1462.87	-1225.88	-385.032	1225.29	-1432.93	-554.506	1427.96	-1357.91	-243.842	1482.86	-1325.31	-138.139	1276.14	-1277.01	-108.888	1168.45	-1140.79	-144.066	1107.52	-1018.95	-214.287	1222.53	-961.363	-158.988	1093.66	-963.069	-183.971	1148.37	-1294.68	-563.358
-1193.4	-326.565	1721.94	-1202.95	-477.042	1718.42	-1340.9	-348.492	1668.65	-1346.25	-429.932	1670.64	-1364.88	-415.483	1549.71	-1473	-437.843	1242.11	-1258	-400.041	1462.97	-1225.33	-384.71	1225.38	-1432.32	-554.656	1427.94	-1358.12	-243.723	1482.81	-1326.78	-137.571	1276.03	-1278.92	-107.972	1168.31	-1142.19	-143.866	1108.41	-1021.85	-214.885	1224.48	-962.854	-159.474	1096.28	-965.089	-184.631	1150.97	-1294.11	-562.975
-1193.62	-326.102	1722.04	-1203.11	-476.605	1718.66	-1341.1	-348.082	1668.56	-1346.3	-429.284	1670.5	-1364.82	-415.213	1549.68	-1472.58	-437.995	1242.31	-1257.73	-399.8	1463.04	-1224.9	-384.388	1225.39	-1431.59	-554.625	1427.98	-1358.35	-243.777	1482.85	-1328.08	-137.033	1276	-1280.64	-106.978	1168.06	-1143.96	-143.576	1109.33	-1024.8	-215.599	1226.25	-964.354	-159.834	1098.91	-967.32	-185.225	1153.4	-1293.7	-562.63
-1193.91	-325.638	1722.13	-1203.26	-476.109	1718.83	-1341.22	-347.8	1668.48	-1346.57	-429.24	1670.53	-1364.82	-415.265	1549.6	-1472.13	-438.236	1241.88	-1257.54	-399.518	1463.14	-1224.32	-384.019	1225.5	-1431.08	-554.959	1427.88	-1358.52	-243.571	1482.7	-1329.61	-136.659	1275.82	-1282.67	-106.232	1168.06	-1145.63	-143.228	1110.17	-1027.93	-216.338	1227.94	-965.87	-160.101	1101.48	-969.534	-185.809	1155.89	-1293.2	-562.304
-1194	-325.236	1722.27	-1203.47	-475.75	1719.03	-1341.35	-347.467	1668.39	-1346.71	-428.927	1670.51	-1364.64	-415.114	1549.55	-1471.7	-438.432	1241.76	-1257.35	-399.271	1463.21	-1223.88	-383.797	1225.57	-1430.58	-555.085	1427.9	-1358.7	-243.483	1482.63	-1331.05	-136.244	1275.73	-1284.48	-105.367	1167.88	-1147.07	-143.03	1110.95	-1031.1	-216.946	1229.56	-967.364	-160.533	1103.83	-972.009	-186.332	1158.15	-1292.73	-561.977
-1194.2	-324.862	1722.35	-1203.59	-475.398	1719.23	-1341.45	-347.109	1668.29	-1346.72	-428.638	1670.47	-1364.64	-415.03	1549.57	-1471.31	-438.626	1241.68	-1257.14	-399.004	1463.34	-1223.46	-383.567	1225.58	-1429.99	-555.239	1427.92	-1358.94	-243.433	1482.61	-1332.65	-135.821	1275.64	-1286.59	-104.534	1167.78	-1148.89	-142.8	1111.74	-1034.36	-217.447	1231.16	-969.32	-160.804	1106.13	-974.408	-186.831	1160.34	-1292.32	-561.686
-1194.32	-324.538	1722.48	-1203.71	-475.057	1719.43	-1341.5	-346.833	1668.21	-1346.88	-428.344	1670.46	-1364.52	-414.931	1549.55	-1470.91	-438.834	1241.64	-1256.84	-398.753	1463.46	-1223.09	-383.415	1225.67	-1429.43	-555.408	1427.97	-1359.06	-243.351	1482.55	-1334.16	-135.426	1275.59	-1288.53	-103.707	1167.68	-1150.9	-142.499	1112.45	-1037.56	-217.796	1232.66	-971.173	-161.279	1108.3	-976.818	-187.348	1162.4	-1291.81	-561.389
-1194.42	-324.241	1722.62	-1203.84	-474.689	1719.6	-1341.56	-346.547	1668.14	-1346.92	-428.05	1670.38	-1364.47	-414.859	1549.58	-1470.51	-439.062	1241.61	-1256.57	-398.533	1463.55	-1222.88	-383.237	1225.7	-1428.9	-555.606	1428.09	-1359.21	-243.344	1482.51	-1335.61	-135.114	1275.55	-1290.66	-102.877	1167.56	-1152.82	-142.345	1113.13	-1040.78	-218.059	1234.15	-973.043	-161.874	1110.3	-979.405	-187.77	1164.42	-1291.25	-561.122
-1194.45	-323.962	1722.75	-1203.99	-474.399	1719.79	-1341.48	-346.268	1667.96	-1346.87	-427.768	1670.33	-1364.28	-414.776	1549.6	-1470.22	-439.285	1241.6	-1256.24	-398.303	1463.65	-1222.58	-383.098	1225.8	-1428.32	-555.788	1428.17	-1359.27	-243.324	1482.53	-1337.27	-134.67	1275.6	-1292.88	-102.061	1167.44	-1154.73	-142.153	1113.77	-1044.01	-218.127	1235.61	-975.15	-162.42	1112.16	-981.974	-188.263	1166.26	-1290.6	-560.848
-1194.54	-323.663	1722.85	-1203.89	-474.1	1719.93	-1341.48	-346.06	1667.91	-1346.86	-427.534	1670.24	-1364.16	-414.772	1549.61	-1469.81	-439.467	1241.58	-1256.11	-398.09	1463.78	-1222.4	-382.956	1225.88	-1427.74	-555.976	1428.26	-1359.38	-243.308	1482.55	-1338.97	-134.225	1275.65	-1295.07	-101.307	1167.4	-1156.92	-142.006	1114.39	-1047.09	-218.147	1237.01	-977.316	-163.054	1113.84	-984.608	-188.684	1167.96	-1290.07	-560.641
-1194.01	-323.232	1723.04	-1203.95	-473.847	1720.02	-1339.89	-344.819	1667.65	-1345.99	-427.006	1670.07	-1363.7	-414.692	1549.65	-1469.01	-439.547	1241.46	-1255.79	-397.897	1463.9	-1222.1	-382.785	1225.98	-1426.91	-556.096	1428.25	-1359.59	-243.385	1482.69	-1340.2	-133.721	1275.66	-1297.46	-100.506	1167.28	-1159.16	-141.905	1114.95	-1049.27	-217.757	1238.39	-978.474	-163.285	1115.63	-987.068	-189.022	1169.79	-1289.58	-560.418
-1194.66	-323.121	1722.97	-1203.9	-473.61	1720.16	-1341.31	-345.525	1667.29	-1346.67	-427.066	1670.06	-1363.74	-414.753	1549.55	-1468.94	-439.881	1241.45	-1255.64	-397.755	1463.98	-1221.52	-382.571	1226.15	-1426.67	-556.362	1428.41	-1359.6	-243.315	1482.68	-1342.16	-133.524	1275.77	-1299.73	-99.8181	1167.2	-1161.31	-141.806	1115.48	-1053.2	-218.005	1239.43	-982.001	-164.144	1116.82	-990.116	-189.349	1171.04	-1289.06	-560.211
-1194.56	-322.932	1723.04	-1203.81	-473.366	1720.22	-1341.19	-345.365	1667.61	-1346.58	-426.872	1669.99	-1363.59	-414.792	1549.51	-1468.53	-440.122	1241.39	-1255.36	-397.586	1463.99	-1221.16	-382.445	1226.24	-1426.01	-556.533	1428.38	-1359.65	-243.295	1482.73	-1343.78	-133.119	1275.9	-1302.21	-99.0909	1167.22	-1163.69	-141.76	1115.97	-1056.38	-218	1240.65	-984.473	-164.593	1118.2	-992.893	-189.686	1172.41	-1288.59	-560.031
-1194.53	-322.735	1723.07	-1203.74	-473.206	1720.28	-1341.15	-345.197	1667.54	-1346.45	-426.703	1669.88	-1363.28	-414.806	1549.47	-1468.17	-440.34	1241.35	-1255.11	-397.482	1464.05	-1220.89	-382.241	1226.26	-1425.44	-556.712	1428.37	-1359.69	-243.342	1482.78	-1345.43	-132.776	1276.03	-1304.73	-98.415	1167.11	-1166.11	-141.63	1116.38	-1059.62	-218.037	1241.68	-986.996	-165.017	1119.5	-995.654	-189.953	1173.78	-1288	-559.898
-1194.45	-322.542	1723.09	-1203.68	-473.02	1720.3	-1341.03	-345.081	1667.39	-1346.36	-426.561	1669.82	-1363.08	-414.84	1549.43	-1467.79	-440.576	1241.3	-1254.8	-397.28	1464.15	-1220.38	-382.089	1226.33	-1424.9	-556.918	1428.37	-1359.75	-243.39	1482.84	-1347.12	-132.476	1276.18	-1307.22	-97.7713	1167.07	-1168.55	-141.482	1116.86	-1062.83	-218.172	1242.67	-989.581	-165.375	1120.82	-998.644	-190.22	1175.03	-1287.51	-559.781
-1194.36	-322.426	1723.08	-1203.68	-472.906	1720.36	-1340.88	-344.924	1667.33	-1346.21	-426.448	1669.72	-1362.77	-414.883	1549.37	-1467.38	-440.844	1241.21	-1254.66	-397.227	1464.14	-1220.1	-381.965	1226.38	-1424.48	-557.135	1428.38	-1359.86	-243.493	1482.88	-1348.85	-132.175	1276.36	-1309.63	-97.1548	1167.12	-1171.13	-141.3	1117.32	-1066.06	-218.384	1243.59	-992.168	-165.626	1122.03	-1001.71	-190.424	1176.33	-1287.01	-559.673
-1194.34	-322.288	1723.03	-1203.5	-472.758	1720.33	-1340.8	-344.867	1667.17	-1346.12	-426.338	1669.58	-1362.59	-414.972	1549.26	-1467.04	-441.142	1241.11	-1254.27	-397.16	1464.14	-1219.75	-381.898	1226.36	-1423.99	-557.352	1428.34	-1359.87	-243.568	1482.9	-1350.59	-131.839	1276.55	-1312.22	-96.4242	1167.11	-1173.64	-141.163	1117.7	-1069.34	-218.605	1244.41	-994.961	-165.931	1123.23	-1004.65	-190.75	1177.35	-1286.51	-559.558
-1194.21	-322.199	1722.92	-1203.51	-472.683	1720.29	-1340.69	-344.802	1666.92	-1346.04	-426.281	1669.41	-1362.49	-415.089	1549.2	-1466.69	-441.421	1240.91	-1254.18	-397.101	1464.1	-1219.4	-381.923	1226.31	-1423.49	-557.573	1428.25	-1359.98	-243.726	1482.91	-1352.47	-131.504	1276.78	-1314.95	-95.7945	1167.19	-1176.23	-141.035	1118.02	-1072.68	-218.688	1245.29	-997.831	-166.307	1124.21	-1007.81	-191.063	1178.44	-1286.14	-559.482
-1194.14	-322.118	1722.79	-1203.3	-472.567	1720.17	-1340.61	-344.73	1666.68	-1346.01	-426.261	1669.24	-1362.33	-415.203	1549.04	-1466.33	-441.693	1240.72	-1254.05	-397.13	1464.02	-1219.13	-381.948	1226.29	-1423.1	-557.822	1428.14	-1360.11	-243.839	1482.9	-1354.14	-131.263	1276.93	-1317.6	-95.1655	1167.24	-1178.77	-140.968	1118.35	-1076.11	-218.54	1246.17	-1000.77	-166.882	1125.06	-1011.01	-191.453	1179.33	-1285.69	-559.403
-1194.12	-322.049	1722.59	-1203.26	-472.52	1720.05	-1340.58	-344.752	1666.45	-1345.79	-426.23	1668.97	-1362.21	-415.359	1548.85	-1466.05	-441.904	1240.49	-1253.68	-397.111	1463.98	-1218.71	-382.064	1226.24	-1422.66	-558.098	1427.98	-1360.19	-244.028	1482.84	-1355.76	-131.058	1277.11	-1320.22	-94.515	1167.2	-1181.69	-141	1118.68	-1079.65	-218.319	1247.04	-1003.69	-167.708	1125.86	-1014.2	-191.808	1180.26	-1285.32	-559.368
-1194.05	-322.018	1722.38	-1203.21	-472.496	1719.86	-1340.51	-344.749	1666.16	-1345.71	-426.295	1668.75	-1362.25	-415.55	1548.68	-1465.65	-442.116	1240.18	-1253.63	-397.199	1463.78	-1218.35	-382.173	1226.18	-1422.16	-558.319	1427.73	-1360.33	-244.248	1482.75	-1357.59	-130.805	1277.28	-1323.04	-93.9464	1167.21	-1184.59	-140.998	1118.89	-1083.16	-218.262	1247.86	-1006.66	-168.452	1126.73	-1017.39	-192.249	1181.17	-1285	-559.378
-1194.14	-321.99	1722.14	-1203.24	-472.518	1719.69	-1340.45	-344.87	1665.92	-1345.63	-426.352	1668.48	-1362.13	-415.723	1548.4	-1465.29	-442.366	1239.81	-1253.43	-397.265	1463.65	-1218.01	-382.31	1226.05	-1421.78	-558.576	1427.47	-1360.38	-244.439	1482.65	-1359.48	-130.594	1277.48	-1325.89	-93.3231	1167.18	-1187.36	-140.908	1119.14	-1086.94	-218.27	1248.65	-1009.6	-169.161	1127.7	-1020.83	-192.628	1182.16	-1284.67	-559.427
-1194.15	-321.993	1721.94	-1203.15	-472.491	1719.48	-1340.37	-344.908	1665.58	-1345.59	-426.417	1668.22	-1362.17	-415.92	1548.16	-1464.96	-442.565	1239.44	-1253.39	-397.367	1463.52	-1217.64	-382.403	1225.96	-1421.37	-558.832	1427.15	-1360.45	-244.667	1482.52	-1361.25	-130.432	1277.57	-1328.71	-92.87	1167.13	-1190.19	-141.034	1119.32	-1090.72	-218.531	1249.44	-1012.7	-169.676	1128.73	-1024.04	-193.111	1183.02	-1284.6	-559.51
-1194.06	-322.017	1721.62	-1203.04	-472.55	1719.21	-1340.35	-345.041	1665.34	-1345.54	-426.549	1667.95	-1361.83	-416.04	1547.8	-1464.54	-442.737	1239.04	-1253.24	-397.514	1463.28	-1217.03	-382.537	1226.02	-1420.97	-559.061	1426.8	-1360.53	-244.892	1482.38	-1363.32	-130.223	1277.79	-1331.82	-92.2768	1167.14	-1193.47	-140.897	1119.74	-1094.56	-218.898	1249.94	-1015.73	-170.04	1129.82	-1027.74	-193.37	1184.16	-1284.24	-559.599
-1194.01	-322.135	1721.32	-1202.97	-472.623	1718.94	-1340.31	-345.124	1665.13	-1345.45	-426.643	1667.68	-1361.87	-416.245	1547.5	-1464.25	-442.944	1238.62	-1252.94	-397.605	1463.17	-1216.14	-382.442	1226.23	-1420.65	-559.304	1426.45	-1360.61	-245.129	1482.22	-1365.18	-130.055	1277.92	-1334.87	-91.924	1167.15	-1196.45	-140.759	1119.97	-1098.52	-219.5	1250.43	-1018.86	-170.137	1131.04	-1031.33	-193.707	1185.19	-1284.09	-559.69
-1193.99	-322.216	1721.04	-1202.87	-472.707	1718.64	-1340.26	-345.256	1664.85	-1345.38	-426.741	1667.44	-1361.72	-416.431	1547.14	-1463.9	-443.158	1238.25	-1252.85	-397.659	1462.98	-1215.09	-382.265	1226.63	-1420.43	-559.557	1426.15	-1360.68	-245.345	1482.07	-1367.29	-129.963	1278.09	-1337.88	-91.5866	1167.07	-1199.62	-140.649	1120.14	-1102.51	-220.327	1250.85	-1022.18	-170.029	1132.31	-1034.81	-194.007	1186.27	-1283.85	-559.853
-1194.35	-322.303	1720.68	-1202.78	-472.791	1718.32	-1340.37	-345.343	1664.57	-1345.26	-426.797	1667.09	-1361.44	-416.576	1546.82	-1463.55	-443.419	1237.84	-1252.74	-397.749	1462.78	-1216.24	-383.386	1225.28	-1420.09	-559.762	1425.81	-1360.9	-245.567	1481.85	-1369.22	-129.944	1278.18	-1341.01	-91.3058	1167.06	-1202.67	-140.6	1120.41	-1106.46	-221.277	1251.14	-1025.36	-169.843	1133.66	-1038.29	-194.317	1187.3	-1283.58	-560.01
-1193.82	-322.445	1720.57	-1202.82	-472.95	1718.07	-1340.18	-345.356	1664.41	-1345.36	-426.887	1667.03	-1361.77	-416.868	1546.69	-1463.14	-443.652	1237.48	-1252.6	-397.802	1462.64	-1215.91	-383.494	1225.44	-1419.82	-560.004	1425.55	-1360.86	-245.805	1481.78	-1371.39	-130.059	1278.31	-1344.21	-91.0871	1167.14	-1205.78	-140.449	1120.85	-1110.45	-222.306	1251.35	-1028.56	-169.614	1134.88	-1042.02	-194.57	1188.22	-1283.29	-560.128
-1193.68	-322.608	1720.37	-1202.69	-473.08	1717.79	-1340.1	-345.389	1664.28	-1345.28	-426.93	1666.85	-1361.64	-417.042	1546.47	-1462.79	-443.891	1237.13	-1252.38	-397.9	1462.57	-1215.63	-383.583	1225.76	-1419.47	-560.21	1425.26	-1361	-246.021	1481.69	-1373.51	-130.219	1278.53	-1347.38	-90.875	1167.25	-1209.08	-140.449	1121.05	-1114.37	-223.236	1251.51	-1031.83	-169.499	1136.04	-1045.6	-194.929	1189.01	-1283.17	-560.294
-1193.57	-322.781	1720.19	-1202.73	-473.224	1717.6	-1340.06	-345.46	1664.22	-1345.33	-426.985	1666.71	-1361.54	-417.271	1546.3	-1462.37	-444.146	1236.83	-1252.23	-397.966	1462.52	-1214.98	-384.282	1225.25	-1419.22	-560.447	1425.04	-1361.06	-246.261	1481.66	-1375.71	-130.492	1278.78	-1350.6	-90.7313	1167.46	-1212.28	-140.376	1121.29	-1118.35	-224.133	1251.58	-1035.18	-169.444	1137.01	-1049.17	-195.332	1189.76	-1282.88	-560.406
-1193.45	-322.953	1720.01	-1202.7	-473.333	1717.44	-1339.97	-345.492	1664.01	-1345.32	-427.021	1666.62	-1361.44	-417.477	1546.15	-1462.07	-444.335	1236.57	-1251.89	-398.015	1462.5	-1214.56	-384.459	1225.31	-1418.94	-560.667	1424.84	-1361.12	-246.513	1481.62	-1377.87	-130.838	1279.06	-1353.83	-90.5599	1167.75	-1215.73	-140.439	1121.5	-1122.31	-225.01	1251.64	-1038.63	-169.552	1137.75	-1052.95	-195.748	1190.34	-1282.63	-560.567
-1193.3	-323.09	1719.86	-1202.7	-473.509	1717.3	-1339.91	-345.554	1663.99	-1345.32	-427.065	1666.51	-1361.36	-417.697	1545.99	-1461.66	-444.483	1236.28	-1251.52	-398.065	1462.5	-1214.26	-384.706	1225.26	-1418.63	-560.875	1424.66	-1361.31	-246.807	1481.65	-1380.01	-131.164	1279.41	-1357.2	-90.3513	1168.18	-1219.18	-140.601	1121.75	-1126.27	-225.781	1251.61	-1041.97	-169.84	1138.35	-1056.73	-196.18	1190.74	-1282.19	-560.717
-1193.24	-323.219	1719.73	-1202.79	-473.662	1717.22	-1339.73	-345.58	1663.77	-1345.28	-427.08	1666.37	-1361.16	-417.939	1545.79	-1461.32	-444.659	1236.1	-1251.16	-398.045	1462.44	-1213.55	-384.862	1225.3	-1418.3	-561.079	1424.46	-1361.39	-247.092	1481.7	-1382.24	-131.511	1279.93	-1360.43	-90.2397	1168.6	-1222.56	-140.82	1121.87	-1130.23	-226.537	1251.6	-1045.55	-170.172	1138.78	-1060.38	-196.694	1191.02	-1282.01	-560.938
-1193.04	-323.387	1719.56	-1202.68	-473.743	1717.13	-1339.65	-345.6	1663.61	-1345.21	-427.1	1666.26	-1360.99	-418.195	1545.68	-1460.91	-444.781	1235.82	-1250.67	-398.203	1462.48	-1212.96	-385.213	1225.36	-1418.02	-561.282	1424.27	-1361.48	-247.417	1481.8	-1384.48	-131.767	1280.52	-1363.79	-90.0463	1169.14	-1226.1	-140.901	1121.92	-1134.05	-227.249	1251.55	-1049.08	-170.612	1139.01	-1064.15	-197.133	1191.24	-1281.75	-561.139
-1192.98	-323.512	1719.4	-1202.7	-473.896	1717.09	-1339.53	-345.662	1663.49	-1345.13	-427.146	1666.09	-1360.74	-418.464	1545.52	-1460.46	-444.97	1235.56	-1250.58	-398.438	1462.48	-1212.41	-385.442	1225.57	-1417.75	-561.512	1424.09	-1361.59	-247.77	1481.89	-1386.68	-132.039	1281.13	-1366.96	-90.0418	1169.63	-1229.32	-141.391	1121.98	-1137.85	-227.921	1251.4	-1052.55	-171.227	1139.15	-1067.8	-197.82	1191.08	-1281.53	-561.382
-1192.92	-323.606	1719.22	-1202.67	-474.04	1717.04	-1339.46	-345.742	1663.29	-1345.11	-427.249	1666.01	-1360.68	-418.836	1545.4	-1459.96	-445.113	1235.24	-1250.62	-398.684	1462.46	-1211.98	-385.749	1225.62	-1417.46	-561.687	1423.85	-1361.62	-248.157	1482.03	-1389.06	-132.31	1281.88	-1370.29	-90.0077	1170.23	-1232.92	-141.731	1122.28	-1141.49	-228.658	1251.19	-1056.03	-171.767	1139.12	-1071.35	-198.45	1190.98	-1281.42	-561.654
-1192.78	-323.746	1718.98	-1202.62	-474.136	1716.95	-1339.31	-345.936	1663.06	-1345.04	-427.333	1665.94	-1360.62	-419.153	1545.28	-1459.57	-445.254	1234.98	-1250.52	-398.866	1462.49	-1211.41	-385.978	1225.64	-1417.29	-561.934	1423.64	-1361.63	-248.515	1482.11	-1391.29	-132.556	1282.67	-1373.6	-89.9174	1170.88	-1236.54	-141.909	1122.32	-1145.16	-229.391	1250.86	-1059.64	-172.233	1139.01	-1075.14	-198.96	1190.88	-1281.3	-561.894
-1192.64	-323.887	1718.76	-1202.53	-474.256	1716.83	-1339.24	-346.017	1662.96	-1344.96	-427.473	1665.84	-1360.55	-419.525	1545.13	-1459.13	-445.365	1234.67	-1250.39	-399.117	1462.44	-1210.98	-386.285	1225.7	-1417.05	-562.167	1423.34	-1361.78	-248.931	1482.26	-1393.6	-132.859	1283.52	-1377.02	-89.956	1171.58	-1240.34	-142.106	1122.3	-1148.84	-230.202	1250.51	-1063.28	-172.567	1138.96	-1078.82	-199.484	1190.63	-1281.11	-562.117
-1192.43	-324.074	1718.52	-1202.43	-474.432	1716.75	-1339.12	-346.154	1662.79	-1344.82	-427.59	1665.76	-1360.37	-419.847	1544.95	-1458.67	-445.495	1234.38	-1250.25	-399.333	1462.39	-1210.89	-386.495	1226.01	-1416.81	-562.436	1423.1	-1361.91	-249.369	1482.36	-1395.61	-133.056	1284.29	-1380.34	-90.0267	1172.27	-1244	-142.413	1122.34	-1152.55	-231.092	1250	-1066.92	-172.765	1138.94	-1082.49	-199.948	1190.47	-1280.99	-562.44
-1192.24	-324.283	1718.27	-1202.3	-474.595	1716.6	-1339.04	-346.354	1662.69	-1344.78	-427.747	1665.73	-1360.49	-420.245	1544.87	-1458.21	-445.666	1234.02	-1249.84	-399.617	1462.41	-1211.41	-386.357	1226.37	-1416.53	-562.692	1422.78	-1361.97	-249.786	1482.44	-1397.89	-133.313	1285.16	-1384.01	-90.0135	1173.09	-1247.97	-142.476	1122.58	-1156.32	-232.095	1249.47	-1070.69	-172.668	1139.01	-1086.48	-200.129	1190.28	-1280.63	-562.729
-1192.15	-324.412	1718.07	-1202.2	-474.801	1716.48	-1338.97	-346.535	1662.58	-1344.76	-427.949	1665.7	-1360.42	-420.583	1544.7	-1457.72	-445.871	1233.68	-1249.82	-399.882	1462.34	-1213.15	-385.914	1226.9	-1416.21	-563.019	1422.47	-1362.04	-250.201	1482.47	-1399.98	-133.611	1285.97	-1387.31	-90.1632	1173.73	-1251.67	-142.61	1122.61	-1160.2	-233.125	1248.9	-1074.29	-172.514	1139.05	-1090.15	-200.417	1190.11	-1280.41	-563.067
-1192.04	-324.612	1717.86	-1202.14	-475.048	1716.34	-1338.9	-346.651	1662.59	-1344.74	-428.131	1665.68	-1360.48	-420.91	1544.59	-1457.31	-446.131	1233.38	-1249.65	-400.105	1462.28	-1211.53	-386.35	1227.22	-1416	-563.317	1422.21	-1362.09	-250.581	1482.56	-1401.9	-133.884	1286.72	-1390.76	-90.3284	1174.5	-1255.21	-142.695	1122.68	-1163.94	-233.971	1248.28	-1077.89	-172.273	1139.03	-1093.83	-200.677	1189.83	-1280.27	-563.437
-1192	-324.819	1717.62	-1202.13	-475.247	1716.22	-1338.91	-346.866	1662.48	-1344.69	-428.32	1665.67	-1360.4	-421.226	1544.43	-1456.87	-446.412	1233.12	-1249.54	-400.334	1462.29	-1209.91	-386.786	1227.54	-1415.62	-563.669	1421.95	-1361.98	-250.985	1482.57	-1403.81	-134.213	1287.48	-1394.27	-90.4691	1175.25	-1258.81	-142.896	1122.82	-1167.68	-234.641	1247.71	-1081.46	-172.139	1138.9	-1097.55	-200.883	1189.5	-1280.06	-563.785
-1191.86	-325.09	1717.46	-1202.15	-475.521	1716.11	-1338.85	-347.068	1662.42	-1344.61	-428.536	1665.61	-1360.34	-421.564	1544.33	-1456.44	-446.718	1232.84	-1249.48	-400.586	1462.25	-1208.31	-387.299	1227.87	-1415.34	-564.026	1421.74	-1362.03	-251.417	1482.59	-1405.78	-134.558	1288.36	-1397.46	-90.6215	1176.06	-1262.84	-143.047	1122.87	-1171.05	-235.082	1247.2	-1085.03	-172.188	1138.59	-1100.99	-201.097	1189.08	-1279.83	-564.14
-1191.86	-325.329	1717.31	-1202.09	-475.759	1716.04	-1338.77	-347.227	1662.34	-1344.58	-428.734	1665.56	-1360.21	-421.892	1544.19	-1455.96	-447.058	1232.55	-1249.34	-400.875	1462.26	-1206.62	-387.921	1228.2	-1415.09	-564.348	1421.56	-1362.18	-251.868	1482.68	-1407.78	-134.957	1289.23	-1400.9	-90.8431	1176.9	-1266.37	-143.354	1122.95	-1174.33	-235.383	1246.74	-1088.54	-172.506	1137.99	-1104.58	-201.337	1188.49	-1279.58	-564.471
-1191.77	-325.523	1717.17	-1202.22	-476.032	1716.03	-1338.72	-347.434	1662.35	-1344.61	-428.914	1665.56	-1360.05	-422.302	1544.04	-1455.5	-447.405	1232.31	-1249.22	-401.084	1462.26	-1204.99	-388.403	1228.56	-1414.81	-564.662	1421.35	-1362.33	-252.287	1482.78	-1409.65	-135.272	1290.15	-1404.07	-91.0392	1177.72	-1269.82	-143.835	1123.06	-1177.49	-235.512	1246.42	-1091.96	-173.03	1137.24	-1107.86	-201.648	1187.74	-1279.37	-564.801
-1191.67	-325.833	1717.08	-1202.13	-476.244	1715.9	-1338.61	-347.654	1662.26	-1344.57	-429.142	1665.52	-1359.89	-422.678	1543.95	-1454.99	-447.718	1232.02	-1248.87	-401.329	1462.32	-1203.19	-388.927	1228.96	-1414.43	-564.988	1421.1	-1362.45	-252.785	1482.91	-1411.74	-135.748	1291.18	-1407.57	-91.1843	1178.85	-1273.98	-144.117	1123.25	-1180.58	-235.619	1246.09	-1095.76	-173.421	1136.22	-1111.43	-201.848	1186.92	-1279.05	-565.103
-1191.55	-326.11	1716.95	-1202.15	-476.464	1715.9	-1338.53	-347.854	1662.21	-1344.65	-429.324	1665.56	-1359.62	-423.015	1543.84	-1454.52	-447.993	1231.72	-1248.75	-401.606	1462.34	-1204.63	-388.754	1228.34	-1414	-565.295	1420.85	-1362.59	-253.242	1483.07	-1413.96	-136.228	1292.27	-1410.7	-91.3479	1179.86	-1277.69	-144.57	1123.27	-1183.46	-235.748	1245.78	-1099.43	-174.042	1135.05	-1114.89	-202.138	1186.02	-1278.85	-565.38
-1191.52	-326.337	1716.91	-1202.17	-476.725	1715.86	-1338.46	-348.138	1662.26	-1344.54	-429.541	1665.56	-1359.5	-423.349	1543.74	-1453.98	-448.178	1231.47	-1248.85	-401.805	1462.33	-1204.81	-388.88	1227.71	-1413.68	-565.592	1420.57	-1362.78	-253.699	1483.25	-1415.9	-136.695	1293.29	-1413.84	-91.6139	1180.95	-1281.29	-145.253	1123.45	-1186.12	-235.951	1245.45	-1103.12	-174.736	1133.8	-1118.11	-202.526	1184.99	-1278.68	-565.659
-1191.3	-326.666	1716.88	-1202.19	-477.003	1715.89	-1338.39	-348.347	1662.23	-1344.55	-429.759	1665.63	-1359.35	-423.705	1543.69	-1453.49	-448.353	1231.21	-1248.68	-402.037	1462.44	-1204.69	-388.972	1227.53	-1413.28	-565.853	1420.27	-1363.08	-254.165	1483.53	-1418.18	-137.258	1294.52	-1417.23	-91.845	1182.21	-1284.92	-145.921	1123.57	-1188.86	-236.245	1245.06	-1106.97	-175.341	1132.46	-1121.6	-202.853	1183.88	-1278.57	-565.942
-1191.16	-326.954	1716.86	-1202.1	-477.281	1715.83	-1338.35	-348.574	1662.35	-1344.59	-429.983	1665.71	-1359.46	-424.063	1543.66	-1452.82	-448.469	1230.88	-1248.33	-402.194	1462.55	-1203.96	-389.154	1227.17	-1412.94	-566.119	1419.95	-1363.46	-254.655	1483.85	-1420.19	-137.716	1295.78	-1420.64	-92.1363	1183.48	-1289.11	-146.306	1123.8	-1191.71	-236.493	1244.61	-1110.97	-175.834	1131.02	-1125.26	-203.092	1182.71	-1278.34	-566.228
-1191.14	-327.221	1716.86	-1202.13	-477.595	1715.88	-1338.25	-348.78	1662.31	-1344.5	-430.228	1665.75	-1359.56	-424.431	1543.7	-1452.2	-448.575	1230.61	-1248.17	-402.3	1462.6	-1203.62	-389.063	1227.02	-1412.52	-566.317	1419.62	-1363.72	-255.14	1484.14	-1422.27	-138.305	1297.03	-1423.71	-92.4661	1184.62	-1292.78	-146.97	1123.79	-1194.4	-236.891	1244.13	-1114.79	-176.447	1129.7	-1128.41	-203.645	1181.6	-1278.25	-566.443
-1190.96	-327.497	1716.91	-1201.96	-477.865	1715.73	-1338.22	-348.991	1662.31	-1344.45	-430.444	1665.85	-1359.61	-424.74	1543.66	-1451.55	-448.67	1230.31	-1248.01	-402.454	1462.71	-1202.95	-389.14	1226.94	-1412.32	-566.499	1419.38	-1363.95	-255.63	1484.41	-1424.36	-138.793	1298.31	-1427.01	-92.8283	1185.96	-1296.57	-147.574	1123.91	-1197.43	-237.176	1243.52	-1118.89	-176.909	1128.32	-1132.09	-203.993	1180.44	-1277.94	-566.668
-1190.92	-327.772	1716.96	-1201.81	-478.143	1715.73	-1338.16	-349.196	1662.37	-1344.44	-430.657	1665.93	-1359.61	-425.047	1543.68	-1450.93	-448.789	1230.1	-1247.88	-402.604	1462.78	-1202.34	-389.129	1227	-1411.99	-566.656	1419.19	-1364.12	-256.083	1484.63	-1426.32	-139.292	1299.52	-1430.35	-93.2143	1187.24	-1300.59	-148.281	1124.21	-1200.29	-237.557	1243.04	-1122.74	-177.59	1127.05	-1135.63	-204.414	1179.37	-1277.73	-566.839
-1190.85	-328.055	1717.01	-1201.75	-478.447	1715.73	-1338.06	-349.414	1662.59	-1344.34	-430.853	1665.96	-1359.43	-425.3	1543.59	-1450.44	-448.906	1229.94	-1247.83	-402.73	1462.85	-1201.97	-389.074	1227.1	-1411.57	-566.754	1418.93	-1364.3	-256.493	1484.84	-1428.42	-139.889	1300.77	-1433.54	-93.575	1188.42	-1304.38	-148.983	1124.31	-1203.17	-237.852	1242.54	-1126.54	-178.28	1125.87	-1139.03	-204.951	1178.32	-1277.47	-567
-1190.71	-328.372	1717.12	-1201.74	-478.728	1715.77	-1338.01	-349.625	1662.67	-1344.31	-431.05	1665.97	-1359.3	-425.57	1543.57	-1449.89	-449.005	1229.78	-1247.73	-402.865	1462.9	-1201.45	-389.063	1227.26	-1411.25	-566.902	1418.73	-1364.4	-256.861	1485.07	-1430.32	-140.356	1301.96	-1436.79	-94.0748	1189.63	-1308.19	-149.675	1124.49	-1206.15	-238.155	1242.16	-1130.18	-179.11	1124.83	-1142.39	-205.527	1177.4	-1277.27	-567.117
-1190.62	-328.631	1717.21	-1201.74	-478.949	1715.85	-1337.89	-349.794	1662.66	-1344.21	-431.237	1665.95	-1359.11	-425.766	1543.53	-1449.29	-449.095	1229.63	-1247.66	-402.955	1462.89	-1201.16	-389.005	1227.22	-1410.85	-567.016	1418.56	-1364.44	-257.168	1485.27	-1432.07	-140.745	1303.03	-1439.95	-94.5788	1190.79	-1311.88	-150.402	1124.67	-1208.97	-238.596	1241.83	-1133.92	-179.91	1123.92	-1145.95	-206.11	1176.58	-1276.98	-567.226
-1190.6	-328.911	1717.39	-1201.75	-479.207	1715.91	-1337.79	-349.96	1662.59	-1344.17	-431.379	1665.95	-1358.91	-425.952	1543.49	-1448.63	-449.141	1229.45	-1247.46	-403.035	1462.95	-1200.8	-388.942	1227.42	-1410.33	-567.098	1418.32	-1364.47	-257.452	1485.45	-1434.1	-141.27	1304.21	-1442.94	-95.0614	1191.88	-1315.47	-151.184	1124.86	-1211.51	-239.072	1241.52	-1137.24	-180.743	1123.13	-1149.24	-206.738	1175.88	-1276.75	-567.332
-1190.42	-329.207	1717.55	-1201.71	-479.439	1716	-1337.61	-350.106	1662.68	-1344.05	-431.535	1665.95	-1358.8	-426.089	1543.56	-1447.91	-449.165	1229.29	-1247.26	-403.073	1463.08	-1198.24	-389.283	1227.76	-1409.84	-567.244	1418.11	-1364.47	-257.735	1485.66	-1435.83	-141.699	1305.31	-1446.12	-95.5767	1193.1	-1319.12	-151.93	1125.34	-1214.32	-239.479	1241.25	-1141.05	-181.345	1122.45	-1152.59	-207.28	1175.31	-1276.51	-567.493
-1190.32	-329.424	1717.73	-1201.7	-479.67	1716.08	-1337.55	-350.249	1662.9	-1344.02	-431.627	1665.99	-1358.62	-426.263	1543.51	-1447.18	-449.183	1229.12	-1247	-403.148	1463.15	-1198.34	-389.171	1228.08	-1409.35	-567.352	1417.92	-1364.55	-258.018	1485.89	-1437.72	-142.144	1306.5	-1449.12	-96.1409	1194.25	-1322.59	-152.878	1125.53	-1218.49	-240.213	1240.47	-1144.51	-181.978	1121.83	-1155.9	-207.842	1174.74	-1276.15	-567.585
-1190.25	-329.656	1717.87	-1201.73	-479.876	1716.2	-1337.44	-350.28	1663.09	-1343.98	-431.698	1666.09	-1358.48	-426.379	1543.51	-1446.61	-449.246	1229.01	-1246.8	-403.184	1463.27	-1202.58	-388.526	1227.64	-1408.79	-567.453	1417.73	-1364.66	-258.261	1486.1	-1439.36	-142.605	1307.59	-1452.04	-96.7322	1195.42	-1326.07	-153.664	1125.98	-1221.31	-240.976	1240.2	-1147.93	-182.637	1121.19	-1159.1	-208.42	1174.19	-1275.87	-567.652
-1190.13	-329.834	1718.01	-1201.69	-480.021	1716.28	-1337.31	-350.346	1663.13	-1343.92	-431.783	1666.24	-1358.29	-426.525	1543.5	-1445.95	-449.333	1228.85	-1246.66	-403.24	1463.42	-1202.31	-388.486	1227.69	-1408.37	-567.62	1417.59	-1364.82	-258.545	1486.32	-1440.81	-143.138	1308.64	-1454.65	-97.4313	1196.49	-1329.21	-154.468	1126.25	-1223.89	-241.751	1239.88	-1151.05	-183.296	1120.65	-1162.1	-209.084	1173.55	-1275.55	-567.712
-1189.9	-330.056	1718.11	-1201.73	-480.224	1716.35	-1337.17	-350.356	1663.24	-1343.92	-431.796	1666.35	-1358.12	-426.715	1543.51	-1445.42	-449.436	1228.79	-1246.23	-403.288	1463.59	-1198.55	-389.112	1228.21	-1407.89	-567.761	1417.43	-1365	-258.887	1486.55	-1442.56	-143.794	1309.86	-1457.48	-98.1539	1197.73	-1332.6	-155.156	1126.68	-1226.5	-242.606	1239.49	-1154.34	-183.748	1120.05	-1165.02	-209.758	1173.02	-1275.21	-567.798
-1189.79	-330.217	1718.22	-1201.68	-480.309	1716.45	-1337.09	-350.346	1663.42	-1343.83	-431.786	1666.46	-1357.91	-426.887	1543.45	-1444.81	-449.59	1228.67	-1246.11	-403.356	1463.75	-1197.96	-389.195	1228.4	-1407.45	-567.916	1417.28	-1365.2	-259.239	1486.79	-1443.91	-144.39	1310.93	-1460.28	-98.8532	1199.02	-1335.65	-155.894	1127.02	-1228.95	-243.644	1238.99	-1157.39	-184.125	1119.51	-1167.97	-210.284	1172.41	-1274.88	-567.881
-1189.55	-330.322	1718.26	-1201.73	-480.421	1716.55	-1336.98	-350.393	1663.52	-1343.85	-431.808	1666.57	-1357.7	-427.128	1543.48	-1444.14	-449.703	1228.48	-1245.84	-403.445	1463.89	-1196.93	-389.357	1228.63	-1406.96	-568.031	1417.09	-1365.33	-259.625	1487	-1445.41	-145.037	1312.07	-1462.73	-99.6534	1200.16	-1338.85	-156.597	1127.46	-1231.42	-244.693	1238.42	-1160.35	-184.344	1119.03	-1170.78	-210.778	1171.83	-1274.45	-567.973
-1189.49	-330.416	1718.3	-1201.7	-480.528	1716.67	-1336.93	-350.451	1663.59	-1343.77	-431.868	1666.68	-1357.52	-427.385	1543.43	-1443.51	-449.808	1228.35	-1245.73	-403.499	1463.98	-1196.8	-389.358	1228.65	-1406.46	-568.219	1416.91	-1365.44	-260.024	1487.25	-1446.75	-145.664	1313.06	-1465.16	-100.425	1201.2	-1341.8	-157.289	1127.69	-1233.92	-245.75	1237.72	-1163.14	-184.604	1118.55	-1173.44	-211.341	1171.16	-1274.22	-568.095
-1189.52	-330.494	1718.34	-1201.63	-480.566	1716.76	-1336.89	-350.524	1663.64	-1343.73	-431.942	1666.79	-1357.31	-427.624	1543.39	-1442.98	-449.924	1228.25	-1245.33	-403.658	1464.07	-1196.6	-389.249	1228.78	-1406.08	-568.394	1416.71	-1365.53	-260.367	1487.5	-1448.23	-146.343	1314.12	-1467.58	-101.224	1202.31	-1344.54	-157.914	1127.86	-1236.3	-246.789	1237.05	-1166.04	-184.735	1118.01	-1175.96	-211.84	1170.54	-1273.88	-568.232
-1189.36	-330.593	1718.35	-1201.49	-480.64	1716.86	-1336.81	-350.668	1663.68	-1343.67	-432.065	1666.87	-1357.1	-427.87	1543.33	-1442.31	-449.994	1228.02	-1245.07	-403.717	1464.16	-1195.68	-389.325	1229.02	-1405.52	-568.571	1416.47	-1365.61	-260.757	1487.63	-1449.61	-147.034	1315.1	-1470.21	-102.026	1203.57	-1347.53	-158.56	1128.1	-1238.47	-247.588	1236.47	-1169.05	-184.84	1117.39	-1178.78	-212.228	1169.81	-1273.48	-568.387
-1189.41	-330.6	1718.3	-1201.5	-480.715	1716.98	-1336.74	-350.793	1663.7	-1343.68	-432.215	1666.99	-1357.02	-428.162	1543.34	-1441.84	-450.087	1227.88	-1244.77	-403.831	1464.23	-1195.66	-389.222	1229.09	-1405.04	-568.745	1416.23	-1365.74	-261.101	1487.8	-1450.9	-147.69	1315.98	-1472.32	-102.722	1204.55	-1350.27	-159.352	1128.32	-1240.65	-248.16	1236.03	-1171.77	-185.252	1116.65	-1181.29	-212.656	1169.14	-1273.24	-568.521
-1189.42	-330.692	1718.3	-1201.33	-480.783	1717.02	-1336.81	-350.908	1663.85	-1343.62	-432.364	1667.08	-1356.94	-428.368	1543.28	-1441.3	-450.131	1227.72	-1244.53	-403.924	1464.31	-1195.05	-389.201	1229.21	-1404.48	-568.958	1415.97	-1366	-261.43	1487.99	-1452.36	-148.388	1316.9	-1474.69	-103.421	1205.59	-1353.02	-160.124	1128.61	-1242.62	-248.581	1235.61	-1174.58	-185.742	1115.76	-1183.69	-213.085	1168.36	-1272.87	-568.623
-1189.29	-330.807	1718.3	-1201.3	-480.888	1716.99	-1336.79	-351.093	1663.86	-1343.56	-432.522	1667.16	-1356.8	-428.562	1543.26	-1440.86	-450.221	1227.58	-1244.64	-404.009	1464.31	-1193.26	-389.474	1229.52	-1404.04	-569.164	1415.71	-1366.2	-261.764	1488.16	-1453.82	-149.002	1317.79	-1476.87	-104.091	1206.47	-1355.64	-160.777	1128.81	-1244.35	-248.832	1235.3	-1177.15	-186.383	1114.81	-1186	-213.472	1167.55	-1272.62	-568.703
-1189.29	-330.903	1718.29	-1201.19	-480.922	1716.98	-1336.85	-351.188	1663.93	-1343.54	-432.667	1667.24	-1356.72	-428.742	1543.16	-1440.31	-450.331	1227.36	-1244.36	-404.107	1464.38	-1192.74	-389.356	1229.69	-1403.46	-569.347	1415.44	-1366.47	-262.065	1488.34	-1455.15	-149.686	1318.63	-1479.05	-104.73	1207.45	-1358.06	-161.541	1128.9	-1245.98	-248.973	1235	-1179.68	-187.112	1113.78	-1188.18	-213.933	1166.65	-1272.36	-568.763
-1189.27	-331.015	1718.24	-1201.23	-481.023	1716.9	-1336.91	-351.326	1664.12	-1343.58	-432.775	1667.33	-1356.71	-428.97	1543.13	-1439.79	-450.417	1227.17	-1244.28	-404.139	1464.41	-1192.19	-389.284	1229.86	-1403.03	-569.542	1415.18	-1366.77	-262.392	1488.48	-1456.26	-150.185	1319.4	-1481.01	-105.317	1208.36	-1360.63	-162.121	1129.02	-1247.61	-249.156	1234.64	-1182.06	-187.779	1112.69	-1190.2	-214.317	1165.75	-1272.06	-568.779
-1189.28	-331.103	1718.21	-1201.26	-481.195	1716.78	-1336.94	-351.448	1664.17	-1343.69	-432.883	1667.37	-1356.59	-429.197	1543.04	-1439.27	-450.579	1226.89	-1244.25	-404.117	1464.43	-1191.84	-389.213	1229.96	-1402.54	-569.764	1414.94	-1367.18	-262.726	1488.68	-1457.6	-150.778	1320.26	-1482.92	-105.915	1209.17	-1362.96	-162.747	1129.24	-1249.07	-249.397	1234.13	-1184.46	-188.315	1111.56	-1192.35	-214.632	1164.75	-1271.61	-568.806
-1189.28	-331.214	1718.12	-1201.28	-481.261	1716.66	-1337	-351.511	1664.19	-1343.77	-432.979	1667.41	-1356.52	-429.446	1542.91	-1438.8	-450.707	1226.66	-1244.25	-404.128	1464.38	-1191.42	-389.056	1229.95	-1402.05	-569.951	1414.66	-1367.52	-263.09	1488.85	-1458.83	-151.352	1321.05	-1484.73	-106.495	1210.04	-1365.18	-163.258	1129.29	-1250.55	-249.696	1233.43	-1186.8	-188.622	1110.4	-1194.24	-214.837	1163.7	-1271.29	-568.866
-1189.37	-331.267	1718.08	-1201.34	-481.356	1716.57	-1337.03	-351.6	1664.23	-1343.84	-433.043	1667.36	-1356.42	-429.682	1542.77	-1438.31	-450.831	1226.36	-1244.26	-404.118	1464.3	-1191.12	-388.905	1229.93	-1401.62	-570.185	1414.36	-1368.04	-263.448	1489.04	-1459.87	-151.814	1321.73	-1486.45	-107.074	1210.93	-1367.39	-163.566	1129.32	-1251.84	-250.082	1232.52	-1189.03	-188.66	1109.27	-1196.1	-215.042	1162.56	-1271.06	-568.951
-1189.34	-331.35	1717.98	-1201.36	-481.45	1716.42	-1337.15	-351.734	1664.19	-1343.88	-433.12	1667.31	-1356.57	-429.978	1542.68	-1437.85	-450.89	1226.1	-1244.25	-404.115	1464.21	-1190.78	-388.715	1230.05	-1401.2	-570.365	1414.03	-1368.32	-263.797	1489.16	-1460.95	-152.273	1322.46	-1488.29	-107.584	1211.61	-1369.56	-163.749	1129.23	-1253.13	-250.522	1231.4	-1191.16	-188.495	1108.08	-1197.85	-215.125	1161.33	-1270.61	-569.023
-1189.52	-331.399	1717.86	-1201.5	-481.56	1716.3	-1337.23	-351.76	1664.09	-1344	-433.228	1667.27	-1356.62	-430.275	1542.51	-1437.46	-450.969	1225.84	-1244.53	-404.141	1464.05	-1190.22	-388.538	1229.92	-1400.72	-570.509	1413.65	-1368.63	-264.182	1489.21	-1462.17	-152.898	1323.1	-1489.87	-108.179	1212.33	-1371.52	-163.89	1128.99	-1254.45	-251.071	1230.1	-1193.09	-188.083	1106.93	-1199.4	-215.165	1159.96	-1270.38	-569.151
-1189.66	-331.486	1717.73	-1201.54	-481.57	1716.23	-1337.37	-351.939	1664.08	-1344.04	-433.364	1667.18	-1356.95	-430.594	1542.43	-1437.1	-451.018	1225.54	-1244.52	-404.165	1463.93	-1189.91	-388.346	1229.88	-1400.38	-570.65	1413.29	-1368.96	-264.502	1489.24	-1463.03	-153.302	1323.64	-1491.47	-108.728	1213.05	-1373.52	-163.788	1128.76	-1255.82	-251.729	1228.6	-1195.07	-187.438	1105.77	-1201.05	-215.038	1158.59	-1270.13	-569.244
-1189.81	-331.469	1717.61	-1201.58	-481.611	1716.13	-1337.5	-352.078	1663.9	-1344.16	-433.496	1667.08	-1356.94	-430.792	1542.26	-1436.68	-451.052	1225.23	-1244.38	-404.231	1463.9	-1189.99	-388.142	1229.99	-1400.05	-570.807	1412.83	-1369.36	-264.828	1489.24	-1463.98	-153.833	1324.08	-1493.08	-109.171	1213.72	-1375.41	-163.679	1128.52	-1257.18	-252.304	1226.97	-1196.79	-186.588	1104.64	-1202.85	-214.797	1157.21	-1269.88	-569.354
-1189.97	-331.498	1717.43	-1201.7	-481.68	1716	-1337.69	-352.193	1663.86	-1344.2	-433.64	1667.02	-1356.97	-430.984	1542	-1436.44	-451.104	1224.93	-1244.51	-404.28	1463.8	-1189.7	-387.929	1229.95	-1399.66	-570.951	1412.38	-1369.7	-265.101	1489.18	-1464.77	-154.26	1324.45	-1494.52	-109.649	1214.24	-1377.25	-163.523	1128.09	-1258.48	-252.863	1225.25	-1198.74	-185.568	1103.51	-1204.32	-214.489	1155.76	-1269.89	-569.444
-1190.1	-331.556	1717.26	-1201.64	-481.655	1715.82	-1337.83	-352.316	1663.7	-1344.36	-433.785	1666.98	-1356.99	-431.13	1541.79	-1435.95	-451.142	1224.6	-1244.67	-404.261	1463.68	-1189.49	-387.774	1230.08	-1399.56	-571.111	1412.03	-1370.05	-265.354	1489.02	-1465.66	-154.668	1324.74	-1495.89	-110.002	1214.67	-1379.06	-163.229	1127.61	-1259.75	-253.165	1223.63	-1200.49	-184.679	1102.28	-1205.81	-214.094	1154.28	-1269.76	-569.522
-1190.25	-331.551	1717.11	-1201.75	-481.685	1715.66	-1338.1	-352.483	1663.67	-1344.52	-433.931	1666.94	-1357.17	-431.267	1541.55	-1435.55	-451.179	1224.24	-1244.96	-404.312	1463.45	-1189.28	-387.622	1230.04	-1399.29	-571.177	1411.61	-1370.37	-265.527	1488.84	-1466.64	-155.095	1324.96	-1497.3	-110.323	1215.06	-1380.77	-163.099	1127.23	-1260.83	-253.249	1222.09	-1202.42	-183.791	1100.95	-1207.37	-213.601	1152.81	-1269.71	-569.561
-1190.42	-331.612	1716.93	-1201.84	-481.713	1715.46	-1338.28	-352.627	1663.58	-1344.66	-434.042	1666.84	-1357.2	-431.365	1541.3	-1435.21	-451.221	1223.87	-1244.95	-404.292	1463.39	-1189.06	-387.509	1230.01	-1399.03	-571.268	1411.24	-1370.63	-265.662	1488.62	-1467.5	-155.408	1325.1	-1498.65	-110.586	1215.38	-1382.56	-162.85	1126.76	-1261.87	-253.125	1220.59	-1204.16	-183.092	1099.46	-1208.77	-213.13	1151.16	-1269.66	-569.588
-1190.62	-331.62	1716.74	-1201.97	-481.736	1715.24	-1338.47	-352.677	1663.52	-1344.79	-434.113	1666.72	-1357.46	-431.483	1541.09	-1434.77	-451.269	1223.51	-1245.03	-404.268	1463.21	-1188.61	-387.383	1229.99	-1398.76	-571.326	1410.83	-1370.93	-265.745	1488.39	-1468.31	-155.662	1325.22	-1499.97	-110.85	1215.68	-1384.19	-162.68	1126.22	-1262.8	-252.859	1219.29	-1205.91	-182.521	1097.86	-1210.11	-212.643	1149.57	-1269.53	-569.583
-1190.81	-331.659	1716.64	-1202.12	-481.782	1715.05	-1338.71	-352.68	1663.43	-1345.07	-434.153	1666.6	-1357.59	-431.553	1540.86	-1434.42	-451.321	1223.12	-1244.9	-404.126	1463.11	-1188.37	-387.252	1229.96	-1398.4	-571.367	1410.43	-1371.28	-265.865	1488.1	-1469.1	-155.908	1325.32	-1501.02	-111.08	1215.84	-1385.77	-162.625	1125.64	-1263.69	-252.491	1217.84	-1207.62	-182.062	1096.1	-1211.49	-212.128	1147.86	-1269.27	-569.573
-1190.93	-331.66	1716.49	-1202.28	-481.837	1714.8	-1338.86	-352.638	1663.31	-1345.23	-434.145	1666.47	-1357.45	-431.534	1540.56	-1434.05	-451.334	1222.75	-1244.95	-404.043	1462.88	-1188.08	-387.071	1229.86	-1398.1	-571.4	1410.02	-1371.67	-265.919	1487.89	-1469.84	-156.14	1325.42	-1502.13	-111.343	1216.01	-1387.26	-162.573	1125.04	-1264.4	-252.123	1216.42	-1209.24	-181.623	1094.26	-1212.9	-211.622	1146.12	-1269.06	-569.582
-1191.14	-331.699	1716.32	-1202.51	-481.834	1714.59	-1339.12	-352.623	1663.19	-1345.45	-434.093	1666.3	-1357.5	-431.609	1540.28	-1433.82	-451.384	1222.44	-1245.17	-404.003	1462.66	-1187.99	-386.946	1229.73	-1397.8	-571.487	1409.66	-1371.91	-266.007	1487.63	-1470.57	-156.395	1325.51	-1503.15	-111.601	1216.13	-1388.65	-162.583	1124.43	-1264.9	-251.729	1214.97	-1210.88	-181.252	1092.36	-1213.98	-211.22	1144.22	-1268.8	-569.567
-1191.33	-331.715	1716.12	-1202.74	-481.843	1714.39	-1339.29	-352.599	1663	-1345.64	-434.063	1666.09	-1357.52	-431.62	1539.94	-1433.58	-451.423	1222.04	-1245.32	-403.873	1462.38	-1187.71	-386.72	1229.63	-1397.45	-571.548	1409.27	-1372.26	-266.098	1487.38	-1471.15	-156.614	1325.56	-1504.13	-111.867	1216.27	-1390.21	-162.524	1123.73	-1265.44	-251.393	1213.44	-1212.57	-180.798	1090.38	-1215.15	-210.771	1142.28	-1268.55	-569.534
-1191.49	-331.686	1715.96	-1202.93	-481.861	1714.17	-1339.42	-352.528	1662.82	-1345.82	-434.007	1665.93	-1357.58	-431.667	1539.64	-1433.27	-451.483	1221.66	-1245.54	-403.762	1462.18	-1187.44	-386.466	1229.47	-1397.02	-571.572	1408.83	-1372.52	-266.189	1487.12	-1471.71	-156.864	1325.59	-1505.15	-112.194	1216.39	-1391.77	-162.434	1123.18	-1265.88	-251.069	1211.89	-1214.15	-180.372	1088.43	-1216.33	-210.347	1140.27	-1268.36	-569.463
-1191.63	-331.709	1715.71	-1202.99	-481.867	1713.89	-1339.61	-352.422	1662.71	-1346.03	-433.92	1665.76	-1357.62	-431.716	1539.34	-1433	-451.508	1221.26	-1245.57	-403.623	1461.92	-1187.26	-386.226	1229.25	-1396.66	-571.544	1408.43	-1372.79	-266.233	1486.85	-1472.25	-157.077	1325.61	-1506.16	-112.534	1216.6	-1393.26	-162.237	1122.48	-1266.53	-250.844	1210.32	-1215.78	-179.886	1086.49	-1217.49	-209.983	1138.35	-1268.14	-569.307
-1191.76	-331.671	1715.5	-1203.17	-481.812	1713.65	-1339.81	-352.338	1662.6	-1346.19	-433.823	1665.61	-1357.76	-431.705	1539.08	-1432.73	-451.519	1220.93	-1245.69	-403.494	1461.75	-1187.11	-385.918	1229.06	-1396.3	-571.494	1408	-1373	-266.216	1486.6	-1472.78	-157.273	1325.6	-1506.94	-112.771	1216.54	-1394.42	-162.326	1121.72	-1267.21	-250.705	1208.59	-1217.43	-179.308	1084.71	-1218.59	-209.579	1136.45	-1267.94	-569.196
-1191.37	-331.835	1715.37	-1203.77	-481.84	1713.58	-1339.93	-352.209	1662.5	-1346.3	-433.717	1665.45	-1357.88	-431.654	1538.79	-1432.43	-451.551	1220.58	-1244.36	-403.501	1461.81	-1186.89	-385.695	1228.99	-1396	-571.441	1407.59	-1373.34	-266.176	1486.37	-1473.19	-157.506	1325.5	-1507.98	-113.066	1216.6	-1395.83	-162.314	1120.97	-1267.23	-250.811	1207.16	-1219.1	-178.885	1082.99	-1219.85	-209.249	1134.71	-1267.85	-569.115
-1191.91	-331.537	1715.09	-1203.4	-481.684	1713.13	-1340.02	-352.063	1662.4	-1346.48	-433.585	1665.32	-1358.21	-431.595	1538.61	-1432.16	-451.499	1220.22	-1245.92	-403.196	1461.31	-1186.71	-385.424	1228.63	-1395.81	-571.332	1407.26	-1373.37	-266.109	1485.88	-1473.8	-157.619	1325.36	-1508.93	-113.346	1216.52	-1397.28	-162.126	1120.06	-1268.6	-250.446	1205.5	-1220.46	-178.525	1081.27	-1221.1	-208.971	1132.97	-1267.52	-568.937
-1192.04	-331.461	1714.9	-1203.53	-481.626	1712.88	-1340.11	-351.931	1662.26	-1346.55	-433.424	1665.2	-1358.27	-431.468	1538.34	-1431.85	-451.464	1219.88	-1246.17	-403.013	1461.04	-1186.44	-385.198	1228.49	-1395.48	-571.21	1406.89	-1373.54	-265.958	1485.54	-1474.3	-157.745	1325.23	-1509.72	-113.598	1216.42	-1398.71	-162.126	1119.28	-1269.45	-250.28	1204.06	-1221.93	-178.306	1079.56	-1222.28	-208.787	1131.24	-1267.66	-568.852
-1191.96	-331.42	1714.7	-1203.7	-481.588	1712.65	-1340.21	-351.716	1662.11	-1346.69	-433.256	1665.07	-1358.15	-431.284	1538.07	-1431.45	-451.363	1219.5	-1246.18	-402.897	1460.79	-1186.15	-384.988	1228.29	-1395.19	-571.004	1406.54	-1373.65	-265.811	1485.17	-1474.84	-157.862	1325.03	-1510.61	-113.871	1216.25	-1399.98	-162.23	1118.49	-1270.25	-250.161	1202.59	-1223.32	-178.091	1077.98	-1223.44	-208.616	1129.65	-1267.62	-568.701
-1192.06	-331.262	1714.53	-1203.65	-481.405	1712.41	-1340.25	-351.568	1662.02	-1346.91	-433.084	1664.97	-1358.24	-431.119	1537.81	-1431.18	-451.271	1219.23	-1246.19	-402.606	1460.54	-1186.03	-384.776	1228.07	-1394.97	-570.865	1406.23	-1373.79	-265.641	1484.81	-1475.43	-158.025	1324.86	-1511.52	-114.157	1216.09	-1401.22	-162.275	1117.83	-1271	-250.098	1201.22	-1224.68	-177.966	1076.43	-1224.49	-208.505	1128.09	-1267.51	-568.536
-1192	-331.209	1714.31	-1203.88	-481.333	1712.2	-1340.33	-351.325	1661.86	-1346.98	-432.861	1664.85	-1358.3	-430.942	1537.59	-1430.9	-451.194	1218.9	-1246.02	-402.417	1460.34	-1185.71	-384.584	1228	-1394.76	-570.65	1405.94	-1373.94	-265.459	1484.5	-1475.88	-158.129	1324.68	-1512.33	-114.417	1215.99	-1402.46	-162.392	1117.11	-1271.87	-250.101	1199.75	-1225.93	-177.931	1074.83	-1225.56	-208.41	1126.46	-1267.41	-568.377
-1191.99	-331.107	1714.11	-1203.87	-481.189	1711.99	-1340.32	-351.087	1661.7	-1347.08	-432.595	1664.72	-1358.43	-430.767	1537.4	-1430.63	-451.079	1218.61	-1246.1	-402.13	1460.17	-1185.51	-384.355	1227.9	-1394.58	-570.452	1405.59	-1374.1	-265.299	1484.22	-1476.46	-158.289	1324.55	-1513.2	-114.727	1215.87	-1403.8	-162.551	1116.44	-1272.62	-250.224	1198.25	-1227.23	-177.808	1073.27	-1226.54	-208.351	1124.88	-1267.39	-568.204
-1192.02	-330.957	1713.88	-1204.06	-481.152	1711.77	-1340.31	-350.86	1661.65	-1347.14	-432.315	1664.57	-1358.48	-430.563	1537.2	-1430.37	-450.97	1218.34	-1246.07	-401.953	1459.96	-1185.32	-384.115	1227.79	-1394.43	-570.26	1405.28	-1374.34	-265.191	1484	-1476.95	-158.445	1324.4	-1513.99	-115.127	1215.77	-1404.92	-162.646	1115.72	-1273.31	-250.474	1196.64	-1228.59	-177.597	1071.73	-1227.59	-208.288	1123.13	-1267.38	-568.029
-1191.95	-330.784	1713.64	-1204.15	-480.973	1711.54	-1340.32	-350.635	1661.63	-1347.23	-432.031	1664.46	-1358.58	-430.359	1537.02	-1430.14	-450.824	1218.02	-1246.12	-401.697	1459.8	-1185.03	-383.884	1227.72	-1394.34	-570.034	1405	-1374.56	-265.061	1483.77	-1477.45	-158.674	1324.26	-1514.67	-115.495	1215.66	-1405.71	-162.566	1115.21	-1274.08	-250.682	1194.96	-1229.9	-177.377	1070.1	-1228.58	-208.269	1121.38	-1267.41	-567.805
-1191.87	-330.615	1713.37	-1204.2	-480.801	1711.29	-1340.32	-350.3	1661.44	-1347.25	-431.73	1664.35	-1358.72	-430.208	1536.86	-1429.9	-450.643	1217.72	-1246.1	-401.451	1459.61	-1184.85	-383.628	1227.63	-1394.22	-569.832	1404.69	-1374.77	-264.965	1483.53	-1477.95	-158.914	1324.14	-1515.41	-115.945	1215.53	-1406.84	-163.06	1114.43	-1274.72	-251.008	1193.21	-1231.14	-177.08	1068.57	-1229.58	-208.18	1119.72	-1267.47	-567.616
-1191.77	-330.499	1713.06	-1204.26	-480.592	1711.06	-1340.27	-349.988	1661.18	-1347.34	-431.445	1664.29	-1358.68	-429.951	1536.56	-1429.62	-450.432	1217.42	-1246.14	-401.23	1459.45	-1184.63	-383.396	1227.53	-1393.99	-569.59	1404.34	-1374.96	-264.867	1483.31	-1478.38	-159.187	1323.96	-1516.18	-116.383	1215.36	-1408.02	-163.144	1113.6	-1275.37	-251.333	1191.5	-1232.44	-176.742	1066.98	-1230.55	-208.087	1117.97	-1267.52	-567.423
-1191.73	-330.275	1712.78	-1204.26	-480.363	1710.79	-1340.35	-349.723	1661.09	-1347.44	-431.183	1664.22	-1358.72	-429.739	1536.35	-1429.32	-450.25	1217.06	-1246.08	-401.051	1459.29	-1184.37	-383.201	1227.47	-1393.94	-569.366	1404.04	-1375.14	-264.754	1483.07	-1478.77	-159.385	1323.75	-1516.95	-116.771	1215.23	-1409.07	-163.292	1112.86	-1276.11	-251.555	1189.85	-1233.71	-176.375	1065.48	-1231.68	-207.947	1116.3	-1267.51	-567.219
-1191.63	-330.089	1712.47	-1204.28	-480.103	1710.53	-1340.4	-349.482	1661.11	-1347.54	-430.923	1664.16	-1358.64	-429.537	1536.1	-1429.04	-450.083	1216.75	-1246.38	-400.79	1459.14	-1184.07	-382.97	1227.36	-1393.83	-569.124	1403.72	-1375.35	-264.642	1482.83	-1479.3	-159.647	1323.59	-1517.75	-117.219	1215.07	-1410.21	-163.472	1112.2	-1276.85	-251.631	1188.26	-1235.08	-176.002	1063.9	-1232.72	-207.773	1114.66	-1267.52	-567.038
-1191.68	-329.798	1712.16	-1204.39	-479.886	1710.31	-1340.53	-349.186	1661.11	-1347.61	-430.634	1664.1	-1358.62	-429.323	1535.87	-1428.75	-449.873	1216.45	-1246.23	-400.579	1458.97	-1183.91	-382.755	1227.22	-1393.71	-568.877	1403.43	-1375.44	-264.445	1482.52	-1479.79	-159.855	1323.39	-1518.57	-117.652	1214.85	-1411.5	-163.546	1111.45	-1277.39	-251.588	1186.86	-1236.5	-175.727	1062.44	-1233.73	-207.599	1113.1	-1267.42	-566.831
-1191.54	-329.559	1711.81	-1204.46	-479.648	1710.04	-1340.48	-348.931	1660.85	-1347.68	-430.337	1663.94	-1358.68	-429.121	1535.6	-1428.49	-449.709	1216.11	-1246.17	-400.315	1458.79	-1183.68	-382.563	1227.17	-1393.63	-568.648	1403.13	-1375.54	-264.298	1482.2	-1480.38	-160.091	1323.2	-1519.39	-117.974	1214.69	-1412.61	-163.664	1110.8	-1278	-251.443	1185.65	-1237.87	-175.572	1060.91	-1234.65	-207.4	1111.56	-1267.51	-566.695
-1191.58	-329.328	1711.5	-1204.46	-479.341	1709.76	-1340.56	-348.643	1660.71	-1347.7	-430.044	1663.78	-1358.53	-428.863	1535.25	-1428.23	-449.54	1215.77	-1246.13	-400.132	1458.48	-1183.33	-382.365	1226.98	-1393.58	-568.446	1402.81	-1375.65	-264.081	1481.83	-1480.9	-160.287	1322.96	-1520.28	-118.293	1214.55	-1413.87	-163.836	1110.18	-1278.57	-251.15	1184.55	-1239.41	-175.52	1059.4	-1235.74	-207.31	1110.12	-1267.43	-566.477
-1191.58	-329.068	1711.16	-1204.45	-479.04	1709.48	-1340.59	-348.388	1660.52	-1347.75	-429.743	1663.57	-1358.52	-428.659	1534.99	-1428.02	-449.353	1215.46	-1246.38	-399.909	1458.15	-1183.08	-382.241	1226.81	-1393.44	-568.251	1402.5	-1375.72	-263.915	1481.47	-1481.39	-160.449	1322.76	-1521.04	-118.566	1214.4	-1415.13	-164.061	1109.74	-1279.11	-250.889	1183.51	-1240.82	-175.625	1057.84	-1236.76	-207.25	1108.61	-1267.32	-566.266
-1191.54	-328.787	1710.89	-1204.53	-478.84	1709.22	-1340.63	-348.038	1660.21	-1347.86	-429.444	1663.33	-1358.6	-428.42	1534.73	-1427.68	-449.176	1215.06	-1246.37	-399.748	1457.9	-1182.77	-382.005	1226.61	-1393.23	-567.998	1402.13	-1375.83	-263.723	1481.12	-1481.94	-160.615	1322.59	-1521.76	-118.814	1214.27	-1416.2	-164.308	1109.05	-1279.75	-250.681	1182.51	-1242.11	-175.87	1056.31	-1237.97	-207.191	1107.26	-1267.26	-566.074
-1191.54	-328.503	1710.58	-1204.58	-478.584	1708.94	-1340.66	-347.778	1659.82	-1347.86	-429.149	1663.08	-1358.73	-428.25	1534.51	-1427.41	-448.979	1214.69	-1246.46	-399.545	1457.55	-1182.56	-381.73	1226.42	-1392.96	-567.741	1401.73	-1375.92	-263.542	1480.81	-1482.41	-160.734	1322.44	-1522.47	-119.039	1214.11	-1417.34	-164.582	1108.45	-1280.36	-250.548	1181.42	-1243.45	-176.096	1054.83	-1239.1	-207.213	1105.93	-1267.2	-565.851
-1191.64	-328.219	1710.28	-1204.59	-478.274	1708.72	-1340.73	-347.46	1659.56	-1347.95	-428.869	1662.82	-1358.79	-428.044	1534.18	-1427.08	-448.791	1214.26	-1246.52	-399.291	1457.31	-1182.39	-381.571	1226.2	-1392.73	-567.536	1401.35	-1376.08	-263.396	1480.54	-1482.87	-160.814	1322.31	-1523.23	-119.298	1214	-1418.34	-164.847	1107.85	-1281.01	-250.498	1180.3	-1244.74	-176.327	1053.39	-1240.06	-207.338	1104.54	-1267.22	-565.648
-1191.68	-327.898	1709.97	-1204.7	-477.991	1708.51	-1340.73	-347.208	1659.33	-1348.06	-428.58	1662.55	-1359.02	-427.887	1533.91	-1426.84	-448.66	1213.9	-1246.5	-399.103	1456.94	-1182.19	-381.285	1225.95	-1392.48	-567.311	1400.99	-1376.18	-263.237	1480.23	-1483.29	-160.868	1322.18	-1523.8	-119.505	1213.8	-1419.44	-165.091	1107.28	-1281.61	-250.593	1179.06	-1245.98	-176.506	1051.99	-1241.16	-207.42	1103.1	-1267.07	-565.45
-1191.78	-327.564	1709.68	-1204.78	-477.72	1708.23	-1340.71	-346.912	1658.95	-1348.11	-428.32	1662.3	-1358.88	-427.751	1533.56	-1426.61	-448.514	1213.51	-1246.33	-398.851	1456.71	-1182.02	-381.032	1225.73	-1392.27	-567.099	1400.62	-1376.24	-263.122	1479.91	-1483.58	-160.96	1322.05	-1524.25	-119.71	1213.63	-1420.43	-165.231	1106.63	-1282.29	-250.795	1177.83	-1247.27	-176.614	1050.57	-1242.05	-207.633	1101.65	-1267.1	-565.239
-1192.52	-327.361	1709.07	-1204.79	-477.411	1708.03	-1340.24	-346.303	1658.28	-1347.78	-427.959	1661.88	-1358.79	-427.548	1533.24	-1426.39	-448.402	1212.99	-1246.32	-398.665	1456.45	-1181.86	-380.807	1225.43	-1392.21	-566.955	1400.27	-1376.23	-262.972	1479.63	-1483.98	-161.015	1321.77	-1524.73	-119.883	1213.46	-1421.4	-165.387	1105.93	-1282.93	-251.002	1176.48	-1248.49	-176.742	1049.11	-1242.81	-207.7	1100.1	-1266.96	-565.043
-1191.8	-327.033	1708.94	-1204.75	-477.088	1707.77	-1340.81	-346.359	1658.38	-1348.03	-427.788	1661.7	-1358.94	-427.505	1532.99	-1426.19	-448.265	1212.81	-1246.26	-398.479	1456.18	-1181.81	-380.623	1225.24	-1391.89	-566.758	1399.93	-1376.45	-262.892	1479.31	-1484.15	-161.057	1321.68	-1525.52	-120.188	1213.33	-1422.3	-165.599	1105.33	-1283.58	-251.197	1175.16	-1249.76	-176.826	1047.71	-1243.93	-207.936	1098.67	-1267.01	-564.899
-1191.85	-326.676	1708.65	-1204.72	-476.764	1707.46	-1340.87	-346.098	1658.05	-1348.02	-427.586	1661.44	-1359.02	-427.412	1532.78	-1425.97	-448.138	1212.5	-1246.17	-398.302	1455.94	-1181.74	-380.353	1225.03	-1391.66	-566.602	1399.54	-1376.48	-262.732	1478.98	-1484.38	-161.071	1321.48	-1526.02	-120.367	1213.17	-1423.31	-165.742	1104.67	-1284.29	-251.393	1173.95	-1250.95	-176.986	1046.33	-1244.95	-208.094	1097.3	-1266.9	-564.779
-1191.85	-326.356	1708.3	-1204.62	-476.445	1707.18	-1340.83	-345.952	1657.58	-1348.03	-427.421	1661.18	-1358.89	-427.284	1532.43	-1425.67	-447.983	1212.04	-1246.01	-398.099	1455.63	-1181.61	-380.11	1224.84	-1391.51	-566.434	1399.15	-1376.5	-262.589	1478.61	-1484.62	-161.095	1321.28	-1526.52	-120.519	1212.99	-1424.37	-165.903	1104.05	-1284.9	-251.607	1172.76	-1252.15	-177.205	1045	-1246.08	-208.237	1095.96	-1266.85	-564.613
-1191.78	-326.112	1707.95	-1204.51	-476.138	1706.93	-1340.85	-345.782	1657.33	-1347.95	-427.217	1660.89	-1358.82	-427.176	1532.1	-1425.48	-447.81	1211.66	-1246.01	-397.921	1455.33	-1181.27	-379.845	1224.65	-1391.37	-566.237	1398.8	-1376.52	-262.42	1478.27	-1484.84	-161.072	1321.02	-1527.04	-120.662	1212.83	-1425.29	-166.082	1103.61	-1285.66	-251.698	1171.7	-1253.32	-177.404	1043.77	-1247.03	-208.383	1094.67	-1266.53	-564.478
-1191.78	-325.805	1707.66	-1204.41	-475.912	1706.65	-1340.84	-345.669	1657.19	-1347.86	-427.079	1660.64	-1358.53	-427.001	1531.69	-1425.22	-447.648	1211.34	-1245.9	-397.68	1455.01	-1181.29	-379.612	1224.37	-1391.15	-566.059	1398.39	-1376.39	-262.207	1477.85	-1485.1	-161.122	1320.8	-1527.55	-120.801	1212.62	-1426.47	-166.316	1103.03	-1286.29	-251.787	1170.73	-1254.53	-177.684	1042.57	-1247.96	-208.624	1093.47	-1266.28	-564.378
-1191.74	-325.58	1707.32	-1204.21	-475.618	1706.31	-1340.77	-345.535	1656.84	-1347.68	-426.948	1660.36	-1358.43	-426.86	1531.4	-1424.98	-447.438	1210.99	-1245.92	-397.475	1454.68	-1181.1	-379.348	1224.13	-1391.04	-565.894	1398.03	-1376.33	-262.019	1477.42	-1485.33	-161.128	1320.6	-1528.16	-120.922	1212.5	-1427.32	-166.557	1102.56	-1286.91	-251.904	1169.88	-1255.62	-178.04	1041.4	-1248.96	-208.888	1092.39	-1266.23	-564.253
-1191.64	-325.374	1706.97	-1204.03	-475.389	1706.04	-1340.67	-345.449	1656.54	-1347.53	-426.836	1660.06	-1358.16	-426.68	1531.09	-1424.78	-447.242	1210.67	-1245.74	-397.312	1454.42	-1180.91	-379.106	1223.91	-1390.73	-565.681	1397.61	-1376.27	-261.829	1477.05	-1485.61	-161.115	1320.44	-1528.69	-121.064	1212.35	-1428.06	-166.861	1102.07	-1287.5	-252.015	1169.06	-1256.78	-178.471	1040.33	-1249.84	-209.116	1091.38	-1266.2	-564.142
-1191.51	-325.124	1706.66	-1203.79	-475.144	1705.71	-1340.54	-345.374	1656.27	-1347.39	-426.709	1659.78	-1358	-426.532	1530.81	-1424.59	-447.045	1210.34	-1245.59	-397.068	1454.11	-1180.78	-378.843	1223.64	-1390.51	-565.48	1397.26	-1376.19	-261.644	1476.71	-1485.86	-161.113	1320.27	-1529.22	-121.195	1212.24	-1429.05	-167.281	1101.69	-1287.99	-252.137	1168.38	-1257.82	-178.909	1039.33	-1250.64	-209.464	1090.47	-1266.1	-564.007
-1191.46	-324.873	1706.44	-1203.62	-474.973	1705.47	-1340.44	-345.149	1656.04	-1347.25	-426.568	1659.51	-1357.92	-426.345	1530.54	-1424.43	-446.861	1210.05	-1245.45	-396.869	1453.82	-1180.51	-378.577	1223.44	-1390.18	-565.31	1396.89	-1376.19	-261.481	1476.46	-1486.1	-161.122	1320.1	-1529.56	-121.341	1212.07	-1429.66	-167.601	1101.22	-1288.53	-252.298	1167.78	-1258.74	-179.429	1038.4	-1251.44	-209.793	1089.53	-1265.98	-563.852
-1191.31	-324.706	1706.15	-1203.51	-474.817	1705.16	-1340.3	-344.977	1655.76	-1347.09	-426.41	1659.25	-1357.88	-426.213	1530.34	-1424.12	-446.676	1209.7	-1245.3	-396.636	1453.57	-1180.41	-378.331	1223.22	-1389.98	-565.152	1396.57	-1376.17	-261.341	1476.23	-1486.3	-161.158	1320.01	-1529.93	-121.513	1211.91	-1430.27	-167.988	1100.85	-1289.05	-252.495	1167.14	-1259.52	-179.961	1037.46	-1252.04	-210.133	1088.68	-1265.84	-563.656
-1190.99	-324.563	1705.85	-1203.32	-474.642	1704.85	-1340.09	-344.791	1655.56	-1346.92	-426.226	1659.01	-1357.82	-426.081	1530.11	-1423.9	-446.516	1209.4	-1245.12	-396.436	1453.34	-1180.05	-378.013	1223.01	-1389.73	-564.998	1396.33	-1376.17	-261.22	1476.05	-1486.5	-161.196	1319.87	-1530.3	-121.771	1211.76	-1431.11	-168.411	1100.54	-1289.45	-252.739	1166.49	-1260.27	-180.412	1036.67	-1252.79	-210.492	1087.86	-1265.53	-563.432
-1190.87	-324.363	1705.65	-1203.1	-474.47	1704.49	-1339.98	-344.623	1655.43	-1346.84	-426.026	1658.81	-1357.78	-425.95	1529.92	-1423.58	-446.362	1209.1	-1245.09	-396.173	1453.06	-1179.78	-377.679	1222.83	-1389.46	-564.807	1396.03	-1376.09	-261.074	1475.86	-1486.65	-161.23	1319.73	-1530.71	-122.071	1211.6	-1431.77	-168.801	1100.22	-1289.87	-252.938	1165.9	-1261	-180.844	1035.81	-1253.44	-210.811	1087.05	-1265.21	-563.237
-1190.61	-324.235	1705.37	-1202.86	-474.308	1704.24	-1339.77	-344.375	1655.26	-1346.57	-425.81	1658.58	-1357.74	-425.83	1529.72	-1423.34	-446.231	1208.89	-1244.99	-395.958	1452.84	-1179.64	-377.417	1222.6	-1389.23	-564.672	1395.81	-1376.05	-260.932	1475.69	-1486.75	-161.29	1319.6	-1531.07	-122.411	1211.47	-1432.26	-169.075	1099.8	-1290.14	-253.1	1165.24	-1261.82	-181.223	1034.93	-1254.05	-211.065	1086.32	-1264.83	-563.047
-1190.44	-324.072	1705.12	-1202.7	-474.172	1703.96	-1339.51	-344.14	1655.02	-1346.41	-425.618	1658.42	-1357.67	-425.714	1529.55	-1423.09	-446.093	1208.67	-1245.11	-395.677	1452.56	-1179.44	-377.168	1222.45	-1388.96	-564.489	1395.58	-1375.92	-260.78	1475.55	-1486.8	-161.374	1319.41	-1531.35	-122.708	1211.26	-1432.83	-169.52	1099.42	-1290.5	-253.183	1164.63	-1262.55	-181.545	1034.09	-1254.61	-211.274	1085.56	-1264.57	-562.85
-1190.14	-323.98	1704.88	-1202.5	-474.091	1703.68	-1339.31	-343.987	1654.84	-1346.1	-425.434	1658.23	-1357.42	-425.574	1529.3	-1422.91	-445.954	1208.48	-1244.92	-395.446	1452.37	-1179.16	-376.925	1222.34	-1388.66	-564.317	1395.33	-1375.79	-260.622	1475.38	-1486.91	-161.484	1319.28	-1531.64	-122.993	1211.14	-1433.6	-169.909	1099.14	-1290.75	-253.216	1164.1	-1263.3	-181.873	1033.25	-1255.09	-211.491	1084.69	-1264.25	-562.662
-1189.93	-323.82	1704.59	-1202.24	-473.922	1703.45	-1339.01	-343.872	1654.73	-1345.84	-425.24	1658.08	-1357.1	-425.393	1529.05	-1422.61	-445.802	1208.28	-1244.82	-395.285	1452.2	-1178.92	-376.674	1222.18	-1388.49	-564.168	1395.11	-1375.71	-260.435	1475.23	-1487.03	-161.594	1319.14	-1531.99	-123.283	1210.99	-1434	-170.272	1098.77	-1290.99	-253.189	1163.54	-1264.03	-182.165	1032.47	-1255.57	-211.644	1083.95	-1264.18	-562.495
-1189.63	-323.691	1704.34	-1201.84	-473.72	1703.19	-1338.84	-343.684	1654.63	-1345.73	-425.115	1658.01	-1356.84	-425.259	1528.83	-1422.4	-445.673	1208.1	-1244.79	-395.081	1451.96	-1178.74	-376.456	1222.02	-1388.23	-564.013	1394.87	-1375.64	-260.293	1475.08	-1487.19	-161.677	1319.02	-1532.35	-123.578	1210.84	-1434.32	-170.683	1098.46	-1291.18	-253.168	1163.07	-1264.74	-182.517	1031.7	-1255.99	-211.911	1083.24	-1263.97	-562.394
-1189.34	-323.578	1704.11	-1201.61	-473.573	1702.95	-1338.64	-343.525	1654.51	-1345.44	-424.966	1657.84	-1356.81	-425.139	1528.74	-1422.09	-445.543	1207.86	-1244.34	-394.95	1451.83	-1178.62	-376.287	1221.89	-1387.99	-563.847	1394.63	-1375.45	-260.147	1474.91	-1487.27	-161.788	1318.85	-1532.55	-123.823	1210.67	-1434.83	-171.12	1098.17	-1291.39	-253.136	1162.6	-1265.34	-182.861	1030.92	-1256.58	-212.051	1082.51	-1263.75	-562.312
-1189.11	-323.391	1703.82	-1201.4	-473.493	1702.76	-1338.36	-343.41	1654.36	-1345.23	-424.838	1657.73	-1356.62	-425.02	1528.6	-1421.82	-445.443	1207.69	-1244.23	-394.795	1451.59	-1178.24	-376.209	1221.77	-1387.82	-563.697	1394.38	-1375.3	-260.043	1474.67	-1487.3	-161.887	1318.72	-1532.78	-124.032	1210.53	-1435.13	-171.532	1097.86	-1291.53	-253.139	1162.17	-1265.81	-183.279	1030.15	-1256.9	-212.232	1081.9	-1263.58	-562.201
-1188.73	-323.311	1703.6	-1201.22	-473.384	1702.56	-1338.09	-343.33	1654.17	-1345	-424.698	1657.59	-1356.45	-424.875	1528.44	-1421.53	-445.359	1207.47	-1244.11	-394.699	1451.45	-1178.02	-376.122	1221.64	-1387.61	-563.586	1394.12	-1375.23	-259.92	1474.49	-1487.36	-161.976	1318.62	-1532.98	-124.25	1210.4	-1435.62	-171.832	1097.54	-1291.64	-253.11	1161.79	-1266.35	-183.605	1029.47	-1257.22	-212.45	1081.32	-1263.49	-562.112
-1188.55	-323.203	1703.35	-1200.95	-473.25	1702.34	-1337.85	-343.139	1654.06	-1344.84	-424.558	1657.45	-1356.09	-424.735	1528.24	-1421.29	-445.279	1207.27	-1243.83	-394.555	1451.29	-1177.78	-376.005	1221.47	-1387.51	-563.514	1393.97	-1375.11	-259.868	1474.28	-1487.34	-162.037	1318.48	-1533.09	-124.413	1210.29	-1435.89	-172.035	1097.22	-1291.81	-253.045	1161.44	-1266.85	-183.958	1028.87	-1257.56	-212.638	1080.71	-1263.39	-562.032
-1188.18	-323.133	1703.08	-1200.72	-473.165	1702.11	-1337.62	-342.966	1653.9	-1344.64	-424.396	1657.34	-1356.04	-424.614	1528.11	-1421.02	-445.217	1207.07	-1243.59	-394.432	1451.1	-1177.54	-375.989	1221.28	-1387.3	-563.413	1393.77	-1374.96	-259.802	1474.08	-1487.23	-162.129	1318.33	-1533.09	-124.583	1210.14	-1436.11	-172.319	1096.98	-1291.83	-252.999	1161.07	-1267.18	-184.239	1028.27	-1257.87	-212.751	1080.15	-1263.3	-561.952
-1187.9	-323.057	1702.86	-1200.58	-473.14	1701.93	-1337.34	-342.889	1653.71	-1344.41	-424.247	1657.16	-1355.95	-424.545	1527.9	-1420.69	-445.177	1206.81	-1243.56	-394.325	1450.89	-1177.31	-375.89	1221.16	-1387.18	-563.354	1393.6	-1374.9	-259.791	1473.91	-1487.26	-162.157	1318.23	-1533.18	-124.727	1210.04	-1436.29	-172.48	1096.73	-1291.85	-252.952	1160.71	-1267.48	-184.469	1027.8	-1258.05	-212.861	1079.67	-1263.19	-561.885
-1187.63	-322.955	1702.58	-1200.43	-473.048	1701.69	-1337.1	-342.685	1653.59	-1344.2	-424.107	1657.01	-1355.87	-424.489	1527.76	-1420.47	-445.151	1206.61	-1243.17	-394.249	1450.73	-1177.07	-375.815	1220.99	-1387.06	-563.321	1393.44	-1374.83	-259.756	1473.75	-1487.23	-162.208	1318.16	-1533.14	-124.848	1209.91	-1436.51	-172.539	1096.5	-1292.03	-252.996	1160.3	-1267.71	-184.567	1027.36	-1258.24	-212.905	1079.29	-1263.15	-561.826
-1187.3	-322.894	1702.3	-1200.22	-473.004	1701.48	-1336.84	-342.57	1653.41	-1343.88	-423.973	1656.79	-1355.74	-424.437	1527.63	-1420.23	-445.091	1206.43	-1243.06	-394.092	1450.52	-1176.9	-375.728	1220.84	-1386.86	-563.241	1393.23	-1374.68	-259.731	1473.61	-1487.17	-162.273	1318.06	-1533.27	-124.966	1209.86	-1436.63	-172.59	1096.33	-1292.11	-253.084	1159.91	-1267.77	-184.559	1027.04	-1258.37	-212.954	1078.97	-1263.01	-561.789
-1187.06	-322.848	1702.07	-1199.92	-472.939	1701.25	-1336.54	-342.492	1653.13	-1343.69	-423.874	1656.62	-1355.64	-424.449	1527.48	-1420.03	-445.045	1206.24	-1242.85	-394.003	1450.31	-1176.73	-375.64	1220.64	-1386.75	-563.22	1393.04	-1374.52	-259.748	1473.47	-1487.13	-162.335	1317.98	-1533.29	-125.043	1209.81	-1436.72	-172.601	1096.13	-1292.25	-253.169	1159.53	-1267.87	-184.416	1026.76	-1258.4	-212.931	1078.61	-1262.88	-561.794
-1186.76	-322.792	1701.83	-1199.63	-472.839	1701.01	-1336.26	-342.421	1652.84	-1343.39	-423.796	1656.4	-1355.33	-424.431	1527.27	-1419.86	-444.963	1206.05	-1242.68	-394.02	1450.1	-1176.54	-375.554	1220.5	-1386.48	-563.139	1392.76	-1374.34	-259.719	1473.33	-1487.08	-162.396	1317.93	-1533.38	-125.119	1209.79	-1436.84	-172.472	1095.98	-1292.4	-253.287	1159.09	-1267.92	-184.18	1026.49	-1258.52	-212.846	1078.29	-1262.49	-561.75
-1186.5	-322.7	1701.55	-1199.41	-472.815	1700.82	-1335.99	-342.426	1652.59	-1343.12	-423.808	1656.15	-1355.17	-424.486	1527.1	-1419.71	-444.874	1205.87	-1242.55	-394.053	1449.79	-1176.46	-375.469	1220.23	-1386.41	-563.131	1392.51	-1374.1	-259.715	1473.16	-1486.99	-162.436	1317.85	-1533.43	-125.166	1209.79	-1436.96	-172.346	1095.84	-1292.52	-253.277	1158.73	-1267.95	-183.961	1026.26	-1258.59	-212.778	1078	-1262.31	-561.778
-1186.25	-322.693	1701.27	-1199.04	-472.76	1700.55	-1335.65	-342.537	1652.23	-1342.85	-423.879	1655.89	-1354.88	-424.542	1526.87	-1419.51	-444.767	1205.61	-1242.44	-394.048	1449.53	-1176.35	-375.418	1219.98	-1386.3	-563.135	1392.26	-1373.92	-259.682	1472.99	-1486.96	-162.473	1317.79	-1533.43	-125.173	1209.77	-1437.09	-172.204	1095.73	-1292.59	-253.301	1158.43	-1268.07	-183.704	1026.04	-1258.58	-212.707	1077.73	-1262.1	-561.811
-1186.05	-322.628	1700.95	-1198.66	-472.72	1700.26	-1335.47	-342.606	1651.93	-1342.55	-423.952	1655.61	-1354.57	-424.589	1526.63	-1419.3	-444.636	1205.32	-1242.19	-394.052	1449.38	-1176.24	-375.354	1219.75	-1386.21	-563.059	1391.94	-1373.73	-259.681	1472.83	-1486.88	-162.461	1317.7	-1533.48	-125.134	1209.72	-1437.33	-172	1095.75	-1292.55	-253.231	1158.12	-1268.14	-183.579	1025.79	-1258.62	-212.604	1077.47	-1262.01	-561.829
-1185.75	-322.637	1700.63	-1198.18	-472.681	1699.93	-1335.22	-342.71	1651.71	-1342.25	-424.072	1655.36	-1354.32	-424.587	1526.35	-1419.17	-444.52	1205.07	-1242	-394.068	1449.12	-1176.2	-375.35	1219.49	-1386.07	-563.007	1391.62	-1373.61	-259.684	1472.63	-1486.83	-162.386	1317.61	-1533.35	-124.994	1209.64	-1437.22	-171.865	1095.5	-1292.56	-253.136	1157.91	-1268.25	-183.494	1025.54	-1258.57	-212.529	1077.21	-1261.95	-561.88
-1185.53	-322.671	1700.34	-1197.82	-472.695	1699.62	-1334.99	-342.775	1651.47	-1341.9	-424.214	1655.04	-1354.09	-424.599	1526.1	-1418.97	-444.383	1204.76	-1241.78	-394.045	1448.82	-1175.88	-375.32	1219.3	-1386.03	-562.948	1391.31	-1373.45	-259.688	1472.38	-1486.74	-162.287	1317.47	-1533.31	-124.848	1209.54	-1437.3	-171.767	1095.35	-1292.51	-252.991	1157.77	-1268.31	-183.486	1025.3	-1258.58	-212.502	1076.94	-1261.83	-561.939
-1185.24	-322.718	1700.05	-1197.47	-472.772	1699.25	-1334.76	-342.876	1651.24	-1341.58	-424.311	1654.76	-1353.87	-424.57	1525.85	-1418.85	-444.268	1204.5	-1241.67	-394.059	1448.53	-1175.78	-375.327	1219.02	-1385.97	-562.942	1391.04	-1373.29	-259.691	1472.13	-1486.63	-162.179	1317.33	-1533.23	-124.649	1209.39	-1437.28	-171.604	1095.19	-1292.46	-252.878	1157.62	-1268.23	-183.573	1025.02	-1258.52	-212.508	1076.73	-1261.92	-561.977
-1184.96	-322.803	1699.75	-1197.18	-472.921	1698.9	-1334.48	-342.95	1651.03	-1341.28	-424.414	1654.45	-1353.87	-424.594	1525.65	-1418.69	-444.178	1204.2	-1241.3	-394.146	1448.29	-1175.66	-375.371	1218.76	-1385.93	-562.887	1390.75	-1373.26	-259.679	1471.89	-1486.5	-162.014	1317.19	-1533.13	-124.459	1209.26	-1437.24	-171.522	1095.07	-1292.35	-252.789	1157.49	-1268.19	-183.632	1024.88	-1258.45	-212.484	1076.57	-1261.88	-562.015
-1184.63	-322.902	1699.48	-1196.78	-473.04	1698.54	-1334.14	-343.067	1650.76	-1340.98	-424.5	1654.19	-1353.67	-424.561	1525.4	-1418.57	-444.141	1203.9	-1241.28	-394.177	1448	-1175.56	-375.388	1218.56	-1385.89	-562.892	1390.47	-1373.13	-259.672	1471.58	-1486.37	-161.852	1317.01	-1533.05	-124.226	1209.1	-1437.06	-171.365	1094.92	-1292.28	-252.773	1157.32	-1267.98	-183.638	1024.69	-1258.3	-212.517	1076.36	-1261.84	-562.044
-1184.31	-323.011	1699.22	-1196.48	-473.168	1698.17	-1333.9	-343.116	1650.59	-1340.72	-424.584	1653.96	-1353.89	-424.614	1525.27	-1418.46	-444.085	1203.64	-1241.29	-394.165	1447.75	-1175.42	-375.401	1218.37	-1385.86	-562.868	1390.21	-1373.06	-259.698	1471.29	-1486.13	-161.693	1316.84	-1532.87	-123.996	1208.93	-1436.88	-171.178	1094.74	-1292.24	-252.739	1157.16	-1267.84	-183.635	1024.52	-1258.15	-212.507	1076.24	-1261.79	-562.078
-1183.96	-323.158	1698.9	-1196.3	-473.321	1697.85	-1333.57	-343.189	1650.34	-1340.46	-424.64	1653.69	-1353.73	-424.625	1525.01	-1418.31	-444.046	1203.4	-1241.11	-394.217	1447.51	-1175.33	-375.443	1218.18	-1385.76	-562.872	1389.97	-1372.92	-259.691	1471	-1485.92	-161.529	1316.63	-1532.64	-123.752	1208.7	-1436.72	-170.961	1094.53	-1292.24	-252.739	1156.99	-1267.64	-183.574	1024.41	-1258.09	-212.471	1076.14	-1261.69	-562.091
-1183.68	-323.297	1698.59	-1196.06	-473.448	1697.51	-1333.33	-343.251	1650.09	-1340.16	-424.682	1653.39	-1353.64	-424.666	1524.83	-1418.17	-444.032	1203.14	-1241.15	-394.242	1447.28	-1175.12	-375.46	1217.98	-1385.66	-562.871	1389.68	-1372.81	-259.717	1470.67	-1485.75	-161.379	1316.44	-1532.43	-123.546	1208.51	-1436.56	-170.722	1094.34	-1292.23	-252.869	1156.74	-1267.42	-183.442	1024.36	-1257.87	-212.395	1076.04	-1261.55	-562.113
-1183.43	-323.406	1698.33	-1195.8	-473.565	1697.15	-1333.03	-343.257	1649.87	-1339.92	-424.716	1653.13	-1353.5	-424.713	1524.59	-1418.12	-444.056	1202.88	-1240.8	-394.289	1447.05	-1175.08	-375.5	1217.73	-1385.64	-562.868	1389.43	-1372.67	-259.688	1470.41	-1485.48	-161.26	1316.24	-1532.2	-123.35	1208.33	-1436.28	-170.45	1094.1	-1292.23	-253.038	1156.48	-1267.07	-183.192	1024.4	-1257.72	-212.329	1075.99	-1261.42	-562.109
-1183.13	-323.555	1698.08	-1195.58	-473.681	1696.83	-1332.68	-343.295	1649.56	-1339.69	-424.754	1652.8	-1353.12	-424.665	1524.26	-1417.98	-444.075	1202.64	-1240.92	-394.313	1446.79	-1175.02	-375.51	1217.53	-1385.63	-562.849	1389.19	-1372.61	-259.711	1470.15	-1485.29	-161.145	1316.04	-1532.01	-123.172	1208.16	-1436.02	-170.21	1093.97	-1292.28	-253.133	1156.3	-1266.68	-182.932	1024.4	-1257.58	-212.24	1075.92	-1261.41	-562.169
-1182.82	-323.708	1697.81	-1195.37	-473.791	1696.55	-1332.41	-343.274	1649.26	-1339.48	-424.726	1652.48	-1353.07	-424.667	1524.09	-1417.85	-444.077	1202.38	-1240.93	-394.396	1446.49	-1175	-375.587	1217.28	-1385.54	-562.844	1388.95	-1372.51	-259.724	1469.91	-1485.1	-161.043	1315.79	-1531.87	-123.055	1208.02	-1435.86	-169.997	1093.81	-1292.28	-253.229	1156.01	-1266.49	-182.613	1024.47	-1257.43	-212.076	1075.88	-1261.4	-562.257
-1182.55	-323.774	1697.57	-1195.31	-473.94	1696.26	-1332.07	-343.275	1648.92	-1339.29	-424.69	1652.16	-1353	-424.688	1523.86	-1417.73	-444.07	1202.11	-1240.82	-394.411	1446.23	-1174.85	-375.631	1217.11	-1385.6	-562.83	1388.71	-1372.46	-259.76	1469.66	-1484.93	-161.02	1315.58	-1531.75	-122.952	1207.81	-1435.73	-169.732	1093.61	-1292.28	-253.337	1155.75	-1266.12	-182.327	1024.5	-1257.23	-211.977	1075.87	-1261.36	-562.296
-1182.22	-323.944	1697.36	-1195.15	-474.037	1696.01	-1331.82	-343.196	1648.62	-1339.12	-424.678	1651.79	-1352.83	-424.682	1523.61	-1417.67	-444.121	1201.87	-1240.61	-394.514	1445.99	-1174.64	-375.639	1216.89	-1385.5	-562.796	1388.41	-1372.33	-259.785	1469.39	-1484.89	-161.009	1315.38	-1531.72	-122.93	1207.65	-1435.42	-169.548	1093.42	-1292.25	-253.409	1155.57	-1265.82	-182.03	1024.53	-1257.05	-211.928	1075.8	-1261.46	-562.362
-1181.95	-324.076	1697.08	-1195.04	-474.115	1695.76	-1331.53	-343.174	1648.21	-1338.9	-424.644	1651.44	-1352.92	-424.662	1523.43	-1417.49	-444.106	1201.57	-1240.54	-394.622	1445.75	-1174.59	-375.718	1216.62	-1385.57	-562.799	1388.14	-1372.23	-259.865	1469.08	-1484.8	-161.032	1315.13	-1531.64	-122.886	1207.46	-1435.3	-169.434	1093.24	-1292.2	-253.495	1155.33	-1265.57	-181.743	1024.57	-1256.88	-211.834	1075.72	-1261.51	-562.395
-1181.61	-324.242	1696.87	-1195.08	-474.268	1695.54	-1331.25	-343.169	1647.84	-1338.7	-424.557	1651.08	-1352.69	-424.655	1523.22	-1417.3	-444.11	1201.24	-1240.46	-394.7	1445.45	-1174.39	-375.779	1216.42	-1385.54	-562.785	1387.88	-1372.1	-259.9	1468.79	-1484.71	-161.048	1314.88	-1531.69	-122.924	1207.37	-1435.13	-169.329	1093.07	-1292.17	-253.477	1155.16	-1265.32	-181.594	1024.47	-1256.68	-211.694	1075.6	-1261.52	-562.444
-1181.45	-324.304	1696.63	-1194.97	-474.323	1695.31	-1330.95	-343.095	1647.39	-1338.52	-424.526	1650.63	-1352.65	-424.672	1523.01	-1417.19	-444.102	1200.97	-1240.42	-394.731	1445.09	-1174.23	-375.785	1216.18	-1385.49	-562.788	1387.6	-1372.09	-259.957	1468.5	-1484.76	-161.094	1314.62	-1531.54	-122.864	1207	-1435.04	-169.282	1092.9	-1292.11	-253.468	1154.99	-1265.09	-181.481	1024.34	-1256.46	-211.715	1075.48	-1261.51	-562.497
-1181.25	-324.41	1696.48	-1194.91	-474.461	1695.06	-1330.71	-343.079	1646.97	-1338.34	-424.475	1650.15	-1352.52	-424.64	1522.74	-1416.97	-444.055	1200.65	-1240.35	-394.761	1444.74	-1174.12	-375.836	1215.86	-1385.42	-562.78	1387.32	-1371.95	-259.988	1468.16	-1484.77	-161.131	1314.37	-1531.5	-122.892	1206.71	-1434.93	-169.28	1092.69	-1291.9	-253.437	1154.82	-1264.96	-181.405	1024.22	-1256.37	-211.671	1075.36	-1261.57	-562.536
-1181.01	-324.535	1696.28	-1194.86	-474.53	1694.82	-1330.46	-342.967	1646.45	-1338.1	-424.391	1649.63	-1352.44	-424.676	1522.48	-1416.82	-444.017	1200.35	-1240.3	-394.814	1444.43	-1173.77	-375.899	1215.63	-1385.33	-562.779	1387.02	-1371.89	-260.056	1467.85	-1484.74	-161.185	1314.06	-1531.46	-122.899	1206.42	-1434.83	-169.28	1092.43	-1291.77	-253.372	1154.67	-1264.84	-181.415	1024.08	-1256.23	-211.678	1075.27	-1261.49	-562.572
-1180.76	-324.653	1696.11	-1194.82	-474.615	1694.6	-1330.19	-342.929	1645.88	-1337.88	-424.316	1649.13	-1352.41	-424.687	1522.21	-1416.68	-443.959	1200.04	-1240.18	-394.858	1444.18	-1173.79	-375.955	1215.34	-1385.27	-562.758	1386.69	-1371.83	-260.05	1467.51	-1484.66	-161.227	1313.72	-1531.38	-122.956	1206.05	-1434.71	-169.356	1092.19	-1291.71	-253.417	1154.54	-1264.73	-181.491	1023.98	-1256.06	-211.725	1075.09	-1261.34	-562.555
-1180.64	-324.772	1695.95	-1194.76	-474.75	1694.39	-1329.84	-342.827	1645.27	-1337.7	-424.226	1648.57	-1352.22	-424.705	1521.86	-1416.52	-443.897	1199.71	-1240.18	-394.914	1443.83	-1173.67	-376.005	1215.06	-1385.19	-562.698	1386.38	-1371.71	-260.056	1467.19	-1484.6	-161.259	1313.39	-1531.24	-122.987	1205.64	-1434.59	-169.443	1091.95	-1291.61	-253.471	1154.48	-1264.49	-181.707	1023.82	-1255.93	-211.846	1075.01	-1261.3	-562.565
-1180.52	-324.867	1695.82	-1194.73	-474.835	1694.14	-1329.57	-342.751	1644.65	-1337.46	-424.16	1647.97	-1352.08	-424.698	1521.59	-1416.41	-443.87	1199.39	-1240.07	-394.919	1443.55	-1173.62	-376	1214.74	-1385.25	-562.676	1386.09	-1371.68	-260.05	1466.87	-1484.51	-161.293	1313.02	-1531.18	-123.099	1205.25	-1434.42	-169.58	1091.66	-1291.53	-253.566	1154.36	-1264.33	-181.939	1023.66	-1255.76	-212.018	1074.84	-1261.15	-562.547
-1180.33	-324.998	1695.63	-1194.74	-474.972	1693.92	-1329.33	-342.717	1644.23	-1337.34	-424.104	1647.41	-1351.99	-424.664	1521.28	-1416.29	-443.842	1199.06	-1240.09	-394.987	1443.2	-1173.62	-376.033	1214.49	-1385.22	-562.615	1385.74	-1371.66	-260.027	1466.59	-1484.4	-161.325	1312.62	-1531.12	-123.159	1204.85	-1434.26	-169.757	1091.33	-1291.46	-253.773	1154.22	-1263.98	-182.21	1023.53	-1255.63	-212.241	1074.76	-1261.14	-562.544
-1180.2	-325.125	1695.43	-1194.69	-475.056	1693.62	-1329.08	-342.653	1643.91	-1337.28	-424.078	1646.9	-1351.93	-424.671	1521.03	-1416.2	-443.759	1198.67	-1240.04	-394.984	1442.89	-1173.46	-376.024	1214.18	-1385.22	-562.541	1385.4	-1371.54	-259.996	1466.26	-1484.32	-161.336	1312.19	-1531.03	-123.276	1204.45	-1434.09	-170.002	1090.93	-1291.36	-254.003	1154.11	-1263.76	-182.501	1023.43	-1255.39	-212.481	1074.65	-1261.26	-562.563
-1180.03	-325.25	1695.23	-1194.69	-475.132	1693.35	-1328.85	-342.567	1643.35	-1337.12	-424.003	1646.35	-1351.76	-424.595	1520.62	-1416.06	-443.681	1198.3	-1239.98	-394.979	1442.58	-1173.31	-376.031	1213.88	-1385.2	-562.439	1385.01	-1371.51	-260.002	1465.94	-1484.28	-161.362	1311.83	-1531.04	-123.339	1204.06	-1433.88	-170.3	1090.62	-1291.31	-254.192	1153.96	-1263.47	-182.803	1023.27	-1255.23	-212.755	1074.51	-1261.34	-562.539
-1179.95	-325.396	1695.02	-1194.77	-475.256	1693.07	-1328.64	-342.549	1642.62	-1337.01	-423.962	1645.81	-1351.69	-424.584	1520.27	-1416.04	-443.625	1197.99	-1239.91	-395.023	1442.28	-1173.2	-376.036	1213.54	-1385.24	-562.38	1384.61	-1371.33	-259.961	1465.59	-1484.2	-161.375	1311.45	-1530.83	-123.559	1203.52	-1433.69	-170.645	1090.25	-1291.22	-254.348	1153.83	-1263.31	-183.128	1023.05	-1255.11	-212.955	1074.35	-1261.39	-562.545
-1179.91	-325.514	1694.85	-1194.9	-475.369	1692.81	-1328.47	-342.578	1642.18	-1336.93	-423.923	1645.3	-1351.54	-424.486	1519.86	-1415.91	-443.589	1197.6	-1239.81	-394.981	1441.99	-1173.21	-376.037	1213.2	-1385.29	-562.297	1384.26	-1371.24	-259.903	1465.22	-1484.12	-161.374	1311.03	-1530.73	-123.715	1203.06	-1433.45	-171.018	1089.87	-1291.11	-254.494	1153.67	-1263.09	-183.431	1022.77	-1254.96	-213.174	1074.11	-1261.48	-562.527
-1179.78	-325.672	1694.59	-1194.91	-475.477	1692.53	-1328.33	-342.595	1641.9	-1336.91	-423.904	1644.78	-1351.43	-424.39	1519.44	-1415.79	-443.564	1197.22	-1239.95	-394.98	1441.53	-1173.05	-376.014	1212.89	-1385.37	-562.24	1383.89	-1371.14	-259.882	1464.85	-1484.04	-161.436	1310.61	-1530.73	-123.878	1202.61	-1433.27	-171.347	1089.54	-1290.9	-254.563	1153.5	-1262.93	-183.663	1022.51	-1254.78	-213.374	1073.89	-1261.61	-562.535
-1179.81	-325.782	1694.38	-1195.09	-475.656	1692.23	-1328.17	-342.496	1641.38	-1336.9	-423.879	1644.3	-1351.5	-424.374	1519.13	-1415.7	-443.535	1196.82	-1239.84	-394.983	1441.17	-1173.02	-376.036	1212.56	-1385.38	-562.162	1383.48	-1371.04	-259.841	1464.45	-1483.97	-161.509	1310.11	-1530.7	-124.042	1202.14	-1433.15	-171.57	1089.15	-1290.82	-254.655	1153.21	-1262.75	-183.87	1022.18	-1254.65	-213.483	1073.62	-1261.63	-562.477
-1179.74	-325.936	1694.08	-1195.22	-475.786	1691.93	-1328.05	-342.525	1640.77	-1336.85	-423.884	1643.78	-1351.31	-424.303	1518.69	-1415.64	-443.512	1196.43	-1239.85	-395.002	1440.76	-1172.82	-376.032	1212.3	-1385.36	-562.125	1383.02	-1371.01	-259.826	1464.07	-1483.93	-161.582	1309.65	-1530.65	-124.192	1201.61	-1433.1	-171.722	1088.79	-1290.73	-254.65	1152.96	-1262.62	-184.016	1021.89	-1254.39	-213.621	1073.31	-1261.58	-562.446
-1179.74	-326.056	1693.82	-1195.33	-475.912	1691.56	-1327.99	-342.557	1640.3	-1336.8	-423.869	1643.24	-1351.34	-424.292	1518.32	-1415.53	-443.491	1196.04	-1239.71	-395.047	1440.41	-1172.79	-376.025	1211.95	-1385.35	-562.066	1382.57	-1370.99	-259.791	1463.65	-1483.86	-161.669	1309.18	-1530.63	-124.331	1201.13	-1433.11	-171.849	1088.43	-1290.59	-254.722	1152.63	-1262.42	-184.075	1021.59	-1254.35	-213.683	1073.05	-1261.61	-562.438
-1179.63	-326.234	1693.54	-1195.45	-476.013	1691.22	-1327.96	-342.583	1639.88	-1336.81	-423.907	1642.7	-1351.27	-424.258	1517.87	-1415.36	-443.5	1195.57	-1239.7	-395.067	1440.04	-1172.59	-376.006	1211.63	-1385.39	-562.053	1382.16	-1370.93	-259.812	1463.23	-1483.83	-161.76	1308.64	-1530.5	-124.477	1200.55	-1433.02	-171.885	1087.95	-1290.5	-254.773	1152.34	-1262.28	-184.08	1021.32	-1254.19	-213.686	1072.73	-1261.59	-562.432
-1179.7	-326.32	1693.24	-1195.47	-476.071	1690.85	-1327.96	-342.619	1639.53	-1336.84	-423.917	1642.2	-1351.29	-424.253	1517.4	-1415.2	-443.513	1195.09	-1239.65	-395.053	1439.65	-1172.55	-375.992	1211.24	-1385.27	-562.058	1381.66	-1370.98	-259.82	1462.82	-1483.88	-161.806	1308.15	-1530.41	-124.597	1200.01	-1432.84	-171.976	1087.41	-1290.34	-254.857	1151.92	-1262.08	-184.074	1020.96	-1254.05	-213.746	1072.4	-1261.58	-562.489
-1179.74	-326.408	1692.91	-1195.45	-476.148	1690.44	-1327.92	-342.625	1639.04	-1336.92	-423.94	1641.7	-1351.29	-424.266	1516.93	-1415.06	-443.532	1194.6	-1239.52	-395.046	1439.37	-1172.44	-375.952	1210.87	-1385.21	-562.013	1381.19	-1371.01	-259.823	1462.36	-1483.88	-161.877	1307.64	-1530.36	-124.684	1199.43	-1432.64	-172.078	1086.86	-1290.23	-254.979	1151.53	-1261.94	-184.101	1020.62	-1253.94	-213.794	1072.05	-1261.55	-562.508
-1179.81	-326.503	1692.6	-1195.58	-476.222	1690.06	-1327.95	-342.671	1638.61	-1336.89	-423.949	1641.24	-1351.33	-424.309	1516.51	-1414.92	-443.522	1194.14	-1239.46	-395.078	1438.96	-1172.24	-375.949	1210.47	-1385.17	-562.031	1380.7	-1370.96	-259.866	1461.91	-1483.89	-161.945	1307.09	-1530.33	-124.768	1198.85	-1432.41	-172.144	1086.34	-1290.12	-255.094	1151.11	-1261.68	-184.187	1020.28	-1253.72	-213.872	1071.69	-1261.58	-562.538
-1179.94	-326.523	1692.29	-1195.82	-476.329	1689.69	-1328.01	-342.669	1638.16	-1336.97	-423.975	1640.76	-1351.29	-424.337	1516.05	-1414.78	-443.524	1193.67	-1239.45	-395.082	1438.55	-1172.16	-375.947	1210.01	-1385.19	-562.054	1380.26	-1371	-259.873	1461.46	-1483.79	-161.979	1306.54	-1530.27	-124.844	1198.33	-1432.32	-172.257	1085.93	-1290.02	-255.168	1150.74	-1261.49	-184.273	1019.91	-1253.58	-213.972	1071.34	-1261.57	-562.539
-1180.01	-326.622	1691.96	-1195.8	-476.332	1689.3	-1328.16	-342.654	1637.82	-1337.02	-423.996	1640.31	-1351.29	-424.348	1515.57	-1414.61	-443.544	1193.19	-1239.58	-395.118	1438.06	-1172.03	-375.925	1209.62	-1385.1	-562.031	1379.79	-1370.99	-259.905	1461	-1483.67	-162.032	1305.99	-1530.18	-124.933	1197.79	-1432.22	-172.332	1085.5	-1289.95	-255.262	1150.33	-1261.18	-184.494	1019.58	-1253.41	-214.069	1070.98	-1261.44	-562.515
-1180.01	-326.683	1691.62	-1196.12	-476.46	1688.92	-1328.17	-342.669	1637.29	-1337.15	-424.01	1639.9	-1351.31	-424.363	1515.11	-1414.45	-443.558	1192.75	-1239.47	-395.12	1437.64	-1171.9	-375.93	1209.23	-1385.05	-562.042	1379.34	-1370.99	-259.943	1460.56	-1483.64	-162.078	1305.47	-1530.06	-125.024	1197.26	-1432.1	-172.442	1085.05	-1289.85	-255.274	1149.96	-1261.1	-184.544	1019.14	-1253.28	-214.163	1070.61	-1261.44	-562.545
-1180.2	-326.717	1691.28	-1196.19	-476.465	1688.57	-1328.31	-342.643	1636.93	-1337.26	-424.025	1639.52	-1351.32	-424.377	1514.66	-1414.33	-443.523	1192.25	-1239.47	-395.161	1437.21	-1171.78	-376.007	1208.85	-1384.99	-562.008	1378.89	-1370.96	-259.931	1460.14	-1483.62	-162.146	1305	-1529.98	-125.102	1196.72	-1432.01	-172.529	1084.56	-1289.67	-255.309	1149.62	-1260.89	-184.648	1018.74	-1253.15	-214.241	1070.21	-1261.37	-562.559
-1180.24	-326.753	1690.93	-1196.36	-476.534	1688.22	-1328.33	-342.695	1636.48	-1337.31	-424.016	1639.12	-1351.3	-424.4	1514.23	-1414.2	-443.513	1191.82	-1239.37	-395.191	1436.84	-1171.87	-376.073	1208.47	-1384.93	-562.024	1378.41	-1370.96	-259.916	1459.69	-1483.59	-162.194	1304.54	-1529.83	-125.205	1196.17	-1431.89	-172.648	1084.07	-1289.53	-255.367	1149.22	-1260.82	-184.742	1018.31	-1253.02	-214.282	1069.78	-1261.31	-562.574
-1180.37	-326.729	1690.55	-1196.43	-476.558	1687.86	-1328.46	-342.701	1636.22	-1337.53	-424.032	1638.77	-1351.35	-424.431	1513.82	-1414.13	-443.478	1191.41	-1239.37	-395.168	1436.5	-1171.65	-376.076	1208.14	-1384.88	-562.005	1377.96	-1370.87	-259.873	1459.25	-1483.57	-162.237	1304.11	-1529.8	-125.25	1195.72	-1431.79	-172.714	1083.57	-1289.44	-255.379	1148.82	-1260.68	-184.884	1017.85	-1252.9	-214.362	1069.33	-1261.41	-562.615
-1180.45	-326.758	1690.19	-1196.49	-476.551	1687.54	-1328.56	-342.732	1635.85	-1337.53	-424.047	1638.41	-1351.44	-424.435	1513.41	-1414.02	-443.462	1190.99	-1239.33	-395.153	1436.13	-1171.63	-376.157	1207.73	-1384.93	-562.025	1377.59	-1370.82	-259.867	1458.81	-1483.56	-162.252	1303.66	-1529.77	-125.299	1195.27	-1431.62	-172.869	1083.1	-1289.31	-255.356	1148.41	-1259.47	-185.628	1017.83	-1252.84	-214.383	1068.92	-1261.39	-562.619
-1180.64	-326.688	1689.82	-1196.54	-476.519	1687.21	-1328.65	-342.756	1635.56	-1337.62	-424.077	1638.1	-1351.36	-424.418	1512.99	-1413.93	-443.43	1190.55	-1239.26	-395.232	1435.82	-1171.49	-376.206	1207.33	-1384.78	-562.012	1377.15	-1370.78	-259.852	1458.42	-1483.44	-162.265	1303.15	-1529.72	-125.38	1194.75	-1431.58	-172.936	1082.63	-1289.24	-255.381	1148.01	-1259.97	-185.397	1017.2	-1252.69	-214.434	1068.46	-1261.38	-562.631
-1180.62	-326.694	1689.42	-1196.5	-476.49	1686.81	-1328.73	-342.782	1635.29	-1337.68	-424.085	1637.82	-1351.45	-424.417	1512.61	-1413.85	-443.389	1190.14	-1239.39	-395.234	1435.44	-1171.35	-376.213	1207.04	-1384.83	-562.025	1376.78	-1370.78	-259.832	1458.06	-1483.29	-162.269	1302.65	-1529.58	-125.419	1194.24	-1431.47	-173.017	1082.21	-1289.02	-255.379	1147.63	-1260.43	-185.199	1016.45	-1252.58	-214.52	1068	-1261.43	-562.629
-1180.63	-326.695	1689.07	-1196.54	-476.476	1686.46	-1328.83	-342.764	1634.99	-1337.75	-424.089	1637.57	-1351.47	-424.395	1512.24	-1413.76	-443.396	1189.76	-1239.32	-395.241	1435.1	-1171.38	-376.224	1206.63	-1384.76	-562.016	1376.37	-1370.74	-259.804	1457.69	-1483.24	-162.234	1302.2	-1529.42	-125.474	1193.7	-1431.34	-173.113	1081.72	-1288.95	-255.417	1147.2	-1260.32	-185.249	1016.03	-1252.48	-214.532	1067.61	-1261.5	-562.621
-1180.67	-326.703	1688.72	-1196.5	-476.387	1686.14	-1328.88	-342.766	1634.67	-1337.75	-424.097	1637.31	-1351.47	-424.407	1511.93	-1413.72	-443.346	1189.44	-1239.17	-395.247	1434.83	-1171.21	-376.201	1206.33	-1384.71	-561.997	1376.03	-1370.69	-259.792	1457.3	-1483.12	-162.238	1301.75	-1529.26	-125.509	1193.21	-1431.21	-173.198	1081.24	-1288.78	-255.431	1146.77	-1260.13	-185.348	1015.6	-1252.23	-214.619	1067.29	-1261.44	-562.63
-1180.67	-326.687	1688.38	-1196.44	-476.355	1685.77	-1328.97	-342.755	1634.53	-1337.83	-424.098	1637.07	-1351.47	-424.409	1511.6	-1413.71	-443.336	1189.13	-1239.21	-395.197	1434.54	-1171.2	-376.171	1206.06	-1384.7	-561.969	1375.7	-1370.7	-259.737	1456.94	-1483.04	-162.229	1301.3	-1529.29	-125.524	1192.83	-1431.09	-173.223	1080.81	-1288.58	-255.446	1146.39	-1260.12	-185.448	1015.15	-1252.1	-214.644	1066.94	-1261.33	-562.618
-1180.68	-326.589	1688.07	-1196.41	-476.294	1685.45	-1329	-342.689	1634.22	-1337.8	-424.095	1636.84	-1351.54	-424.409	1511.31	-1413.73	-443.329	1188.83	-1239.12	-395.154	1434.21	-1171.25	-376.186	1205.8	-1384.74	-561.964	1375.4	-1370.59	-259.67	1456.59	-1482.93	-162.213	1300.83	-1529.08	-125.619	1192.3	-1430.94	-173.304	1080.34	-1288.47	-255.383	1146.07	-1259.9	-185.461	1014.72	-1252.15	-214.594	1066.36	-1261.2	-562.597
-1180.71	-326.538	1687.72	-1196.45	-476.285	1685.21	-1329.03	-342.676	1633.88	-1337.92	-424.048	1636.68	-1351.51	-424.357	1510.98	-1413.61	-443.282	1188.51	-1239.13	-395.149	1433.92	-1171.25	-376.136	1205.54	-1384.69	-561.939	1375.13	-1370.52	-259.617	1456.23	-1482.85	-162.203	1300.42	-1528.98	-125.642	1191.85	-1430.81	-173.397	1079.94	-1288.31	-255.354	1145.71	-1257.22	-186.955	1015.15	-1252.04	-214.578	1065.98	-1261.27	-562.58
-1180.71	-326.44	1687.4	-1196.51	-476.256	1684.92	-1329.07	-342.605	1633.81	-1337.9	-424.03	1636.46	-1351.5	-424.29	1510.67	-1413.56	-443.233	1188.17	-1239.11	-395.082	1433.59	-1171.32	-376.113	1205.26	-1384.7	-561.87	1374.87	-1370.43	-259.574	1455.85	-1482.8	-162.199	1300.03	-1528.97	-125.739	1191.43	-1430.56	-173.528	1079.55	-1288.13	-255.304	1145.4	-1257.18	-186.921	1014.76	-1251.77	-214.622	1065.63	-1261.27	-562.553
-1180.63	-326.371	1687.09	-1196.38	-476.139	1684.63	-1329.02	-342.587	1633.69	-1337.86	-423.951	1636.25	-1351.44	-424.206	1510.4	-1413.6	-443.178	1187.96	-1238.98	-395.065	1433.39	-1171.29	-376.089	1205.01	-1384.65	-561.807	1374.6	-1370.38	-259.513	1455.55	-1482.79	-162.225	1299.68	-1528.91	-125.79	1191.19	-1430.51	-173.534	1079.23	-1288.11	-255.227	1145.15	-1257.16	-187.046	1014.41	-1251.7	-214.625	1065.31	-1261.29	-562.517
-1180.55	-326.31	1686.81	-1196.4	-476.091	1684.41	-1329.01	-342.477	1633.4	-1337.8	-423.853	1636.08	-1351.49	-424.105	1510.23	-1413.52	-443.152	1187.69	-1239.01	-395.006	1433.11	-1171.3	-376.017	1204.81	-1384.62	-561.706	1374.37	-1370.34	-259.423	1455.3	-1482.68	-162.219	1299.3	-1528.8	-125.8	1190.82	-1430.4	-173.546	1078.95	-1287.88	-255.207	1144.91	-1259.37	-185.655	1013.39	-1251.55	-214.634	1065.09	-1261.17	-562.442
-1180.52	-326.224	1686.55	-1196.36	-475.99	1684.15	-1328.95	-342.448	1633.11	-1337.79	-423.742	1635.9	-1351.56	-424.043	1510.03	-1413.53	-443.12	1187.49	-1238.93	-394.909	1432.93	-1171.18	-375.977	1204.64	-1384.62	-561.64	1374.16	-1370.32	-259.325	1455.07	-1482.64	-162.218	1298.98	-1528.7	-125.771	1190.36	-1430.21	-173.656	1078.58	-1287.8	-255.188	1144.7	-1257.75	-186.648	1013.69	-1251.48	-214.609	1064.83	-1261.21	-562.378
-1180.49	-326.103	1686.25	-1196.38	-475.887	1683.93	-1328.87	-342.331	1633.01	-1337.75	-423.684	1635.73	-1351.54	-423.999	1509.84	-1413.47	-443.101	1187.26	-1238.88	-394.829	1432.73	-1171.28	-375.891	1204.38	-1384.67	-561.58	1373.97	-1370.34	-259.207	1454.9	-1482.62	-162.177	1298.69	-1528.68	-125.816	1190.05	-1430.17	-173.649	1078.38	-1287.7	-255.16	1144.5	-1257.88	-186.605	1013.34	-1251.32	-214.642	1064.63	-1261.16	-562.307
-1180.39	-325.995	1685.94	-1196.2	-475.786	1683.69	-1328.86	-342.22	1632.95	-1337.64	-423.521	1635.62	-1351.59	-423.909	1509.67	-1413.49	-443.102	1187.09	-1238.78	-394.697	1432.6	-1171.25	-375.839	1204.2	-1384.61	-561.458	1373.73	-1370.34	-259.131	1454.72	-1482.57	-162.152	1298.44	-1528.57	-125.794	1189.73	-1430.1	-173.699	1078.12	-1287.62	-255.149	1144.24	-1259.08	-185.755	1012.66	-1251.23	-214.665	1064.35	-1261.23	-562.245
-1180.2	-325.917	1685.74	-1196.22	-475.706	1683.5	-1328.78	-342.1	1632.8	-1337.65	-423.413	1635.5	-1351.52	-423.825	1509.49	-1413.39	-443.076	1186.91	-1238.76	-394.589	1432.4	-1171.17	-375.742	1204.01	-1384.62	-561.348	1373.58	-1370.35	-259.025	1454.52	-1482.54	-162.065	1298.18	-1528.49	-125.784	1189.47	-1430.02	-173.73	1077.84	-1287.54	-255.159	1144.06	-1259	-185.791	1012.44	-1251.21	-214.694	1064.18	-1261.29	-562.182
-1180.2	-325.783	1685.48	-1196.09	-475.577	1683.29	-1328.73	-341.962	1632.7	-1337.56	-423.296	1635.37	-1351.39	-423.681	1509.29	-1413.32	-443.025	1186.72	-1238.76	-394.42	1432.18	-1171.16	-375.681	1203.84	-1384.65	-561.26	1373.41	-1370.3	-258.937	1454.35	-1482.5	-161.968	1297.95	-1528.55	-125.76	1189.22	-1430.03	-173.749	1077.63	-1287.46	-255.164	1143.86	-1259.02	-185.855	1012.25	-1251.21	-214.695	1063.96	-1261.28	-562.119
-1180.04	-325.689	1685.29	-1195.98	-475.477	1683.1	-1328.65	-341.858	1632.58	-1337.54	-423.167	1635.29	-1351.53	-423.573	1509.17	-1413.29	-442.97	1186.57	-1238.8	-394.221	1432	-1171.28	-375.651	1203.66	-1384.64	-561.156	1373.27	-1370.34	-258.823	1454.2	-1482.49	-161.881	1297.75	-1528.58	-125.725	1189.02	-1430.03	-173.734	1077.44	-1287.47	-255.118	1143.7	-1259	-185.878	1012.02	-1251.18	-214.713	1063.77	-1261.27	-562.027
-1180.01	-325.587	1685.11	-1195.96	-475.398	1682.92	-1328.62	-341.699	1632.51	-1337.5	-423.035	1635.2	-1351.43	-423.442	1509	-1413.2	-442.883	1186.4	-1238.83	-394.139	1431.81	-1171.24	-375.627	1203.5	-1384.71	-561.025	1373.16	-1370.31	-258.709	1454.02	-1482.48	-161.774	1297.59	-1528.56	-125.683	1188.8	-1430.02	-173.756	1077.28	-1287.46	-255.129	1143.5	-1258.49	-186.282	1012.1	-1251.23	-214.695	1063.58	-1261.24	-561.971
-1179.88	-325.46	1684.99	-1195.83	-475.252	1682.75	-1328.57	-341.578	1632.4	-1337.41	-422.897	1635.09	-1351.36	-423.268	1508.85	-1413.15	-442.817	1186.28	-1238.94	-394.001	1431.7	-1171.09	-375.586	1203.4	-1384.7	-560.917	1373.05	-1370.29	-258.586	1453.87	-1482.51	-161.669	1297.44	-1528.64	-125.653	1188.67	-1430.11	-173.762	1077.09	-1287.5	-255.108	1143.35	-1259.08	-185.948	1011.63	-1251.22	-214.688	1063.39	-1261.21	-561.88
-1179.86	-325.32	1684.86	-1195.7	-475.076	1682.63	-1328.52	-341.405	1632.27	-1337.41	-422.757	1635.04	-1351.3	-423.15	1508.71	-1413.12	-442.724	1186.14	-1238.88	-393.918	1431.56	-1171.11	-375.599	1203.26	-1384.65	-560.827	1372.99	-1370.25	-258.472	1453.73	-1482.52	-161.554	1297.31	-1528.65	-125.555	1188.51	-1430.16	-173.727	1076.94	-1287.55	-255.045	1143.25	-1259.14	-185.939	1011.44	-1251.22	-214.687	1063.23	-1261.22	-561.79
-1179.71	-325.181	1684.73	-1195.61	-474.963	1682.51	-1328.49	-341.286	1632.22	-1337.37	-422.638	1634.95	-1351.14	-423.02	1508.64	-1413.1	-442.654	1186.08	-1239.02	-393.843	1431.35	-1171.08	-375.56	1203.17	-1384.73	-560.722	1372.95	-1370.18	-258.361	1453.61	-1482.47	-161.434	1297.17	-1528.65	-125.505	1188.39	-1430.14	-173.717	1076.81	-1287.54	-254.94	1143.15	-1259.17	-185.981	1011.3	-1251.27	-214.659	1063.05	-1261.22	-561.719
-1179.67	-325.04	1684.66	-1195.61	-474.806	1682.43	-1328.45	-341.099	1632.1	-1337.38	-422.512	1634.88	-1351.1	-422.917	1508.55	-1413.07	-442.581	1185.99	-1238.93	-393.825	1431.29	-1171.16	-375.527	1203.04	-1384.71	-560.62	1372.91	-1370.16	-258.227	1453.49	-1482.47	-161.356	1297.06	-1528.65	-125.431	1188.28	-1430.16	-173.699	1076.73	-1287.54	-254.815	1143.06	-1259.25	-185.973	1011.11	-1251.29	-214.635	1062.89	-1261.18	-561.626
-1179.6	-324.887	1684.56	-1195.58	-474.706	1682.35	-1328.42	-341.021	1632.02	-1337.33	-422.393	1634.81	-1350.97	-422.764	1508.46	-1413.04	-442.51	1185.91	-1238.81	-393.69	1431.21	-1171.07	-375.451	1202.95	-1384.72	-560.539	1372.88	-1370.1	-258.15	1453.38	-1482.46	-161.276	1296.95	-1528.65	-125.362	1188.17	-1430.22	-173.592	1076.65	-1287.5	-254.681	1142.95	-1257.87	-186.911	1011.48	-1251.36	-214.579	1062.76	-1261.09	-561.489
-1179.58	-324.718	1684.41	-1195.44	-474.495	1682.26	-1328.35	-340.895	1631.9	-1337.29	-422.25	1634.75	-1350.92	-422.638	1508.36	-1413.08	-442.45	1185.88	-1238.68	-393.604	1431.16	-1171.12	-375.405	1202.85	-1384.72	-560.466	1372.83	-1370.08	-258.034	1453.29	-1482.4	-161.2	1296.89	-1528.67	-125.286	1188.12	-1430.3	-173.536	1076.54	-1287.55	-254.554	1142.83	-1257.86	-186.906	1011.32	-1251.43	-214.459	1062.65	-1261.14	-561.423
-1179.53	-324.563	1684.29	-1195.4	-474.354	1682.19	-1328.26	-340.727	1631.85	-1337.23	-422.095	1634.7	-1350.83	-422.516	1508.3	-1413.05	-442.372	1185.82	-1238.79	-393.536	1431.01	-1171.07	-375.379	1202.79	-1384.7	-560.331	1372.79	-1370	-257.92	1453.18	-1482.4	-161.139	1296.84	-1528.7	-125.238	1188.09	-1430.28	-173.475	1076.43	-1287.58	-254.453	1142.76	-1259.43	-185.803	1010.69	-1251.41	-214.389	1062.49	-1261.08	-561.29
-1179.39	-324.432	1684.15	-1195.31	-474.176	1682.14	-1328.23	-340.594	1631.79	-1337.19	-421.932	1634.68	-1350.83	-422.389	1508.24	-1412.98	-442.292	1185.74	-1238.75	-393.441	1430.9	-1171.04	-375.341	1202.73	-1384.73	-560.255	1372.81	-1369.91	-257.864	1453.12	-1482.42	-161.084	1296.81	-1528.69	-125.15	1188.05	-1430.34	-173.424	1076.43	-1287.53	-254.417	1142.66	-1259.47	-185.749	1010.56	-1251.48	-214.318	1062.42	-1261.08	-561.187
-1179.33	-324.258	1684.05	-1195.15	-474.016	1682.04	-1328.19	-340.443	1631.76	-1337.09	-421.795	1634.67	-1350.75	-422.274	1508.15	-1412.99	-442.188	1185.73	-1238.62	-393.392	1430.83	-1171.02	-375.333	1202.65	-1384.68	-560.157	1372.72	-1369.81	-257.772	1453.04	-1482.38	-160.974	1296.77	-1528.69	-125.093	1188.05	-1430.29	-173.365	1076.36	-1287.58	-254.34	1142.55	-1259.45	-185.666	1010.5	-1251.42	-214.281	1062.33	-1260.96	-561.066
-1179.28	-324.122	1683.91	-1195.18	-473.878	1682	-1328.16	-340.293	1631.71	-1337.08	-421.627	1634.7	-1350.73	-422.182	1508.13	-1412.92	-442.047	1185.64	-1238.47	-393.353	1430.78	-1170.93	-375.284	1202.61	-1384.71	-560.036	1372.67	-1369.67	-257.663	1452.92	-1482.33	-160.921	1296.73	-1528.68	-125.005	1188.02	-1430.35	-173.274	1076.33	-1287.53	-254.33	1142.47	-1259.51	-185.6	1010.45	-1251.46	-214.261	1062.22	-1260.99	-561.01
-1179.13	-323.946	1683.76	-1195.08	-473.743	1681.91	-1328.05	-340.155	1631.6	-1337.02	-421.482	1634.67	-1350.69	-422.058	1508.06	-1412.94	-441.92	1185.6	-1238.48	-393.293	1430.69	-1171	-375.268	1202.48	-1384.67	-559.907	1372.59	-1369.63	-257.593	1452.87	-1482.3	-160.816	1296.68	-1528.67	-124.881	1188.01	-1430.32	-173.212	1076.29	-1287.6	-254.301	1142.4	-1259.57	-185.546	1010.35	-1251.42	-214.186	1062.13	-1260.99	-560.925
-1179.05	-323.813	1683.54	-1194.99	-473.581	1681.79	-1328.03	-339.996	1631.65	-1336.96	-421.337	1634.67	-1350.65	-422.008	1507.99	-1412.91	-441.769	1185.5	-1238.43	-393.178	1430.56	-1170.87	-375.222	1202.39	-1384.69	-559.787	1372.54	-1369.52	-257.486	1452.78	-1482.21	-160.722	1296.61	-1528.64	-124.764	1187.94	-1430.41	-173.126	1076.22	-1287.57	-254.221	1142.33	-1259.55	-185.532	1010.24	-1251.42	-214.178	1062.05	-1260.85	-560.842
-1178.95	-323.686	1683.37	-1194.88	-473.439	1681.72	-1327.96	-339.897	1631.58	-1336.94	-421.224	1634.63	-1350.64	-421.922	1507.93	-1412.89	-441.612	1185.42	-1238.22	-393.098	1430.5	-1170.94	-375.171	1202.26	-1384.69	-559.681	1372.45	-1369.37	-257.36	1452.67	-1482.13	-160.594	1296.57	-1528.53	-124.634	1187.88	-1430.36	-173.08	1076.15	-1287.59	-254.24	1142.22	-1259.57	-185.512	1010.12	-1251.42	-214.17	1061.92	-1260.84	-560.79
-1178.82	-323.564	1683.18	-1194.84	-473.339	1681.56	-1327.93	-339.813	1631.53	-1336.89	-421.097	1634.61	-1350.58	-421.834	1507.87	-1412.96	-441.478	1185.35	-1238.11	-393.045	1430.32	-1170.91	-375.15	1202.11	-1384.75	-559.55	1372.38	-1369.21	-257.248	1452.59	-1482.01	-160.456	1296.5	-1528.37	-124.546	1187.8	-1430.28	-173.039	1076.07	-1287.54	-254.193	1142.1	-1259.51	-185.522	1009.99	-1251.45	-214.117	1061.82	-1260.85	-560.707
-1178.67	-323.436	1682.99	-1194.73	-473.176	1681.43	-1327.84	-339.647	1631.48	-1336.72	-420.988	1634.55	-1350.59	-421.768	1507.77	-1413.01	-441.341	1185.25	-1238.14	-393.043	1430.16	-1170.82	-375.157	1201.98	-1384.7	-559.426	1372.24	-1369.07	-257.15	1452.48	-1481.93	-160.335	1296.45	-1528.24	-124.398	1187.78	-1430.36	-172.949	1075.95	-1287.46	-254.138	1141.99	-1259.5	-185.505	1009.86	-1251.35	-214.101	1061.68	-1260.9	-560.643
-1178.52	-323.335	1682.73	-1194.61	-473.07	1681.27	-1327.74	-339.621	1631.33	-1336.62	-420.904	1634.5	-1350.48	-421.655	1507.64	-1413.04	-441.194	1185.15	-1238.01	-392.994	1430.09	-1170.82	-375.109	1201.82	-1384.83	-559.309	1372.17	-1368.9	-256.999	1452.34	-1481.76	-160.161	1296.36	-1528.16	-124.256	1187.64	-1430.27	-172.91	1075.88	-1287.45	-254.066	1141.89	-1259.47	-185.489	1009.72	-1251.35	-214.069	1061.55	-1260.93	-560.57
-1178.38	-323.231	1682.5	-1194.48	-473.018	1681.08	-1327.54	-339.514	1631.09	-1336.55	-420.827	1634.44	-1350.34	-421.551	1507.48	-1413.08	-441.101	1185.04	-1238.01	-392.987	1429.91	-1170.82	-375.087	1201.62	-1384.83	-559.196	1372.02	-1368.72	-256.9	1452.2	-1481.57	-160.007	1296.24	-1527.96	-124.091	1187.54	-1430.14	-172.774	1075.76	-1287.35	-253.973	1141.8	-1259.4	-185.478	1009.59	-1251.3	-214.041	1061.44	-1261.04	-560.489
-1178.25	-323.127	1682.27	-1194.27	-472.916	1680.88	-1327.46	-339.453	1630.89	-1336.43	-420.792	1634.39	-1350.16	-421.432	1507.35	-1413.19	-440.977	1184.96	-1237.96	-392.987	1429.72	-1170.81	-375.12	1201.43	-1384.91	-559.068	1371.93	-1368.52	-256.777	1452.1	-1481.41	-159.834	1296.13	-1527.85	-123.943	1187.45	-1430.06	-172.684	1075.63	-1287.28	-253.924	1141.69	-1259.28	-185.468	1009.43	-1251.19	-214.028	1061.29	-1261.02	-560.444
-1177.97	-323.06	1681.97	-1194.01	-472.795	1680.67	-1327.32	-339.419	1630.97	-1336.25	-420.718	1634.26	-1350.03	-421.329	1507.2	-1413.25	-440.88	1184.83	-1238	-392.915	1429.51	-1170.82	-375.159	1201.28	-1384.98	-558.993	1371.78	-1368.4	-256.691	1451.96	-1481.32	-159.661	1296.02	-1527.64	-123.764	1187.28	-1429.97	-172.543	1075.53	-1287.18	-253.826	1141.56	-1259.21	-185.443	1009.3	-1251.08	-213.986	1061.1	-1261.14	-560.408
-1177.84	-322.97	1681.72	-1193.77	-472.707	1680.41	-1327.19	-339.332	1630.94	-1336.09	-420.667	1634.21	-1349.96	-421.211	1507.03	-1413.27	-440.784	1184.72	-1237.9	-392.866	1429.32	-1171.04	-375.179	1201.03	-1384.98	-558.853	1371.64	-1368.26	-256.579	1451.81	-1481.1	-159.469	1295.87	-1527.49	-123.577	1187.14	-1429.78	-172.428	1075.41	-1287.06	-253.72	1141.41	-1259.1	-185.396	1009.14	-1250.97	-213.943	1060.97	-1261.14	-560.369
-1177.68	-322.911	1681.45	-1193.6	-472.689	1680.18	-1327.05	-339.314	1630.85	-1335.98	-420.62	1634.13	-1349.73	-421.12	1506.87	-1413.34	-440.699	1184.58	-1237.92	-392.855	1429.07	-1170.94	-375.216	1200.85	-1385.03	-558.759	1371.5	-1368.11	-256.514	1451.64	-1480.93	-159.284	1295.7	-1527.3	-123.417	1187.09	-1429.65	-172.264	1075.21	-1287.03	-253.636	1141.24	-1258.98	-185.376	1008.98	-1250.86	-213.885	1060.83	-1261.1	-560.306
-1177.43	-322.858	1681.16	-1193.37	-472.642	1679.93	-1326.88	-339.185	1630.81	-1335.77	-420.584	1634.01	-1349.97	-421.07	1506.81	-1413.32	-440.613	1184.43	-1237.93	-392.829	1428.92	-1170.94	-375.225	1200.62	-1385.05	-558.68	1371.37	-1368	-256.397	1451.53	-1480.75	-159.125	1295.54	-1527.19	-123.213	1186.87	-1429.44	-172.13	1075.06	-1286.84	-253.598	1141.06	-1258.83	-185.314	1008.79	-1250.78	-213.862	1060.62	-1261.12	-560.279
-1177.25	-322.806	1680.9	-1193.14	-472.581	1679.72	-1326.75	-339.15	1630.73	-1335.61	-420.503	1633.95	-1349.56	-420.951	1506.63	-1413.39	-440.535	1184.3	-1237.89	-392.827	1428.72	-1170.93	-375.262	1200.4	-1385.1	-558.596	1371.28	-1367.87	-256.307	1451.33	-1480.66	-158.974	1295.42	-1527.03	-123.044	1186.88	-1429.36	-171.982	1074.9	-1286.79	-253.54	1140.83	-1258.74	-185.277	1008.56	-1250.66	-213.832	1060.4	-1261.13	-560.268
-1176.93	-322.782	1680.64	-1192.93	-472.52	1679.49	-1326.56	-339.164	1630.56	-1335.47	-420.457	1633.88	-1349.41	-420.876	1506.5	-1413.39	-440.493	1184.19	-1237.8	-392.756	1428.58	-1171.04	-375.282	1200.21	-1385.14	-558.533	1371.15	-1367.77	-256.244	1451.2	-1480.49	-158.818	1295.26	-1526.91	-122.833	1186.65	-1429.18	-171.864	1074.74	-1286.72	-253.495	1140.62	-1258.64	-185.247	1008.35	-1250.66	-213.778	1060.21	-1261.12	-560.243
-1176.7	-322.758	1680.44	-1192.75	-472.542	1679.29	-1326.38	-339.095	1630.47	-1335.35	-420.402	1633.82	-1349.41	-420.805	1506.39	-1413.38	-440.431	1184.09	-1237.7	-392.729	1428.43	-1171.01	-375.314	1200.07	-1385.15	-558.459	1371.09	-1367.61	-256.189	1451.07	-1480.28	-158.715	1295.13	-1526.76	-122.646	1186.57	-1429.07	-171.752	1074.6	-1286.63	-253.469	1140.39	-1256.4	-186.161	1008.97	-1250.58	-213.789	1059.97	-1261.03	-560.202
-1176.48	-322.715	1680.25	-1192.59	-472.491	1679.07	-1326.19	-339.039	1630.42	-1335.18	-420.348	1633.75	-1349.3	-420.786	1506.28	-1413.34	-440.376	1183.94	-1237.66	-392.728	1428.26	-1170.97	-375.31	1199.86	-1385.13	-558.385	1370.93	-1367.55	-256.137	1450.98	-1480.11	-158.582	1295.02	-1526.58	-122.465	1186.48	-1428.97	-171.693	1074.45	-1286.65	-253.458	1140.16	-1257.13	-185.796	1008.53	-1250.5	-213.773	1059.77	-1261.02	-560.182
-1176.25	-322.714	1680.03	-1192.34	-472.474	1678.88	-1326	-338.944	1630.3	-1334.94	-420.286	1633.64	-1349.14	-420.72	1506.17	-1413.38	-440.347	1183.88	-1237.47	-392.733	1428.11	-1170.91	-375.319	1199.7	-1385.14	-558.342	1370.86	-1367.39	-256.108	1450.83	-1479.94	-158.478	1294.93	-1526.43	-122.274	1186.41	-1428.92	-171.604	1074.36	-1286.5	-253.461	1140.04	-1258.62	-185.172	1007.78	-1250.49	-213.794	1059.57	-1260.97	-560.192
-1176.01	-322.719	1679.87	-1192.12	-472.463	1678.74	-1325.74	-338.937	1630.17	-1334.79	-420.216	1633.57	-1349.1	-420.681	1506.11	-1413.31	-440.299	1183.75	-1237.43	-392.742	1427.92	-1171	-375.307	1199.51	-1385.18	-558.266	1370.76	-1367.26	-256.056	1450.72	-1479.82	-158.378	1294.86	-1526.26	-122.118	1186.3	-1428.82	-171.518	1074.25	-1286.45	-253.445	1139.86	-1258.54	-185.227	1007.56	-1250.35	-213.794	1059.41	-1260.91	-560.187
-1175.81	-322.707	1679.71	-1192.02	-472.488	1678.6	-1325.59	-338.831	1630.07	-1334.58	-420.147	1633.46	-1349.04	-420.644	1506.03	-1413.33	-440.295	1183.66	-1237.15	-392.674	1427.82	-1171.01	-375.341	1199.39	-1385.09	-558.222	1370.67	-1367.15	-256.047	1450.62	-1479.63	-158.287	1294.75	-1526.14	-121.978	1186.24	-1428.79	-171.442	1074.12	-1286.38	-253.426	1139.71	-1258.43	-185.241	1007.42	-1250.28	-213.815	1059.21	-1260.76	-560.161
-1175.52	-322.716	1679.62	-1191.87	-472.457	1678.5	-1325.31	-338.808	1629.94	-1334.37	-420.1	1633.37	-1348.88	-420.557	1505.97	-1413.27	-440.232	1183.59	-1237.19	-392.701	1427.67	-1170.9	-375.312	1199.27	-1385.07	-558.155	1370.6	-1367.01	-255.99	1450.51	-1479.51	-158.171	1294.65	-1526.02	-121.855	1186.15	-1428.67	-171.44	1074.01	-1286.24	-253.454	1139.57	-1258.34	-185.273	1007.22	-1250.21	-213.857	1059.02	-1260.75	-560.116
-1175.27	-322.691	1679.45	-1191.68	-472.442	1678.4	-1325.11	-338.729	1629.93	-1334.23	-420.05	1633.3	-1348.83	-420.525	1505.95	-1413.21	-440.18	1183.52	-1237.09	-392.675	1427.55	-1171	-375.328	1199.07	-1385.04	-558.13	1370.55	-1366.86	-255.932	1450.41	-1479.36	-158.05	1294.59	-1525.89	-121.735	1186.06	-1428.63	-171.374	1073.94	-1286.24	-253.401	1139.42	-1258.3	-185.326	1007.01	-1250.12	-213.878	1058.85	-1260.58	-560.12
-1175.09	-322.699	1679.38	-1191.49	-472.446	1678.29	-1324.89	-338.729	1629.83	-1333.94	-419.994	1633.22	-1348.71	-420.512	1505.9	-1413.18	-440.136	1183.49	-1236.96	-392.682	1427.48	-1170.93	-375.335	1198.97	-1384.99	-558.082	1370.51	-1366.73	-255.895	1450.34	-1479.22	-157.944	1294.51	-1525.75	-121.64	1186	-1428.48	-171.274	1073.88	-1286.12	-253.37	1139.31	-1258.2	-185.358	1006.85	-1250.03	-213.932	1058.68	-1260.49	-560.13
-1174.91	-322.682	1679.26	-1191.35	-472.461	1678.22	-1324.67	-338.692	1629.76	-1333.8	-419.975	1633.18	-1348.58	-420.47	1505.87	-1413.12	-440.125	1183.45	-1236.76	-392.653	1427.42	-1170.83	-375.307	1198.94	-1384.89	-558.04	1370.46	-1366.56	-255.833	1450.29	-1479.13	-157.892	1294.48	-1525.68	-121.559	1185.96	-1428.47	-171.184	1073.81	-1286.05	-253.319	1139.22	-1258.14	-185.403	1006.67	-1249.97	-213.86	1058.53	-1260.37	-560.121
-1174.65	-322.688	1679.17	-1191.1	-472.444	1678.1	-1324.52	-338.609	1629.71	-1333.64	-419.968	1633.12	-1348.44	-420.419	1505.83	-1413.04	-440.092	1183.4	-1236.63	-392.66	1427.3	-1170.82	-375.292	1198.82	-1384.87	-557.98	1370.47	-1366.39	-255.732	1450.21	-1478.98	-157.825	1294.43	-1525.48	-121.471	1185.91	-1428.36	-171.167	1073.71	-1285.95	-253.297	1139.06	-1258.1	-185.393	1006.54	-1249.83	-213.914	1058.39	-1260.3	-560.087
-1174.48	-322.684	1679.1	-1190.9	-472.435	1677.99	-1324.3	-338.598	1629.59	-1333.41	-419.943	1633.1	-1348.22	-420.384	1505.76	-1412.88	-440.034	1183.35	-1236.62	-392.668	1427.22	-1170.71	-375.243	1198.72	-1384.72	-557.923	1370.38	-1366.19	-255.74	1450.17	-1478.85	-157.756	1294.37	-1525.45	-121.44	1185.92	-1428.3	-171.101	1073.69	-1285.84	-253.283	1138.97	-1258.09	-185.398	1006.39	-1249.74	-213.892	1058.22	-1260.25	-560.066
-1174.29	-322.687	1679.01	-1190.7	-472.417	1677.91	-1324.13	-338.607	1629.52	-1333.31	-419.916	1633.08	-1348.1	-420.341	1505.71	-1412.82	-440.028	1183.35	-1236.39	-392.638	1427.15	-1170.67	-375.229	1198.66	-1384.65	-557.876	1370.35	-1366.04	-255.7	1450.15	-1478.71	-157.749	1294.37	-1525.32	-121.405	1185.9	-1428.17	-171.089	1073.63	-1285.66	-253.284	1138.82	-1258.02	-185.401	1006.21	-1249.73	-213.896	1058.09	-1260.23	-560.071
-1174.05	-322.695	1678.92	-1190.53	-472.438	1677.8	-1323.94	-338.611	1629.58	-1333.11	-419.914	1633.06	-1347.9	-420.277	1505.68	-1412.7	-439.985	1183.31	-1236.27	-392.623	1427.08	-1170.59	-375.185	1198.57	-1384.51	-557.815	1370.3	-1365.81	-255.666	1450.1	-1478.56	-157.712	1294.35	-1525.15	-121.373	1185.87	-1428.16	-171.043	1073.55	-1285.54	-253.251	1138.7	-1258.1	-185.371	1006.07	-1249.64	-213.93	1057.87	-1260.06	-560.025
-1173.87	-322.715	1678.89	-1190.33	-472.424	1677.75	-1323.81	-338.574	1629.65	-1332.92	-419.886	1633.02	-1347.81	-420.25	1505.63	-1412.58	-439.937	1183.26	-1236.11	-392.593	1426.99	-1170.61	-375.215	1198.44	-1384.35	-557.768	1370.26	-1365.7	-255.638	1450.05	-1478.46	-157.67	1294.35	-1525.07	-121.366	1185.86	-1428.03	-171.075	1073.46	-1285.47	-253.3	1138.56	-1258.06	-185.415	1005.94	-1249.57	-213.945	1057.74	-1259.92	-560.003
-1173.72	-322.727	1678.85	-1190.22	-472.449	1677.7	-1323.6	-338.569	1629.64	-1332.83	-419.865	1633	-1347.48	-420.189	1505.52	-1412.46	-439.935	1183.2	-1235.99	-392.603	1426.92	-1170.48	-375.237	1198.38	-1384.26	-557.689	1370.22	-1365.52	-255.615	1449.99	-1478.29	-157.675	1294.29	-1524.94	-121.349	1185.83	-1428	-171.116	1073.41	-1285.42	-253.257	1138.47	-1258.04	-185.471	1005.78	-1249.55	-213.973	1057.62	-1259.84	-559.986
-1173.54	-322.74	1678.8	-1190.13	-472.479	1677.67	-1323.43	-338.522	1629.6	-1332.6	-419.825	1632.91	-1347.35	-420.147	1505.48	-1412.32	-439.888	1183.16	-1235.83	-392.561	1426.87	-1170.39	-375.208	1198.3	-1384.14	-557.668	1370.16	-1365.4	-255.564	1449.95	-1478.24	-157.662	1294.27	-1524.85	-121.385	1185.79	-1427.86	-171.205	1073.36	-1285.26	-253.319	1138.44	-1257.95	-185.563	1005.68	-1249.45	-214.031	1057.53	-1259.72	-559.997
-1173.37	-322.735	1678.78	-1189.93	-472.465	1677.6	-1323.28	-338.516	1629.59	-1332.53	-419.808	1632.89	-1347.16	-420.101	1505.46	-1412.2	-439.857	1183.14	-1235.76	-392.585	1426.8	-1170.18	-375.216	1198.27	-1384.04	-557.636	1370.13	-1365.12	-255.51	1449.85	-1478.08	-157.693	1294.2	-1524.75	-121.412	1185.75	-1427.79	-171.243	1073.24	-1285.11	-253.408	1138.36	-1257.82	-185.635	1005.64	-1249.38	-214.094	1057.49	-1259.59	-559.974
-1173.16	-322.726	1678.73	-1189.81	-472.431	1677.56	-1323.11	-338.527	1629.47	-1332.38	-419.783	1632.82	-1346.95	-420.07	1505.4	-1412.12	-439.877	1183.09	-1235.38	-392.645	1426.78	-1170.17	-375.26	1198.11	-1383.95	-557.6	1370.11	-1365	-255.475	1449.77	-1477.91	-157.663	1294.14	-1524.69	-121.408	1185.73	-1427.72	-171.329	1073.22	-1285.03	-253.519	1138.3	-1257.73	-185.651	1005.61	-1249.32	-214.182	1057.47	-1259.48	-559.983
-1173	-322.74	1678.65	-1189.73	-472.452	1677.53	-1322.93	-338.499	1629.43	-1332.17	-419.738	1632.73	-1346.81	-420.014	1505.34	-1412.01	-439.842	1183.08	-1235.22	-392.606	1426.75	-1170.1	-375.27	1198.03	-1383.86	-557.59	1370.07	-1364.79	-255.424	1449.72	-1477.79	-157.668	1294.07	-1524.59	-121.432	1185.71	-1427.61	-171.343	1073.21	-1285	-253.582	1138.27	-1257.63	-185.691	1005.59	-1249.17	-214.257	1057.42	-1259.37	-559.996
-1172.84	-322.724	1678.58	-1189.49	-472.442	1677.48	-1322.8	-338.439	1629.35	-1332.01	-419.74	1632.67	-1346.59	-420.009	1505.3	-1411.93	-439.834	1183.04	-1235.15	-392.628	1426.66	-1169.95	-375.266	1198.01	-1383.66	-557.559	1369.97	-1364.6	-255.419	1449.64	-1477.59	-157.658	1294.01	-1524.42	-121.439	1185.6	-1427.55	-171.319	1073.18	-1284.89	-253.655	1138.21	-1257.46	-185.72	1005.58	-1249.09	-214.251	1057.41	-1259.26	-559.996
-1172.75	-322.698	1678.52	-1189.37	-472.433	1677.46	-1322.61	-338.438	1629.26	-1331.8	-419.711	1632.57	-1346.38	-419.998	1505.23	-1411.84	-439.823	1183.01	-1234.92	-392.691	1426.61	-1169.86	-375.237	1197.92	-1383.62	-557.542	1369.96	-1364.48	-255.424	1449.58	-1477.49	-157.662	1293.98	-1524.34	-121.452	1185.57	-1427.43	-171.364	1073.14	-1284.78	-253.694	1138.18	-1257.29	-185.772	1005.57	-1249	-214.265	1057.37	-1259.09	-560.028
-1172.46	-322.714	1678.45	-1189.23	-472.437	1677.36	-1322.45	-338.438	1629.19	-1331.64	-419.718	1632.5	-1346.27	-420.013	1505.17	-1411.71	-439.793	1182.94	-1234.77	-392.673	1426.59	-1169.74	-375.263	1197.84	-1383.52	-557.529	1369.88	-1364.32	-255.432	1449.54	-1477.32	-157.641	1293.93	-1524.16	-121.471	1185.52	-1427.31	-171.337	1073.04	-1284.71	-253.725	1138.14	-1257.17	-185.742	1005.51	-1248.84	-214.283	1057.33	-1258.95	-560.021
-1172.37	-322.7	1678.37	-1188.98	-472.416	1677.27	-1322.29	-338.46	1629.12	-1331.47	-419.707	1632.46	-1346.1	-420.015	1505.14	-1411.7	-439.763	1182.9	-1234.63	-392.731	1426.53	-1169.63	-375.23	1197.74	-1383.35	-557.494	1369.8	-1364.16	-255.446	1449.52	-1477.13	-157.642	1293.87	-1524	-121.506	1185.48	-1427.1	-171.303	1073.01	-1284.55	-253.729	1138.07	-1257.04	-185.714	1005.46	-1248.68	-214.288	1057.28	-1258.84	-560.038
-1172.19	-322.692	1678.27	-1188.73	-472.379	1677.21	-1322.09	-338.389	1629.08	-1331.27	-419.713	1632.4	-1345.97	-420.041	1505.07	-1411.51	-439.709	1182.82	-1234.57	-392.787	1426.41	-1169.59	-375.205	1197.66	-1383.22	-557.465	1369.73	-1364.05	-255.477	1449.49	-1477.03	-157.666	1293.85	-1523.89	-121.503	1185.44	-1426.92	-171.269	1072.94	-1284.4	-253.728	1138	-1256.91	-185.687	1005.43	-1248.56	-214.269	1057.26	-1258.67	-560.033
-1171.96	-322.718	1678.18	-1188.48	-472.394	1677.09	-1321.89	-338.453	1629.02	-1331.11	-419.721	1632.35	-1345.82	-420.068	1504.97	-1411.36	-439.659	1182.74	-1234.32	-392.756	1426.39	-1169.45	-375.143	1197.52	-1383.09	-557.473	1369.67	-1363.95	-255.473	1449.48	-1476.9	-157.668	1293.82	-1523.66	-121.507	1185.42	-1426.72	-171.245	1072.92	-1284.21	-253.791	1137.92	-1256.72	-185.627	1005.42	-1248.32	-214.274	1057.21	-1258.54	-560.007
-1171.83	-322.723	1678.1	-1188.39	-472.417	1677	-1321.75	-338.474	1628.95	-1330.94	-419.745	1632.27	-1345.72	-420.086	1504.93	-1411.24	-439.67	1182.66	-1234.12	-392.717	1426.29	-1169.4	-375.166	1197.42	-1383	-557.43	1369.56	-1363.86	-255.477	1449.48	-1476.75	-157.724	1293.82	-1523.55	-121.502	1185.41	-1426.55	-171.184	1072.89	-1284.11	-253.798	1137.82	-1256.5	-185.588	1005.41	-1248.1	-214.275	1057.18	-1258.4	-559.992
-1171.65	-322.746	1678.02	-1188.19	-472.504	1676.83	-1321.66	-338.503	1628.93	-1330.75	-419.786	1632.21	-1345.63	-420.069	1504.88	-1411.16	-439.63	1182.58	-1233.9	-392.669	1426.19	-1169.3	-375.163	1197.35	-1382.92	-557.388	1369.48	-1363.67	-255.445	1449.44	-1476.68	-157.751	1293.8	-1523.37	-121.484	1185.36	-1426.34	-171.189	1072.83	-1283.96	-253.801	1137.79	-1256.34	-185.533	1005.42	-1247.93	-214.221	1057.17	-1258.23	-559.968
-1171.47	-322.776	1677.94	-1187.87	-472.449	1676.72	-1321.46	-338.559	1628.88	-1330.64	-419.818	1632.16	-1345.55	-420.038	1504.78	-1411.05	-439.619	1182.52	-1233.75	-392.593	1426.07	-1169.38	-375.14	1197.19	-1382.85	-557.346	1369.39	-1363.57	-255.386	1449.39	-1476.5	-157.68	1293.76	-1523.15	-121.447	1185.29	-1426.15	-171.147	1072.82	-1283.82	-253.754	1137.77	-1256.21	-185.498	1005.39	-1247.78	-214.207	1057.15	-1258.12	-559.942
-1171.33	-322.828	1677.91	-1187.69	-472.493	1676.6	-1321.3	-338.574	1628.84	-1330.43	-419.825	1632.05	-1345.48	-420.002	1504.73	-1410.92	-439.56	1182.41	-1233.57	-392.59	1425.97	-1169.23	-375.147	1197.12	-1382.74	-557.321	1369.29	-1363.42	-255.321	1449.3	-1476.36	-157.637	1293.66	-1523.07	-121.434	1185.2	-1425.99	-171.091	1072.75	-1283.66	-253.701	1137.74	-1256.05	-185.5	1005.35	-1247.59	-214.174	1057.1	-1257.9	-559.876
-1171.2	-322.857	1677.83	-1187.62	-472.565	1676.48	-1321.15	-338.585	1628.77	-1330.29	-419.814	1631.97	-1345.28	-419.949	1504.61	-1410.85	-439.519	1182.38	-1233.53	-392.587	1425.84	-1169.21	-375.216	1197.01	-1382.65	-557.311	1369.24	-1363.25	-255.244	1449.2	-1476.23	-157.568	1293.53	-1522.94	-121.345	1185.11	-1425.88	-171.046	1072.68	-1283.53	-253.639	1137.71	-1255.94	-185.498	1005.24	-1247.43	-214.18	1057.02	-1257.81	-559.862
-1171.05	-322.903	1677.75	-1187.44	-472.56	1676.35	-1320.95	-338.565	1628.68	-1330.14	-419.821	1631.87	-1345.2	-419.907	1504.57	-1410.75	-439.505	1182.31	-1233.42	-392.512	1425.74	-1169.18	-375.217	1196.89	-1382.57	-557.271	1369.2	-1363.08	-255.161	1449.06	-1476.03	-157.436	1293.39	-1522.81	-121.25	1184.95	-1425.77	-171.005	1072.57	-1283.35	-253.663	1137.61	-1255.83	-185.544	1005.15	-1247.35	-214.206	1056.91	-1257.71	-559.833
-1170.84	-322.958	1677.65	-1187.43	-472.66	1676.24	-1320.82	-338.546	1628.66	-1330.03	-419.798	1631.77	-1344.98	-419.842	1504.48	-1410.62	-439.513	1182.21	-1233.25	-392.498	1425.65	-1169.17	-375.236	1196.8	-1382.42	-557.227	1369.18	-1362.96	-255.1	1448.92	-1475.88	-157.322	1293.28	-1522.63	-121.159	1184.75	-1425.61	-171.003	1072.4	-1283.23	-253.667	1137.51	-1255.65	-185.583	1005.01	-1247.26	-214.171	1056.82	-1257.57	-559.799
-1170.68	-323.005	1677.57	-1187.24	-472.627	1676.1	-1320.68	-338.531	1628.53	-1329.98	-419.747	1631.67	-1344.92	-419.771	1504.42	-1410.59	-439.501	1182.18	-1233.4	-392.449	1425.52	-1169.24	-375.269	1196.71	-1382.37	-557.207	1369.13	-1362.83	-255.033	1448.81	-1475.71	-157.222	1293.1	-1522.42	-121.046	1184.58	-1425.57	-170.948	1072.29	-1283.12	-253.668	1137.38	-1255.51	-185.609	1004.85	-1247.17	-214.217	1056.61	-1257.53	-559.749
-1170.47	-323.033	1677.52	-1187.22	-472.661	1676	-1320.49	-338.373	1628.4	-1329.82	-419.662	1631.57	-1344.83	-419.719	1504.36	-1410.48	-439.506	1182.08	-1233.15	-392.42	1425.46	-1169.21	-375.309	1196.61	-1382.32	-557.225	1369.12	-1362.67	-254.991	1448.69	-1475.57	-157.109	1292.98	-1522.21	-120.955	1184.46	-1425.41	-170.959	1072.17	-1283.01	-253.622	1137.21	-1255.45	-185.655	1004.66	-1247.08	-214.184	1056.47	-1257.5	-559.704
-1170.4	-323.029	1677.43	-1187.15	-472.659	1675.93	-1320.33	-338.266	1628.41	-1329.76	-419.546	1631.49	-1344.76	-419.674	1504.28	-1410.37	-439.516	1182.08	-1233.18	-392.384	1425.31	-1169.03	-375.337	1196.55	-1382.17	-557.171	1369.04	-1362.58	-254.93	1448.57	-1475.44	-157.022	1292.89	-1522.09	-120.908	1184.3	-1425.32	-170.918	1072	-1282.91	-253.665	1137.04	-1255.28	-185.737	1004.44	-1246.89	-214.217	1056.28	-1257.36	-559.63
-1170.21	-323.017	1677.36	-1187.18	-472.668	1675.86	-1320.19	-338.182	1628.3	-1329.7	-419.436	1631.42	-1344.69	-419.629	1504.21	-1410.36	-439.581	1181.96	-1232.99	-392.37	1425.21	-1169.08	-375.36	1196.47	-1382.11	-557.164	1369.03	-1362.51	-254.91	1448.49	-1475.26	-156.947	1292.73	-1521.96	-120.844	1184.19	-1425.27	-170.887	1071.9	-1282.76	-253.662	1136.88	-1255.21	-185.763	1004.26	-1246.82	-214.231	1056.09	-1257.45	-559.608
-1170.05	-323.044	1677.19	-1187.12	-472.616	1675.77	-1320.05	-338.09	1628.12	-1329.66	-419.32	1631.35	-1344.44	-419.544	1504.05	-1410.28	-439.581	1181.89	-1233.09	-392.347	1425.07	-1168.92	-375.38	1196.4	-1382.1	-557.129	1368.97	-1362.4	-254.853	1448.37	-1475.19	-156.914	1292.61	-1521.87	-120.782	1184.07	-1425.09	-170.849	1071.76	-1282.61	-253.603	1136.76	-1255.16	-185.797	1004.08	-1246.67	-214.305	1055.93	-1257.3	-559.545
-1169.87	-322.978	1677.11	-1187.19	-472.601	1675.73	-1319.95	-338.073	1628.04	-1329.59	-419.198	1631.27	-1344.51	-419.518	1504.01	-1410.2	-439.603	1181.79	-1233.07	-392.358	1425.01	-1168.91	-375.379	1196.32	-1382.1	-557.136	1368.92	-1362.4	-254.83	1448.27	-1475.1	-156.867	1292.48	-1521.71	-120.733	1183.94	-1425.09	-170.832	1071.67	-1282.51	-253.653	1136.62	-1255.1	-185.865	1003.91	-1246.56	-214.329	1055.8	-1257.39	-559.51
-1169.83	-322.9	1676.97	-1187.12	-472.512	1675.66	-1319.84	-337.88	1628.01	-1329.57	-419.108	1631.21	-1344.44	-419.466	1503.92	-1410.09	-439.622	1181.73	-1233.08	-392.346	1424.91	-1168.69	-375.353	1196.34	-1381.96	-557.106	1368.81	-1362.34	-254.824	1448.19	-1475	-156.859	1292.35	-1521.65	-120.729	1183.81	-1424.95	-170.893	1071.54	-1282.4	-253.656	1136.54	-1255.05	-185.891	1003.82	-1246.49	-214.386	1055.62	-1257.25	-559.48
-1169.71	-322.848	1676.89	-1187.07	-472.426	1675.62	-1319.87	-337.787	1627.93	-1329.53	-419.014	1631.18	-1344.42	-419.439	1503.85	-1410.07	-439.667	1181.65	-1233.03	-392.354	1424.84	-1168.6	-375.332	1196.25	-1381.94	-557.08	1368.74	-1362.32	-254.806	1448.1	-1474.97	-156.862	1292.25	-1521.67	-120.737	1183.74	-1424.91	-170.869	1071.4	-1282.36	-253.676	1136.45	-1254.95	-185.973	1003.7	-1246.4	-214.414	1055.51	-1257.25	-559.473
-1169.71	-322.734	1676.77	-1187.07	-472.37	1675.56	-1319.75	-337.766	1627.69	-1329.44	-418.947	1631.07	-1344.42	-419.42	1503.76	-1409.89	-439.726	1181.5	-1233.18	-392.324	1424.77	-1168.53	-375.312	1196.19	-1381.92	-557.093	1368.68	-1362.25	-254.744	1447.94	-1474.96	-156.859	1292.15	-1521.7	-120.747	1183.66	-1424.89	-170.938	1071.3	-1282.3	-253.66	1136.34	-1254.87	-186.054	1003.57	-1246.41	-214.458	1055.43	-1257.2	-559.439
-1169.7	-322.636	1676.64	-1187.03	-472.265	1675.49	-1319.77	-337.69	1627.68	-1329.46	-418.882	1631.03	-1344.31	-419.366	1503.67	-1409.82	-439.755	1181.43	-1233.02	-392.295	1424.74	-1168.5	-375.308	1196.14	-1381.88	-557.102	1368.61	-1362.24	-254.72	1447.86	-1474.89	-156.866	1292.04	-1521.69	-120.757	1183.54	-1424.82	-171.051	1071.17	-1282.35	-253.69	1136.24	-1254.88	-186.063	1003.47	-1246.4	-214.534	1055.35	-1257.2	-559.402
-1169.71	-322.53	1676.51	-1187.04	-472.196	1675.44	-1319.75	-337.66	1627.6	-1329.39	-418.851	1630.94	-1344.27	-419.323	1503.56	-1409.74	-439.783	1181.33	-1233.12	-392.273	1424.62	-1168.42	-375.273	1196.08	-1381.85	-557.115	1368.53	-1362.18	-254.688	1447.74	-1474.85	-156.903	1291.91	-1521.64	-120.786	1183.46	-1424.8	-171.136	1071.09	-1282.36	-253.747	1136.11	-1254.92	-186.112	1003.39	-1246.39	-214.618	1055.21	-1257.16	-559.384
-1169.69	-322.431	1676.41	-1187.05	-472.13	1675.38	-1319.82	-337.625	1627.5	-1329.38	-418.821	1630.87	-1344.3	-419.334	1503.52	-1409.72	-439.835	1181.28	-1233.04	-392.304	1424.52	-1168.3	-375.278	1196	-1381.8	-557.127	1368.47	-1362.12	-254.647	1447.6	-1474.84	-156.939	1291.8	-1521.6	-120.837	1183.3	-1424.89	-171.178	1070.94	-1282.4	-253.846	1136.03	-1254.96	-186.241	1003.24	-1246.41	-214.698	1055.05	-1257.16	-559.395
-1169.8	-322.297	1676.35	-1186.97	-471.996	1675.35	-1319.84	-337.61	1627.37	-1329.36	-418.811	1630.78	-1344.2	-419.312	1503.38	-1409.68	-439.842	1181.2	-1233.01	-392.254	1424.44	-1168.24	-375.312	1195.94	-1381.64	-557.148	1368.36	-1362.05	-254.618	1447.47	-1474.86	-156.964	1291.69	-1521.66	-120.896	1183.17	-1424.88	-171.265	1070.83	-1282.38	-253.919	1135.84	-1255.06	-186.365	1003.06	-1246.46	-214.82	1054.89	-1257.04	-559.377
-1169.86	-322.171	1676.29	-1186.91	-471.937	1675.28	-1319.82	-337.582	1627.26	-1329.33	-418.778	1630.65	-1344.14	-419.283	1503.3	-1409.67	-439.877	1181.09	-1233.01	-392.255	1424.32	-1168.09	-375.292	1195.83	-1381.62	-557.193	1368.31	-1361.98	-254.624	1447.31	-1474.82	-156.981	1291.54	-1521.59	-120.912	1183.04	-1424.88	-171.376	1070.71	-1282.32	-254.003	1135.72	-1255.08	-186.499	1002.85	-1246.49	-214.95	1054.74	-1256.98	-559.348
-1169.89	-322.136	1676.22	-1186.93	-471.858	1675.2	-1319.85	-337.568	1627.13	-1329.29	-418.751	1630.5	-1344.08	-419.258	1503.2	-1409.58	-439.909	1181	-1233.05	-392.3	1424.22	-1168.06	-375.292	1195.74	-1381.54	-557.221	1368.22	-1362.01	-254.626	1447.24	-1474.83	-156.977	1291.44	-1521.57	-120.962	1182.87	-1424.89	-171.428	1070.56	-1282.31	-254.075	1135.59	-1255.07	-186.647	1002.67	-1246.55	-215.064	1054.56	-1256.95	-559.355
-1169.97	-321.987	1676.14	-1186.87	-471.752	1675.12	-1319.88	-337.484	1626.98	-1329.24	-418.743	1630.35	-1344.04	-419.274	1503.09	-1409.57	-439.919	1180.89	-1233	-392.335	1424.12	-1167.86	-375.358	1195.67	-1381.39	-557.24	1368.14	-1362.03	-254.641	1447.12	-1474.78	-156.977	1291.28	-1521.51	-121.023	1182.71	-1424.82	-171.479	1070.41	-1282.33	-254.175	1135.45	-1255.1	-186.761	1002.52	-1246.59	-215.14	1054.39	-1256.87	-559.332
-1169.9	-321.922	1676.07	-1186.89	-471.67	1675.04	-1319.83	-337.513	1626.79	-1329.19	-418.707	1630.22	-1344.05	-419.308	1503.01	-1409.57	-439.948	1180.77	-1233	-392.317	1423.99	-1167.74	-375.372	1195.6	-1381.38	-557.282	1368.05	-1361.93	-254.65	1446.99	-1474.74	-156.997	1291.13	-1521.47	-121.067	1182.56	-1424.78	-171.615	1070.2	-1282.27	-254.234	1135.34	-1255.06	-186.876	1002.41	-1246.52	-215.275	1054.25	-1256.83	-559.325
-1170	-321.808	1675.93	-1186.93	-471.618	1674.97	-1319.93	-337.415	1626.69	-1329.19	-418.638	1630.1	-1343.95	-419.277	1502.87	-1409.57	-439.99	1180.66	-1233.08	-392.375	1423.88	-1167.71	-375.411	1195.46	-1381.18	-557.283	1368.03	-1361.96	-254.648	1446.88	-1474.78	-157.063	1291	-1521.48	-121.124	1182.41	-1424.79	-171.614	1070.07	-1282.3	-254.292	1135.2	-1255	-186.946	1002.25	-1246.56	-215.314	1054.16	-1256.73	-559.302
-1169.94	-321.76	1675.78	-1186.91	-471.531	1674.91	-1319.88	-337.377	1626.53	-1329.16	-418.603	1629.99	-1343.97	-419.271	1502.78	-1409.53	-440.035	1180.56	-1232.88	-392.371	1423.83	-1167.5	-375.38	1195.41	-1381.26	-557.324	1367.91	-1361.9	-254.624	1446.75	-1474.86	-157.086	1290.87	-1521.53	-121.2	1182.24	-1424.68	-171.669	1069.95	-1282.33	-254.343	1135.05	-1254.93	-187.003	1002.14	-1246.56	-215.398	1053.99	-1256.73	-559.314
-1169.97	-321.674	1675.64	-1186.82	-471.387	1674.83	-1319.83	-337.314	1626.42	-1329.17	-418.525	1629.87	-1343.9	-419.252	1502.68	-1409.51	-440.028	1180.44	-1232.91	-392.37	1423.72	-1167.51	-375.404	1195.28	-1381.13	-557.332	1367.87	-1361.9	-254.6	1446.62	-1474.84	-157.1	1290.72	-1521.55	-121.231	1182.11	-1424.73	-171.67	1069.82	-1282.18	-254.398	1134.91	-1254.96	-186.968	1002.02	-1246.42	-215.472	1053.9	-1256.6	-559.292
-1169.9	-321.631	1675.52	-1186.85	-471.317	1674.71	-1319.85	-337.276	1626.29	-1329.11	-418.479	1629.76	-1343.91	-419.208	1502.56	-1409.47	-440.045	1180.3	-1232.8	-392.349	1423.61	-1167.4	-375.365	1195.13	-1381.17	-557.384	1367.7	-1361.88	-254.552	1446.51	-1474.87	-157.184	1290.59	-1521.5	-121.276	1181.96	-1424.72	-171.684	1069.69	-1282.08	-254.374	1134.81	-1254.95	-186.963	1001.88	-1246.34	-215.438	1053.72	-1256.63	-559.253
-1169.85	-321.53	1675.35	-1186.76	-471.266	1674.61	-1319.82	-337.207	1626.15	-1329.12	-418.411	1629.64	-1343.88	-419.187	1502.42	-1409.46	-440.015	1180.19	-1232.98	-392.279	1423.49	-1167.32	-375.325	1194.96	-1380.95	-557.361	1367.65	-1361.83	-254.502	1446.41	-1474.8	-157.187	1290.42	-1521.46	-121.305	1181.78	-1424.64	-171.739	1069.5	-1281.98	-254.327	1134.64	-1254.9	-186.942	1001.69	-1246.3	-215.429	1053.59	-1256.44	-559.244
-1169.89	-321.455	1675.22	-1186.68	-471.188	1674.47	-1319.81	-337.222	1626.03	-1328.99	-418.394	1629.52	-1343.85	-419.152	1502.35	-1409.45	-440	1180.07	-1232.83	-392.241	1423.36	-1167.34	-375.21	1194.85	-1380.78	-557.372	1367.54	-1361.81	-254.475	1446.28	-1474.73	-157.231	1290.23	-1521.41	-121.317	1181.59	-1424.64	-171.734	1069.35	-1282	-254.328	1134.5	-1254.85	-187.006	1001.46	-1246.25	-215.435	1053.43	-1256.32	-559.219
-1170.22	-321.395	1674.95	-1186.66	-471.138	1674.34	-1319.72	-337.209	1625.7	-1329.15	-418.425	1629.36	-1343.75	-419.13	1502.2	-1409.52	-439.978	1179.97	-1232.7	-392.25	1423.28	-1167.19	-375.167	1194.74	-1380.84	-557.374	1367.35	-1361.52	-254.319	1446.08	-1474.66	-157.175	1290.07	-1521.27	-121.306	1181.42	-1424.53	-171.826	1069.19	-1281.88	-254.339	1134.32	-1254.74	-187.112	1001.25	-1246.14	-215.505	1053.19	-1256.24	-559.172
-1169.83	-321.33	1674.98	-1186.47	-471.048	1674.21	-1319.68	-337.221	1625.62	-1328.96	-418.38	1629.21	-1343.77	-419.119	1502.08	-1409.46	-439.903	1179.82	-1232.49	-392.139	1423.21	-1167.34	-375.147	1194.52	-1380.79	-557.35	1367.25	-1361.65	-254.311	1446.06	-1474.59	-157.109	1289.92	-1521.17	-121.233	1181.24	-1424.49	-171.794	1069.02	-1281.82	-254.281	1134.13	-1254.73	-187.189	1001.01	-1246.04	-215.58	1053	-1256.03	-559.112
-1169.72	-321.313	1674.86	-1186.42	-471.03	1674.05	-1319.68	-337.171	1625.59	-1328.85	-418.36	1629.05	-1343.72	-419.086	1501.92	-1409.53	-439.848	1179.72	-1232.63	-392.048	1423.03	-1167.13	-375.01	1194.45	-1380.7	-557.316	1367.13	-1361.58	-254.236	1445.95	-1474.52	-156.993	1289.78	-1521.12	-121.12	1181.11	-1424.33	-171.79	1068.86	-1281.8	-254.261	1133.99	-1254.64	-187.287	1000.83	-1245.99	-215.629	1052.8	-1255.92	-559.07
-1169.74	-321.28	1674.74	-1186.3	-470.99	1673.89	-1319.58	-337.139	1625.44	-1328.85	-418.366	1628.92	-1343.72	-419.076	1501.77	-1409.52	-439.796	1179.6	-1232.58	-391.995	1422.94	-1167.04	-374.87	1194.32	-1380.62	-557.271	1367	-1361.58	-254.143	1445.84	-1474.41	-156.885	1289.66	-1521.02	-121.016	1181	-1424.29	-171.747	1068.72	-1281.75	-254.266	1133.81	-1254.57	-187.351	1000.59	-1245.98	-215.647	1052.6	-1255.85	-559.021
-1169.67	-321.262	1674.61	-1186.25	-470.978	1673.71	-1319.6	-337.173	1625.3	-1328.71	-418.366	1628.75	-1343.65	-419.017	1501.63	-1409.58	-439.68	1179.46	-1232.5	-391.995	1422.79	-1167.07	-374.689	1194.24	-1380.58	-557.219	1366.87	-1361.5	-254.058	1445.74	-1474.27	-156.716	1289.55	-1520.88	-120.91	1180.89	-1424.15	-171.681	1068.55	-1281.72	-254.179	1133.66	-1254.49	-187.365	1000.44	-1245.88	-215.615	1052.41	-1255.76	-558.928
-1169.63	-321.234	1674.49	-1186.15	-470.942	1673.54	-1319.52	-337.174	1625.17	-1328.66	-418.385	1628.61	-1343.66	-418.961	1501.48	-1409.6	-439.57	1179.43	-1232.49	-391.887	1422.66	-1166.89	-374.561	1194.13	-1380.51	-557.17	1366.72	-1361.38	-253.928	1445.61	-1474.18	-156.554	1289.45	-1520.75	-120.757	1180.75	-1424.15	-171.558	1068.45	-1281.63	-254.101	1133.5	-1254.45	-187.315	1000.24	-1245.85	-215.531	1052.23	-1255.69	-558.872
-1169.63	-321.175	1674.37	-1186.07	-470.902	1673.36	-1319.51	-337.113	1625.03	-1328.65	-418.354	1628.46	-1343.63	-418.879	1501.36	-1409.67	-439.467	1179.22	-1232.6	-391.783	1422.48	-1166.88	-374.432	1193.98	-1380.51	-557.09	1366.59	-1361.34	-253.827	1445.51	-1474.02	-156.363	1289.32	-1520.73	-120.621	1180.72	-1424.11	-171.459	1068.33	-1281.58	-253.987	1133.32	-1254.55	-187.244	1000.11	-1245.82	-215.44	1051.98	-1255.7	-558.763
-1169.61	-321.156	1674.23	-1186.02	-470.879	1673.18	-1319.39	-337.086	1624.84	-1328.57	-418.307	1628.29	-1343.64	-418.776	1501.21	-1409.65	-439.344	1179.06	-1232.59	-391.677	1422.32	-1166.69	-374.337	1193.86	-1380.55	-557.01	1366.43	-1361.25	-253.675	1445.39	-1474.03	-156.212	1289.26	-1520.61	-120.434	1180.61	-1424.18	-171.252	1068.23	-1281.58	-253.88	1133.17	-1254.46	-187.035	999.903	-1245.71	-215.404	1051.84	-1255.59	-558.677
-1169.54	-321.119	1674.08	-1185.89	-470.828	1672.97	-1319.39	-336.979	1624.78	-1328.51	-418.252	1628.15	-1343.6	-418.665	1501.08	-1409.7	-439.214	1178.9	-1232.52	-391.579	1422.24	-1166.69	-374.242	1193.72	-1380.51	-556.917	1366.31	-1361.08	-253.499	1445.25	-1473.85	-156.029	1289.13	-1520.58	-120.213	1180.56	-1424.11	-171.051	1068.11	-1281.51	-253.829	1132.99	-1254.48	-186.869	999.775	-1245.74	-215.213	1051.69	-1255.54	-558.547
-1169.47	-321.069	1673.94	-1185.86	-470.792	1672.82	-1319.3	-336.909	1624.57	-1328.51	-418.164	1628.02	-1343.47	-418.541	1500.91	-1409.72	-439.127	1178.8	-1232.62	-391.459	1422.06	-1166.44	-374.151	1193.61	-1380.52	-556.84	1366.18	-1361.02	-253.356	1445.16	-1473.76	-155.857	1289.02	-1520.53	-119.949	1180.49	-1424.09	-170.809	1068.04	-1281.45	-253.853	1132.82	-1254.55	-186.708	999.671	-1245.74	-215.111	1051.53	-1255.46	-558.441
-1169.38	-321.02	1673.78	-1185.85	-470.737	1672.66	-1319.23	-336.777	1624.53	-1328.46	-418.065	1627.87	-1343.36	-418.398	1500.78	-1409.78	-439.001	1178.67	-1232.67	-391.342	1421.87	-1166.35	-374.045	1193.49	-1380.46	-556.717	1366.04	-1360.93	-253.149	1445.01	-1473.64	-155.594	1288.92	-1520.49	-119.671	1180.4	-1424.02	-170.562	1067.86	-1281.38	-253.708	1132.7	-1254.49	-186.606	999.532	-1245.68	-214.997	1051.39	-1255.45	-558.339
-1169.28	-320.929	1673.65	-1185.82	-470.663	1672.52	-1319.24	-336.64	1624.42	-1328.41	-417.929	1627.72	-1343.32	-418.253	1500.67	-1409.77	-438.887	1178.54	-1232.47	-391.22	1421.77	-1166.31	-373.936	1193.31	-1380.43	-556.656	1365.96	-1360.82	-252.946	1444.87	-1473.53	-155.355	1288.8	-1520.33	-119.36	1180.3	-1423.91	-170.308	1067.72	-1281.34	-253.616	1132.55	-1254.49	-186.517	999.365	-1245.68	-214.911	1051.19	-1255.38	-558.171
-1169.13	-320.868	1673.49	-1185.9	-470.602	1672.36	-1319.11	-336.531	1624.14	-1328.44	-417.764	1627.57	-1343.33	-418.146	1500.56	-1409.78	-438.78	1178.42	-1232.57	-391.062	1421.58	-1166.3	-373.817	1193.13	-1380.33	-556.542	1365.85	-1360.7	-252.761	1444.7	-1473.39	-155.067	1288.69	-1520.14	-119.012	1180.15	-1423.82	-170.048	1067.58	-1281.32	-253.48	1132.4	-1254.4	-186.468	999.172	-1245.54	-214.821	1051.03	-1255.25	-558.017
-1169.08	-320.787	1673.33	-1185.84	-470.477	1672.19	-1319	-336.349	1624.11	-1328.35	-417.613	1627.42	-1343.19	-418	1500.44	-1409.8	-438.692	1178.31	-1232.35	-390.904	1421.48	-1166.37	-373.596	1192.94	-1380.31	-556.435	1365.77	-1360.64	-252.578	1444.56	-1473.28	-154.727	1288.6	-1519.94	-118.7	1180.03	-1423.68	-169.853	1067.47	-1281.21	-253.354	1132.19	-1254.31	-186.416	998.922	-1245.5	-214.743	1050.82	-1255.16	-557.889
-1168.96	-320.68	1673.2	-1185.84	-470.379	1672.04	-1318.96	-336.097	1624	-1328.36	-417.396	1627.29	-1343.14	-417.835	1500.3	-1409.84	-438.579	1178.2	-1232.28	-390.739	1421.37	-1166.21	-373.45	1192.82	-1380.16	-556.279	1365.65	-1360.61	-252.365	1444.44	-1473.02	-154.374	1288.45	-1519.77	-118.309	1179.92	-1423.66	-169.577	1067.35	-1281.17	-253.165	1131.99	-1254.21	-186.321	998.709	-1245.48	-214.593	1050.66	-1255.05	-557.694
-1168.82	-320.521	1673.05	-1185.82	-470.203	1671.91	-1318.85	-335.897	1623.78	-1328.35	-417.146	1627.15	-1343.08	-417.67	1500.15	-1409.89	-438.457	1178.16	-1232.28	-390.541	1421.25	-1166.1	-373.249	1192.66	-1380.05	-556.099	1365.52	-1360.53	-252.163	1444.32	-1472.85	-154.02	1288.34	-1519.65	-117.988	1179.83	-1423.66	-169.328	1067.24	-1281.18	-252.993	1131.78	-1254.24	-186.143	998.493	-1245.47	-214.436	1050.45	-1255.01	-557.527
-1168.75	-320.369	1672.93	-1185.81	-470.02	1671.77	-1318.81	-335.616	1623.74	-1328.28	-416.887	1627.01	-1342.86	-417.443	1499.94	-1409.88	-438.338	1177.98	-1232.11	-390.36	1421.14	-1165.98	-372.975	1192.55	-1379.95	-555.954	1365.39	-1360.42	-251.971	1444.21	-1472.77	-153.748	1288.26	-1519.58	-117.683	1179.76	-1423.72	-168.991	1067.12	-1281.2	-252.841	1131.53	-1254.21	-185.983	998.237	-1245.51	-214.272	1050.23	-1254.99	-557.365
-1168.61	-320.14	1672.75	-1185.85	-469.847	1671.65	-1318.69	-335.389	1623.56	-1328.27	-416.623	1626.89	-1342.82	-417.244	1499.8	-1409.92	-438.185	1177.86	-1232.18	-390.129	1421.04	-1165.96	-372.773	1192.46	-1379.65	-555.775	1365.26	-1360.3	-251.766	1444.07	-1472.66	-153.481	1288.16	-1519.48	-117.367	1179.65	-1423.61	-168.819	1066.96	-1281.25	-252.649	1131.4	-1254.25	-185.742	998.064	-1245.57	-214.071	1050.07	-1254.88	-557.176
-1168.57	-319.939	1672.6	-1185.77	-469.568	1671.51	-1318.62	-335.089	1623.4	-1328.14	-416.351	1626.73	-1342.79	-417.014	1499.65	-1409.97	-438.013	1177.75	-1232.13	-389.899	1420.9	-1165.82	-372.547	1192.36	-1379.57	-555.614	1365.15	-1360.26	-251.532	1443.97	-1472.64	-153.205	1288.08	-1519.34	-117.037	1179.59	-1423.56	-168.517	1066.85	-1281.24	-252.521	1131.25	-1254.35	-185.459	997.931	-1245.63	-213.903	1049.88	-1254.81	-556.977
-1168.46	-319.694	1672.45	-1185.76	-469.299	1671.39	-1318.56	-334.86	1623.19	-1328.05	-416.09	1626.59	-1342.83	-416.84	1499.56	-1410.05	-437.809	1177.65	-1231.96	-389.628	1420.77	-1165.82	-372.323	1192.21	-1379.44	-555.416	1365	-1360.13	-251.318	1443.83	-1472.59	-152.978	1288.01	-1519.29	-116.729	1179.54	-1423.51	-168.239	1066.7	-1281.33	-252.452	1131.03	-1254.4	-185.207	997.811	-1245.63	-213.769	1049.72	-1254.62	-556.727
-1168.4	-319.415	1672.26	-1185.7	-469.028	1671.23	-1318.44	-334.589	1622.94	-1327.99	-415.825	1626.44	-1342.79	-416.613	1499.43	-1410.03	-437.606	1177.51	-1231.7	-389.338	1420.64	-1165.83	-372.01	1192.01	-1379.26	-555.215	1364.83	-1360.07	-251.118	1443.68	-1472.55	-152.74	1287.95	-1519.22	-116.399	1179.48	-1423.46	-167.936	1066.6	-1281.31	-252.359	1130.79	-1254.36	-185.021	997.69	-1245.59	-213.605	1049.55	-1254.48	-556.476
-1168.37	-319.141	1672.08	-1185.6	-468.741	1671.09	-1318.44	-334.326	1622.85	-1328	-415.577	1626.25	-1342.53	-416.346	1499.16	-1410.06	-437.385	1177.37	-1231.63	-389.059	1420.45	-1165.85	-371.672	1191.77	-1379.45	-555.042	1364.7	-1359.97	-250.849	1443.52	-1472.44	-152.448	1287.85	-1519.19	-116.05	1179.42	-1423.3	-167.598	1066.53	-1281.42	-252.309	1130.64	-1254.18	-184.758	997.659	-1245.7	-213.456	1049.46	-1254.24	-556.244
-1168.32	-318.8	1671.89	-1185.56	-468.462	1670.9	-1318.35	-334.099	1622.6	-1327.93	-415.309	1626.06	-1342.42	-416.102	1498.97	-1409.97	-437.112	1177.12	-1231.58	-388.824	1420.25	-1165.82	-371.286	1191.55	-1379.03	-554.795	1364.51	-1359.88	-250.593	1443.41	-1472.4	-152.171	1287.77	-1519.25	-115.736	1179.34	-1423.31	-167.205	1066.42	-1281.44	-252.291	1130.45	-1254.18	-184.465	997.658	-1245.69	-213.298	1049.35	-1254.11	-555.97
-1167.74	-318.445	1671.69	-1185.43	-468.154	1670.73	-1317.8	-333.574	1622.31	-1327.49	-414.951	1625.73	-1342.09	-415.791	1498.65	-1409.75	-436.77	1176.86	-1231.22	-388.585	1420.14	-1165.82	-370.883	1191.29	-1378.97	-554.553	1364.28	-1359.41	-250.207	1443.18	-1472.28	-151.814	1287.65	-1519.23	-115.42	1179.25	-1423.49	-166.839	1066.38	-1281.49	-252.147	1130.26	-1254.13	-184.153	997.576	-1245.64	-213.092	1049.22	-1253.79	-555.666
-1168.15	-318.184	1671.52	-1185.34	-467.836	1670.52	-1318.16	-333.413	1622.18	-1327.65	-414.711	1625.59	-1342.1	-415.605	1498.61	-1410.03	-436.574	1176.89	-1231.22	-388.296	1419.86	-1165.71	-370.461	1191.04	-1378.81	-554.328	1364.26	-1359.65	-249.964	1443.12	-1472.39	-151.523	1287.55	-1519.27	-115.172	1179.14	-1423.55	-166.479	1066.24	-1281.51	-252.04	1130.05	-1254.15	-183.814	997.474	-1245.57	-212.821	1049.08	-1253.56	-555.36
-1168.04	-317.847	1671.34	-1185.08	-467.455	1670.29	-1318.05	-333.195	1621.93	-1327.5	-414.398	1625.34	-1341.9	-415.299	1498.43	-1410.09	-436.272	1176.78	-1230.82	-387.854	1419.73	-1165.69	-370.086	1190.75	-1378.77	-554.063	1364.13	-1359.51	-249.588	1442.96	-1472.37	-151.223	1287.44	-1519.16	-114.821	1179.02	-1423.54	-166.176	1066.14	-1281.55	-251.835	1129.86	-1254.2	-183.477	997.325	-1245.51	-212.497	1048.93	-1253.15	-554.963
-1167.9	-317.498	1671.14	-1184.93	-467.111	1670.02	-1317.87	-332.794	1621.73	-1327.29	-414.015	1625.08	-1341.8	-414.94	1498.2	-1410.06	-435.939	1176.58	-1230.61	-387.489	1419.5	-1165.58	-369.678	1190.56	-1378.44	-553.686	1363.87	-1359.32	-249.165	1442.82	-1472.31	-150.836	1287.28	-1519.13	-114.477	1178.9	-1423.56	-165.831	1065.97	-1281.54	-251.482	1129.59	-1254.26	-183.189	997.087	-1245.46	-212.251	1048.66	-1252.91	-554.588
-1167.79	-317.136	1670.95	-1184.8	-466.804	1669.78	-1317.7	-332.335	1621.54	-1327.21	-413.65	1624.85	-1341.77	-414.59	1498.02	-1410.08	-435.571	1176.4	-1230.56	-387.096	1419.23	-1165.56	-369.255	1190.28	-1378.25	-553.369	1363.69	-1359.15	-248.75	1442.64	-1472.23	-150.426	1287.14	-1519.06	-114.1	1178.73	-1423.54	-165.465	1065.79	-1281.58	-251.134	1129.35	-1254.39	-182.873	996.837	-1245.51	-211.958	1048.38	-1252.79	-554.175
-1167.55	-316.791	1670.73	-1184.66	-466.485	1669.5	-1317.51	-331.963	1621.29	-1327.04	-413.252	1624.58	-1341.7	-414.221	1497.82	-1410.26	-435.188	1176.3	-1230.74	-386.638	1418.89	-1165.63	-368.839	1189.94	-1378.1	-552.977	1363.5	-1358.97	-248.265	1442.45	-1472.15	-149.982	1287	-1518.95	-113.67	1178.64	-1423.41	-165.185	1065.62	-1281.5	-250.758	1129.08	-1254.42	-182.599	996.522	-1245.6	-211.611	1048.07	-1252.75	-553.749
-1167.31	-316.459	1670.5	-1184.49	-466.102	1669.24	-1317.33	-331.512	1621.07	-1326.98	-412.822	1624.36	-1341.38	-413.778	1497.55	-1410.23	-434.705	1176.1	-1230.59	-386.182	1418.66	-1165.68	-368.378	1189.6	-1378.03	-552.563	1363.36	-1358.75	-247.768	1442.21	-1472.1	-149.503	1286.85	-1519.05	-113.222	1178.45	-1423.38	-164.814	1065.39	-1281.44	-250.379	1128.84	-1254.56	-182.332	996.137	-1245.61	-211.32	1047.65	-1252.62	-553.31
-1167.03	-316.141	1670.22	-1184.39	-465.74	1668.96	-1317.08	-331.095	1620.81	-1326.68	-412.331	1624.05	-1341.21	-413.288	1497.3	-1410.32	-434.189	1175.96	-1230.5	-385.751	1418.39	-1165.75	-367.942	1189.21	-1377.91	-552.1	1363.13	-1358.55	-247.247	1442.01	-1472	-149.021	1286.69	-1519.11	-112.76	1178.33	-1423.49	-164.437	1065.16	-1281.48	-249.933	1128.51	-1254.69	-182.056	995.703	-1245.66	-211.035	1047.28	-1252.45	-552.807
-1166.69	-315.743	1669.97	-1184.25	-465.37	1668.68	-1316.81	-330.54	1620.54	-1326.51	-411.823	1623.8	-1341.04	-412.757	1497.11	-1410.41	-433.621	1175.76	-1230.28	-385.296	1418.19	-1165.79	-367.519	1188.87	-1377.77	-551.638	1362.94	-1358.34	-246.66	1441.83	-1471.85	-148.487	1286.5	-1519.09	-112.249	1178.2	-1423.65	-163.954	1064.97	-1281.44	-249.534	1128.15	-1254.88	-181.739	995.272	-1245.91	-210.639	1046.88	-1252.21	-552.281
-1166.44	-315.317	1669.64	-1184.1	-464.951	1668.34	-1316.57	-330.016	1620.27	-1326.32	-411.255	1623.54	-1341.02	-412.24	1496.9	-1410.4	-433.077	1175.56	-1230.23	-384.75	1417.89	-1165.52	-366.997	1188.6	-1377.57	-551.089	1362.77	-1358.09	-246.075	1441.59	-1471.59	-147.893	1286.32	-1518.97	-111.662	1178.06	-1423.82	-163.41	1064.77	-1281.44	-249.168	1127.75	-1255.01	-181.37	994.868	-1245.96	-210.258	1046.48	-1251.95	-551.754
-1166.14	-314.905	1669.33	-1183.99	-464.467	1668.03	-1316.33	-329.394	1620.07	-1326.17	-410.662	1623.3	-1340.89	-411.66	1496.68	-1410.43	-432.443	1175.35	-1230.19	-384.307	1417.58	-1165.64	-366.494	1188.27	-1377.5	-550.515	1362.57	-1357.83	-245.497	1441.37	-1471.44	-147.249	1286.13	-1518.83	-111.007	1177.94	-1423.94	-162.79	1064.54	-1281.5	-248.815	1127.35	-1255.15	-180.876	994.535	-1246.03	-209.872	1046.07	-1251.94	-551.248
-1165.8	-314.465	1668.92	-1183.92	-463.976	1667.7	-1316.04	-328.787	1619.81	-1326	-410.039	1623.08	-1340.71	-411.03	1496.46	-1410.51	-431.756	1175.12	-1229.88	-383.75	1417.33	-1165.47	-365.982	1188.04	-1377.66	-549.906	1362.36	-1357.51	-244.839	1441.15	-1471.27	-146.556	1285.96	-1518.73	-110.323	1177.81	-1423.8	-162.224	1064.32	-1281.55	-248.498	1126.98	-1255.25	-180.401	994.135	-1246.08	-209.419	1045.67	-1252.05	-550.685
-1165.46	-313.961	1668.61	-1183.78	-463.459	1667.38	-1315.77	-328.08	1619.57	-1325.81	-409.348	1622.85	-1340.37	-410.343	1496.11	-1410.6	-431.055	1174.89	-1229.72	-383.211	1417.12	-1165.56	-365.45	1187.68	-1377.75	-549.288	1362.12	-1357.24	-244.185	1440.95	-1471.07	-145.778	1285.78	-1518.5	-109.471	1177.7	-1423.76	-161.619	1064.1	-1281.6	-248.213	1126.56	-1255.39	-179.836	993.839	-1246.11	-208.924	1045.3	-1252.11	-550.051
-1165.13	-313.468	1668.25	-1183.61	-462.942	1666.99	-1315.47	-327.404	1619.25	-1325.59	-408.613	1622.59	-1340.4	-409.671	1495.93	-1410.71	-430.277	1174.67	-1229.55	-382.535	1416.84	-1165.48	-364.88	1187.42	-1377.67	-548.593	1361.86	-1357.06	-243.471	1440.71	-1470.8	-144.994	1285.66	-1518.34	-108.615	1177.58	-1423.68	-160.965	1063.88	-1281.62	-247.869	1126.14	-1255.46	-179.152	993.714	-1246.24	-208.426	1044.97	-1252.28	-549.388
-1164.75	-313.001	1667.9	-1183.47	-462.449	1666.66	-1315.21	-326.697	1619.05	-1325.47	-407.831	1622.32	-1340.24	-408.924	1495.62	-1410.79	-429.438	1174.41	-1229.55	-381.913	1416.53	-1165.28	-364.271	1187.12	-1377.54	-547.801	1361.46	-1356.79	-242.71	1440.46	-1470.54	-144.085	1285.5	-1518.08	-107.647	1177.46	-1423.62	-159.982	1063.7	-1281.62	-247.437	1125.69	-1255.47	-178.461	993.429	-1246.1	-207.869	1044.61	-1252.13	-548.739
-1164.48	-312.464	1667.54	-1183.35	-461.903	1666.25	-1314.83	-325.874	1618.78	-1325.27	-407.051	1622.02	-1340.08	-408.132	1495.34	-1410.81	-428.561	1174.11	-1229.66	-381.18	1416.2	-1165.23	-363.56	1186.86	-1377.78	-547.055	1361.28	-1356.48	-241.949	1440.21	-1470.25	-143.124	1285.36	-1517.79	-106.597	1177.29	-1423.61	-159.003	1063.45	-1281.64	-246.82	1125.32	-1255.41	-177.746	993.142	-1246.17	-207.288	1044.27	-1252.05	-548.091
-1164.13	-311.88	1667.2	-1183.35	-461.37	1665.87	-1314.52	-325.12	1618.42	-1325.06	-406.218	1621.66	-1339.86	-407.329	1495.06	-1410.88	-427.658	1173.85	-1229.33	-380.484	1415.89	-1165.19	-362.83	1186.5	-1377.72	-546.206	1361	-1356.26	-241.106	1439.96	-1470.07	-142.081	1285.23	-1517.53	-105.42	1177.17	-1423.24	-158.1	1063.2	-1281.64	-246.147	1124.95	-1255.23	-177.023	992.853	-1246.04	-206.601	1043.94	-1252.1	-547.362
-1163.74	-311.306	1666.81	-1183.2	-460.706	1665.51	-1314.2	-324.243	1618.09	-1324.84	-405.388	1621.32	-1339.85	-406.48	1494.77	-1411.07	-426.706	1173.59	-1229.05	-379.814	1415.59	-1165.02	-362.135	1186.17	-1377.82	-545.327	1360.72	-1355.88	-240.214	1439.7	-1469.75	-140.998	1285.1	-1517.21	-104.231	1177.12	-1423.05	-157.018	1063	-1281.6	-245.417	1124.58	-1255.17	-176.208	992.561	-1245.98	-205.834	1043.59	-1252.23	-546.572
-1163.33	-310.704	1666.45	-1183.08	-460.041	1665.15	-1313.87	-323.369	1617.75	-1324.73	-404.487	1621.01	-1339.44	-405.606	1494.32	-1411.08	-425.7	1173.29	-1229.04	-379.035	1415.22	-1165.08	-361.467	1185.79	-1377.79	-544.47	1360.53	-1355.61	-239.292	1439.45	-1469.38	-139.797	1284.88	-1516.69	-102.919	1176.85	-1422.88	-155.781	1062.82	-1281.42	-244.682	1124.27	-1254.97	-175.341	992.253	-1245.77	-205.053	1043.26	-1251.98	-545.684
-1163.04	-310.042	1666.07	-1183.03	-459.359	1664.79	-1313.56	-322.473	1617.35	-1324.46	-403.58	1620.61	-1339.32	-404.66	1494	-1411.17	-424.668	1173.03	-1228.59	-378.232	1414.88	-1165.06	-360.724	1185.35	-1377.55	-543.464	1360.17	-1355.29	-238.292	1439.2	-1468.93	-138.579	1284.68	-1516.36	-101.553	1176.71	-1422.49	-154.623	1062.59	-1281.45	-244.212	1123.75	-1254.79	-174.387	991.941	-1245.55	-204.21	1042.93	-1251.82	-544.891
-1162.65	-309.32	1665.67	-1182.95	-458.669	1664.37	-1313.22	-321.57	1616.93	-1324.32	-402.618	1620.19	-1339.23	-403.706	1493.76	-1411.5	-423.602	1172.8	-1228.64	-377.353	1414.36	-1165.06	-359.985	1184.79	-1377.76	-542.487	1359.91	-1354.89	-237.291	1438.86	-1468.45	-137.224	1284.43	-1515.89	-100.086	1176.51	-1422.25	-153.273	1062.39	-1281.44	-243.331	1123.34	-1254.5	-173.482	991.619	-1245.13	-203.333	1042.62	-1251.83	-544.005
-1162.34	-308.578	1665.22	-1182.82	-457.851	1663.89	-1312.88	-320.521	1616.54	-1324.16	-401.586	1619.76	-1338.95	-402.693	1493.39	-1411.57	-422.451	1172.47	-1228.48	-376.459	1413.91	-1165.16	-359.196	1184.33	-1377.69	-541.451	1359.55	-1354.35	-236.205	1438.52	-1467.88	-135.863	1284.2	-1515.27	-98.526	1176.34	-1421.9	-151.904	1062.15	-1281.17	-242.32	1122.97	-1254.16	-172.554	991.289	-1244.99	-202.444	1042.31	-1251.83	-543.083
-1161.88	-307.789	1664.81	-1182.71	-457.046	1663.43	-1312.56	-319.469	1616.11	-1323.88	-400.526	1619.29	-1338.77	-401.663	1493.01	-1411.75	-421.243	1172.13	-1228.26	-375.654	1413.49	-1165.37	-358.374	1183.8	-1377.93	-540.44	1359.28	-1353.79	-235.089	1438.16	-1467.17	-134.45	1283.96	-1514.58	-96.8834	1176.15	-1421.16	-150.661	1061.89	-1280.86	-241.242	1122.61	-1253.78	-171.585	990.952	-1244.66	-201.446	1041.92	-1251.75	-542.121
-1161.63	-306.915	1664.37	-1182.46	-456.143	1663	-1312.23	-318.388	1615.63	-1323.79	-399.495	1618.89	-1338.61	-400.565	1492.59	-1411.89	-420.013	1171.77	-1228.04	-374.778	1413.12	-1165.23	-357.622	1183.32	-1378	-539.285	1358.92	-1353.33	-233.953	1437.82	-1466.47	-132.932	1283.75	-1513.87	-95.296	1175.91	-1420.83	-149.063	1061.68	-1280.38	-240.22	1122.2	-1253.44	-170.5	990.601	-1244.25	-200.479	1041.53	-1251.75	-541.243
-1161.28	-306.071	1663.79	-1182.44	-455.235	1662.52	-1311.92	-317.323	1615.1	-1323.46	-398.327	1618.41	-1338.33	-399.442	1492.07	-1412.02	-418.671	1171.39	-1227.88	-373.838	1412.69	-1164.99	-356.865	1182.82	-1378.15	-538.098	1358.58	-1352.77	-232.776	1437.41	-1465.87	-131.344	1283.52	-1513.15	-93.5271	1175.73	-1420.2	-147.628	1061.4	-1279.77	-239.228	1121.71	-1253	-169.369	990.238	-1243.63	-199.461	1041.12	-1251.92	-540.224
-1160.9	-305.137	1663.27	-1182.33	-454.303	1662.02	-1311.52	-316.205	1614.55	-1323.36	-397.24	1617.95	-1338.26	-398.294	1491.71	-1412.13	-417.307	1171	-1227.78	-372.846	1412.2	-1164.93	-355.994	1182.32	-1378.24	-536.846	1358.17	-1352.3	-231.526	1437.08	-1465.11	-129.799	1283.23	-1512.35	-91.7918	1175.51	-1419.4	-146.109	1061.08	-1279.32	-238.253	1121.23	-1252.48	-168.108	989.886	-1243.15	-198.396	1040.73	-1252.02	-539.122
-1160.39	-304.132	1662.7	-1182.23	-453.319	1661.54	-1311.25	-315.103	1614.13	-1323.03	-396.01	1617.42	-1337.98	-397.073	1491.2	-1412.33	-415.949	1170.55	-1227.53	-371.913	1411.7	-1165.12	-355.138	1181.68	-1378.43	-535.573	1357.69	-1351.66	-230.296	1436.65	-1464.32	-128.111	1282.89	-1511.52	-89.8406	1175.23	-1418.73	-144.393	1060.78	-1278.72	-237.208	1120.63	-1251.99	-166.76	989.484	-1242.58	-197.142	1040.31	-1251.93	-538.118
-1159.93	-303.229	1662.11	-1182.13	-452.357	1661.09	-1310.85	-313.87	1613.52	-1322.8	-394.835	1616.87	-1337.81	-395.887	1490.66	-1412.36	-414.441	1170.05	-1226.95	-370.972	1411.28	-1164.68	-354.287	1181.21	-1378.46	-534.174	1357.17	-1350.97	-229.08	1436.23	-1463.52	-126.457	1282.58	-1510.43	-88.0676	1174.84	-1417.72	-142.776	1060.35	-1277.89	-236.105	1120.09	-1251.18	-165.444	989.061	-1241.9	-196.129	1039.86	-1252.24	-537.139
-1159.73	-302.076	1661.41	-1181.82	-451.222	1660.39	-1310.5	-312.722	1612.87	-1322.64	-393.591	1616.31	-1337.48	-394.661	1489.96	-1412.58	-412.99	1169.57	-1226.93	-369.738	1410.55	-1164.85	-353.233	1180.46	-1378.59	-532.719	1356.59	-1350.34	-227.723	1435.72	-1462.56	-124.664	1282.08	-1509.49	-86.0563	1174.42	-1416.95	-140.853	1059.84	-1277.16	-234.617	1119.41	-1250.7	-163.799	988.389	-1241.03	-194.572	1039.13	-1252.47	-535.924
-1159.41	-300.97	1660.79	-1181.5	-450.045	1659.76	-1310.14	-311.401	1612.24	-1322.29	-392.342	1615.66	-1337.34	-393.532	1489.38	-1412.65	-411.391	1168.99	-1226.52	-368.748	1410	-1164.73	-352.242	1179.81	-1378.77	-531.304	1355.92	-1349.6	-226.414	1435.14	-1461.63	-122.932	1281.51	-1508.31	-84.1968	1173.97	-1415.94	-138.92	1059.3	-1276.1	-232.881	1118.83	-1249.86	-162.27	987.61	-1240.06	-193.036	1038.42	-1252.41	-534.818
-1158.96	-299.868	1660.11	-1181.46	-448.985	1659.14	-1309.79	-310.157	1611.53	-1322.03	-391.072	1614.91	-1337.01	-392.281	1488.7	-1412.79	-409.758	1168.42	-1226.34	-367.602	1409.31	-1164.99	-351.183	1178.94	-1378.87	-529.821	1355.33	-1348.78	-225.063	1434.54	-1460.79	-121.163	1280.87	-1507.06	-82.2777	1173.14	-1414.78	-136.84	1058.55	-1274.85	-230.687	1118.21	-1248.83	-160.558	986.749	-1238.58	-191.199	1037.66	-1252.53	-533.696
-1158.63	-298.795	1659.37	-1181.2	-447.861	1658.49	-1309.3	-308.954	1610.66	-1321.77	-389.814	1614.16	-1336.71	-390.937	1488	-1413.02	-408.085	1167.84	-1225.92	-366.413	1408.57	-1164.94	-349.878	1178.05	-1379.23	-528.317	1354.66	-1347.93	-223.673	1433.82	-1459.78	-119.439	1280.07	-1505.89	-80.4425	1172.42	-1413.37	-134.638	1057.75	-1272.96	-228.109	1117.65	-1247.8	-158.473	985.534	-1237	-189.104	1036.82	-1252.64	-532.43
-1158.24	-297.667	1658.71	-1180.93	-446.663	1657.79	-1309.02	-307.632	1609.89	-1321.43	-388.52	1613.33	-1336.2	-389.424	1487.23	-1413.23	-406.356	1167.25	-1225.23	-365.333	1407.8	-1164.96	-348.508	1177.17	-1379.22	-526.752	1353.82	-1346.98	-222.254	1433.03	-1458.64	-117.738	1278.9	-1504.47	-78.6705	1171.19	-1411.72	-132.297	1056.79	-1270.68	-224.987	1117.06	-1246.08	-156.271	984.535	-1234.89	-186.679	1035.95	-1252.57	-531.261
-1157.84	-296.494	1657.98	-1180.68	-445.546	1657.02	-1308.5	-306.319	1608.95	-1321.03	-387.162	1612.42	-1335.86	-387.884	1486.56	-1413.65	-404.629	1166.66	-1224.85	-364.182	1407.06	-1165.38	-347.013	1176.17	-1379.51	-525.263	1353.17	-1346.18	-220.679	1432.23	-1457.62	-116.152	1277.64	-1503.01	-77.1105	1169.78	-1409.85	-129.801	1055.37	-1268.17	-221.717	1116.57	-1244.18	-153.37	983.372	-1232.49	-183.643	1035.22	-1252.49	-529.882
-1157.08	-295.526	1657.22	-1180.53	-444.476	1656.34	-1307.98	-304.965	1607.98	-1320.63	-385.798	1611.48	-1335.52	-386.254	1485.82	-1413.9	-402.867	1165.99	-1224.17	-362.884	1406.34	-1164.67	-345.407	1175.39	-1379.31	-523.62	1352.14	-1345.25	-219.176	1431.41	-1456.52	-114.535	1276.13	-1501.33	-75.662	1168.16	-1406.96	-127.647	1054.46	-1264.22	-217.937	1116.39	-1240.93	-150.419	982.77	-1229.35	-180.551	1034.59	-1252.4	-528.573
-1156.57	-294.459	1656.38	-1180.36	-443.365	1655.57	-1307.37	-303.581	1607.06	-1320.22	-384.343	1610.49	-1335.18	-384.683	1484.94	-1414.34	-401.087	1165.24	-1223.76	-361.657	1405.45	-1165.28	-343.74	1174.27	-1379.86	-522.115	1351.51	-1344.24	-217.516	1430.54	-1455.3	-112.996	1274.26	-1499.4	-74.3392	1166.04	-1403.85	-125.087	1052.87	-1260.78	-214.104	1115.8	-1237.34	-146.574	982.246	-1225.46	-176.689	1034.27	-1252.44	-527.234
-1156.26	-293.244	1655.46	-1180.08	-442.155	1654.51	-1306.76	-302.12	1606.01	-1319.8	-382.898	1609.49	-1334.92	-383.114	1484.09	-1414.87	-399.331	1164.53	-1223.88	-360.24	1404.31	-1166.31	-341.837	1172.99	-1379.96	-520.507	1350.71	-1343.41	-215.742	1429.64	-1453.71	-111.407	1271.91	-1496.91	-73.0838	1163.44	-1400.29	-122.46	1051.03	-1257.05	-209.78	1115.05	-1233.23	-141.859	981.787	-1221.67	-172.06	1033.81	-1252.22	-525.716
-1155.4	-292.364	1654.57	-1179.94	-441.153	1653.55	-1306.17	-300.603	1605	-1319.44	-381.35	1608.48	-1334.58	-381.527	1483.02	-1415.32	-397.462	1163.76	-1223.22	-358.903	1403.51	-1165.72	-340.292	1172.25	-1380.39	-518.925	1349.94	-1342.67	-213.96	1428.91	-1452.08	-109.974	1269.37	-1494.23	-71.9321	1160.6	-1395.9	-119.997	1049.3	-1251.68	-205.073	1114.91	-1228.04	-137.28	981.469	-1216.47	-167.059	1033.58	-1252.26	-524.334
-1154.84	-291.268	1653.54	-1179.24	-439.745	1652.39	-1305.43	-299.029	1603.97	-1319.11	-379.762	1607.38	-1334.33	-379.932	1482.12	-1415.97	-395.635	1163.01	-1224.01	-357.649	1402.39	-1167.96	-338.707	1170.69	-1380.35	-517.239	1349.09	-1341.99	-212.11	1428.2	-1450.1	-108.434	1266.39	-1490.81	-70.8809	1157.2	-1390.75	-117.434	1047.13	-1245.83	-199.105	1114.41	-1222.6	-132.33	980.451	-1210.88	-161.239	1033.03	-1251.61	-522.723
-1154	-290.256	1652.47	-1179.54	-438.965	1651.28	-1304.63	-297.38	1603	-1318.55	-378.063	1606.31	-1334.01	-378.326	1481.08	-1416.47	-393.737	1162.18	-1223.02	-355.964	1401.05	-1167.28	-336.794	1169.64	-1380.56	-515.507	1348.2	-1341.25	-210.215	1427.43	-1447.87	-107	1263.12	-1486.8	-69.8621	1153.51	-1384.92	-114.972	1044.86	-1238.23	-192.116	1114.86	-1216.59	-127.309	979.591	-1204.33	-154.959	1032.62	-1251.56	-521.285
-1153.05	-289.321	1651.25	-1179.36	-437.904	1650.06	-1303.86	-295.745	1601.87	-1318.03	-376.367	1605.13	-1333.61	-376.75	1480.01	-1417.21	-391.758	1161.35	-1222.7	-354.542	1399.95	-1167.9	-334.987	1168.45	-1380.77	-513.797	1347.32	-1340.51	-208.321	1426.73	-1445.06	-105.637	1259.46	-1482.32	-68.9073	1149.42	-1377.96	-112.279	1042.48	-1229.1	-184.421	1115.37	-1209.75	-122.017	978.802	-1197	-148.174	1032.38	-1251.15	-519.748
-1152.06	-288.371	1650.03	-1179.01	-436.755	1648.8	-1302.95	-294.141	1600.58	-1317.65	-374.635	1603.98	-1333.19	-375.159	1478.99	-1417.94	-389.681	1160.51	-1222.46	-353.026	1398.66	-1168.41	-333.262	1167.11	-1380.93	-512.016	1346.29	-1339.7	-206.382	1426.09	-1441.98	-104.22	1255.56	-1476.83	-67.9172	1144.96	-1369.9	-109.559	1039.99	-1220.23	-176.959	1116.11	-1201.91	-116.224	978.416	-1188.35	-141.175	1032.46	-1250.92	-518.276
-1151.07	-287.334	1648.79	-1178.58	-435.607	1647.5	-1302.05	-292.505	1599.25	-1317.05	-372.939	1602.77	-1332.67	-373.553	1477.81	-1418.69	-387.616	1159.72	-1222.13	-351.587	1397.4	-1169.13	-331.312	1165.75	-1381.25	-510.249	1345.45	-1339.05	-204.396	1425.5	-1438.05	-102.768	1251.28	-1470.57	-66.8904	1140.07	-1360.72	-106.439	1037.59	-1210.14	-169.479	1117.04	-1192.85	-110.21	978.627	-1178.59	-134.034	1033.21	-1250.62	-516.824
-1150.03	-286.273	1647.41	-1178.19	-434.488	1646.14	-1301.03	-290.8	1597.98	-1316.34	-371.164	1601.48	-1332.1	-371.803	1476.71	-1419.71	-385.542	1158.95	-1222.15	-349.981	1396.07	-1170.07	-329.312	1164.26	-1381.72	-508.437	1344.51	-1338.14	-202.414	1424.75	-1433.71	-101.245	1246.75	-1463.01	-65.6859	1134.87	-1350.56	-103.244	1035.24	-1199.25	-162.876	1118.42	-1182.17	-103.976	979.726	-1167.77	-127.014	1034.98	-1250.41	-515.242
-1148.94	-285.177	1645.95	-1177.77	-433.339	1644.71	-1299.9	-289.086	1596.64	-1315.65	-369.405	1600.12	-1331.52	-370.078	1475.49	-1420.61	-383.56	1158.2	-1221.99	-348.423	1394.55	-1171.23	-327.282	1162.57	-1382	-506.609	1343.55	-1337.29	-200.247	1424.05	-1428.41	-99.6791	1241.98	-1454.7	-64.14	1129.67	-1339.12	-99.1751	1033.12	-1187.56	-157.792	1120.26	-1170.13	-97.2418	982.26	-1155.99	-120.361	1038.07	-1250.09	-513.807
-1147.74	-284.035	1644.43	-1177.12	-432.077	1643.08	-1298.76	-287.298	1595.3	-1314.8	-367.564	1598.65	-1330.84	-368.284	1474.36	-1421.81	-381.662	1157.46	-1221.61	-346.78	1393.13	-1172.13	-325.076	1160.99	-1382.42	-504.786	1342.57	-1336.45	-198.094	1423.31	-1422.14	-97.9319	1236.95	-1444.88	-62.3295	1124.35	-1325.88	-94.8921	1031.66	-1175.46	-154.543	1122.69	-1156.68	-89.95	986.59	-1142.58	-114.73	1042.35	-1249.73	-512.154
-1146.36	-282.84	1642.84	-1176.68	-430.771	1641.45	-1297.53	-285.441	1593.87	-1313.89	-365.696	1597.07	-1330.35	-366.477	1473.16	-1422.94	-379.876	1156.73	-1221.91	-345.057	1391.35	-1173.13	-322.966	1159.15	-1382.52	-503.004	1341.5	-1335.56	-195.898	1422.52	-1415.19	-95.9229	1231.8	-1433.76	-60.1075	1119.04	-1310.96	-90.649	1031.15	-1162.75	-153.332	1125.6	-1141.64	-82.5606	992.98	-1128.69	-109.629	1048.06	-1249.28	-510.703
-1144.9	-281.638	1641.04	-1175.77	-429.377	1639.56	-1296.35	-283.39	1592.22	-1312.89	-363.739	1595.37	-1329.5	-364.638	1471.85	-1424.29	-378.148	1155.97	-1221.42	-343.335	1389.7	-1174.6	-321.059	1157.25	-1382.61	-501.242	1340.39	-1334.63	-193.674	1421.59	-1407.08	-93.5718	1226.65	-1420.97	-57.5256	1113.84	-1295	-86.3141	1030.94	-1149.55	-154.093	1128.86	-1125.37	-75.4583	1001.34	-1113.72	-105.682	1055.28	-1248.73	-509.122
-1143.6	-280.177	1639.12	-1175.05	-427.902	1637.62	-1294.87	-281.644	1590.19	-1311.83	-361.734	1593.61	-1328.71	-362.879	1470.42	-1425.77	-376.517	1155.26	-1221.9	-341.466	1387.58	-1176.48	-318.423	1155.55	-1382.58	-499.493	1339.26	-1333.66	-191.455	1420.68	-1397.97	-91.02	1221.62	-1406.57	-54.3667	1108.96	-1277.43	-82.2551	1031.23	-1135.87	-156.598	1132.44	-1107.51	-69.2264	1011.8	-1098.18	-103.204	1064.01	-1247.93	-507.511
-1141.53	-278.932	1636.95	-1174.21	-426.249	1635.64	-1293.51	-279.647	1588.42	-1310.76	-359.695	1591.7	-1327.9	-361.091	1469.04	-1427.34	-374.912	1154.47	-1221.93	-339.507	1385.33	-1191.91	-321.486	1148.28	-1382.43	-497.746	1338.09	-1332.73	-189.139	1419.6	-1387.78	-88.0848	1216.76	-1390.8	-50.9808	1104.32	-1258.54	-79.0457	1032.57	-1121.9	-160.425	1136.59	-1088.86	-64.4128	1023.97	-1081.99	-102.378	1074.26	-1247.39	-505.908
-1140.67	-276.936	1634.75	-1172.79	-424.542	1633.34	-1292.26	-277.446	1586.45	-1309.5	-357.599	1589.69	-1327.14	-359.211	1467.47	-1429.02	-373.244	1153.73	-1221.94	-337.658	1383.41	-1193.6	-318.247	1145.9	-1382.07	-495.915	1336.8	-1331.45	-186.876	1418.46	-1376.84	-84.8233	1212.41	-1373.31	-47.5924	1100.17	-1238.47	-76.6932	1034.74	-1107.97	-165.409	1141.71	-1069.44	-61.775	1037.63	-1065.37	-103.35	1085.97	-1246.42	-504.103
-1139.04	-275.197	1632.28	-1171.61	-422.635	1631.05	-1290.74	-275.562	1584.12	-1308.19	-355.527	1587.57	-1326.49	-357.279	1465.89	-1430.9	-371.545	1152.94	-1221.71	-335.573	1381.29	-1195.29	-315.007	1143.53	-1381.83	-494.017	1335.4	-1330.32	-184.434	1417.08	-1364.71	-81.3427	1208.36	-1353.92	-43.9789	1096.61	-1217.02	-75.1681	1038.14	-1094.11	-171.511	1147.63	-1048.96	-61.8336	1053.08	-1048.55	-106.297	1098.99	-1245.72	-502.285
-1137.57	-273.246	1629.62	-1170.26	-420.68	1628.58	-1289.32	-273.477	1581.86	-1306.85	-353.449	1585.33	-1325.85	-355.177	1464.21	-1432.7	-369.651	1152	-1221.83	-333.596	1379.04	-1196.83	-312.001	1141.04	-1381.92	-491.985	1333.96	-1328.92	-181.87	1415.41	-1351.78	-77.5739	1204.86	-1333.23	-40.3332	1093.97	-1194.28	-74.4712	1042.42	-1080.65	-178.57	1154.59	-1027.54	-64.8488	1069.67	-1032.17	-111.312	1112.93	-1245.27	-500.22
-1136.09	-271.23	1626.79	-1168.71	-418.637	1625.94	-1288.12	-271.231	1579.64	-1305.53	-351.375	1583.06	-1325.15	-352.947	1462.35	-1434.7	-367.619	1151.11	-1221.45	-331.371	1376.54	-1198.35	-308.813	1138.33	-1381.98	-489.771	1332.33	-1327.45	-179.125	1413.6	-1337.46	-73.7223	1201.77	-1311.09	-36.7815	1092.35	-1170.4	-74.8086	1048.07	-1067.55	-186.576	1162.25	-1005.45	-70.363	1087.08	-1014.65	-118.463	1127.9	-1244.73	-497.906
-1134.44	-269.137	1623.96	-1167.15	-416.555	1623.12	-1286.44	-269.283	1577.1	-1304.17	-349.278	1580.69	-1324.53	-350.468	1460.34	-1436.71	-365.346	1150.05	-1221.55	-329.144	1373.9	-1199.83	-305.567	1135.51	-1382.26	-487.331	1330.58	-1325.86	-176.161	1411.55	-1322.62	-69.5622	1199.41	-1287.52	-33.4886	1091.89	-1145.6	-75.8634	1054.64	-1055	-195.688	1170.33	-983.807	-78.4196	1105.88	-997.716	-127.927	1143.46	-1244.8	-495.513
-1132.82	-267.043	1620.97	-1165.67	-414.467	1620.15	-1285.06	-267.152	1574.68	-1302.72	-347.072	1578.21	-1323.88	-347.655	1458.15	-1438.71	-362.716	1148.96	-1221.34	-326.871	1371.34	-1200.94	-302.387	1132.69	-1382.68	-484.648	1328.72	-1323.93	-173.003	1409.22	-1306.73	-65.3079	1197.84	-1262.47	-30.5652	1092.91	-1120.35	-78.4595	1062.53	-1043.12	-206.255	1178.6	-962.113	-89.4608	1125.5	-981.224	-139.942	1159.34	-1245.08	-492.931
-1131.24	-264.933	1617.98	-1164.05	-412.293	1617.09	-1283.63	-264.755	1572.22	-1301.18	-344.793	1575.62	-1323.4	-344.514	1455.9	-1440.62	-359.808	1147.76	-1220.97	-324.567	1368.63	-1201.72	-299.215	1129.82	-1383.12	-481.659	1326.75	-1321.7	-169.643	1406.62	-1289.97	-60.7505	1197.42	-1236.65	-28.3484	1095.63	-1095.47	-82.4997	1072.16	-1031.7	-218.073	1186.04	-941.267	-103.083	1146.14	-966.111	-153.833	1175.7	-1245.56	-490.177
-1129.47	-262.799	1615.05	-1162.53	-410.08	1613.95	-1282	-262.373	1569.66	-1299.74	-342.365	1572.97	-1322.86	-340.997	1453.53	-1442.65	-356.482	1146.66	-1221.04	-322.125	1365.73	-1202.53	-295.971	1126.9	-1383.84	-478.347	1324.9	-1319.07	-166.084	1403.88	-1272.28	-55.6733	1198.41	-1209.48	-27.1569	1100.05	-1069.95	-87.5927	1082.77	-1017.63	-233.403	1193.15	-921.53	-118.8	1167.52	-951.739	-169.771	1191.49	-1246.12	-487.19
-1127.66	-260.725	1612.09	-1161.16	-407.908	1610.75	-1280.48	-259.669	1567.12	-1298.32	-339.722	1570.32	-1322.23	-337.14	1451.08	-1444.36	-352.726	1145.44	-1220.46	-319.595	1363.05	-1202.56	-292.728	1124.13	-1384.47	-474.603	1322.94	-1315.9	-162.359	1400.95	-1253.54	-50.7959	1200.93	-1182.31	-26.9426	1106.35	-1045.06	-94.3132	1094.56	-1008.63	-246.66	1198.72	-904.064	-136.762	1189.27	-938.072	-187.643	1206.35	-1246.79	-483.977
-1125.79	-258.573	1609.18	-1159.98	-405.661	1607.53	-1278.51	-256.789	1564.49	-1296.82	-336.68	1567.59	-1321.6	-333.027	1448.63	-1446	-348.568	1144.3	-1220.06	-316.912	1360.38	-1202.36	-289.404	1121.54	-1385.26	-470.49	1321.07	-1312.33	-158.521	1397.86	-1233.25	-47.3089	1204.7	-1154.54	-28.1034	1114.6	-1020.48	-101.994	1107.15	-996.31	-261.65	1202.78	-888.363	-156.412	1210.38	-925.879	-206.497	1220.44	-1248.05	-480.538
-1123.67	-256.457	1606.33	-1158.97	-403.265	1604.37	-1276.67	-253.503	1562.1	-1295.39	-333.312	1564.89	-1320.8	-328.628	1446.19	-1447.58	-344.005	1143.23	-1219.3	-313.948	1357.72	-1201.92	-286	1119.11	-1386.13	-466.026	1319.22	-1308.1	-154.531	1394.62	-1212.77	-45.4574	1209.76	-1127.43	-30.3409	1124.61	-995.924	-110.776	1120.82	-983.994	-276.641	1206.83	-874.267	-177.476	1230.55	-914.878	-226.056	1233.22	-1248.63	-476.898
-1121.46	-254.174	1603.48	-1158.09	-400.787	1601.26	-1274.73	-249.806	1559.49	-1293.97	-329.641	1562.17	-1319.96	-324.084	1443.66	-1449.1	-339.098	1142.25	-1218.41	-310.932	1355.11	-1201.38	-282.422	1116.69	-1386.86	-461.189	1317.46	-1303.43	-150.588	1391.28	-1191.83	-45.0604	1216.12	-1100.91	-33.938	1136.29	-975.009	-120.754	1134.42	-972.359	-292.094	1210.63	-860.434	-199.452	1248.24	-903.963	-246.403	1244	-1250.01	-472.986
-1119.23	-251.742	1600.56	-1157.09	-398.217	1598.26	-1272.37	-246.372	1556.53	-1292.53	-325.705	1559.39	-1318.94	-319.404	1441.15	-1450.03	-334.003	1141.03	-1217.64	-307.779	1352.35	-1200.74	-278.669	1114.29	-1387.52	-456.029	1315.71	-1298.02	-146.773	1387.81	-1172.3	-45.6911	1223.85	-1075.81	-38.7536	1149.53	-953.728	-131.137	1148.83	-961.405	-308.011	1214.16	-843.434	-225.622	1259.74	-893.694	-266.624	1253.32	-1250.21	-468.674
-1117.07	-249.128	1597.62	-1156.45	-395.122	1595.37	-1270.42	-242.275	1553.86	-1291.05	-321.618	1556.64	-1317.66	-314.664	1438.68	-1451.47	-328.246	1140.5	-1216.58	-304.53	1349.56	-1200.21	-275.056	1112.02	-1388.33	-450.556	1314.27	-1291.86	-143.156	1384.37	-1153.39	-47.8767	1232.63	-1052.84	-44.8359	1163.83	-934.076	-142.161	1163.11	-953.358	-324.951	1217.66	-826.105	-255.597	1266.73	-883.517	-285.635	1261.42	-1251.4	-464.57
-1114.77	-246.341	1594.7	-1155.34	-392.066	1592.6	-1268.13	-238.282	1550.93	-1289.45	-317.444	1553.78	-1316.27	-309.897	1436.12	-1452.15	-322.183	1139.7	-1215.05	-301.184	1346.74	-1199.67	-271.412	1109.79	-1388.95	-444.807	1312.76	-1285.48	-139.894	1381.55	-1136.45	-51.2128	1242.36	-1031.82	-51.9856	1178.75	-915.987	-153.146	1177.04	-945.348	-340.339	1218.21	-812.834	-285.596	1273.16	-874.232	-304.545	1267.64	-1252.16	-460.213
-1112.42	-243.393	1591.66	-1154.45	-389.091	1589.81	-1265.87	-234.072	1547.92	-1287.76	-313.141	1550.83	-1314.76	-305.053	1433.55	-1452.57	-315.763	1138.91	-1212.58	-297.875	1344.23	-1193.59	-271.327	1109.66	-1389.4	-438.921	1311.25	-1278.69	-137.287	1379.49	-1121.1	-55.7675	1252.93	-1013.67	-59.5139	1193.95	-900.089	-164.323	1190.05	-936.031	-353.224	1216.23	-805.378	-313.245	1283.25	-864.602	-321.886	1272.36	-1252.84	-455.552
-1110.14	-240.238	1588.77	-1153.22	-385.158	1586.81	-1263.55	-229.819	1544.76	-1286.03	-308.7	1547.9	-1313.1	-300.38	1431.02	-1452.73	-308.995	1138.19	-1211.28	-294.223	1340.89	-1201.02	-266.407	1102.86	-1389.71	-432.931	1309.72	-1271.91	-136.368	1378.65	-1106.93	-61.8454	1263.92	-997.661	-68.0541	1208.38	-885.47	-174.246	1202.23	-925.408	-363.605	1211.75	-802.267	-334.661	1293.33	-852.861	-337.304	1275.32	-1253.65	-450.899
-1107.54	-236.966	1585.71	-1151.64	-381.663	1583.89	-1261	-225.467	1541.83	-1284.17	-304.144	1545.06	-1311.47	-295.89	1428.44	-1452.88	-301.945	1137.39	-1210.56	-290.589	1337.76	-1200.37	-263.994	1099.38	-1389.66	-426.992	1307.96	-1265.45	-137.163	1379.17	-1094.75	-68.9788	1274.47	-984.259	-76.4978	1222.11	-872.631	-183.557	1213.14	-913.683	-371.105	1210.19	-797.556	-347.082	1301.11	-842.237	-351.389	1277.07	-1254.1	-445.986
-1105.15	-233.502	1582.43	-1150.22	-378.021	1581.12	-1258.73	-220.959	1539.03	-1282.25	-299.646	1542.41	-1309.72	-291.687	1425.77	-1452.76	-294.668	1136.56	-1208.01	-287.495	1334.97	-1198.78	-261.654	1096.08	-1389.34	-421.277	1306	-1260.12	-139.577	1380.16	-1084.72	-76.6287	1283.69	-972.978	-84.9851	1234.23	-861.725	-191.81	1222.5	-899.426	-376.683	1210.55	-789.952	-352.866	1308.82	-832.396	-362.99	1278.15	-1253.83	-441.077
-1102.64	-229.855	1578.88	-1148.32	-374.144	1578.15	-1256.36	-216.993	1536.07	-1280.25	-295.409	1539.94	-1307.87	-287.634	1423.08	-1452.54	-287.374	1135.59	-1206.25	-284.585	1331.83	-1197.84	-259.331	1092.58	-1389	-415.825	1303.89	-1256.03	-140.715	1379.97	-1077.26	-83.6333	1291.24	-963.971	-93.1145	1244.59	-851.218	-198.607	1230.38	-884.692	-381.201	1212.95	-779.34	-354.361	1315.02	-822.243	-372.44	1278.47	-1253.77	-436.24
-1099.47	-226.135	1575.14	-1146.08	-370.587	1575.3	-1253.67	-213.001	1533.14	-1278.1	-291.566	1537.37	-1306	-283.753	1420.39	-1452.25	-280.189	1134.65	-1204.39	-281.724	1328.52	-1197.4	-256.802	1089.44	-1388.31	-410.643	1301.62	-1251.86	-138.882	1378.92	-1071.6	-88.9299	1296.44	-956.462	-100.316	1252.96	-842.464	-203.81	1236.76	-870.188	-385.936	1215.34	-767.168	-353.224	1317.01	-812.652	-380.205	1278.73	-1253.43	-431.566
-1097.78	-222.791	1571.31	-1143.67	-367.201	1572.34	-1251.89	-209.772	1530.2	-1275.95	-288.219	1534.73	-1303.49	-279.913	1417.5	-1451.74	-273.283	1133.59	-1201.84	-278.895	1325.24	-1196.82	-253.988	1086.17	-1387.29	-405.79	1299.09	-1247.38	-136.457	1377.17	-1066.19	-92.3949	1299.9	-950.804	-106.191	1258.64	-834.326	-207.501	1241.63	-861.313	-389.012	1216.64	-756.978	-352.087	1316.39	-801.808	-385.024	1278.38	-1253	-426.997
-1095.77	-219.771	1567.5	-1141.45	-363.979	1568.91	-1249.57	-206.915	1526.72	-1273.61	-285.176	1531.6	-1301.03	-276.146	1414.45	-1451.38	-266.813	1132.35	-1199.8	-276.046	1321.72	-1196.04	-250.885	1083.04	-1386.15	-401.162	1296.49	-1243.77	-133.75	1374.96	-1061.53	-94.0104	1301.71	-946.265	-110.454	1262.32	-826.92	-209.635	1245.06	-851.273	-391.459	1217.3	-746.076	-353.044	1315.37	-790.607	-387.597	1277.9	-1252.36	-422.476
-1093.07	-216.865	1563.89	-1138.99	-361.318	1565.3	-1247.2	-204.174	1523.12	-1271.33	-282.359	1528.04	-1298.54	-272.38	1411.22	-1450.92	-260.884	1130.86	-1197.9	-272.884	1317.98	-1195.37	-247.262	1079.73	-1384.59	-396.701	1293.58	-1240.39	-130.689	1372.13	-1057.8	-93.9627	1301.93	-942.69	-113.046	1264.18	-821.041	-209.953	1247.09	-839.455	-393.159	1216.95	-734.313	-355.625	1314.89	-778.955	-387.958	1277.34	-1251.07	-417.541
-1090.52	-214.134	1560.25	-1136.86	-358.885	1561.16	-1244.75	-201.433	1519.37	-1268.86	-279.619	1524.06	-1295.84	-268.56	1407.72	-1450.45	-255.56	1129.13	-1195.87	-269.528	1314.02	-1194.52	-243.757	1076.37	-1382.96	-392.509	1290.66	-1237.58	-127.488	1368.93	-1055.1	-92.5107	1300.64	-939.971	-113.659	1264.3	-816.138	-208.705	1247.47	-827.787	-392.564	1216.69	-722.235	-357.092	1313.84	-766.835	-385.919	1276.66	-1249.63	-412.493
-1088.18	-211.705	1556.29	-1134.36	-356.063	1556.65	-1242.36	-198.605	1515.57	-1266.45	-276.923	1519.83	-1293.47	-264.633	1404.13	-1450.16	-250.666	1127.31	-1193.77	-266.048	1310.15	-1194.14	-239.635	1072.75	-1381.12	-388.508	1287.55	-1235.42	-124.162	1365.46	-1052.92	-89.785	1297.51	-938.055	-112.987	1262.74	-812.645	-204.359	1246.21	-816.671	-389.116	1216.68	-710.052	-355.075	1311.21	-754.84	-381.694	1276.03	-1248.42	-407.467
-1085.79	-209.041	1551.94	-1131.93	-353.342	1551.92	-1240.2	-195.699	1511.47	-1264.19	-274.207	1515.38	-1290.98	-260.755	1400.26	-1449.92	-246.163	1125.21	-1192.04	-262.25	1305.8	-1194.1	-235.157	1068.93	-1379.02	-384.777	1284.21	-1233.52	-120.723	1361.7	-1051.64	-86.0118	1293.19	-936.742	-110.231	1259.83	-809.271	-198.669	1243.97	-807.382	-384.102	1218.1	-698.264	-349.046	1306.96	-743.175	-374.771	1275.29	-1246.41	-402.315
-1083.47	-205.981	1547.26	-1129.66	-350.635	1546.79	-1238	-192.931	1507.05	-1261.91	-271.387	1510.8	-1288.83	-256.873	1396.28	-1449.8	-242.012	1122.79	-1190.76	-258.247	1301	-1193.67	-230.198	1064.93	-1376.69	-381.274	1280.65	-1231.83	-117.153	1357.75	-1050.77	-81.2599	1288.07	-935.968	-105.741	1255.85	-806.014	-191.262	1240.59	-798.752	-377.778	1220.49	-686.494	-338.155	1300.94	-731.485	-364.936	1273.36	-1243.86	-396.975
-1081.3	-202.592	1542.18	-1127.18	-347.358	1541.38	-1236.11	-189.906	1502.47	-1259.82	-268.449	1506.23	-1287.03	-253.127	1392.26	-1449.8	-238.093	1120.19	-1189.8	-253.98	1296.25	-1193.94	-224.744	1060.65	-1374.1	-377.853	1276.82	-1230.62	-113.303	1353.59	-1050.45	-75.5855	1282.52	-935.314	-99.3553	1251	-802.941	-181.656	1236.39	-790.795	-369.818	1223.03	-675.334	-322.683	1293.99	-721.164	-352.57	1270.72	-1241.73	-392.007
-1079.25	-198.972	1536.65	-1124.36	-343.604	1535.75	-1234.42	-186.563	1498.2	-1257.78	-265.237	1501.76	-1285.42	-249.344	1387.97	-1449.81	-234.326	1117.3	-1188.56	-249.541	1291.54	-1194.17	-218.841	1056.23	-1371.29	-374.491	1272.76	-1229.56	-109.152	1349.21	-1050.26	-69.1218	1276.71	-935.24	-91.2442	1245.45	-801.206	-169.909	1230.8	-783.299	-359.788	1224.66	-664.784	-303.841	1286.25	-712	-337.875	1267.22	-1239.05	-387.077
-1077.42	-194.991	1531.07	-1122.32	-339.63	1529.84	-1232.92	-182.731	1493.82	-1256.05	-261.545	1497.31	-1284.04	-245.577	1383.49	-1449.9	-230.748	1114.09	-1187.79	-244.633	1286.6	-1194.9	-212.652	1051.57	-1368.28	-370.984	1268.43	-1228.98	-104.558	1344.68	-1050.54	-61.5928	1270.95	-935.527	-81.7589	1239.45	-799.258	-156.787	1224.31	-776.073	-347.646	1224.49	-657.947	-282.694	1278.91	-704.25	-321.009	1262.96	-1236.67	-382.1
-1075.44	-190.847	1525.55	-1120.58	-335.332	1524.05	-1231.31	-178.407	1489.32	-1254.48	-257.243	1492.76	-1282.79	-241.482	1378.87	-1450.06	-227.204	1110.62	-1187.19	-239.251	1281.52	-1196.15	-206.123	1046.73	-1365.11	-367.286	1263.85	-1228.84	-99.4608	1340.01	-1051.3	-53.0842	1265.16	-936.341	-71.0311	1233.02	-798.325	-142.269	1217.06	-769.131	-333.403	1222.05	-652.73	-260.493	1272.92	-697.896	-302.67	1258.38	-1233.34	-376.88
-1073.81	-186.331	1520.02	-1119.52	-330.901	1518.34	-1230.01	-173.494	1484.58	-1253.14	-252.334	1487.87	-1281.62	-236.91	1374.17	-1450.18	-223.785	1106.85	-1186.36	-233.459	1276.26	-1196.37	-199.673	1041.91	-1361.95	-363.43	1259.1	-1228.99	-93.9225	1335.05	-1053.17	-44.0136	1259.21	-937.53	-58.9759	1226.31	-798.022	-126.279	1209.54	-762.533	-316.999	1217.57	-649.833	-237.805	1267.31	-692.075	-282.535	1252.61	-1230.46	-371.249
-1072.88	-181.098	1514.51	-1118.58	-325.639	1512.55	-1228.87	-168.016	1479.48	-1252.12	-246.891	1482.66	-1280.31	-231.831	1369.26	-1450.24	-220.426	1102.68	-1183.92	-227.299	1271.21	-1196.74	-192.469	1036.68	-1358.69	-359.34	1254.1	-1229.26	-88.1083	1329.9	-1055.16	-33.979	1253.19	-939.337	-45.7141	1219.09	-797.855	-108.972	1201.77	-757.342	-298.983	1212.33	-647.587	-213.875	1261.16	-687.496	-261.372	1246.34	-1227.18	-365.349
-1071.74	-175.779	1508.91	-1118.05	-319.873	1506.89	-1228.2	-161.998	1474.1	-1251.44	-240.937	1477.18	-1279.32	-226.328	1364.23	-1450.34	-217.234	1098.11	-1184.95	-220.093	1265.47	-1197.42	-185.077	1031.3	-1355.33	-355.1	1248.91	-1230.62	-81.6898	1324.71	-1057.69	-22.7202	1247.12	-942.012	-31.0128	1211.66	-799.475	-91.0128	1193.13	-753.003	-279.494	1206.73	-646.29	-188.968	1253.54	-683.806	-238.751	1239.27	-1224.34	-358.511
-1071.43	-169.652	1503.28	-1117.76	-313.78	1501.25	-1227.81	-155.718	1468.51	-1251.16	-234.649	1471.51	-1278.26	-220.448	1358.89	-1450.31	-214.217	1093.11	-1184.24	-212.734	1260.2	-1197.71	-177.226	1025.7	-1351.81	-350.768	1243.32	-1232.01	-74.8958	1319.09	-1060.73	-10.6282	1241	-945.224	-15.356	1203.78	-801.909	-71.9248	1183.87	-749.92	-259.113	1201.62	-645.59	-162.553	1244.03	-680.364	-214.449	1231.15	-1221.13	-350.947
-1071.46	-162.797	1497.63	-1117.92	-306.878	1495.31	-1227.74	-149.048	1462.59	-1251.17	-227.851	1465.57	-1277.59	-214.278	1353.25	-1449.93	-211.453	1087.52	-1183.61	-204.918	1254.52	-1197.99	-168.945	1019.91	-1348.44	-346.412	1237.47	-1234.06	-67.7619	1313.27	-1064.74	2.39727	1234.3	-949.41	1.18961	1195.17	-805.111	-52.127	1174	-752.39	-239.663	1199.23	-645.977	-135.002	1232.12	-678.273	-189.688	1222.2	-1218.19	-342.742
-1072.04	-155.381	1491.87	-1118.19	-299.549	1489.26	-1228.16	-141.841	1456.42	-1251.56	-220.6	1459.33	-1277.08	-207.83	1347.2	-1449.6	-208.944	1081.44	-1183.39	-196.595	1248.6	-1198.28	-160.152	1014	-1344.86	-341.913	1231.12	-1236.6	-60.2992	1307.21	-1069.83	16.103	1226.96	-954.685	18.539	1186.2	-809.417	-31.6618	1163.62	-748.03	-216.812	1194.67	-647.357	-106.773	1218.7	-676.629	-163.873	1212.87	-1215.4	-334.127
-1072.89	-147.419	1485.88	-1118.88	-291.766	1482.9	-1228.97	-133.973	1449.94	-1252.31	-212.846	1452.67	-1276.8	-201.12	1340.65	-1448.92	-206.706	1074.75	-1183.14	-187.802	1242.46	-1198.85	-150.771	1007.89	-1341.44	-337.296	1224.39	-1239.84	-52.5391	1301.01	-1075.84	30.6724	1219.05	-961.135	36.5086	1176.33	-815.224	-10.5596	1153.02	-746.037	-193.287	1191.39	-649.871	-78.0259	1203.97	-675.915	-136.844	1202.91	-1213.02	-325.234
-1074.11	-138.972	1479.7	-1119.66	-283.503	1476.16	-1229.92	-125.943	1442.89	-1253.41	-204.571	1445.58	-1276.82	-194.186	1333.65	-1448.16	-204.707	1067.43	-1183.72	-178.242	1235.76	-1198.87	-141.031	1001.53	-1337.59	-332.363	1217.09	-1243.82	-44.4344	1294.55	-1082.68	45.7217	1210.69	-968.462	54.7556	1166.07	-821.917	10.9984	1142.02	-744.413	-168.526	1187.86	-653.124	-49.1499	1188.1	-675.79	-109.088	1192.56	-1210.82	-315.8
-1075.72	-130.007	1473.27	-1120.92	-274.554	1468.97	-1231.44	-117.118	1435.93	-1254.59	-195.951	1438.02	-1277.34	-186.814	1326.39	-1447.32	-202.76	1059.59	-1184.23	-168.248	1229.13	-1199.28	-130.582	995.047	-1334.34	-327.065	1209.66	-1248.32	-35.9111	1287.75	-1090.65	61.1324	1201.78	-977.109	73.3316	1155.33	-829.669	32.8154	1130.69	-743.147	-142.609	1184.78	-658.408	-20.3074	1172.08	-677.678	-79.9901	1181.75	-1208.41	-306.037
-1077.75	-120.393	1466.55	-1122.43	-264.954	1461.52	-1233.49	-107.767	1428.7	-1255.9	-186.877	1430.21	-1278.05	-179.053	1318.81	-1446.44	-200.809	1051.26	-1186.87	-157.478	1221.79	-1200.35	-119.491	988.114	-1331.3	-321.263	1201.98	-1253.58	-27.0254	1280.62	-1099.42	76.2224	1192.04	-986.832	91.5537	1144.15	-838.762	54.5208	1119	-744.746	-115.718	1181.17	-665.536	9.08919	1156.25	-680.508	-50.2975	1170.68	-1205.8	-296.086
-1080.49	-109.809	1459.83	-1124.4	-254.588	1453.72	-1235.46	-98.359	1420.89	-1257.94	-177.256	1422.24	-1279.43	-170.941	1311	-1445.11	-199.061	1042.07	-1185.77	-146.851	1214.98	-1202.79	-107.934	980.711	-1328.04	-315.126	1193.89	-1259.93	-17.9787	1273.22	-1109.35	90.5438	1181.56	-997.653	109.279	1132.46	-848.431	75.5355	1106.72	-747.388	-88.0548	1177.58	-674.518	38.3706	1140.92	-685.474	-20.9042	1159.59	-1203.39	-285.938
-1083.63	-98.1798	1452.75	-1126.31	-243.182	1445.76	-1238.73	-87.6069	1413.29	-1260.18	-167.041	1414.03	-1280.93	-162.458	1302.9	-1443.92	-197.29	1032.56	-1188.59	-134.999	1207.72	-1204.39	-96.2154	973.049	-1325.25	-308.336	1185.66	-1267.07	-8.93971	1265.46	-1120.32	103.988	1170.46	-1010.06	126.154	1120.18	-860.229	95.6088	1094	-752.29	-60.4394	1174.07	-686.391	66.3112	1126.1	-693.541	8.11297	1149.53	-1200.88	-275.551
-1087.16	-85.2944	1445.42	-1127.96	-230.739	1437.79	-1242.43	-76.3077	1405.16	-1263	-156.128	1405.55	-1282.91	-153.873	1294.58	-1442.22	-195.732	1022.4	-1191.88	-122.663	1199.75	-1204.65	-84.4662	965.389	-1322.25	-301.238	1176.94	-1275.23	0.132079	1257.51	-1131.94	116.989	1159.07	-1023.22	142.763	1107.27	-873.156	113.6	1081	-760.364	-34.1287	1170.87	-701.49	91.938	1111.9	-705.267	35.1412	1140.44	-1198.51	-264.964
-1092.14	-70.9458	1438.21	-1130.27	-216.969	1430.01	-1246.63	-64.8142	1396.66	-1266.28	-144.544	1396.98	-1285.29	-145.079	1285.97	-1440.06	-194.273	1011.77	-1194.73	-110.227	1192.54	-1207.18	-72.1644	957.376	-1318.66	-293.343	1167.69	-1284.33	9.37568	1249.37	-1144.84	130.161	1147.53	-1037.53	159.142	1093.6	-887.547	129.355	1068.2	-772.781	-9.68244	1168.18	-720.381	114.626	1098.45	-720.887	59.8653	1132.12	-1195.52	-254.193
-1097.65	-55.0493	1430.9	-1132.41	-201.674	1422.3	-1252.35	-51.9032	1388.4	-1270.12	-132.31	1388.43	-1288.28	-136.013	1277.22	-1437.12	-193.083	1000.73	-1198.41	-97.0502	1185.04	-1209.35	-59.434	949.479	-1314.44	-284.774	1158.18	-1294.52	18.8206	1241.07	-1158.33	143.196	1135.53	-1053.06	174.589	1078.82	-903.259	142.219	1055.32	-788.77	12.9382	1166.14	-742.017	131.826	1084.57	-740.432	81.0027	1123.18	-1192.72	-243.151
-1104.73	-38.1235	1423.44	-1135.92	-185.516	1414.82	-1258.91	-38.533	1379.89	-1274.52	-119.493	1379.93	-1291.21	-126.162	1268.21	-1433.22	-192.148	989.451	-1202.53	-83.0502	1177.66	-1213.4	-46.6169	941.632	-1309.79	-275.528	1148.58	-1305.47	28.1671	1232.34	-1173.86	156.154	1122.47	-1069.85	189.027	1062.84	-920.133	152.935	1042.64	-809.313	33.8791	1164.89	-766.178	143.968	1069.92	-762.333	97.2874	1113.84	-1188.55	-230.84
-1112.72	-19.5631	1415.62	-1139.61	-167.762	1407.19	-1266.38	-24.4161	1370.94	-1279.95	-105.792	1371.27	-1294.55	-115.542	1259.18	-1428.33	-191.485	978.06	-1207.7	-68.6339	1169.69	-1217.19	-33.5641	933.693	-1304.46	-265.78	1138.83	-1317.53	37.5671	1222.88	-1190.19	168.566	1108.19	-1087.62	202.507	1046.03	-938.486	162.051	1030.33	-833.291	52.816	1163.76	-791.129	149.552	1055.25	-785.045	107.72	1105.59	-1184.23	-217.14
-1121.85	0.329403	1407.09	-1143.81	-148.604	1399.34	-1274.83	-9.67996	1361.42	-1285.65	-91.3665	1362.1	-1297.88	-104.336	1250.08	-1422.16	-191.086	966.447	-1212.99	-54.1405	1161.5	-1221.4	-20.3611	925.54	-1298.65	-255.812	1129.15	-1330.44	46.7924	1212.66	-1207.48	179.95	1092.88	-1106.3	215.098	1029.07	-957.941	169.28	1018.7	-861.08	69.1121	1163.05	-813.464	147.831	1042.58	-808.419	113.081	1099.43	-1178.74	-202.697
-1132.21	21.6122	1397.68	-1148.23	-128.018	1391.05	-1284.31	5.54823	1351.19	-1291.98	-76.4169	1352.48	-1301.11	-93.0856	1240.73	-1414.82	-190.712	954.595	-1218.56	-39.6737	1152.67	-1226.92	-7.17973	917.042	-1293.05	-246.164	1120.17	-1343.85	55.5863	1201.54	-1226.4	190.07	1077.01	-1125.67	226.803	1012.47	-979.977	173.682	1008.08	-891.332	82.013	1161.04	-834.578	141.422	1033.78	-832.526	114.185	1094.85	-1172.97	-187.586
-1143.72	44.1256	1387.15	-1152.86	-106.039	1382.23	-1294.71	20.9972	1340.23	-1298.67	-61.2003	1342.31	-1303.99	-82.1434	1230.94	-1406.25	-190.121	942.374	-1223.78	-25.0153	1143.18	-1230.99	6.07161	908.155	-1287.63	-237.248	1112.02	-1358.09	63.5464	1189.66	-1245.81	198.614	1060.63	-1145.35	237.68	996.561	-1002.25	176.67	999.044	-925.261	91.0081	1157.86	-856.425	130.428	1028.53	-861.329	110.422	1091.12	-1167.06	-171.379
-1156.76	67.709	1375.25	-1157.6	-82.8437	1372.51	-1305.58	35.9625	1328.04	-1305.58	-46.0019	1331.48	-1306.35	-71.8869	1220.67	-1396.72	-189.328	929.843	-1228.83	-10.9085	1132.92	-1237.58	19.1616	898.545	-1281.33	-226.855	1103.6	-1372.48	70.1544	1176.65	-1265.81	205.741	1044.17	-1164.58	247.327	981.422	-1024.75	178.719	990.781	-961.56	95.7715	1153.36	-880.18	116.74	1026.86	-892.385	104.588	1088.24	-1162.74	-154.222
-1170.68	91.6811	1361.76	-1162.13	-58.8092	1361.98	-1316.79	50.3091	1314.75	-1312.14	-30.9962	1319.69	-1308.55	-61.9543	1209.81	-1386.97	-187.961	916.893	-1233.75	1.66574	1121.58	-1243.11	32.3422	888.598	-1275.31	-215.711	1094.46	-1386.16	74.4475	1163.54	-1286.09	211.592	1027.86	-1184.78	256.791	966.922	-1048.61	179.709	982.753	-999.851	96.4865	1147.45	-907.394	102.263	1027.52	-925.885	96.8648	1085.46	-1159.56	-137.113
-1185.27	115.51	1346.56	-1166.14	-34.3405	1350.63	-1327.56	63.7311	1300.32	-1318.11	-16.6887	1307.03	-1311.04	-52.3004	1198.28	-1376.28	-185.916	903.395	-1238.79	13.3896	1109.64	-1249.6	43.7535	878.009	-1270.9	-206.07	1085.23	-1398.13	76.7598	1150.09	-1305.38	215.992	1011.87	-1203.11	265.514	952.912	-1073.7	180.447	974.013	-1039.88	93.6826	1140.21	-937.994	89.2743	1028.58	-961.262	87.7857	1083.01	-1157.41	-120.881
-1199.52	138.211	1329.59	-1169.75	-10.3572	1338.43	-1337.57	75.8112	1285	-1323.19	-3.43574	1293.92	-1314.52	-42.6477	1186.58	-1366.28	-184.115	889.98	-1243.97	24.45	1097.45	-1255.96	53.8915	866.864	-1267.41	-197.323	1075.5	-1408.54	78.1419	1136.24	-1323.89	220.495	997.126	-1219.83	273.357	939.32	-1096.3	181.72	965.812	-1079.04	88.4582	1132.36	-969.56	78.726	1029.52	-996.809	78.0514	1080.36	-1158.42	-105.695
-1212.2	158.684	1311.72	-1173.49	12.0816	1325.55	-1346.53	86.8069	1269.59	-1327.61	8.72583	1281.36	-1318.99	-32.9334	1175.15	-1357.43	-181.917	877.48	-1250.48	34.4699	1085.32	-1261.26	62.7902	855.122	-1263.88	-189.067	1065.19	-1418	79.1234	1122.2	-1338.16	224.636	983.48	-1234.48	280.115	925.936	-1117.25	183.468	957.666	-1116.08	83.2774	1124.6	-1001.1	71.3094	1028.92	-1031.11	69.6303	1077.56	-1161.28	-91.616
-1223.14	176.775	1293.71	-1177.51	32.2717	1312.37	-1354.88	97.5925	1255.19	-1332.26	20.4921	1270.47	-1324.05	-23.9036	1163.96	-1348.44	-179.108	866.065	-1258.78	43.4654	1074.36	-1266.04	70.0031	842.777	-1259.47	-180.988	1054.81	-1427.34	80.3283	1108.36	-1348.08	227.47	970.8	-1246.95	285.356	912.471	-1135.39	185.274	949.677	-1150.75	80.6673	1117.09	-1031.13	67.1233	1027.25	-1063.39	64.4499	1074.51	-1163.82	-77.5669
-1233.16	192.509	1276.67	-1182.52	50.1538	1299.38	-1362.53	108.06	1243.03	-1337.46	32.3513	1260.26	-1328.73	-16.3275	1152.77	-1343.15	-176.328	856.968	-1267.08	52.4609	1063.41	-1270.21	75.7647	830.213	-1253.98	-172.192	1045.76	-1436.82	82.0493	1094.76	-1355.89	229.954	957.42	-1256.64	288.963	899.058	-1150.57	186.495	941.861	-1184.08	80.4506	1107.86	-1057.81	66.4406	1024.88	-1090.63	63.1852	1070.83	-1165.47	-63.0411
-1242.03	205.987	1261.76	-1185.81	65.2019	1287.77	-1369.25	117.76	1231.81	-1342.69	43.2679	1250.09	-1332.38	-9.80054	1142.26	-1340.19	-172.751	849.221	-1272.83	60.8899	1052.61	-1273.38	81.6292	817.745	-1248.53	-162.54	1038.23	-1445.7	84.0028	1082.39	-1363.13	231.879	943.797	-1265.24	290.889	885.812	-1163.6	187.186	933.708	-1205.01	82.2908	1097.79	-1076.56	69.0642	1022.65	-1111.5	66.0302	1065.87	-1165.74	-47.7479
-1250.17	217.441	1249.46	-1189.53	78.3472	1277.39	-1374.96	126.246	1220.83	-1347.03	52.5783	1240.17	-1334.32	-3.26466	1133.09	-1337.43	-168.148	841.441	-1276.02	68.7524	1041.98	-1277.25	87.4099	805.321	-1243.29	-152.752	1030.34	-1452.56	85.996	1072.08	-1369.78	233.18	930.548	-1273.08	291.366	871.896	-1174.15	188.296	924.774	-1216.7	90.6132	1087.96	-1087.02	72.8801	1019.49	-1125.41	72.394	1059.08	-1164.76	-32.7296
-1257.55	226.941	1239.14	-1191.81	89.6964	1268.07	-1379.34	132.524	1210.84	-1349.75	59.6927	1230.63	-1334.52	2.97803	1125.07	-1336.58	-163.87	834.386	-1278.53	76.2332	1032.2	-1281.18	92.9461	793.604	-1238.99	-143.839	1021.55	-1456.21	88.3283	1063.63	-1376.83	233.812	917.247	-1280.86	291.527	856.94	-1182.44	190.36	914.27	-1222.22	102.245	1077.87	-1092.91	76.6783	1013.04	-1131.62	82.1529	1050.56	-1163.57	-18.7784
-1263.14	234.724	1230.5	-1193.06	99.1955	1259.34	-1382.19	136.405	1201.9	-1350.49	64.5909	1221.71	-1333.51	8.5917	1116.96	-1336.35	-160.041	827.664	-1280.37	83.3323	1023.26	-1285.05	98.1259	783.18	-1234.51	-134.973	1013.16	-1458.43	90.8772	1056.35	-1384.41	234.239	903.915	-1289.52	292.448	841.005	-1188.9	194.109	901.508	-1218.97	112.653	1070.57	-1096.9	86.1688	1005.22	-1131.44	95.6031	1040.61	-1162.08	-6.01337
-1266.72	241.458	1223.45	-1198.63	107.892	1249.94	-1383.74	139.609	1194.6	-1349.56	68.7163	1213.53	-1332.62	14.2813	1109.15	-1335.47	-156.208	821.523	-1283.51	90.6609	1015.29	-1289.05	103.059	774.09	-1228.7	-126.117	1005.8	-1459.37	93.782	1049.12	-1391.78	234.845	890.611	-1298.52	294.048	824.924	-1193.73	199.919	887.034	-1219.51	122.501	1059.81	-1096.93	103.626	996.795	-1130.35	110.223	1028.03	-1160.07	6.70343
-1268.02	247.316	1217.22	-1198.24	114.512	1241.93	-1384.07	143.512	1188.53	-1348.15	73.0766	1206.31	-1332.16	20.2606	1102.46	-1334.04	-152.388	816.01	-1284.71	97.9312	1007	-1292.6	107.991	765.814	-1223.36	-118.567	999.407	-1460.15	97.2447	1042.01	-1399.19	235.769	878.171	-1308.04	296.196	809.874	-1198.96	207.715	872.296	-1218.25	135.143	1048.43	-1092.28	124.294	983.579	-1127.43	125.863	1013.78	-1159.73	16.8163
-1267.43	252.527	1210.9	-1197.12	119.806	1234.42	-1383.51	148.229	1182.81	-1346.87	77.8867	1199.75	-1332.31	25.8015	1096.57	-1332.6	-148.859	810.809	-1285.61	105.124	998.705	-1296.19	111.875	758.271	-1221.24	-113.215	994.252	-1460.87	101.36	1034.75	-1405.99	237.394	866.9	-1317.07	299.261	795.978	-1203.91	216.827	858.102	-1213.2	150.411	1037.41	-1089.92	141.365	963.345	-1125.41	141.336	998.911	-1161.39	23.03
-1264.74	257.046	1204.42	-1195.95	123.551	1227.67	-1382.42	153.91	1177.29	-1345.99	82.9792	1194.1	-1334.01	30.7471	1090.95	-1331.29	-145.631	805.818	-1285.32	108.516	992.112	-1296.48	115.493	752.08	-1222.38	-109.717	990.095	-1462.17	105.927	1027.43	-1411.93	240.272	856.867	-1325.16	303.258	783.643	-1208.59	225.645	844.191	-1212.51	167.572	1025.02	-1089.01	155.479	938.722	-1123.09	154.933	984.106	-1162.49	26.6253
-1260.82	261.114	1198.31	-1195.45	125.899	1222.14	-1381.16	160.446	1172.46	-1346.2	88.6287	1189.66	-1336.41	35.1333	1085.97	-1330.4	-143.138	801.626	-1285.48	111.765	987.174	-1295.65	118.023	746.781	-1225.63	-107.269	986.617	-1463.51	110.706	1020.57	-1415.82	244.125	847.963	-1331.45	307.53	773.072	-1212.04	233.756	831.629	-1209.7	183.004	1013.13	-1096.46	165.924	913.924	-1121.11	165.909	970.217	-1164.38	28.0003
-1255.8	264.921	1194.22	-1195.39	127.67	1219.08	-1379.72	168.46	1169.21	-1347.4	95.4568	1186.94	-1339.01	39.55	1082.37	-1330.44	-140.926	799.094	-1285.11	114.451	983.438	-1293.13	119.855	742.676	-1229.47	-104.83	984.7	-1465.54	115.785	1015.19	-1417.92	248.676	840.484	-1335.75	311.313	764.267	-1214.73	240.161	820.705	-1204.21	194.365	1005.07	-1101.47	172.776	896.096	-1118.92	173.413	958.338	-1165.97	29.5565
-1250.86	267.953	1191.39	-1192.28	128.081	1218.4	-1378.25	176.723	1166.83	-1349.07	102.676	1185.27	-1340.89	44.4853	1080.87	-1331.94	-138.678	798.375	-1286.07	118.655	981.923	-1289.35	121.013	740.085	-1232.93	-102.075	985.036	-1467.26	121.344	1011.36	-1418.08	253.309	834.622	-1337.55	314.022	757.041	-1215.48	243.974	811.776	-1198.21	201.307	998.945	-1104	176.603	883.057	-1116.02	177.086	948.626	-1167.37	32.144
-1246.43	270.249	1190.15	-1193.54	128.825	1217.72	-1376.85	184.326	1165.38	-1351.21	109.183	1184.55	-1342.34	49.4196	1080.61	-1334.15	-136.206	799.276	-1285.79	121.726	980.766	-1286.3	121.226	738.854	-1235.45	-98.6662	986.372	-1467.66	127.316	1008.79	-1417.24	257.282	830.525	-1336.83	315.704	751.752	-1214.12	244.804	805.295	-1192.41	203.634	993.934	-1103.22	176.822	874.409	-1112.45	177.069	941.272	-1168.51	35.2017
-1242.77	271.894	1190.46	-1195.1	129.306	1217.83	-1375.67	190.54	1165.4	-1352.97	114.61	1184.71	-1343.56	53.9435	1081.03	-1336.64	-133.752	801.164	-1285.69	125.249	980.547	-1284.02	121.138	738.951	-1237.53	-95.1293	987.821	-1467.22	133.002	1007.92	-1415.36	260.466	827.976	-1333.88	316.614	748.564	-1211.4	243.032	801.144	-1187.35	202.65	989.944	-1101.55	172.909	868.944	-1107.99	173.83	936.34	-1169.51	38.6104
-1240.44	273.223	1192.19	-1196.34	129.695	1218.4	-1374.88	194.86	1166.73	-1353.85	118.458	1185.6	-1344.3	57.7959	1081.78	-1338.77	-131.167	803.543	-1285.94	128.247	981.047	-1284.01	121.997	739.705	-1239.05	-91.9297	989.214	-1466.17	137.901	1008.18	-1412.73	263.19	827.178	-1329.5	317.355	747.625	-1207.94	239.951	799.187	-1183.66	199.842	987.135	-1098.24	165.934	866.944	-1108.09	166.862	933.167	-1169.87	42.0475
-1239.07	274.293	1194.95	-1196.04	130.113	1219.6	-1374.27	197.36	1168.92	-1353.82	120.643	1186.88	-1344.27	60.7729	1082.94	-1340.29	-128.84	806.177	-1285.51	131.048	982.516	-1284.15	123.003	741.302	-1239.58	-89.2686	990.728	-1464.92	141.878	1009.5	-1409.64	265.609	828.131	-1324.22	318.462	749.045	-1203.63	236.48	799.384	-1180.52	195.978	985.999	-1094.83	156.611	867.689	-1105.71	159.037	932.805	-1169.35	44.9846
-1238.48	275.218	1198.45	-1195.12	130.665	1221.29	-1373.67	198.448	1171.65	-1353.1	121.546	1188.54	-1343.57	63.0652	1084.41	-1341.02	-126.597	808.728	-1284.46	133.498	983.977	-1284.46	124.253	743.316	-1239.79	-87.2764	992.563	-1463.4	145.131	1011.84	-1406.29	268.172	830.756	-1318.69	319.942	752.445	-1199.46	233.642	801.369	-1177.55	191.495	986.595	-1091.58	146.271	870.506	-1103.2	150.804	934.176	-1170.14	46.6964
-1237.96	275.843	1202.54	-1193.86	131.132	1223.51	-1372.88	198.555	1174.82	-1351.62	121.652	1190.63	-1342.53	64.7151	1086.55	-1341.37	-124.618	811.173	-1282.55	134.966	986.355	-1284.56	125.867	745.807	-1239.97	-85.9834	994.319	-1461.01	147.84	1015.05	-1402.61	271.024	834.836	-1313.25	322.151	757.504	-1194.77	231.898	804.77	-1173.68	186.986	988.727	-1087.67	136.439	874.836	-1100.6	143.377	936.409	-1169.19	47.3039
-1236.81	276.064	1206.93	-1192.21	131.171	1226.37	-1371.41	198.185	1178.33	-1349.74	121.402	1193.19	-1340.77	65.8757	1089.04	-1341.94	-122.917	813.542	-1280.53	136.125	989.349	-1285.05	127.494	748.154	-1240.47	-85.639	996.139	-1458.38	150.323	1019.18	-1398.34	274.343	840.319	-1307.78	325.166	763.766	-1190.58	231.464	808.899	-1169.63	183.809	991.734	-1083.11	128.567	879.891	-1097.95	137.777	938.982	-1168.05	46.5456
-1234.15	275.564	1211.54	-1190.47	130.281	1229.93	-1369.11	197.983	1182.02	-1347.26	121.198	1196.22	-1338.9	66.621	1092.07	-1342.87	-121.433	816.064	-1277.82	136.52	992.747	-1284.94	128.501	751.042	-1241.79	-86.2248	998.421	-1455.02	152.832	1024.02	-1393.55	278.14	847.073	-1302.4	328.623	770.701	-1185.82	232.542	813.546	-1164.52	181.375	995.563	-1080.05	124.425	884.151	-1093.35	134.265	942.109	-1166.9	44.281
-1229.97	274.164	1216.3	-1188.13	128.378	1234.05	-1365.55	198.38	1185.81	-1344.76	121.249	1199.61	-1336.97	67.0501	1095.59	-1344.53	-120.37	818.9	-1275.81	135.975	996.536	-1282.29	129.572	754.71	-1244.06	-87.6679	1001.24	-1450.86	155.442	1029.51	-1388.25	282.168	854.715	-1297.52	332.391	777.763	-1181.63	234.982	818.256	-1159.33	179.566	999.285	-1074.37	124.251	887.822	-1088.98	132.773	944.703	-1166.27	40.3901
-1223.61	271.678	1221.14	-1185.56	124.985	1238.67	-1360.78	199.278	1189.72	-1341.83	121.75	1203.34	-1334.71	67.3907	1099.36	-1347.16	-119.355	822.289	-1272.53	134.774	1000.62	-1279.83	129.617	758.506	-1247.26	-89.788	1004.73	-1445.79	158.059	1035.65	-1382.55	286.329	862.746	-1293.52	336.561	784.523	-1177.61	238.639	822.699	-1153.62	179.54	1002.93	-1067.98	127.317	890.301	-1083.7	133.503	946.967	-1165.85	35.4332
-1214.97	267.668	1226.07	-1182.6	119.943	1243.65	-1354.57	200.484	1193.98	-1338.59	122.312	1207.57	-1332.69	67.3462	1103.77	-1351.65	-118.626	826.575	-1268.37	132.696	1005.2	-1276.24	128.699	762.808	-1251.35	-92.5368	1008.89	-1440.16	160.941	1042.19	-1377.12	290.55	870.928	-1290.16	340.93	790.648	-1173.13	243.01	826.757	-1146.67	181.474	1006.29	-1062.09	132.595	891.403	-1077.68	136.216	948.923	-1166.06	28.8585
-1204.16	261.795	1231.31	-1179.36	113.278	1249.03	-1346.75	201.495	1198.38	-1334.83	122.78	1212.37	-1330.82	67.1774	1108.61	-1355.88	-117.477	830.766	-1264.08	129.852	1010.12	-1271.7	126.509	767.652	-1256.15	-95.9122	1013.51	-1433.84	163.921	1048.74	-1371.71	294.634	878.503	-1287.41	345.33	795.999	-1170.04	248.163	829.871	-1138.82	186.144	1009.19	-1056.54	139.327	891.445	-1071.23	140.586	950.707	-1166.61	21.0816
-1192.03	254.427	1236.78	-1175.79	105.034	1254.61	-1337.67	202.255	1203.51	-1330.39	122.996	1217.68	-1329.01	66.842	1113.92	-1361.13	-116.403	835.438	-1259.05	126.128	1015.64	-1266.45	123.246	773.112	-1261.58	-99.7986	1018.52	-1427.04	166.699	1054.95	-1366.75	298.572	885.394	-1285.62	349.72	800.295	-1166.8	253.803	832.336	-1130.5	193.35	1011.37	-1052.22	146.546	890.616	-1065.19	146.285	951.973	-1167.78	12.4686
-1178.93	245.378	1242.74	-1172.03	95.3975	1260.66	-1327.37	202.319	1209.09	-1325.17	122.693	1223.31	-1326.95	66.1366	1119.6	-1367.06	-115.403	840.739	-1253.83	121.737	1021.58	-1260.43	119.197	779.085	-1267.46	-104.044	1023.95	-1419.93	169.1	1060.9	-1362.25	302.222	891.287	-1284.99	353.737	803.368	-1164.52	259.838	833.656	-1122.17	202.225	1012.45	-1048.76	153.553	889.253	-1059.34	152.908	952.495	-1168.94	3.05078
-1165.25	234.77	1249.28	-1168.31	84.5969	1267.11	-1316.05	201.434	1215.1	-1319.3	121.79	1229.39	-1324.34	64.9024	1125.6	-1372.57	-114.105	846.073	-1248.26	116.522	1027.74	-1253.82	114.748	785.372	-1273.5	-108.602	1029.83	-1412.6	171.126	1066.72	-1358.54	305.335	896.067	-1286.19	357.042	804.987	-1163.55	265.683	833.414	-1114.26	212.119	1012.12	-1045.59	160.253	887.483	-1053.82	160.388	951.887	-1170.12	-6.95139
-1151.37	222.577	1256.28	-1164.66	72.8645	1274.06	-1303.98	199.3	1221.5	-1312.7	119.949	1235.88	-1321.12	63.0835	1131.89	-1377.67	-112.855	851.814	-1242.18	110.718	1034.19	-1248.72	109.096	791.944	-1278.77	-113.204	1035.45	-1404.99	172.878	1072.73	-1355.8	307.55	899.478	-1289.44	358.83	805.065	-1163.78	271.174	831.9	-1107.43	222.581	1009.96	-1042.05	166.939	885.199	-1049.07	169.101	949.398	-1171.36	-17.4839
-1137.62	209.096	1263.7	-1161.01	60.4053	1281.42	-1291.54	195.731	1228.3	-1305.47	117.042	1242.66	-1317.24	60.4512	1138.55	-1382.54	-111.746	857.85	-1235.64	104.025	1040.91	-1242.33	102.788	799.151	-1284.05	-118.148	1041.44	-1396.5	174.03	1078.84	-1354.5	308.417	901.857	-1294.73	358.888	803.763	-1165.98	275.796	828.627	-1102.64	233.516	1005.41	-1037.88	174.32	881.781	-1044.82	178.899	944.361	-1172.64	-28.4533
-1124.13	194.578	1271.45	-1157.44	47.4328	1288.98	-1278.89	190.862	1235.25	-1298.02	113.061	1249.7	-1312.86	57.101	1145.8	-1387.03	-110.564	864.016	-1229.46	96.5646	1047.72	-1233.33	95.1719	807.604	-1289.02	-123.329	1047.73	-1387.64	174.671	1085.33	-1355.07	307.694	903.287	-1302.38	357.143	801.578	-1170.34	279.587	823.348	-1099.3	244.054	997.926	-1034.29	182.729	876.228	-1041.07	189.389	936.395	-1173.59	-39.4807
-1112.54	178.685	1278.97	-1154.3	33.7486	1296.32	-1266.2	184.788	1242.5	-1289.89	108.139	1256.73	-1307.96	53.0806	1153.14	-1391.61	-109.378	870.579	-1222.89	88.5125	1054.68	-1229.6	88.0523	814.502	-1293.74	-128.68	1054.32	-1378.11	174.965	1091.7	-1358.26	305.208	904.446	-1312.51	353.517	799.223	-1176.21	282.056	816.516	-1097.19	254.035	987.25	-1027.92	191.22	868.661	-1038.32	199.9	924.848	-1174.79	-50.7843
-1100.46	162.442	1286.59	-1151.23	20.1984	1303.38	-1254.12	177.986	1250.12	-1282	102.508	1264.03	-1302.96	48.6457	1160.61	-1396.06	-108.037	877.365	-1216.53	79.8939	1061.7	-1223.85	80.0693	822.013	-1298.26	-134.018	1061.25	-1368.44	174.739	1098.01	-1363.34	300.997	905.928	-1324.53	348.394	797.53	-1185.04	282.914	807.834	-1095.74	263.539	973.503	-1029.33	199.289	856.01	-1036.74	209.82	910.012	-1176.27	-61.9951
-1088.62	145.766	1294.12	-1148.45	6.90762	1310.43	-1242.22	170.609	1257.57	-1274.13	96.4489	1271.43	-1297.88	43.8837	1168.19	-1400.41	-106.561	884.352	-1210.53	70.797	1068.72	-1217.51	71.3099	829.903	-1302.62	-139.197	1068.45	-1358.41	173.887	1103.99	-1369.24	295.645	908.41	-1337.97	341.903	797.071	-1195.18	281.692	798.635	-1094.38	272.43	956.961	-1029.7	206.296	840.976	-1036.89	218.633	892.194	-1177.89	-73.0621
-1077.86	129.21	1301.23	-1145.9	-6.07755	1317.53	-1230.43	162.603	1264.87	-1266.44	90.1528	1278.82	-1292.84	38.9411	1175.57	-1404.38	-104.859	891.421	-1204.5	61.5911	1075.76	-1211.9	62.4044	837.595	-1306.6	-144.019	1075.68	-1348.96	172.567	1109.55	-1375.45	289.266	912.222	-1352.01	334.385	798.135	-1208.15	278.796	789.29	-1094.42	280.607	938.397	-1036.43	209.76	821.588	-1039.53	225.528	872.022	-1179.37	-83.7724
-1070.76	112.803	1307.55	-1143.65	-18.4779	1324.71	-1219.07	154.476	1271.75	-1259.03	83.7302	1285.96	-1287.83	33.9044	1182.81	-1407.72	-102.917	898.302	-1198.95	52.3147	1082.57	-1206.42	53.2831	845.115	-1310.22	-148.385	1082.75	-1340.07	170.391	1115.01	-1381.08	282.3	917.188	-1366.16	325.93	800.947	-1220.52	274.458	780.697	-1096.18	286.895	918.14	-1046.99	211.632	799.394	-1044.11	229.879	850.691	-1180.7	-93.9778
-1062.06	97.248	1314.11	-1141.73	-30.1559	1331.79	-1208.62	146.308	1278.25	-1252.1	77.4485	1292.78	-1283.06	28.9533	1189.7	-1410.37	-100.614	904.85	-1193.4	43.4488	1089.16	-1200.67	44.1833	852.551	-1313.23	-152.24	1089.38	-1331.39	167.562	1120.05	-1386.22	275.035	923.151	-1379.98	317.032	805.455	-1236.16	268.703	773.234	-1099.92	290.742	897.309	-1059.34	211.153	776.455	-1050.25	231.288	829.153	-1182.03	-103.451
-1054.69	82.6777	1320.33	-1140.42	-40.8911	1338.29	-1199.53	138.014	1284.23	-1245.48	71.3692	1299	-1278.23	24.1701	1196.09	-1412.59	-97.9451	910.975	-1188.47	34.9439	1095.17	-1196.11	34.5341	859.257	-1315.32	-155.521	1095.29	-1323.28	164.156	1124.82	-1390.61	267.588	929.719	-1393.16	307.829	811.5	-1240.93	266.379	770.429	-1105.8	291.911	876.76	-1075.14	209.459	753.878	-1061.22	230.687	807.578	-1183.73	-112.221
-1048.03	69.0699	1326.2	-1139.91	-51.1941	1344.45	-1190.86	130.477	1289.6	-1239.39	65.7324	1304.64	-1273.66	19.6149	1201.93	-1414.25	-95.1488	916.681	-1183.81	27.0948	1100.76	-1190.35	26.7026	866.644	-1317.03	-158.535	1100.67	-1315.95	160.506	1129.39	-1394.65	260.14	936.79	-1405.41	298.916	818.857	-1265.57	255.269	763.166	-1113.64	290.371	857.662	-1095.98	205.808	732.94	-1072.63	228.055	787.336	-1185.09	-119.884
-1039.25	55.9178	1332.36	-1138.81	-59.8813	1349.99	-1182.88	123.513	1294.66	-1233.75	60.5206	1309.59	-1269.28	15.3258	1207.21	-1415.23	-92.4806	921.991	-1179.15	19.7397	1105.62	-1187.51	19.9931	872.859	-1318.28	-161.268	1105.63	-1309.2	156.742	1133.77	-1398.08	252.888	944.286	-1416.32	290.478	826.836	-1282.44	247.548	758.201	-1122.54	286.223	840.747	-1117.84	201.211	715.459	-1086.55	223.734	768.836	-1186	-126.578
-1036.99	45.1738	1336.59	-1137.98	-67.7772	1355.04	-1175.03	116.665	1298.66	-1228.46	55.8319	1313.99	-1265.39	11.3994	1212	-1415.42	-90.0364	926.842	-1175.75	13.0066	1110.17	-1182.97	13.1499	880.143	-1319.09	-163.67	1110.4	-1303.03	153.21	1138.12	-1401.56	246.114	952.331	-1426.8	282.566	835.776	-1298.36	238.951	758.212	-1132.39	279.854	826.216	-1138.97	194.088	701.783	-1100.5	217.438	752.199	-1186.61	-132.431
-1032.39	34.7606	1341.06	-1137.25	-74.9089	1359.61	-1167.88	110.344	1302.17	-1223.56	51.5093	1317.94	-1261.49	7.87628	1216.21	-1415.08	-87.9302	931.387	-1172.19	6.79871	1113.95	-1176.92	5.75922	885.402	-1319.47	-165.758	1114.87	-1297.03	150.085	1142.14	-1404.17	239.929	960.546	-1436.09	275.344	845.243	-1313.47	230.414	759.187	-1142.39	272.036	813.645	-1159.5	185.55	690.959	-1120	208.394	737.866	-1186.7	-137.121
-1028.39	25.337	1345.03	-1136.65	-81.0926	1363.71	-1161.39	104.709	1305.55	-1218.85	47.7159	1321.48	-1257.97	4.81212	1219.99	-1414.41	-85.9841	935.477	-1168.85	1.32337	1117.25	-1174.21	0.404415	888.62	-1319.96	-167.425	1119.04	-1291.32	147.541	1145.87	-1406.25	234.367	968.991	-1444.3	268.474	854.998	-1326.42	220.648	760.662	-1153.47	264.031	803.036	-1179.39	175.361	682.969	-1132.3	200.142	730.149	-1186.75	-140.899
-1024.75	16.5921	1348.68	-1136.09	-86.2883	1367.15	-1155.63	100.307	1309.16	-1214.49	44.3383	1324.64	-1254.49	2.14474	1223.27	-1413.4	-84.1656	939.103	-1165.6	-3.59784	1120.04	-1171.13	-4.12899	891.686	-1320.32	-168.612	1122.66	-1285.47	145.381	1149.08	-1407.64	229.489	977.439	-1451.74	261.939	865.037	-1342.09	212.756	764.472	-1165.52	256.097	794.119	-1198.38	163.692	678.758	-1149.28	189.37	724.212	-1186.97	-144.162
-1021.33	8.43603	1351.98	-1135.67	-90.8709	1370.01	-1149.69	96.3836	1312.1	-1210.37	41.5223	1327.29	-1251.22	-0.137373	1226.08	-1412.19	-82.3817	942.294	-1162.9	-7.84334	1122.46	-1168.05	-8.0267	894.138	-1320.94	-169.334	1125.68	-1279.71	143.73	1151.91	-1408.57	225.278	985.73	-1458.27	255.898	875.047	-1355.46	204.108	769.097	-1177.34	248.441	787.604	-1215.8	151.403	677.292	-1166.26	178.598	718.274	-1186.97	-147.092
-1018.55	0.876642	1354.72	-1135.4	-95.3907	1372.5	-1144.09	92.4416	1314.24	-1206.36	38.9756	1329.46	-1248.28	-2.03753	1228.59	-1410.95	-80.6566	944.978	-1160.25	-11.4912	1124.34	-1165.5	-11.1218	895.653	-1321.7	-169.595	1127.98	-1273.73	142.55	1154.35	-1409.34	221.697	993.789	-1464.36	249.86	884.963	-1366.66	195.716	774.923	-1188.46	241.188	782.789	-1231.99	139.797	678.528	-1182.04	168.511	714.833	-1187.28	-149.899
-1015.97	-6.2054	1356.9	-1135.31	-99.4318	1374.57	-1139.44	88.3221	1316.08	-1202.69	36.6573	1331.21	-1245.67	-3.63736	1230.72	-1409.9	-78.8462	947.195	-1158.23	-14.6536	1125.9	-1162.86	-13.6596	896.753	-1322.52	-169.605	1129.7	-1267.9	141.778	1156.64	-1409.81	218.704	1001.63	-1469.85	243.999	894.739	-1377.19	188.147	781.285	-1199.62	234.933	779.527	-1246.76	129.46	681.266	-1197.04	159.736	712.985	-1187.56	-152.566
-1013.6	-12.798	1358.85	-1135.15	-103.253	1376.34	-1135.43	83.9654	1317.63	-1199.29	34.4371	1332.74	-1243.55	-5.14753	1232.67	-1408.81	-77.012	949.03	-1156.06	-17.3492	1127.28	-1161.22	-15.5389	897.059	-1323.24	-169.638	1131.15	-1262.44	141.083	1158.8	-1410.05	216.286	1009.29	-1474.64	238.623	904.224	-1386.48	181.294	787.885	-1209.07	229.022	778.011	-1259.94	120.797	684.99	-1210.54	151.961	712.647	-1187.74	-155.164
-1011.77	-19.0198	1360.32	-1135.03	-106.829	1377.88	-1129.97	79.4519	1318.66	-1196.33	32.3806	1334.39	-1241.71	-6.59034	1234.42	-1407.73	-75.2559	950.488	-1154.64	-19.7921	1128.42	-1160.24	-16.8075	897.14	-1323.93	-169.837	1132.55	-1257.7	140.359	1161.05	-1409.76	214.362	1016.47	-1478.59	233.831	913.313	-1394.41	175.06	794.526	-1217.25	223.09	777.863	-1271.11	113.579	688.375	-1222.44	144.96	713.151	-1188.03	-157.507
-1009.97	-24.7924	1361.59	-1135.09	-110.134	1379.24	-1126.36	76.0003	1320.25	-1193.73	30.3546	1336.07	-1240.19	-8.10454	1236.13	-1406.65	-73.7402	951.748	-1153.54	-21.9238	1129.64	-1159.79	-17.4702	896.749	-1324.3	-170.183	1133.67	-1254.01	139.492	1163.35	-1408.93	213.027	1023.02	-1481.58	229.752	921.656	-1401.2	169.453	800.981	-1223.87	217.662	778.681	-1278.19	107.158	691.407	-1231.72	138.696	714.73	-1188.23	-159.445
-1008.78	-30.2103	1362.67	-1135.31	-113.283	1380.5	-1123.28	72.7024	1321.98	-1191.37	28.3279	1337.68	-1239.04	-9.70632	1237.79	-1405.17	-72.6296	952.667	-1152.59	-23.8476	1131.01	-1157.99	-18.0884	896.654	-1324.56	-170.655	1134.56	-1251.04	138.398	1165.5	-1407.74	212.138	1028.71	-1483.55	226.756	928.849	-1406.4	164.407	806.873	-1229.87	213.402	780.777	-1277.42	100.938	693.224	-1236.76	133.712	717.811	-1188.46	-161.227
-1007.72	-35.3871	1363.86	-1135.85	-116.245	1381.67	-1120.74	69.6025	1323.57	-1189.52	26.3401	1339.34	-1238.12	-11.3496	1239.3	-1403.34	-71.7972	953.202	-1151.74	-25.6749	1132.21	-1155.73	-18.23	897.353	-1324.64	-171.175	1135.14	-1249.1	137.313	1167.52	-1406.68	211.591	1033.52	-1484.98	224.845	934.907	-1410.33	160.325	812.266	-1235.35	208.147	783.609	-1275.5	94.9528	696.47	-1240.36	128.257	721.912	-1188.7	-162.885
-1007.25	-40.2113	1365.06	-1136.61	-119.065	1382.79	-1118.59	66.6538	1325.14	-1188.05	24.4658	1340.85	-1237.21	-12.8733	1240.49	-1401.44	-71.4948	953.352	-1150.69	-27.2016	1133.42	-1153.46	-18.7395	897.35	-1324.44	-171.741	1135.29	-1247.8	136.149	1169.39	-1405.91	210.949	1037.43	-1485.92	223.912	939.717	-1413.41	157.271	816.933	-1241.84	203.883	785.205	-1275.57	87.7415	700.64	-1244.6	122.599	725.191	-1188.81	-164.519
-1007.3	-44.6582	1366.24	-1137.62	-121.635	1383.75	-1116.81	63.837	1326.65	-1186.84	22.6608	1342.17	-1236.49	-14.4423	1241.32	-1399.63	-71.6113	953.296	-1149.69	-28.6635	1134.36	-1150.7	-19.0421	898.318	-1324.01	-172.416	1135.05	-1247.15	134.837	1170.92	-1405.59	210.039	1040.69	-1486.4	223.784	943.539	-1415.71	155.189	820.802	-1247.58	202.716	785.04	-1277.81	82.1315	705.413	-1249.23	118.967	727.204	-1188.55	-166.155
-1007.5	-48.6883	1367.46	-1138.85	-124.048	1384.48	-1115.67	61.2954	1327.93	-1186.21	20.9153	1343.24	-1235.89	-15.962	1241.9	-1397.73	-71.8972	952.969	-1148.64	-29.9852	1135.09	-1148.65	-19.2944	899.401	-1323.44	-173.212	1134.48	-1246.47	133.398	1172.15	-1405.62	208.918	1043.5	-1486.55	224.083	946.666	-1417.28	153.978	823.814	-1250.98	201.776	783.946	-1281.8	81.7778	707.223	-1252.88	116.36	728.916	-1188.14	-167.903
-1007.9	-52.3536	1368.43	-1139.95	-126.106	1384.82	-1114.97	58.8935	1329	-1186.48	19.4542	1344.2	-1235.62	-17.507	1242.29	-1395.83	-72.2768	952.268	-1146.75	-31.1592	1135.67	-1146.8	-19.7625	900.264	-1322.5	-174.121	1133.57	-1245.91	131.952	1173.04	-1405.47	207.807	1045.9	-1486.5	224.536	949.385	-1418.37	153.437	826.063	-1251.66	199.923	784.777	-1285.78	81.4241	709.034	-1255.56	114.779	730.325	-1187.43	-169.617
-1007.2	-55.0939	1369.69	-1141.4	-128.186	1385.01	-1114.49	56.7295	1329.77	-1186.61	17.8669	1344.6	-1235.1	-18.9091	1242.23	-1394	-72.6494	951.351	-1145.61	-32.6532	1135.85	-1144.75	-20.2263	901.319	-1321.51	-175.133	1132.56	-1245.02	130.6	1173.56	-1405.12	206.841	1048.15	-1486.11	224.81	951.672	-1418.97	153.296	827.644	-1252.42	196.984	788.164	-1288.39	82.5059	711.607	-1256.79	113.619	733.036	-1186.56	-171.161
-1005.82	-57.752	1370.8	-1143.3	-129.927	1385.21	-1114.39	54.8369	1330.12	-1186.65	16.3382	1344.44	-1235.06	-20.1884	1242.04	-1392.32	-72.991	950.216	-1144.88	-34.1677	1135.79	-1142.87	-20.8065	902.032	-1320.41	-176.183	1131.43	-1244.09	129.473	1173.78	-1404.28	206.118	1049.82	-1485.68	224.912	953.545	-1419.15	153.327	828.504	-1252.77	195.27	790.237	-1290.84	83.6584	713.287	-1257.9	113.157	734.737	-1185.6	-172.666
-1009.82	-60.7345	1371.02	-1144.38	-131.531	1384.73	-1114.12	53.2558	1330.14	-1186.63	14.9738	1343.85	-1234.69	-21.3169	1241.43	-1390.73	-73.2144	949.091	-1145.36	-35.8832	1135.16	-1141.23	-21.4477	902.317	-1319.57	-177.189	1130.43	-1243	128.403	1173.65	-1403.09	205.759	1050.86	-1484.81	224.906	954.487	-1418.8	153.472	828.825	-1253.39	195.802	789.246	-1294.05	84.0486	713.174	-1259.87	113.397	734.16	-1184.8	-174.039
-1011.35	-62.7572	1371.27	-1145.76	-132.783	1384.37	-1114.05	51.8648	1329.72	-1186.68	13.8487	1343.1	-1234.78	-22.337	1240.79	-1389.34	-73.2428	947.956	-1145.14	-37.2239	1134.67	-1139.79	-22.1182	902.199	-1318.97	-178.112	1129.42	-1241.93	127.578	1173.21	-1401.76	205.68	1050.92	-1483.83	224.807	954.608	-1417.97	153.583	828.655	-1252.96	197.537	786.511	-1296.79	83.9067	711.906	-1261.4	113.877	732.445	-1184.02	-175.353
-1010.29	-64.2418	1371.42	-1147.13	-133.903	1384.02	-1114.07	50.3572	1329.1	-1186.75	12.933	1342.32	-1234.92	-23.2733	1240.04	-1388.19	-73.2304	946.767	-1143.74	-38.2461	1134.44	-1138.35	-22.6924	901.92	-1318.56	-178.777	1128.21	-1241.18	126.907	1172.66	-1400.18	205.861	1050.15	-1482.6	224.827	953.989	-1416.64	153.679	828.006	-1252.08	199.607	783.094	-1298.9	83.1114	709.955	-1262.31	114.029	730.178	-1183.52	-176.508
-1011.12	-66.0562	1370.97	-1147.85	-134.611	1383.3	-1113.86	49.0788	1328.41	-1186.71	12.1682	1341.36	-1234.92	-24.1607	1239.05	-1387.31	-73.0171	945.488	-1143.69	-39.4058	1133.6	-1137.13	-23.3939	901.226	-1318.28	-179.382	1126.84	-1240.41	126.27	1171.87	-1398.55	206.026	1048.66	-1481.25	224.976	952.717	-1414.96	153.959	826.94	-1251.04	201.335	780.555	-1300.08	82.5466	708.022	-1262.26	114.114	728.278	-1183.18	-177.496
-1013.18	-68.0246	1369.85	-1148.81	-135.457	1382.63	-1113.4	48.1124	1327.39	-1186.73	11.4969	1340.4	-1235.24	-24.9473	1238.04	-1386.57	-72.647	944.046	-1144.6	-40.6272	1132.29	-1136.64	-24.5254	899.95	-1318.41	-179.86	1125.39	-1239.69	125.643	1170.84	-1397.21	206.097	1046.8	-1479.76	225.331	951.026	-1413.08	154.412	825.427	-1250.1	202.617	778.627	-1300.77	82.3295	706.072	-1261.68	114.206	726.59	-1183.23	-178.52
-1013.51	-69.5523	1368.89	-1149.6	-136.223	1381.73	-1113.36	47.2141	1326.29	-1186.62	10.8779	1339.36	-1235.4	-25.5806	1236.74	-1385.89	-72.2263	942.358	-1144.56	-41.6453	1131.22	-1135.76	-25.5074	898.786	-1318.65	-180.242	1123.77	-1239.15	125.051	1169.71	-1395.75	206.145	1044.85	-1478.08	225.952	949.006	-1410.96	155.125	823.466	-1248.84	203.476	776.813	-1301.05	82.6976	703.96	-1260.65	114.441	724.84	-1183.69	-179.452
-1012.78	-70.6692	1368.26	-1150.57	-137.183	1380.78	-1113.33	46.0571	1325.15	-1186.57	10.2573	1338.24	-1235.79	-26.1101	1235.51	-1385.13	-71.9102	940.502	-1143.72	-42.4165	1130.46	-1133.9	-26.3841	897.796	-1319.08	-180.595	1122.09	-1238.85	124.462	1168.53	-1394.66	206.212	1042.97	-1476.23	226.769	946.82	-1408.92	156.03	821.178	-1246.57	203.871	774.647	-1301	83.9405	701.606	-1259.24	114.962	722.913	-1184.1	-180.209
-1014.57	-72.4516	1366.54	-1151.01	-137.76	1379.48	-1112.73	45.0272	1324.18	-1186.61	9.64702	1337.03	-1236.08	-26.6265	1234.07	-1384.37	-71.6923	938.39	-1144.72	-43.5923	1128.93	-1133.19	-27.7512	895.904	-1319.62	-180.877	1120.33	-1238.28	123.848	1166.88	-1393.16	206.372	1041.02	-1474.28	227.752	944.448	-1406.99	156.896	818.66	-1244.01	203.692	772.5	-1300.83	85.2713	699.184	-1257.69	115.171	720.92	-1184.78	-181.025
-1014.77	-73.8545	1365.28	-1151.77	-138.531	1378.16	-1112.97	44.2605	1322.7	-1186.74	9.05863	1335.65	-1236.32	-27.071	1232.68	-1383.43	-71.6624	936.16	-1145.05	-44.5391	1127.63	-1132.16	-29.033	894.582	-1320.12	-181.138	1118.47	-1237.99	123.295	1165.26	-1391.76	206.734	1038.87	-1472.24	228.795	941.931	-1405.05	157.679	816.021	-1240.6	202.729	770.331	-1300.17	86.7466	696.703	-1255.62	114.995	718.991	-1185.47	-181.826
-1015.19	-75.2336	1363.98	-1152.62	-139.302	1376.76	-1112.98	43.4055	1321.24	-1186.82	8.46685	1334.33	-1236.44	-27.5415	1231.09	-1382.5	-71.7312	933.798	-1145.17	-45.5025	1126.43	-1130.92	-30.2547	893.351	-1320.63	-181.355	1116.58	-1237.54	122.767	1163.46	-1390.02	207.273	1036.49	-1470.01	229.949	939.231	-1403.11	158.252	813.408	-1237.27	201.149	768.237	-1299.45	87.6039	694.226	-1253.5	114.04	717.042	-1186.32	-182.599
-1015.77	-76.7001	1362.58	-1153.49	-140.039	1375.34	-1112.71	42.4414	1320.03	-1186.97	7.90155	1332.85	-1236.9	-28.0974	1229.58	-1381.84	-71.7977	931.563	-1145.08	-46.4829	1125.13	-1130.08	-31.3994	892.098	-1321.08	-181.558	1114.61	-1237.15	122.29	1161.7	-1388.25	207.945	1033.95	-1467.67	231.148	936.366	-1401.28	158.588	810.746	-1234.21	199.184	766.017	-1298.88	87.8361	691.629	-1251.55	112.439	714.929	-1186.87	-183.352
-1016.49	-78.065	1361.09	-1154.39	-140.775	1373.82	-1112.64	41.5463	1318.53	-1187.17	7.34318	1331.45	-1237.2	-28.5787	1227.89	-1381.27	-71.6666	929.369	-1145.15	-47.3136	1123.69	-1129.21	-32.4445	890.642	-1321.43	-181.714	1112.56	-1236.41	121.84	1159.78	-1386.23	208.624	1031.26	-1465.23	232.243	933.456	-1399.3	158.755	808.102	-1231.5	197.253	763.553	-1298.51	87.578	688.917	-1249.83	110.569	712.596	-1187.33	-184.129
-1017.1	-79.4917	1359.64	-1155.32	-141.517	1372.3	-1112.73	40.6755	1317.07	-1187.38	6.73531	1329.91	-1237.42	-29.0728	1226.11	-1380.8	-71.4069	927.229	-1145.02	-48.1308	1122.15	-1128.45	-33.3178	889.178	-1321.67	-181.826	1110.43	-1235.64	121.492	1157.94	-1384.21	209.265	1028.48	-1462.84	233.209	930.525	-1397.39	158.785	805.466	-1229.32	195.77	760.917	-1298.49	86.9023	686.094	-1248.49	108.683	710.071	-1187.58	-184.873
-1017.62	-80.87	1358.24	-1156.29	-142.243	1370.66	-1112.81	39.7375	1315.58	-1187.64	6.14275	1328.32	-1237.52	-29.7043	1224.27	-1380.41	-71.0151	925.195	-1145.09	-48.9272	1120.38	-1127.84	-34.0006	887.447	-1321.9	-181.958	1108.22	-1234.84	121.155	1156.06	-1382.39	209.888	1025.86	-1460.65	234.01	927.648	-1395.57	158.839	802.884	-1226.54	194.365	758.29	-1298.23	86.6194	683.343	-1246.91	107.127	707.702	-1187.97	-185.588
-1018.26	-82.198	1356.83	-1157.19	-143.032	1368.85	-1112.8	38.7772	1314.09	-1187.82	5.53591	1326.6	-1237.69	-30.1947	1222.43	-1380.03	-70.5711	923.158	-1144.95	-49.6362	1118.68	-1127.42	-34.6045	885.585	-1322.03	-182.093	1105.96	-1233.9	120.967	1154.17	-1380.5	210.332	1023.18	-1458.52	234.757	924.818	-1393.79	159.079	800.216	-1223.25	192.993	755.471	-1297.83	86.9837	680.51	-1245.2	106.043	705.24	-1188	-186.34
-1019.11	-83.5192	1355.25	-1157.98	-143.764	1366.98	-1112.73	37.8811	1312.51	-1187.94	4.92074	1324.77	-1237.72	-30.6858	1220.52	-1379.7	-70.1692	921.075	-1145.07	-50.2846	1116.84	-1127	-35.1543	883.481	-1322.01	-182.225	1103.55	-1233.01	120.751	1152.23	-1379.06	210.786	1020.71	-1456.47	235.444	922.077	-1392.07	159.331	797.482	-1220.02	192.278	751.914	-1297.81	87.3992	677.39	-1243.87	105.407	702.361	-1188.23	-186.986
-1019.4	-85.2264	1353.36	-1158.69	-144.516	1364.97	-1112.22	36.6202	1311.07	-1188.1	4.31767	1322.86	-1237.7	-31.2086	1218.52	-1379.28	-69.7518	918.932	-1145.3	-51.0988	1114.46	-1126.8	-35.6114	880.968	-1322.04	-182.323	1101.14	-1232	120.57	1150.17	-1377.25	211.118	1018.17	-1454.77	236.075	919.525	-1390.56	159.581	794.919	-1217.79	192.222	747.823	-1298.74	87.4215	674.122	-1243.51	104.875	699.068	-1188.05	-187.607
-1019.86	-86.1016	1352.19	-1159.36	-145.203	1362.98	-1112.07	35.8093	1309.4	-1188.11	3.75331	1320.94	-1237.67	-31.6062	1216.48	-1378.79	-69.3854	916.728	-1144.77	-51.4944	1113.14	-1125.89	-36.0584	879.455	-1322.14	-182.34	1098.73	-1231.23	120.42	1148.15	-1375.91	211.476	1015.85	-1453.1	236.649	916.971	-1389.06	159.969	792.381	-1216.4	192.749	744.87	-1299.63	87.6114	671.295	-1243.09	104.776	696.387	-1188.6	-188.163
-1020.28	-87.2432	1350.63	-1159.9	-145.956	1360.99	-1112.37	35.2522	1307.53	-1188.05	3.17281	1319.01	-1237.63	-31.9487	1214.45	-1378.16	-69.1153	914.453	-1144.57	-52.0539	1111.29	-1125.21	-36.5928	877.461	-1322.28	-182.264	1096.36	-1230.25	120.202	1146.08	-1374.56	211.742	1013.54	-1451.63	237.217	914.639	-1387.7	160.567	790.021	-1214.96	192.998	742.292	-1300.5	88.4039	668.742	-1242.66	104.94	694.009	-1188.96	-188.747
-1019.7	-88.0845	1349.36	-1160.51	-146.703	1359.25	-1112.45	34.7334	1305.54	-1187.68	2.7041	1316.99	-1237.49	-32.2571	1212.52	-1377.11	-68.6249	911.906	-1143.82	-52.5166	1109.74	-1124.09	-37.048	875.68	-1322.89	-182.309	1094.35	-1229.61	119.987	1144.05	-1373.54	211.869	1011.4	-1450.59	237.692	912.668	-1387.31	160.877	787.918	-1213.86	193.119	739.249	-1302.36	88.8868	666.195	-1243.23	104.829	691.418	-1189.08	-189.219
-1020.85	-89.3672	1347.34	-1160.74	-147.205	1357.23	-1112.11	33.9321	1303.94	-1187.83	2.07381	1315.32	-1237.18	-32.4993	1210.36	-1376.95	-68.5028	909.947	-1144.1	-53.1228	1107.48	-1123.72	-37.7139	873.37	-1322.86	-182.02	1091.85	-1228.5	119.684	1141.96	-1372.07	212.27	1009.27	-1448.87	238.471	910.34	-1385.38	161.706	785.5	-1212.19	192.808	737.022	-1302.68	90.0566	663.8	-1242.25	104.952	689.313	-1189.37	-189.763
-1020.22	-90.1535	1345.96	-1161.05	-147.772	1355.28	-1111.56	32.8266	1302.39	-1187.52	1.58255	1313.38	-1236.92	-32.7715	1208.39	-1376.41	-68.1807	907.85	-1143.55	-53.499	1105.94	-1122.95	-38.1486	871.54	-1323.17	-181.885	1089.64	-1227.75	119.459	1140.12	-1370.8	212.582	1007.27	-1447.39	239.103	908.238	-1384.4	162.07	783.288	-1210.6	192.455	734.243	-1303.83	90.599	661.314	-1242.12	104.617	686.905	-1189.9	-190.25
-1020.2	-91.1886	1344.11	-1161.24	-148.343	1353.32	-1110.69	31.8689	1300.65	-1187.23	1.17194	1311.43	-1236.76	-32.9777	1206.41	-1375.99	-67.8237	905.775	-1143.28	-53.9934	1103.97	-1122.39	-38.566	869.571	-1323.42	-181.785	1087.45	-1226.96	119.252	1138.14	-1369.5	212.878	1005.32	-1446.11	239.634	906.277	-1383.52	162.349	781.188	-1209.67	192.196	731.14	-1305.58	90.8109	658.77	-1242.59	104.15	684.287	-1189.97	-190.675
-1020.87	-92.3284	1341.84	-1161.44	-148.811	1351.33	-1110.16	31.3748	1298.71	-1186.95	0.777192	1309.5	-1236.48	-33.2451	1204.39	-1375.57	-67.5415	903.692	-1143.53	-54.5779	1101.66	-1122.02	-39.0405	867.339	-1323.49	-181.723	1085.17	-1225.84	119.008	1135.99	-1368.18	213.203	1003.34	-1444.73	240.146	904.244	-1382.68	162.602	779.008	-1208.97	192.062	728.179	-1307.4	91.0079	656.241	-1243.14	103.732	681.665	-1190.02	-191.137
-1020.86	-93.1808	1339.78	-1161.62	-149.22	1349.25	-1110.27	31.1927	1296.54	-1186.62	0.449914	1307.49	-1236.35	-33.5219	1202.34	-1375.12	-67.3494	901.608	-1143.3	-55.0415	1099.57	-1121.52	-39.3423	865.225	-1323.51	-181.721	1082.87	-1225.05	118.84	1133.97	-1367	213.445	1001.35	-1443.58	240.576	902.346	-1381.99	162.785	776.991	-1208.2	191.983	725.33	-1309.24	91.099	653.827	-1243.7	103.278	679.218	-1190.07	-191.533
-1020.93	-93.8891	1337.67	-1161.7	-149.672	1347.15	-1110.02	30.7117	1294.55	-1186.44	0.130983	1305.45	-1236.17	-33.7728	1200.26	-1374.66	-67.2131	899.458	-1143.11	-55.4046	1097.6	-1121.08	-39.654	863.19	-1323.36	-181.748	1080.47	-1224.3	118.631	1131.96	-1365.83	213.658	999.298	-1442.57	240.946	900.459	-1381.34	163.007	775.014	-1207.71	191.967	722.907	-1311.09	91.2357	651.587	-1244.26	102.886	677.003	-1190.22	-191.874
-1020.94	-94.5634	1335.66	-1161.73	-150.066	1344.97	-1109.61	30.2305	1292.53	-1186.19	-0.173389	1303.38	-1236.02	-34.0107	1198.13	-1374.17	-67.1371	897.193	-1142.78	-55.7923	1095.56	-1120.48	-39.924	861.019	-1323.17	-181.838	1078.12	-1223.59	118.41	1129.91	-1364.96	213.802	997.367	-1441.83	241.328	898.653	-1380.89	163.35	773.126	-1207.36	192.019	720.841	-1313	91.7059	649.55	-1244.88	102.761	675.052	-1190.2	-192.252
-1020.91	-95.0936	1333.71	-1161.8	-150.389	1342.83	-1109.33	29.7436	1290.58	-1185.93	-0.49964	1301.29	-1235.69	-34.2252	1195.95	-1373.63	-67.0677	894.946	-1142.4	-56.0733	1093.37	-1119.98	-40.0527	858.865	-1322.86	-181.887	1075.73	-1223.07	118.273	1127.76	-1364.33	213.969	995.542	-1441.25	241.758	896.918	-1380.5	163.758	771.213	-1207.15	192.086	719.095	-1314.88	92.3476	647.655	-1245.46	102.755	673.335	-1189.92	-192.483
-1020.77	-95.6533	1331.82	-1161.78	-150.778	1340.69	-1108.9	29.2706	1288.56	-1185.74	-0.817113	1299.19	-1235.42	-34.4428	1193.82	-1373.12	-66.9774	892.66	-1142.09	-56.305	1091.31	-1119.59	-40.1357	856.638	-1322.57	-181.884	1073.39	-1222.55	118.087	1125.66	-1363.8	214.101	993.703	-1440.75	242.192	895.165	-1380.24	164.207	769.308	-1207.26	192.243	717.503	-1316.93	93.0473	645.812	-1246.21	102.833	671.655	-1189.7	-192.707
-1020.58	-96.1412	1330	-1161.78	-151.159	1338.54	-1108.71	28.859	1286.63	-1185.59	-1.16695	1297.07	-1235.06	-34.66	1191.6	-1372.63	-66.8473	890.406	-1141.84	-56.3817	1089.09	-1119.08	-40.132	854.481	-1322.22	-181.887	1070.97	-1222.08	117.93	1123.52	-1363.41	214.28	991.969	-1440.43	242.642	893.536	-1380.12	164.689	767.473	-1207.59	192.469	715.779	-1319.27	93.7967	643.985	-1247.26	102.994	669.93	-1189.34	-192.929
-1020.41	-96.4998	1328.05	-1161.68	-151.545	1336.34	-1108.6	28.622	1284.58	-1185.46	-1.51497	1294.96	-1234.71	-34.834	1189.36	-1372.17	-66.7192	888.145	-1141.5	-56.4793	1086.88	-1118.78	-40.0254	852.23	-1321.98	-181.831	1068.64	-1221.71	117.846	1121.36	-1363.09	214.426	990.167	-1440.21	243.001	891.885	-1380.09	165.081	765.681	-1208	192.704	714.112	-1321.67	94.3666	642.174	-1248.36	103.043	668.253	-1188.95	-193.162
-1020.25	-96.7822	1326.01	-1161.44	-151.852	1334.08	-1108.5	28.3798	1282.49	-1185.26	-1.85928	1292.73	-1234.41	-34.9927	1187.15	-1371.81	-66.5785	885.957	-1140.95	-56.5553	1084.77	-1118.38	-39.9398	850.034	-1321.74	-181.772	1066.27	-1221.27	117.797	1119.28	-1362.78	214.579	988.433	-1439.98	243.269	890.199	-1380.07	165.37	763.97	-1208.51	192.983	712.514	-1324.11	94.7458	640.408	-1249.5	103	666.61	-1188.6	-193.421
-1020.06	-96.964	1323.91	-1161.25	-152.13	1331.75	-1108.26	28.126	1280.5	-1185.08	-2.13074	1290.55	-1234.09	-35.1198	1184.93	-1371.59	-66.4627	883.756	-1140.7	-56.6143	1082.47	-1118.25	-39.8042	847.748	-1321.51	-181.756	1063.86	-1220.83	117.731	1117.19	-1362.51	214.672	986.685	-1439.89	243.456	888.589	-1380.06	165.569	762.191	-1208.87	193.223	710.789	-1326.55	95.131	638.601	-1250.63	102.971	664.927	-1188.32	-193.627
-1019.91	-97.1514	1321.74	-1161.06	-152.329	1329.41	-1107.9	27.9655	1278.38	-1184.9	-2.27923	1288.27	-1233.76	-35.3066	1182.65	-1371.39	-66.3329	881.528	-1140.29	-56.6595	1080.2	-1117.89	-39.6447	845.419	-1321.26	-181.76	1061.51	-1220.24	117.664	1114.96	-1362.21	214.635	984.891	-1439.8	243.452	886.956	-1380.13	165.743	760.511	-1209.27	193.565	709.147	-1329.02	95.5723	636.841	-1251.79	103.053	663.285	-1188.01	-193.86
-1019.41	-97.1957	1319.42	-1160.73	-152.429	1327.08	-1108.02	27.9361	1276.1	-1184.55	-2.42484	1285.9	-1233.4	-35.4285	1180.41	-1371.33	-66.2603	879.341	-1140.13	-56.6828	1078.14	-1117.77	-39.4721	843.247	-1321.09	-181.758	1059.24	-1220.02	117.626	1112.99	-1361.98	214.526	983.108	-1439.78	243.434	885.358	-1380.23	165.832	758.77	-1209.8	193.813	707.543	-1331.56	95.8521	635.068	-1253.02	102.986	661.643	-1187.95	-194.042
-1019.3	-97.2031	1317.43	-1160.46	-152.518	1324.81	-1107.62	27.9711	1273.77	-1184.32	-2.50161	1283.63	-1233.18	-35.5398	1178.21	-1371.26	-66.1917	877.153	-1139.77	-56.8065	1075.64	-1117.86	-39.4056	840.617	-1320.96	-181.801	1057.04	-1219.4	117.572	1110.65	-1361.79	214.396	981.28	-1439.88	243.364	883.785	-1380.36	165.889	757.038	-1210.25	194	705.552	-1334.25	96.1932	633.186	-1254.41	102.968	659.822	-1187.57	-194.208
-1018.89	-97.1575	1315.24	-1160.13	-152.554	1322.64	-1107.37	27.7393	1271.62	-1183.97	-2.55841	1281.34	-1232.87	-35.6464	1176	-1371.22	-66.1553	875.047	-1139.59	-56.7717	1073.62	-1117.77	-39.1978	838.374	-1320.89	-181.82	1054.88	-1219.06	117.582	1108.56	-1361.63	214.301	979.422	-1439.92	243.356	882.124	-1380.53	165.936	755.187	-1210.77	194.199	703.665	-1336.9	96.4717	631.269	-1255.77	102.888	657.988	-1187.49	-194.332
-1018.74	-97.151	1313.02	-1159.68	-152.653	1320.53	-1106.69	27.5439	1269.48	-1183.77	-2.65192	1279.2	-1232.63	-35.8442	1173.85	-1371.26	-66.0709	872.968	-1139.43	-56.7735	1071.13	-1117.97	-39.0729	835.874	-1320.88	-181.899	1052.86	-1218.57	117.627	1106.27	-1361.58	214.27	977.564	-1440.1	243.399	880.479	-1380.88	166.057	753.322	-1211.12	194.292	701.579	-1339.64	96.9946	629.302	-1257.21	102.909	656.078	-1187.19	-194.457
-1018.05	-97.0795	1310.76	-1159.27	-152.816	1318.44	-1106.88	27.6284	1267.42	-1183.5	-2.80805	1277.14	-1232.36	-36.0354	1171.77	-1371.22	-66.0033	870.961	-1139.15	-56.6506	1069.32	-1117.95	-38.8035	833.724	-1321.04	-181.991	1051.04	-1218.53	117.698	1104.37	-1361.5	214.359	975.702	-1440.13	243.661	878.718	-1381.12	166.22	751.532	-1211.55	194.434	699.644	-1342.27	97.206	627.353	-1258.54	102.684	654.244	-1187.15	-194.635
-1018.06	-97.0074	1308.86	-1158.79	-153.093	1316.31	-1106.78	27.7431	1265.33	-1183.33	-3.05972	1275.2	-1232.07	-36.2495	1169.83	-1371.32	-65.9687	869.091	-1139.06	-56.4917	1066.97	-1118.31	-38.4539	831.294	-1321.06	-182.042	1049.36	-1218.35	117.776	1102.3	-1361.47	214.576	973.836	-1440.06	244.059	876.908	-1381.33	166.478	749.659	-1211.63	194.45	697.51	-1344.73	97.5684	625.304	-1259.71	102.472	652.327	-1186.46	-194.713
-1017.85	-97.1609	1307.24	-1158.32	-153.364	1314.21	-1106.57	27.1691	1264.17	-1183.25	-3.30354	1273.33	-1231.82	-36.4769	1168.01	-1371.47	-65.97	867.303	-1138.89	-56.256	1065.37	-1118.28	-37.7652	829.961	-1320.88	-182.099	1047.68	-1218.63	118.015	1100.85	-1361.85	215.005	972.287	-1440.2	244.684	875.266	-1381.4	166.943	747.815	-1211.68	194.485	695.709	-1347.02	98.3209	623.469	-1260.7	102.523	650.716	-1186.22	-194.888
-1017.37	-96.7171	1305.51	-1157.85	-153.628	1312.11	-1106.49	27.3016	1262.46	-1183.18	-3.55808	1271.57	-1231.42	-36.6955	1166.32	-1371.7	-66.0194	865.679	-1138.71	-55.9682	1063.38	-1119.3	-37.4969	827.476	-1320.56	-182.187	1046.14	-1218.74	117.933	1099.26	-1361.43	215.558	970.328	-1439.53	245.552	873.197	-1381.23	167.497	746.06	-1210.73	194.157	693.756	-1348.55	98.7182	621.419	-1260.93	101.993	648.982	-1185.37	-194.963
-1017.06	-96.5388	1303.75	-1157.36	-153.903	1310.15	-1106.7	27.612	1260.65	-1183.14	-3.83304	1269.96	-1231.11	-36.8624	1164.83	-1372.1	-66.1825	864.275	-1138.47	-55.6767	1061.52	-1119.6	-36.9129	825.371	-1320.21	-182.285	1044.66	-1218.71	118.056	1097.94	-1361.16	216.111	968.585	-1438.82	246.732	871.357	-1380.7	168.31	744.342	-1209.37	193.699	691.73	-1349.77	99.7098	619.463	-1260.87	101.818	647.351	-1184.56	-194.873
-1016.65	-96.4006	1302.32	-1156.87	-154.187	1308.44	-1106.95	27.8301	1259.24	-1183.04	-4.1006	1268.51	-1230.89	-36.9489	1163.55	-1372.6	-66.3318	863.124	-1138.67	-55.3961	1060	-1120.36	-36.2126	823.776	-1319.9	-182.387	1043.46	-1218.77	118.195	1096.92	-1360.72	216.938	967.045	-1437.88	248.206	869.681	-1379.91	169.302	742.721	-1207.55	193.089	689.938	-1350.55	100.846	617.688	-1260.39	101.598	645.972	-1183.99	-194.721
-1016.57	-96.2363	1301.21	-1156.33	-154.455	1307.01	-1106.91	27.6283	1258.36	-1182.96	-4.35119	1267.35	-1230.79	-37.0559	1162.5	-1373.17	-66.5017	862.147	-1138.72	-55.1974	1059.11	-1121.33	-35.6417	822.666	-1319.79	-182.495	1042.6	-1218.79	118.301	1096.25	-1359.99	218.018	965.585	-1436.23	250.222	867.906	-1378.77	170.591	741.227	-1204.89	192.091	688.658	-1350.43	102.2	616.128	-1259.03	101.19	644.968	-1183.8	-194.571
-1015.98	-96.1705	1299.91	-1155.86	-154.706	1305.87	-1106.29	27.3652	1257.62	-1182.81	-4.54659	1266.52	-1230.64	-37.1157	1161.77	-1373.88	-66.7537	861.536	-1139.05	-55.0138	1058.05	-1122.12	-35.1846	821.445	-1319.93	-182.632	1042.16	-1218.68	118.466	1095.76	-1359	219.466	964.255	-1434.19	252.643	866.205	-1377.22	172.17	739.742	-1201.66	190.735	686.882	-1349.98	103.849	614.437	-1257.4	100.762	643.762	-1183.2	-194.153
-1015.56	-96.1933	1298.91	-1155.36	-154.922	1305.05	-1106.47	27.5746	1256.84	-1182.68	-4.73824	1266.09	-1230.65	-37.2482	1161.32	-1374.78	-67.0852	861.219	-1139.4	-54.8957	1057.48	-1123.23	-34.8777	820.685	-1320.32	-182.768	1041.97	-1218.58	118.559	1095.6	-1357.63	221.161	962.957	-1431.48	255.508	864.377	-1375.2	173.989	738.325	-1198.24	189.161	685.094	-1349.13	105.367	612.715	-1255.43	100.049	642.519	-1183.18	-193.697
-1015.21	-96.2964	1298.28	-1154.99	-155.163	1304.56	-1106.44	27.5716	1256.47	-1182.47	-4.90244	1265.94	-1230.64	-37.418	1161.14	-1375.82	-67.4606	861.276	-1139.71	-54.8072	1057.2	-1124.53	-34.6704	820.331	-1320.86	-182.829	1042.05	-1218.42	118.575	1095.6	-1355.59	223.227	961.706	-1427.93	258.803	862.477	-1372.66	175.979	736.846	-1194.02	187.096	683.499	-1347.41	106.843	611.034	-1252.66	98.9571	641.406	-1183.93	-193.285
-1014.86	-96.4658	1297.71	-1154.65	-155.33	1304.34	-1106.18	27.3431	1256.54	-1182.21	-4.99693	1266.05	-1230.73	-37.5512	1161.2	-1376.98	-67.7936	861.585	-1140.03	-54.8241	1057.16	-1125.68	-34.7379	820.215	-1321.56	-182.762	1042.35	-1218.14	118.53	1095.79	-1352.93	225.562	960.397	-1423.47	262.452	860.449	-1369.35	178.168	735.308	-1188.82	184.097	682.163	-1344.47	108.466	609.431	-1248.82	97.4342	640.511	-1184.42	-192.817
-1014.78	-96.7184	1297.38	-1154.4	-155.538	1304.39	-1106.02	27.1763	1256.78	-1182.1	-5.16609	1266.41	-1230.83	-37.7379	1161.59	-1378.38	-68.1008	862.187	-1140.63	-55.0725	1057.52	-1127.37	-35.1034	820.491	-1322.37	-182.667	1042.92	-1217.8	118.454	1096.15	-1349.66	228.101	959.119	-1418.05	266.406	858.273	-1365.34	180.37	733.776	-1182.51	179.789	680.828	-1340.35	110.022	607.843	-1244	95.2042	639.733	-1185.14	-192.368
-1014.67	-96.9272	1297.65	-1154.37	-155.748	1304.79	-1105.98	26.995	1257.19	-1182.05	-5.32681	1266.89	-1230.88	-37.8582	1162.15	-1379.97	-68.3065	863.186	-1141.09	-55.4566	1058.09	-1128.75	-35.607	821.054	-1323.32	-182.472	1043.77	-1217.41	118.276	1096.66	-1345.52	230.728	957.721	-1411.35	270.67	855.808	-1360.32	182.494	732.079	-1174.75	174.08	679.193	-1334.73	111.047	606.046	-1237.95	91.944	638.882	-1186.25	-192.051
-1014.8	-97.2326	1298.24	-1154.35	-156.003	1305.48	-1106.03	26.763	1257.96	-1182	-5.51867	1267.65	-1231.02	-37.9794	1162.99	-1381.67	-68.3178	864.492	-1141.54	-55.9641	1058.96	-1130.5	-36.4216	821.759	-1324.48	-182.225	1044.94	-1216.84	118.103	1097.38	-1340.54	233.515	956.156	-1403.65	274.911	853.048	-1354.39	184.372	730.313	-1165.48	166.846	677.254	-1327.56	111.762	604.1	-1230.67	87.9055	637.97	-1187.86	-191.613
-1014.95	-97.6503	1299.16	-1155.43	-155.603	1306.93	-1106.08	26.3737	1258.8	-1182.62	-5.54677	1268.86	-1231.8	-37.9178	1164.34	-1384.22	-67.8894	866.498	-1141.94	-56.5706	1060.18	-1132.92	-37.3332	822.779	-1326.46	-181.642	1046.74	-1216.22	118.045	1098.34	-1334.89	236.573	954.36	-1394.58	278.901	849.889	-1347.7	186.109	728.762	-1155.59	158.309	675.542	-1319.24	111.581	602.167	-1222.55	82.726	637.211	-1189.41	-191.202
-1015.26	-98.1532	1300.33	-1154.73	-156.587	1307.89	-1106.11	25.9539	1259.86	-1182.12	-6.13599	1269.77	-1231.63	-38.1885	1165.46	-1385.44	-67.9271	868.2	-1142.5	-57.323	1061.6	-1133.02	-38.6926	824.114	-1326.96	-181.81	1048.36	-1214.83	117.853	1099.48	-1327.68	239.33	952.057	-1384.58	282.877	846.447	-1339.13	187.278	726.399	-1145.62	148.653	674.651	-1309.14	110.764	600.409	-1213.04	76.6639	636.799	-1190.83	-191.08
-1015.46	-98.8336	1301.72	-1155.15	-156.932	1309.48	-1106.23	25.3976	1261.25	-1182.25	-6.48035	1271.25	-1232.19	-38.2916	1167.15	-1387.6	-67.6004	870.659	-1143.22	-58.17	1063.22	-1134.8	-39.9327	825.889	-1328.47	-181.64	1050.66	-1213.2	117.759	1100.88	-1319.8	242.109	949.667	-1372.75	286.293	842.642	-1329.66	188.32	724.147	-1135.92	138.956	675.451	-1297.87	108.847	599.177	-1202.58	69.7153	637.248	-1192.59	-190.853
-1015.65	-99.8208	1303.24	-1155.7	-157.454	1311.3	-1106.35	24.7256	1262.93	-1182.44	-6.95064	1273.05	-1232.59	-38.3295	1168.96	-1389.85	-67.2335	873.502	-1144.02	-59.1986	1065.11	-1136.11	-41.3344	827.592	-1330.08	-181.381	1053.34	-1211.23	117.573	1102.46	-1310.83	244.686	947.173	-1360.2	289.299	838.807	-1319.18	188.934	721.823	-1127.66	131.981	677.518	-1287.36	105.373	598.141	-1192.4	62.6133	638.133	-1194.59	-190.643
-1016.15	-100.98	1304.95	-1156.46	-158.027	1313.33	-1106.25	23.8409	1264.8	-1182.61	-7.43616	1275.12	-1233.02	-38.2871	1171.02	-1392.15	-66.7656	876.743	-1144.89	-60.266	1067.1	-1138.76	-42.635	829.255	-1332.03	-181.095	1056.42	-1208.99	117.405	1104.26	-1300.63	246.714	944.483	-1346.49	291.552	834.935	-1307.12	188.792	719.36	-1119.23	127.24	679.408	-1277.02	100.599	596.697	-1181.84	55.4462	638.691	-1196.76	-190.435
-1016.9	-102.554	1306.88	-1157.52	-158.705	1315.61	-1106.07	22.7306	1267.02	-1182.67	-7.95859	1277.32	-1233.54	-38.2057	1173.45	-1394.52	-66.2573	880.241	-1145.95	-61.5416	1069.34	-1141.34	-44.1305	831.313	-1334.1	-180.641	1059.77	-1206.37	117.086	1106.2	-1289.76	248.429	942.051	-1331.52	293.138	830.958	-1294.9	188.078	716.962	-1112.27	120.872	682.036	-1266.7	95.1553	595.77	-1171.88	46.8554	639.638	-1199.34	-190.289
-1017.48	-104.528	1309.1	-1158.74	-159.394	1318.07	-1105.84	21.5718	1269.22	-1182.62	-8.46862	1279.71	-1233.97	-38.0886	1176.03	-1396.9	-65.6365	884.004	-1147.02	-62.993	1071.95	-1144.17	-45.7049	833.735	-1336.44	-180.052	1063.45	-1203.46	116.681	1108.47	-1278.16	249.552	939.731	-1315.86	293.677	827.12	-1281.8	186.428	714.552	-1103.77	110.632	687.456	-1254.24	89.0063	596.083	-1162.48	38.9203	640.235	-1202.1	-190.224
-1018.81	-106.859	1311.42	-1160.26	-160.141	1320.83	-1105.44	20.1287	1271.58	-1182.56	-9.01812	1282.33	-1234.34	-37.9655	1178.77	-1399.24	-64.9054	887.989	-1148.09	-64.6635	1074.88	-1144.15	-48.6374	836.364	-1339.05	-179.397	1067.44	-1200.35	116.172	1110.98	-1265.81	250.032	937.574	-1298.97	292.842	823.372	-1268.21	183.63	712.276	-1094.63	96.9315	694.26	-1240.71	81.8508	597.205	-1156.12	28.7683	642.405	-1205.27	-190.248
-1019.7	-109.522	1314.08	-1162.05	-161.046	1323.91	-1104.83	18.2624	1274.37	-1182.49	-9.67558	1285.13	-1234.98	-37.8013	1181.84	-1401.63	-63.9974	892.224	-1149.77	-66.4433	1077.96	-1155.1	-47.0578	837.793	-1341.92	-178.548	1071.69	-1196.84	115.387	1113.64	-1252.9	249.746	935.699	-1281.95	291.065	819.962	-1254.44	179.718	710.348	-1086.78	81.2629	700.785	-1226.09	73.6888	599.135	-1148.64	17.8128	644.858	-1208.49	-190.205
-1020.25	-112.207	1317.03	-1163.82	-162.122	1327.23	-1104.47	16.0871	1277.14	-1182.48	-10.5422	1288.2	-1235.69	-37.7878	1185.12	-1404.03	-62.8252	896.687	-1150.98	-68.4678	1081.43	-1151.01	-53.0007	841.568	-1344.96	-177.538	1076.14	-1192.89	114.415	1116.57	-1239.35	248.458	934.213	-1264.59	288.062	816.983	-1240.43	174.833	708.602	-1078.03	64.8567	707.725	-1211.02	64.3961	601.656	-1141.99	6.54144	647.095	-1212.54	-190.158
-1022.35	-115.543	1319.84	-1165.77	-163.419	1330.82	-1104.19	14.0482	1280.29	-1182.62	-11.6522	1291.59	-1236.48	-37.8831	1188.7	-1406.29	-61.4531	901.31	-1152.96	-70.7677	1085.11	-1153.29	-55.9707	845.179	-1348.48	-176.386	1080.92	-1189.14	113.075	1119.8	-1225.32	246.039	932.943	-1246.83	283.645	814.369	-1226.23	168.524	707.625	-1072.53	47.5081	714.359	-1197.28	53.9786	604.333	-1135.56	-4.90506	649.514	-1216.58	-190.135
-1024.32	-118.786	1323.16	-1167.83	-164.964	1334.7	-1104.58	11.7556	1283.8	-1182.89	-12.9902	1295.32	-1237.5	-37.996	1192.55	-1408.59	-59.793	906.168	-1154.85	-73.4396	1089.1	-1155.58	-58.9406	848.789	-1352.32	-174.997	1085.91	-1184.94	111.373	1123.04	-1210.82	242.511	932.455	-1228.99	277.823	812.38	-1212.45	161.126	707.175	-1068.35	30.8758	719.738	-1184.86	42.4364	607.166	-1129.23	-16.6395	652.297	-1220.88	-189.998
-1025.58	-122.576	1326.38	-1170.06	-166.713	1338.64	-1104.52	8.99848	1287.41	-1183.32	-14.5566	1299.3	-1238.66	-38.1658	1196.66	-1410.83	-57.8147	911.179	-1157.02	-75.8978	1093.21	-1157.96	-61.9858	852.784	-1356.33	-173.355	1091.15	-1180.74	109.449	1126.3	-1196.46	237.939	932.815	-1212.27	271.133	811.342	-1199.54	153.023	707.318	-1062.56	15.0693	724.749	-1174.35	29.7125	609.901	-1125.1	-28.3943	654.646	-1226.03	-189.858
-1027.18	-126.435	1329.91	-1172.58	-168.72	1342.77	-1104.99	6.23286	1291.46	-1184.1	-16.3376	1303.67	-1239.75	-38.3207	1200.9	-1412.76	-55.6165	916.277	-1159.58	-78.7654	1097.68	-1161.53	-71.3934	857.034	-1360.82	-171.323	1096.65	-1176.33	106.888	1129.66	-1182.36	231.92	933.753	-1195.5	263.636	811.309	-1186.91	144.3	708.264	-1056.88	-0.72692	729.607	-1164.47	16.5528	612.959	-1120.35	-40.0755	657.901	-1231.17	-189.484
-1030.07	-130.277	1333.81	-1175.26	-170.733	1346.99	-1105.68	3.33846	1295.77	-1185.06	-18.2393	1308.17	-1240.74	-38.6405	1205.14	-1414.62	-53.0432	921.442	-1161.87	-81.8381	1102.4	-1164.1	-74.8074	861.665	-1365.54	-169.071	1102.39	-1171.16	103.596	1133.3	-1168.33	224.963	935.696	-1179.35	255.339	812.424	-1174.2	135.205	710.764	-1051.99	-16.3585	735.043	-1154.86	3.33811	617.052	-1116.18	-51.6246	661.732	-1236.7	-189.107
-1032.53	-134.392	1338	-1178.39	-172.788	1351.51	-1106.61	0.334557	1300.2	-1186.29	-20.1218	1312.78	-1241.96	-39.0428	1209.43	-1416.16	-50.0868	926.607	-1164.47	-85.0987	1107.19	-1166.72	-78.108	866.222	-1370.23	-166.338	1108.23	-1166.25	99.6684	1137.2	-1154.67	216.888	938.438	-1164.09	246.785	814.767	-1162.44	125.713	714.062	-1048.02	-31.8397	741.361	-1146.78	-10.0584	622.074	-1112.9	-62.8767	666.394	-1242.76	-188.62
-1035.42	-138.617	1342.42	-1181.75	-174.934	1356.21	-1107.68	-2.83206	1304.68	-1187.49	-22.251	1317.39	-1243.02	-39.5706	1213.72	-1417.12	-46.8239	931.577	-1166.8	-88.6911	1112.04	-1168.52	-83.5715	871.291	-1375	-163.153	1113.97	-1161.17	95.1026	1141.3	-1141.59	208.146	941.824	-1149.5	237.966	818.208	-1152.14	116.706	718.12	-1046.63	-46.7484	748.819	-1140.23	-23.6369	628.026	-1110.86	-73.8502	671.741	-1249.03	-187.989
-1038.67	-142.868	1347.23	-1185.31	-177.067	1361.08	-1108.75	-6.14171	1309.25	-1189.01	-24.3253	1321.89	-1244.1	-40.0575	1217.99	-1417.46	-42.9748	936.273	-1168.74	-92.5716	1117.02	-1169.88	-89.2695	876.021	-1379.87	-159.535	1119.62	-1155.85	89.9021	1145.41	-1129.38	199.229	945.868	-1135.76	229.4	822.526	-1143.25	107.969	722.779	-1047.5	-60.7563	757.124	-1133.77	-37.4986	633.995	-1110.45	-84.3114	677.854	-1254.85	-187.099
-1041.92	-147.212	1352.38	-1188.76	-179.471	1365.8	-1110	-9.52627	1314.02	-1190.77	-26.4851	1326.56	-1245.16	-40.4366	1222.16	-1417.74	-38.6536	940.821	-1171.15	-96.5779	1121.82	-1170.59	-94.8625	881.874	-1384.35	-155.723	1124.84	-1151.15	84.3503	1149.68	-1118.04	190.506	950.459	-1124.44	221.236	826.805	-1135.69	99.7914	728.218	-1050.83	-73.3193	765.873	-1129.36	-47.4376	639.456	-1111.54	-93.9403	684.823	-1260.83	-185.474
-1045.16	-151.511	1357.7	-1192.3	-180.968	1371.25	-1111.42	-12.7972	1318.78	-1191.74	-28.5926	1331.29	-1245.57	-40.7509	1225.95	-1416.2	-34.1007	944.496	-1173.31	-100.595	1126.76	-1171.96	-101.737	886.37	-1388.34	-151.736	1129.56	-1146.85	78.6613	1153.84	-1109.02	182.399	954.785	-1113.55	213.788	831.892	-1129.76	92.4259	733.879	-1054.81	-84.1086	775.248	-1128.7	-56.6438	645.216	-1114.34	-102.429	692.388	-1266.49	-183.088
-1048.66	-155.699	1363.04	-1196.59	-183.443	1376.62	-1112.79	-16.29	1323.95	-1193.63	-31.0456	1336.35	-1245.83	-40.988	1230.1	-1414.86	-30.1368	948.091	-1175.3	-104.485	1131.81	-1172.35	-107.579	892.051	-1393.17	-147.209	1134.86	-1142.02	73.2056	1157.72	-1100.96	175.19	959.429	-1104.35	207.45	836.987	-1125.33	86.0985	739.932	-1059.8	-93.105	784.376	-1128.99	-64.291	652.097	-1118	-109.511	700.684	-1272.36	-180.88
-1052.1	-159.871	1368.37	-1200.3	-185.626	1381.85	-1114.62	-19.3107	1328.94	-1195.44	-33.317	1341.43	-1246.09	-41.0389	1234.06	-1412.54	-26.2211	950.933	-1177.21	-108.364	1136.91	-1172.71	-114.293	897.315	-1397.66	-141.738	1139.57	-1137.6	67.8264	1161.23	-1094	169.065	964.141	-1096.9	202.353	842.106	-1122.93	80.9132	746.087	-1064.53	-100.269	793.231	-1131.33	-70.3785	660.01	-1122.65	-115.232	709.47	-1278.37	-179.493
-1055.1	-163.854	1373.69	-1203.77	-187.76	1387.07	-1115.97	-22.9699	1334	-1197.02	-35.5417	1346.63	-1246.26	-40.978	1237.87	-1409.91	-22.1679	953.473	-1178.95	-112.196	1142.07	-1173.49	-121.294	902.766	-1402.05	-135.608	1143.87	-1133.28	62.5397	1164.37	-1088.39	164.234	968.793	-1092.65	198.954	846.671	-1121.43	77.0116	752.596	-1068.58	-105.344	801.745	-1135.6	-74.9129	668.754	-1127.78	-119.292	718.672	-1284.55	-178.896
-1058.56	-167.568	1378.61	-1207.08	-189.849	1392.22	-1117.43	-25.8225	1339.28	-1198.88	-37.6467	1351.81	-1246.55	-40.8389	1241.62	-1406.56	-18.0208	955.657	-1181.1	-115.834	1147.1	-1174.6	-128.291	908.276	-1406.19	-129.112	1147.69	-1129.04	57.1755	1167.28	-1084.43	160.409	973.366	-1089.59	197.207	851.735	-1122.44	75.1881	759.092	-1072.28	-108.198	809.951	-1141.12	-78.002	677.769	-1133.13	-121.646	727.851	-1290.58	-178.864
-1061.53	-171.013	1383.32	-1210.29	-191.948	1397.22	-1119.19	-28.7764	1344.14	-1200.73	-39.8618	1356.79	-1246.56	-40.9412	1245.02	-1402.46	-13.6952	957.418	-1183.16	-119.323	1152.01	-1175.37	-135.402	913.753	-1409.56	-122.645	1150.52	-1125.05	51.7896	1170.1	-1081.67	157.507	978.086	-1088.62	196.808	857.171	-1124.25	74.4217	765.932	-1075.76	-108.967	817.807	-1146.56	-79.9795	686.807	-1138.67	-122.482	736.747	-1296.74	-179.81
-1064.52	-174.174	1387.73	-1213.28	-194.035	1402	-1121.15	-31.5153	1348.67	-1202.7	-41.9661	1361.49	-1246.76	-41.3903	1248.06	-1397.73	-9.36748	958.804	-1185.3	-122.773	1156.48	-1176.75	-142.376	918.907	-1412.16	-116.538	1152.33	-1121.17	46.3007	1172.8	-1080.38	155.435	983.174	-1089.22	197.704	863.173	-1128.07	75.3999	772.657	-1079.23	-108.055	825.303	-1153.17	-80.4533	695.205	-1143.69	-121.775	745.342	-1303.13	-181.666
-1067.22	-177.015	1391.93	-1216.26	-196.111	1406.37	-1123.07	-34.1122	1352.83	-1204.92	-44.373	1365.77	-1247	-42.4154	1250.67	-1392.27	-5.22748	959.679	-1187.23	-126.316	1160.51	-1178.33	-149.136	923.884	-1414.17	-111.127	1153.34	-1117.75	40.819	1175.53	-1080.37	154.333	988.834	-1090.63	199.848	870.109	-1131.6	77.5707	780.118	-1082.93	-105.421	832.375	-1158.82	-79.5745	703.176	-1147.42	-119.888	752.877	-1309.44	-184.577
-1070.08	-179.644	1395.98	-1219.16	-198.058	1410.16	-1125.26	-36.603	1356.58	-1206.88	-46.3816	1369.54	-1247.32	-44.3087	1252.89	-1386.02	-1.57448	960.006	-1188.41	-130.009	1164.05	-1179.94	-155.544	928.322	-1415.78	-106.278	1153.49	-1114.81	35.4075	1178.09	-1081.79	154.06	995.037	-1093.62	202.912	877.789	-1137.16	81.2948	787.237	-1086.23	-101.087	838.823	-1163.53	-77.21	710.299	-1146.94	-117.737	759.478	-1316.08	-188.521
-1073.07	-182.441	1400.24	-1222.44	-199.849	1413.47	-1127.3	-39.1952	1359.85	-1209.06	-48.5923	1372.15	-1247.82	-46.9885	1254.82	-1379.45	1.49113	960.014	-1189.02	-134.091	1167.15	-1180.67	-161.682	931.846	-1416.67	-102.29	1153	-1112.48	30.3105	1180.51	-1084.29	154.53	1001.65	-1096.89	206.695	886.63	-1142.6	85.9694	794.43	-1087.56	-94.6904	845.071	-1164.84	-74.2157	717.064	-1142.39	-113.086	765.578	-1322.27	-192.731
-1076.39	-185.398	1404.51	-1226.06	-201.522	1416.35	-1129.04	-41.9587	1362.53	-1211.1	-50.747	1374.07	-1248.31	-50.4923	1256.45	-1372.91	3.80705	959.771	-1189.31	-138.433	1169.54	-1181.34	-167.405	934.399	-1417.03	-99.0895	1152.12	-1110.53	25.4553	1182.81	-1087.8	155.588	1008.55	-1103.13	211.12	895.629	-1146.85	91.3929	801.522	-1084.49	-85.8669	851.716	-1160.94	-71.0004	722.808	-1136.11	-106.73	770.052	-1328.14	-196.888
-1080.02	-188.746	1408.77	-1229.88	-202.944	1418.9	-1130.48	-45.1072	1364.52	-1212.67	-52.91	1375.11	-1248.64	-54.5707	1257.68	-1366.89	5.2887	959.472	-1190.01	-143.288	1171.76	-1181.68	-172.194	936.574	-1416.66	-96.5774	1150.93	-1109.09	20.8906	1184.85	-1092.45	157.07	1015.49	-1111.13	216.227	904.701	-1149.85	96.8358	808.314	-1079.4	-75.7589	857.26	-1153.09	-67.4789	726.192	-1128.8	-100.065	773.112	-1332.94	-200.83
-1083.75	-192.511	1412.62	-1233.9	-204.286	1421.25	-1131.64	-48.6828	1365.68	-1214.02	-55.3448	1375.33	-1248.85	-59.1367	1258.58	-1361.92	5.73693	959.281	-1190.32	-148.621	1173.78	-1181.19	-176.3	938.124	-1414.5	-95.415	1149.19	-1108.45	16.5923	1186.74	-1098.87	159.008	1022.26	-1119.95	221.831	914.02	-1151.38	102.339	815.102	-1073.06	-65.8646	861.407	-1143.49	-63.1905	728.058	-1121.29	-92.7982	775.22	-1336.19	-204.723
-1087.74	-196.918	1416.05	-1238.27	-205.866	1423.3	-1132.45	-53.1828	1365.9	-1214.8	-58.0894	1374.62	-1248.51	-64.4342	1258.91	-1358.43	5.24423	959.223	-1191.15	-154.779	1175.17	-1180.01	-180.153	939.544	-1411.5	-95.1985	1147.42	-1108.46	12.0228	1188.71	-1106.09	161.145	1029.46	-1128.21	227.547	924.33	-1152	108.71	821.717	-1067.11	-55.9882	863.823	-1134.98	-57.1326	729.579	-1113.53	-84.2751	777.076	-1338.91	-209.416
-1091.07	-202.139	1419.29	-1242.81	-208.249	1425	-1133.34	-58.9953	1365.23	-1215.2	-61.9326	1373.17	-1248.26	-71.1439	1258.61	-1356.15	4.18335	959.362	-1192.93	-162.804	1175.62	-1177.85	-183.437	940.914	-1410.2	-95.2542	1146.77	-1109.14	7.00686	1190.98	-1112.88	163.176	1038.35	-1137.38	232.571	935.428	-1153.1	116.368	828.1	-1060.93	-45.0003	865.09	-1128.87	-48.2486	731.806	-1106.88	-74.0651	778.23	-1342.53	-215.626
-1096.38	-208.726	1422.3	-1247.86	-212.169	1426.76	-1135.09	-66.5676	1363.75	-1216.21	-67.5101	1370.66	-1249.12	-78.659	1258.89	-1354.55	2.84539	959.616	-1194.08	-171.817	1175.02	-1176.75	-186.449	941.442	-1410.89	-95.3424	1147.6	-1109.55	0.678606	1193.22	-1121.06	163.774	1048.68	-1145.33	236.369	947.868	-1154.83	124.93	834.607	-1055.79	-32.7137	864.842	-1124.26	-36.17	733.617	-1101.47	-61.9682	778.505	-1346.87	-218.237
-1101.54	-217.88	1424.77	-1253.92	-217.258	1428.19	-1136.36	-76.3669	1361.69	-1217.97	-74.871	1368.05	-1250.74	-84.7808	1260.51	-1353.2	1.36155	959.914	-1196.37	-179.067	1174.3	-1175.8	-189.842	941.846	-1412.42	-94.8545	1148.28	-1110.76	-6.39819	1195.96	-1128.47	162.943	1060.56	-1152.56	239.021	961.893	-1157.19	133.962	841.895	-1051.56	-19.6832	862.712	-1122.25	-22.6528	732.781	-1098.82	-49.1621	776.515	-1351.5	-217.112
-1108.97	-229.464	1426.14	-1261.07	-222.646	1428.24	-1137.3	-86.9161	1361.08	-1220.73	-82.2205	1367.23	-1251.9	-89.158	1262.75	-1351.94	0.198351	960.483	-1199.64	-183.927	1174.75	-1176.7	-193.194	942.102	-1413.81	-93.6884	1147.97	-1111.79	-13.4714	1199.25	-1133.83	160.032	1072.73	-1157.98	240.18	976.6	-1159.98	142.873	849.789	-1048.99	-6.23896	858.526	-1123.68	-7.70127	732.888	-1106.02	-38.88	770.22	-1355.48	-214.99
-1118.22	-242.618	1425.87	-1269.14	-227.926	1426.99	-1137.42	-97.1232	1364.56	-1221.83	-88.4746	1370.64	-1252.54	-92.6083	1264.9	-1350.66	-0.354251	961.288	-1202.99	-187.312	1175.84	-1179.49	-196.268	942.88	-1414.55	-92.4537	1147.34	-1113.03	-19.5131	1203.06	-1136.62	156.613	1084.15	-1161.52	240.685	991.256	-1163.09	151.651	857.729	-1047.88	6.84618	853.194	-1129.18	9.12529	729.647	-1101.99	-22.5709	766.025	-1358.99	-213.86
-1127.03	-255.453	1424.42	-1277.2	-233.356	1425.63	-1138.08	-106.512	1369.46	-1221.34	-93.792	1375.3	-1253.63	-95.8318	1266.43	-1348.86	-0.685092	962.16	-1206.06	-190.515	1176.99	-1181.48	-199.601	943.755	-1413.73	-92.4437	1147.27	-1115.12	-24.1207	1206.96	-1136.56	153.755	1094.06	-1163.43	240.767	1004.59	-1166.53	159.617	865.573	-1047.08	18.7026	847.851	-1135.45	27.1415	727.531	-1097.96	-6.26183	761.829	-1362.16	-215.803
-1136.27	-266.604	1423.67	-1284.68	-239.398	1425.11	-1140.27	-115.945	1373.97	-1222.06	-99.718	1379.4	-1255.09	-99.7359	1266.77	-1346.53	-1.38354	963.103	-1207.55	-194.717	1178.41	-1182.8	-203.584	944.522	-1411.67	-94.8204	1148.24	-1118.25	-27.878	1210.88	-1134.81	151.182	1102.21	-1162.48	240.193	1015.38	-1169.38	166.656	872.702	-1048.6	29.2869	842.937	-1141.82	45.0101	726.879	-1105.92	5.21486	759.996	-1363.79	-222.728
-1143.72	-274.695	1425.95	-1291.76	-245.84	1425.26	-1145.05	-124.398	1377.79	-1225.92	-106.233	1382.65	-1257.97	-105.26	1267.02	-1344.11	-2.67886	964.503	-1208.3	-201.233	1179.8	-1184.47	-206.779	945.325	-1410.63	-100.548	1149.84	-1122.31	-31.7956	1214.9	-1133.36	148.314	1108.88	-1159.63	239.228	1024.04	-1170.9	171.877	879.48	-1051.02	36.9706	839.479	-1149.91	62.4559	728.873	-1109.16	16.62	757.231	-1364	-232.46
-1149.55	-281.082	1430.5	-1297.72	-252.95	1425.35	-1151.42	-130.584	1381.11	-1232.57	-113.523	1384.01	-1261.6	-112.329	1268.61	-1342.6	-4.84839	966.753	-1209.01	-208.119	1180.93	-1182.77	-210.277	946.503	-1413.16	-108.559	1151.51	-1126.71	-36.4739	1218.67	-1132.63	145.089	1114.68	-1156.64	237.383	1031.16	-1170.6	175.216	885.67	-1051.4	41.9503	836.831	-1156.04	78.6601	734.265	-1111.29	26.35	755.978	-1364.19	-241.109
-1154.43	-286.452	1435.53	-1302.58	-260.326	1426.44	-1157.99	-135.61	1383.9	-1239.85	-121.057	1384.09	-1265.48	-119.241	1271.42	-1342.46	-8.48192	970.103	-1210.72	-214.038	1183.36	-1182.92	-213.454	948.065	-1417.99	-117.642	1153.25	-1129.78	-42.0679	1222.37	-1132.87	140.959	1120.59	-1155.23	234.367	1037.66	-1169.26	177.132	891.326	-1048.88	43.9997	833.622	-1158.92	89.8873	740.512	-1112.89	34.1995	755.71	-1365.34	-247.745
-1158.35	-291.456	1440.62	-1306.43	-266.952	1428.83	-1163.34	-140.137	1386.94	-1247.09	-127.969	1384.82	-1268.24	-125.829	1275.19	-1343.98	-13.7116	974.464	-1212.77	-220.139	1187.17	-1183.11	-217.18	951.286	-1423.23	-127.178	1155.97	-1131.57	-48.027	1226.5	-1134.5	135.85	1126.64	-1154.99	230.12	1044.7	-1167.34	178.293	896.985	-1043.6	45.0711	832.068	-1158.37	98.0777	747.728	-1109.46	40.4205	757.514	-1367.69	-252.458
-1161.32	-296.075	1445.7	-1309.59	-272.615	1432.44	-1168.1	-144.663	1391.53	-1252.17	-134.121	1389.08	-1270.53	-131.834	1279.75	-1346.85	-19.1779	979.603	-1214.52	-225.097	1191.24	-1183.12	-221.764	955.279	-1426.62	-134.048	1159.76	-1132.78	-53.9442	1231.35	-1137.05	130.332	1133.14	-1156.8	225.264	1052.45	-1164.8	178.756	902.54	-1037.96	47.76	834.275	-1153.93	104.168	754.782	-1103.53	45.2253	760.712	-1371.24	-256.279
-1163.87	-301.257	1450.72	-1312.08	-277.53	1437.4	-1170.23	-149.88	1396.67	-1254.08	-139.093	1394.79	-1272.52	-136.905	1284.8	-1349.66	-24.2068	985.188	-1216.93	-230.35	1195.88	-1183.6	-226.188	959.926	-1428.58	-137.403	1163.8	-1134.06	-59.4905	1236.9	-1139.65	124.579	1139.88	-1159.91	219.841	1060.81	-1161.93	178.142	908.525	-1030.62	50.8686	839.831	-1145.15	108.346	759.433	-1092.85	48.5221	765.576	-1374.96	-258.736
-1165.89	-306.643	1455.8	-1314.14	-281.764	1443.53	-1171.09	-155.408	1401.69	-1254.43	-143.796	1399.92	-1274.29	-141.211	1290.23	-1352.92	-29.8774	990.719	-1219.3	-234.812	1201.23	-1184.55	-230.457	965.021	-1430.13	-138.326	1167.72	-1135.71	-64.716	1243.29	-1142.23	119.054	1146.8	-1163.07	214.262	1068.63	-1158.64	176.215	914.639	-1023.94	52.1294	849.505	-1133.19	109.78	762.297	-1081.81	50.8623	770.956	-1379.15	-260.008
-1167.72	-311.985	1461.09	-1315.88	-285.618	1450.39	-1172.33	-160.428	1407.12	-1254.53	-148.083	1405.75	-1276.31	-145.057	1296.48	-1355.64	-35.4034	996.331	-1221.35	-238.652	1207.18	-1185.58	-233.972	970.782	-1431.32	-137.946	1171.53	-1137.81	-69.4184	1250.2	-1145.61	113.581	1152.97	-1165.75	208.553	1074.86	-1154.49	172.574	920.633	-1017.97	51.2903	862.155	-1118.58	109.129	765.065	-1068.97	52.0296	777.922	-1383.3	-261.465
-1169.52	-317.288	1466.74	-1317.5	-289.467	1457.58	-1173.25	-165.282	1413.32	-1254.56	-152.048	1412.73	-1278.48	-148.54	1303.04	-1357.46	-39.7128	1002.11	-1223.61	-242.227	1213.57	-1187.24	-237.735	977.06	-1432.27	-137.561	1176.03	-1140.08	-73.259	1257.35	-1149.21	108.681	1158.5	-1167.43	203.208	1080.18	-1149.44	167.435	926.388	-1012.14	48.5514	876.273	-1101.86	105.853	769.019	-1054.75	51.3764	787.077	-1386.88	-263.538
-1171.01	-322.215	1472.24	-1318.99	-293.405	1464.77	-1172.02	-171.461	1419.42	-1254.63	-155.98	1420.31	-1280.22	-151.893	1309.7	-1358.74	-42.9745	1008.36	-1225.26	-245.5	1220.38	-1189.48	-241.162	983.539	-1433.08	-138.379	1181.8	-1142.51	-76.2716	1264.72	-1151.92	104.669	1163.5	-1168.15	198.652	1084.56	-1143.54	161.109	932.121	-1004.33	43.9861	891.399	-1083.61	99.6963	775.09	-1039.53	48.5985	798.625	-1389.47	-266.324
-1167.34	-327.835	1479.45	-1320.48	-297.477	1471.85	-1173.08	-175.636	1427.26	-1255.6	-159.806	1428.58	-1282.26	-154.694	1316.82	-1359.92	-45.9419	1014.93	-1226.7	-248.097	1227.56	-1190.94	-244.456	990.892	-1434.3	-140.793	1188.57	-1145.04	-78.5277	1272.27	-1153.77	101.451	1168.06	-1167.96	194.764	1088.09	-1136.27	153.816	937.912	-995.43	38.6294	907.755	-1065.68	90.7393	784.253	-1023.75	43.2671	812.703	-1391.07	-269.684
-1169.44	-332.988	1486.4	-1321.85	-301.652	1478.91	-1174.74	-179.169	1435.7	-1257.16	-163.578	1437.27	-1284	-157.329	1324.28	-1361.07	-48.5958	1021.9	-1228.29	-250.631	1235.13	-1192.98	-247.436	998.666	-1436.1	-144.616	1196	-1147.71	-80.0544	1279.9	-1155.04	98.9552	1172.42	-1167.11	191.265	1091.13	-1128.14	145.986	944.374	-984.026	32.556	925.419	-1048.35	78.5137	796.568	-1007.57	34.9352	829.136	-1391.97	-273.702
-1175.08	-335.103	1491.88	-1323.08	-305.724	1486.06	-1176.38	-182.483	1444.56	-1258.66	-167.024	1446.08	-1286.13	-159.851	1332.61	-1362.41	-51.1905	1029.24	-1229.34	-252.313	1243.03	-1194.86	-249.759	1006.71	-1438.31	-149.177	1203.92	-1150.63	-81.1064	1287.81	-1155.51	96.9288	1176.43	-1165.29	187.937	1093.52	-1118.61	137.262	951.452	-971.805	25.511	945.572	-1032.63	63.9164	812.444	-990.929	23.6877	848.497	-1392.3	-277.919
-1176.26	-338.714	1498.98	-1324.19	-309.617	1493.44	-1177.88	-185.455	1453.48	-1260.44	-170.499	1455.18	-1287.95	-162.485	1341.01	-1363.94	-53.8302	1036.87	-1230.73	-254.148	1251.2	-1196.82	-251.978	1015.17	-1440.69	-154.127	1212.22	-1153.64	-81.577	1295.6	-1155.61	95.1749	1180.36	-1162.89	184.283	1095.85	-1107.61	128.057	959.733	-959.429	16.5053	968.055	-1015.72	46.7458	830.992	-974.452	9.57869	870.7	-1392.57	-282.19
-1177.19	-342.038	1506.15	-1325.17	-313.316	1500.91	-1179.48	-188.19	1462.38	-1261.92	-173.576	1464.25	-1289.88	-164.948	1349.81	-1366.02	-56.4846	1044.8	-1232.04	-255.413	1259.66	-1198.19	-253.5	1023.97	-1443.13	-159.097	1220.62	-1156.54	-81.8843	1303.47	-1155.1	93.4334	1184.07	-1159.54	180.354	1097.98	-1095.66	118.256	968.844	-949.072	5.01101	993.666	-997.823	27.9605	852.344	-958.451	-6.59093	895.969	-1392.93	-286.26
-1177.84	-344.763	1513.3	-1325.9	-316.809	1508.47	-1180.92	-190.597	1471.16	-1263.41	-176.442	1473.25	-1292.36	-167.12	1358.89	-1369.08	-59.0701	1053.1	-1233.13	-255.836	1268.27	-1199.43	-254.428	1032.92	-1445.53	-164.008	1229.12	-1159.5	-82.0877	1311.56	-1154.54	91.5871	1187.59	-1155.02	176.007	1099.68	-1083.11	107.126	979.186	-942.6	-9.48576	1022.16	-979.231	8.36302	876.441	-943.812	-24.5389	924.239	-1393.31	-289.955
-1178.18	-347.309	1520.22	-1326.32	-320.112	1516.04	-1182.33	-192.733	1479.7	-1264.95	-178.94	1482.12	-1294.39	-169.021	1367.46	-1372.76	-61.7579	1061.6	-1234.89	-256.522	1276.91	-1200.55	-254.728	1042.2	-1448.25	-168.9	1237.97	-1162.45	-82.0497	1319.89	-1153.42	89.3576	1190.86	-1149.34	170.751	1101.12	-1071.58	94.5821	990.042	-944.676	-28.2195	1049.62	-959.012	-11.8806	902.238	-931.442	-44.1799	954.406	-1393.76	-293.476
-1178.06	-349.36	1526.93	-1326.58	-323.322	1523.57	-1183.71	-194.61	1488.03	-1266.48	-181.17	1490.85	-1296.98	-170.55	1376.24	-1377.27	-64.4173	1070.55	-1236.68	-256.18	1285.16	-1201.32	-253.912	1051.47	-1450.72	-173.777	1246.94	-1165.49	-82.1346	1328.67	-1151.7	86.6525	1193.75	-1141.91	164.503	1102.03	-1058.78	80.3537	1001.75	-941.904	-46.9276	1081.95	-939.358	-32.3445	930.251	-921.695	-64.9955	986.351	-1394.29	-296.914
-1177.7	-350.943	1533.41	-1326.76	-326.76	1530.9	-1187.92	-196.368	1495.66	-1268.24	-183.434	1499.37	-1299.25	-172.008	1384.45	-1382.19	-67.7628	1079.18	-1237.95	-255.986	1293.26	-1202.21	-252.533	1060.22	-1452.88	-179.055	1255.63	-1168.86	-81.9609	1337.89	-1148.89	83.2681	1196.44	-1133.01	157.02	1102.52	-1045.91	64.3956	1013.78	-949.919	-68.5983	1109.47	-920.606	-53.9155	961.237	-915.686	-87.4153	1018.72	-1394.29	-300.348
-1177.04	-352.271	1539.47	-1326.2	-329.716	1537.72	-1186.87	-196.988	1504.01	-1269.9	-185.489	1507.81	-1301.86	-173.348	1392.83	-1387.81	-71.8148	1087.53	-1239.04	-255.326	1301.05	-1202.96	-250.425	1068.87	-1454.71	-184.828	1264.07	-1171.9	-81.4618	1347.21	-1145.02	79.1844	1199	-1121.94	148.086	1102.73	-1033.94	46.3898	1025.85	-960.818	-91.3649	1134.29	-905.225	-76.9623	993.883	-913.325	-111.123	1050.66	-1393.54	-303.681
-1176.34	-353.044	1545.19	-1325.78	-332.75	1544	-1188.86	-197.567	1511.77	-1271.74	-187.333	1515.97	-1304.73	-174.713	1400.98	-1393.78	-76.0258	1095.54	-1239.4	-254.524	1308.96	-1203.83	-247.684	1077.2	-1456.02	-190.503	1271.66	-1175.35	-80.6583	1356.29	-1139.89	74.6957	1201.55	-1109.37	137.606	1102.7	-1022.78	26.5543	1037.37	-973.242	-114.675	1156.02	-895.273	-101.823	1026.98	-915.241	-135.969	1081.09	-1392.05	-306.982
-1175.34	-353.561	1550.72	-1325.16	-335.611	1549.74	-1190.48	-197.805	1519.48	-1273.58	-189.085	1523.77	-1307.45	-176.075	1408.72	-1400.11	-80.6165	1103.2	-1239.9	-253.437	1316.37	-1204.1	-244.221	1085.19	-1457.7	-195.727	1279.3	-1179.11	-79.3501	1364.87	-1133.08	70.0399	1204.45	-1095.24	125.046	1102.41	-1012.72	4.90259	1048.42	-988.746	-136.879	1174.57	-891.484	-128.889	1058.48	-920.663	-161.49	1109.07	-1390.26	-310.305
-1174.18	-353.696	1556.3	-1324.37	-338.25	1555.18	-1192.03	-197.857	1526.92	-1275.39	-190.612	1531.18	-1310.1	-177.515	1416.25	-1405.92	-85.5896	1110.5	-1240.02	-251.964	1323.74	-1203.43	-240.656	1093.22	-1459.26	-200.91	1286.58	-1183.37	-77.3324	1372.6	-1124.25	64.1801	1206.46	-1079.25	110.193	1102.1	-1003.38	-18.0834	1058.41	-1003.28	-158.411	1190.42	-893.073	-158.114	1086.31	-929.543	-187.557	1133.51	-1387.95	-313.775
-1172.59	-353.629	1561.53	-1323.19	-340.774	1560.46	-1193.81	-197.573	1534.13	-1276.99	-191.979	1538.14	-1312.63	-178.942	1423.61	-1411.62	-90.2487	1117.66	-1240.56	-250.755	1330.54	-1203.21	-236.661	1100.65	-1460.3	-205.824	1293.75	-1188	-74.4878	1379.06	-1114.02	56.7236	1207.84	-1062.2	93.1059	1101.99	-995.612	-42.5777	1066.84	-1018.1	-179.358	1202.36	-899.305	-189.446	1109.03	-940.945	-214.517	1153	-1385.82	-317.237
-1171.09	-352.989	1566.89	-1321.52	-342.976	1565.57	-1195.1	-197.148	1540.77	-1278.47	-193.216	1544.75	-1314.93	-180.165	1430.82	-1417.48	-94.4297	1124.73	-1241.03	-248.97	1337.27	-1202.85	-231.718	1108.35	-1461.4	-210.407	1301.02	-1193.33	-70.9152	1384.15	-1102.72	47.1549	1208.75	-1044.91	73.7552	1102.64	-989.324	-68.3704	1073.09	-1032.45	-199.84	1209.88	-907.954	-221.782	1126.28	-953.625	-241.807	1167.14	-1383.48	-320.797
-1169.1	-352.146	1571.73	-1319.56	-344.845	1570.66	-1196.18	-196.406	1546.98	-1279.52	-194.196	1550.96	-1317.15	-180.974	1437.83	-1422.76	-98.7105	1131.44	-1241.99	-246.789	1343.85	-1202.18	-227.946	1114.96	-1462.59	-214.873	1308.17	-1198.26	-66.7108	1387.53	-1091.56	35.5541	1210.04	-1028.01	52.065	1104.61	-983.42	-94.9377	1078.67	-1045.6	-220.931	1212.53	-918.027	-255.108	1138.06	-967.331	-270.007	1175.29	-1380.93	-324.078
-1166.49	-350.679	1575.97	-1316.87	-346.417	1575.64	-1196.84	-195.327	1552.74	-1280.1	-194.763	1557.18	-1319.4	-181.411	1444.59	-1427.48	-102.985	1137.64	-1243.58	-244.624	1350.22	-1204.32	-224.432	1120.83	-1463.9	-219.176	1315.25	-1203.66	-62.409	1389.66	-1080.97	21.8556	1212.29	-1012.68	28.9072	1108.8	-978.776	-121.315	1083.32	-1058.25	-242.977	1209.99	-928.807	-288.471	1145.05	-981.274	-297.92	1178.11	-1378.32	-327.268
-1163.08	-348.534	1579.5	-1313.52	-347.66	1580.47	-1197.24	-193.581	1558.18	-1280.52	-195.001	1563.44	-1321.67	-181.326	1450.93	-1432.59	-106.852	1143.45	-1244.99	-242.069	1356.39	-1205.03	-221.051	1127.16	-1465.57	-223.169	1322.33	-1208.24	-58.432	1390.86	-1071.36	6.40478	1215.66	-999.051	5.02576	1114.68	-974.872	-146.569	1087.11	-1071.08	-265.621	1202.11	-940.728	-320.918	1148.15	-995.203	-324.232	1176.43	-1375.79	-329.804
-1157.83	-346.031	1582.74	-1309.06	-347.66	1584.81	-1198.23	-191.03	1563.25	-1280.48	-194.389	1569.44	-1323.7	-180.292	1456.4	-1437.31	-110.301	1148.58	-1246.54	-239.64	1362.04	-1205.34	-218.389	1133.53	-1467.67	-226.653	1329.22	-1212.53	-55.4487	1391.83	-1064.09	-9.83569	1220.23	-990.1	-19.6606	1121.5	-971.232	-170.407	1090.62	-1084.87	-287.94	1188.12	-953.695	-351.58	1149.53	-1007.78	-347.984	1171.79	-1374.46	-332.011
-1153.35	-341.852	1584.6	-1304.82	-347.162	1589.11	-1197.8	-187.823	1567.79	-1280.1	-193.341	1575.34	-1325.05	-178.33	1461.12	-1441.86	-113.972	1153.5	-1247.61	-237.511	1366.8	-1206.71	-216.556	1138.83	-1469.67	-229.519	1335.88	-1214.7	-53.8864	1393.12	-1060.05	-25.6988	1226.06	-984.224	-42.7061	1129.55	-968.982	-191.844	1093.62	-1096.64	-308.024	1166.16	-966.706	-377.755	1150.55	-1017.81	-369.063	1162.92	-1373.02	-333.543
-1153.02	-337.358	1586.17	-1301.22	-346.475	1593.52	-1196.87	-184.379	1572.25	-1279.34	-191.642	1581	-1325.64	-177.469	1466.04	-1446.12	-117.941	1158.37	-1247.74	-236.154	1371.04	-1207.92	-215.321	1143.95	-1471.63	-231.477	1342.2	-1215.71	-53.9508	1395.83	-1059.03	-40.2253	1231.68	-982.181	-62.7897	1137.21	-966.749	-209.921	1096.82	-1104.81	-326.782	1139.88	-976.896	-398.38	1150.62	-1028.45	-389.054	1151.47	-1372.24	-334.862
-1149.08	-333.084	1589.04	-1297.27	-344.872	1598.19	-1195.99	-180.789	1575.51	-1277.81	-189.59	1585.34	-1325.68	-177.662	1470.32	-1449.07	-121.755	1162.66	-1248.15	-235.788	1374.7	-1209.1	-214.718	1148.45	-1472.05	-232.438	1347.09	-1216.67	-54.7659	1398.61	-1060.24	-52.3207	1236.64	-982.633	-79.675	1144.2	-965.591	-224.959	1099	-1102.38	-341.85	1122.52	-987.322	-416.613	1150.09	-1028.16	-404.456	1137.79	-1371.96	-337.043
-1145.73	-329.104	1592.5	-1293.63	-343.46	1602.99	-1194.8	-178.382	1577.74	-1276.34	-187.658	1588.36	-1326.19	-178.962	1473.81	-1451.01	-125.211	1166.46	-1247.88	-236.233	1377.83	-1209.69	-214.654	1152.23	-1471.57	-233.338	1350.82	-1217.35	-55.7785	1401.32	-1062.02	-60.8986	1240.78	-984.512	-92.8378	1149.71	-965.354	-236.843	1099.75	-1101.98	-356.078	1102.69	-988.525	-429.343	1146.49	-1030.78	-418.921	1128.98	-1371.54	-340.61
-1142.84	-325.63	1596.45	-1290.69	-342.509	1607.67	-1194.44	-176.169	1578.86	-1275.15	-186.048	1590.02	-1326.81	-181.296	1476.15	-1451.93	-128.08	1169.7	-1247.79	-237.361	1380.3	-1209.74	-215.105	1155.07	-1470.56	-234.832	1353.22	-1217.89	-57.165	1404.14	-1063.67	-66.4411	1243.96	-987.07	-102.314	1153.3	-966.264	-245.57	1098.63	-1104.63	-365.204	1103.65	-985.26	-440.659	1137.71	-1029.77	-428.87	1122.84	-1370.73	-344.246
-1140.81	-323.196	1600.5	-1288.54	-342.602	1611.36	-1194.57	-175.613	1579.36	-1274.94	-185.807	1590.6	-1327.15	-184.623	1477.69	-1452.15	-130.165	1172.34	-1247.04	-239.236	1382.2	-1209.96	-215.834	1156.82	-1469.43	-237.185	1354.28	-1217.99	-59.0386	1407	-1065.14	-69.228	1246.03	-988.643	-108.203	1155.04	-968.057	-251.518	1097.3	-1107.95	-371.892	1113.86	-979.719	-446.768	1126.12	-1025.98	-434.891	1118.31	-1369.76	-347.889
-1139.66	-322.189	1604.53	-1286.88	-343.206	1614.36	-1195.17	-175.675	1579.51	-1275.08	-186.709	1590.06	-1326.96	-188.07	1478.48	-1451	-131.73	1173.93	-1245.82	-241.454	1383.37	-1209.83	-216.793	1157.92	-1467.3	-239.715	1353.85	-1217.33	-61.543	1409.71	-1066.21	-70.4573	1247.01	-989.602	-111.015	1155.21	-970.413	-255.04	1096.81	-1107.16	-375.994	1124.55	-975.567	-447.208	1117.38	-1033.15	-441.766	1121.71	-1369.05	-351.388
-1139.74	-322.759	1608.21	-1286.3	-344.954	1615.7	-1196.14	-176.716	1579.86	-1276.87	-189.541	1589.2	-1326.08	-191.276	1479.07	-1450	-133.448	1174.79	-1245.25	-243.664	1383.67	-1209.11	-217.972	1158.48	-1466.55	-242.48	1353.57	-1216.56	-63.8712	1411.55	-1066.59	-70.4495	1247.27	-990.304	-111.608	1154.58	-971.971	-256.879	1097.13	-1107.87	-378.259	1131.88	-977.31	-448.799	1115.93	-1033.5	-444.141	1123.6	-1368.4	-354.496
-1140.26	-325.105	1611.14	-1288.17	-348.693	1616.4	-1198.2	-179.633	1580.54	-1279.17	-193.302	1588.56	-1325.02	-194.043	1479.67	-1450.3	-135.795	1176.1	-1242.46	-245.321	1384.02	-1206.44	-219.276	1158.61	-1466.82	-245.213	1353.24	-1215.9	-65.6267	1412.37	-1066.71	-69.8687	1247.04	-990.214	-111.254	1154.25	-972.232	-257.065	1098.05	-1107.18	-378.945	1133.31	-978.129	-450.655	1119.81	-1033.51	-445.07	1126.48	-1367.83	-356.984
-1141.82	-329.032	1613.46	-1289.8	-351.882	1615.94	-1198.87	-183.847	1581.9	-1280.18	-196.951	1588.02	-1323.84	-196.2	1479.92	-1449.7	-137.996	1176.02	-1243.38	-247.844	1383.59	-1207.19	-221.292	1157.16	-1466.13	-247.103	1352.65	-1215.01	-67.1181	1412.49	-1065.74	-69.0054	1246.71	-989.443	-110.33	1154.15	-972.296	-256.808	1099.11	-1107.88	-379.349	1133.12	-980.735	-452.747	1126.75	-1033.85	-446.005	1129.01	-1368.24	-359.087
-1143.84	-334.163	1614.51	-1291.87	-355.376	1614.68	-1198.72	-188.119	1583.13	-1280.38	-200.518	1587.74	-1322.72	-198.095	1480.14	-1449.29	-140.616	1175.67	-1242.77	-249.794	1383.52	-1205.69	-223.501	1156.3	-1465.55	-248.189	1352.39	-1214.35	-68.4232	1412.38	-1065.01	-68.2156	1246.48	-988.743	-109.338	1154.43	-971.632	-255.909	1100.12	-1108.33	-379.548	1132.87	-979.367	-451.891	1131.88	-1030.35	-445.156	1129.38	-1368.99	-360.618
-1146.06	-340.025	1614.62	-1294.22	-358.877	1613.19	-1198.07	-192.806	1584.3	-1280.01	-203.815	1587.97	-1321.79	-199.688	1480.45	-1448.98	-143.375	1175.24	-1242.57	-251.646	1383.48	-1205.38	-225.789	1154.74	-1465.19	-248.826	1352.43	-1213.63	-69.9141	1412.25	-1064.26	-67.5712	1246.35	-987.484	-108.606	1154.99	-970.144	-255.049	1101.39	-1107.54	-379.741	1133.16	-976.34	-450.307	1135.23	-1028.66	-445.322	1129.63	-1369.7	-361.886
-1148.24	-346.104	1614.26	-1296.64	-362.271	1612.14	-1197.72	-197.318	1585.42	-1279.5	-207.048	1589.17	-1321.24	-201.121	1480.94	-1448.91	-145.807	1175.02	-1242.37	-253.676	1383.61	-1204.75	-228.717	1153.37	-1464.91	-249.484	1352.86	-1212.94	-71.594	1412.34	-1062.53	-66.9398	1246.62	-986.154	-108.106	1155.8	-968.137	-254.464	1102.2	-1104.83	-380.607	1133.5	-971.348	-448.188	1135.5	-1028.94	-446.61	1129.95	-1370.25	-363.341
-1150.47	-351.998	1613.85	-1299.02	-365.473	1611.67	-1197.08	-201.9	1587.06	-1279.33	-210.308	1590.55	-1320.88	-202.6	1481.66	-1448.74	-147.875	1175.18	-1242.83	-255.559	1383.9	-1204.91	-231.934	1151.97	-1464.7	-250.325	1353.79	-1212.31	-73.3763	1412.63	-1061.45	-66.9936	1247.08	-984.825	-108.132	1156.65	-965.898	-254.223	1102.52	-1102.1	-381.761	1133.29	-965.195	-445.012	1133.6	-1026.98	-447.185	1128.75	-1370.62	-365.178
-1152.69	-357.416	1613.81	-1301.41	-368.442	1611.94	-1196.62	-206.582	1588.82	-1279.12	-213.376	1592.44	-1321.12	-204.562	1482.77	-1448.81	-149.431	1175.84	-1243.21	-257.866	1384.68	-1205.27	-234.982	1151.72	-1464.75	-251.55	1355.12	-1211.67	-75.4363	1413.17	-1060.78	-67.7085	1247.62	-983.87	-108.624	1157.44	-963.82	-254.281	1102.31	-1099.48	-383.205	1132.78	-959.828	-441.418	1131.32	-1024.61	-447.972	1127.07	-1371.3	-367.412
-1154.79	-362.273	1614.45	-1303.61	-371.258	1612.78	-1196.63	-210.613	1590.52	-1279.33	-216.475	1594.25	-1321.57	-206.806	1484.09	-1449.01	-150.65	1176.95	-1244.45	-260.043	1385.7	-1206.36	-237.97	1152.22	-1464.96	-253.007	1356.43	-1210.83	-77.8617	1414.01	-1059.84	-68.8016	1248.34	-982.374	-109.554	1158.52	-961.863	-254.446	1101.75	-1097.02	-384.915	1131.37	-954.421	-437.763	1128.94	-1020.87	-448.274	1124.63	-1372.09	-369.611
-1157.1	-366.566	1615.68	-1305.79	-373.849	1614.14	-1197.06	-214.351	1592.14	-1279.67	-219.233	1595.98	-1321.87	-209.229	1485.48	-1449.06	-151.631	1178.34	-1244.82	-262.633	1387.1	-1206.82	-241.045	1153.46	-1465.47	-254.387	1357.8	-1210.14	-80.5379	1415.24	-1059.01	-70.2969	1249.4	-981.419	-110.569	1159.62	-960.046	-254.742	1101.53	-1094.62	-386.874	1128.66	-950.254	-435.683	1127.62	-1017.46	-448.936	1122.34	-1373.34	-371.845
-1159.36	-370.321	1617.52	-1307.81	-376.276	1615.89	-1197.62	-217.796	1593.82	-1280.37	-221.931	1597.69	-1322.42	-211.583	1487.05	-1449.02	-152.62	1179.96	-1246.29	-265.358	1388.74	-1207.43	-244.003	1155.45	-1465.98	-255.723	1359.17	-1209.79	-83.3455	1417	-1058.42	-72.368	1250.8	-980.86	-111.822	1160.98	-958.277	-255.14	1101.54	-1092.57	-389.529	1125.47	-946.913	-435.959	1127.07	-1014.35	-449.789	1120.18	-1375.25	-374.013
-1161.05	-373.728	1619.48	-1309.73	-378.626	1617.86	-1198.49	-220.937	1595.57	-1281.41	-224.682	1599.25	-1323.22	-213.793	1488.67	-1448.88	-153.684	1181.71	-1246.98	-268.101	1390.58	-1208.52	-246.777	1157.73	-1466.73	-256.993	1360.76	-1209.5	-86.2844	1419.01	-1058.3	-74.3688	1252.49	-980.858	-113.301	1162.62	-957.2	-255.604	1101.83	-1090.99	-391.87	1122.89	-944.305	-437.52	1126.67	-1011	-450.642	1117.99	-1376.82	-375.938
-1162.96	-376.704	1621.65	-1311.68	-380.908	1620.01	-1199.55	-223.827	1597.52	-1282.48	-227.039	1601.2	-1324.09	-215.968	1490.52	-1448.62	-154.794	1183.57	-1248.45	-270.516	1392.58	-1209.74	-249.351	1160.4	-1467.46	-258.273	1362.41	-1209.6	-89.1315	1421.34	-1058.58	-76.6861	1254.52	-981.293	-114.621	1164.4	-956.562	-256.264	1102.44	-1087.68	-392.857	1119.59	-942.542	-439.618	1126.41	-1008.43	-451.723	1116.48	-1378.74	-377.811
-1164.75	-379.459	1623.93	-1313.47	-383.184	1622.09	-1200.96	-226.437	1599.73	-1283.69	-229.375	1603.36	-1325.32	-217.964	1492.6	-1448.24	-156.069	1185.51	-1249.4	-272.837	1395.06	-1210.52	-251.982	1163.26	-1468.24	-259.591	1364.11	-1210.03	-91.7316	1423.61	-1059.03	-78.9264	1256.89	-981.751	-116.151	1166.45	-955.44	-257.109	1103.72	-1084.21	-393.532	1117.87	-941.142	-441.717	1125.91	-1006.53	-453.013	1115.55	-1380.6	-379.558
-1166.53	-381.972	1626.24	-1315.31	-385.426	1624.28	-1202.45	-228.857	1602.14	-1285.22	-231.652	1605.73	-1326.51	-219.761	1494.68	-1447.74	-157.285	1187.26	-1251.13	-274.907	1397.31	-1211.32	-254.622	1165.97	-1469.06	-260.881	1365.87	-1210.57	-94.1081	1425.84	-1059.89	-81.0202	1259.35	-982.346	-117.691	1169	-955.123	-258.059	1105.05	-1083.11	-395.209	1118.19	-940.014	-443.519	1125.15	-1005.19	-454.479	1115.12	-1382.36	-381.195
-1168.1	-384.397	1628.65	-1317.17	-387.519	1626.54	-1204.4	-230.783	1604.65	-1286.77	-233.707	1608.22	-1327.84	-221.42	1496.88	-1447.28	-158.493	1189.01	-1252.12	-276.758	1399.89	-1211.78	-257.047	1168.86	-1469.99	-262.13	1367.57	-1211.55	-96.1027	1428.22	-1060.84	-82.9151	1261.86	-983.057	-119.283	1171.61	-955.407	-259.186	1106.36	-1082.67	-397.302	1119.48	-939.145	-445.175	1124.54	-1004.19	-455.962	1115.24	-1384.42	-382.668
-1170.34	-386.565	1630.89	-1319.09	-389.582	1628.48	-1206.08	-232.819	1607.47	-1288.71	-235.922	1610.9	-1329.1	-222.939	1499.15	-1446.72	-159.909	1190.52	-1253.38	-278.555	1402.48	-1211.7	-259.277	1171.82	-1470.7	-263.238	1369.23	-1212.46	-97.8766	1430.56	-1061.74	-84.6973	1264.41	-983.747	-120.953	1174.13	-955.138	-260.4	1108.1	-1082.44	-399.278	1121.34	-938.542	-446.532	1124.27	-1003.63	-457.457	1115.84	-1386.3	-383.907
-1172.36	-388.641	1633.29	-1320.9	-391.446	1630.36	-1207.43	-235.049	1610.45	-1290.12	-237.559	1613.45	-1330.34	-224.342	1501.45	-1446.2	-161.442	1192	-1254.85	-279.853	1405.19	-1209.85	-261.633	1174.97	-1471.45	-264.232	1370.79	-1213.46	-99.3074	1432.95	-1062.9	-86.3067	1266.93	-984.302	-122.518	1176.62	-955.458	-261.65	1109.73	-1082.37	-402.023	1126.4	-938.338	-447.672	1124.63	-1003.62	-458.894	1117.02	-1387.96	-384.999
-1174.24	-390.635	1635.72	-1322.82	-392.95	1632.48	-1208.92	-236.855	1613.26	-1291.76	-239.393	1616.21	-1331.46	-225.505	1503.65	-1445.66	-163.09	1193.38	-1256.04	-281.262	1407.82	-1210.47	-263.44	1177.61	-1471.96	-265.126	1372.28	-1214.51	-100.53	1435.3	-1063.73	-87.7652	1269.28	-985.356	-123.994	1178.91	-956.7	-263.094	1111.56	-1083.23	-403.398	1128.3	-938.753	-448.744	1125.77	-1004.3	-460.333	1118.78	-1389.59	-386.083
-1175.86	-392.454	1638.3	-1324.74	-394.292	1634.56	-1210.27	-238.47	1616.07	-1293.09	-240.812	1618.61	-1332.37	-226.611	1505.72	-1445.07	-164.814	1194.67	-1256.57	-282.51	1410.39	-1210.93	-264.894	1180	-1472.5	-266.012	1373.72	-1215.28	-101.677	1437.57	-1064.35	-89.1141	1271.48	-985.912	-125.519	1181.08	-957.208	-264.466	1113.65	-1084.19	-404.759	1130.07	-939.778	-450.103	1127.86	-1005.22	-461.703	1120.84	-1390.91	-387.069
-1177.91	-394.091	1640.71	-1326.47	-395.371	1636.71	-1211.41	-239.979	1618.68	-1294.38	-242.026	1621.08	-1333.31	-227.685	1507.78	-1444.56	-166.611	1195.96	-1257.11	-283.761	1412.77	-1210.33	-266.454	1182.62	-1472.9	-266.724	1375.16	-1215.96	-102.717	1439.82	-1065.3	-90.2719	1273.51	-986.251	-126.939	1183.32	-958.047	-266.09	1115.87	-1085.32	-406.131	1132.07	-941.068	-451.724	1130.74	-1006.63	-463.195	1123.11	-1392.05	-388.076
-1177.27	-395.228	1643.57	-1328.09	-396.332	1638.89	-1212.32	-241.197	1621.04	-1295.31	-242.913	1623.3	-1333.9	-228.574	1509.72	-1444.07	-168.319	1197.21	-1258.15	-285.012	1414.89	-1210.29	-267.971	1184.48	-1473.39	-267.345	1376.71	-1216.48	-103.722	1441.8	-1066.02	-91.3233	1275.32	-987.609	-128.596	1185.48	-958.705	-267.528	1118.13	-1085.78	-406.014	1130.38	-941.877	-453.059	1133.64	-1005.84	-463.673	1124.57	-1393.11	-388.84
-1178.57	-397.045	1645.99	-1329.59	-397.032	1641	-1213.31	-242.58	1623.34	-1296.2	-244.019	1625.38	-1334.57	-229.402	1511.5	-1443.67	-169.986	1198.49	-1258.28	-286.051	1417.11	-1209.92	-269.332	1186.83	-1473.79	-267.872	1378.24	-1217	-104.612	1443.73	-1066.83	-92.2942	1277.09	-987.399	-129.694	1187.37	-959.532	-269.16	1120.53	-1086.97	-407.223	1132.17	-943.932	-455.101	1136.77	-1009.49	-466.165	1127.85	-1394.16	-389.54
-1180.84	-398.293	1648	-1330.91	-397.574	1643.1	-1213.93	-243.639	1625.42	-1296.83	-244.714	1627.41	-1335.03	-230.05	1513.23	-1443.3	-171.566	1199.8	-1258.57	-287.072	1419.1	-1210.28	-270.854	1188.61	-1474.15	-268.366	1379.84	-1217.33	-105.468	1445.44	-1067.32	-93.2939	1278.73	-987.752	-131.016	1189.08	-960.099	-270.78	1122.66	-1088.59	-408.705	1134.5	-945.296	-456.689	1139.36	-1010.91	-467.685	1130.16	-1395.05	-390.101
-1181.86	-399.397	1649.9	-1331.96	-398.105	1644.81	-1214.35	-244.642	1627.23	-1297.36	-245.612	1629.06	-1335.32	-230.684	1514.79	-1443.09	-173.064	1201.06	-1259.08	-288.163	1421.04	-1210.08	-272.461	1190.46	-1474.33	-268.826	1381.36	-1217.74	-106.393	1447.15	-1067.63	-94.3715	1280.16	-988.27	-132.417	1190.74	-961.18	-272.432	1124.59	-1090.12	-410.217	1137	-946.493	-458.208	1141.38	-1012.26	-469.304	1132.31	-1395.98	-390.573
-1182.63	-400.391	1651.66	-1332.86	-398.64	1646.42	-1214.66	-245.495	1628.9	-1297.54	-246.02	1630.7	-1335.61	-231.171	1516.27	-1443.04	-174.475	1202.3	-1259.74	-289.007	1422.59	-1210.26	-274.148	1192.11	-1474.73	-269.314	1382.91	-1217.89	-107.212	1448.57	-1068.12	-95.4485	1281.47	-988.648	-133.777	1192.13	-961.854	-274.084	1126.25	-1091.22	-411.809	1139.4	-947.414	-459.799	1143.09	-1013.3	-470.937	1134.14	-1396.93	-391.136
-1183.26	-401.296	1653.11	-1333.54	-399.023	1648	-1214.81	-246.315	1630.33	-1297.73	-246.373	1632.32	-1336.11	-231.666	1517.77	-1443.01	-175.849	1203.44	-1260.21	-289.739	1424.25	-1210.75	-275.678	1193.58	-1475.09	-269.866	1384.36	-1218.23	-108.008	1449.88	-1068.51	-96.5267	1282.73	-988.958	-135.308	1193.43	-962.458	-275.679	1127.69	-1091.81	-413.416	1141.55	-948.112	-461.447	1144.36	-1014.17	-472.632	1135.68	-1397.25	-391.534
-1183.92	-401.955	1654.38	-1334.09	-399.412	1649.43	-1215.08	-246.951	1631.67	-1297.93	-246.661	1633.9	-1336.52	-232.045	1519.09	-1443.24	-177.23	1204.53	-1260.88	-290.283	1425.73	-1210.9	-277.176	1195.23	-1475.41	-270.457	1385.72	-1218.71	-108.743	1451.03	-1068.63	-97.7976	1283.84	-989.368	-136.802	1194.59	-963.18	-277.283	1128.78	-1092.29	-416.036	1146.88	-948.621	-462.996	1145.19	-1014.78	-474.25	1137	-1397.91	-392.108
-1183.89	-402.54	1655.5	-1334.5	-399.814	1650.88	-1215.03	-247.326	1633.05	-1298.31	-247.47	1635.16	-1336.92	-232.387	1520.35	-1443.42	-178.6	1205.42	-1261.53	-290.903	1427.07	-1211.43	-278.642	1196.57	-1475.89	-271.149	1386.99	-1218.93	-109.416	1451.86	-1068.74	-99.2068	1284.83	-989.769	-138.163	1195.46	-963.711	-278.775	1129.7	-1093.06	-417.706	1148.27	-949.089	-464.568	1145.67	-1015.36	-475.946	1138.09	-1398.56	-392.688
-1184.32	-402.94	1656.42	-1334.76	-400.222	1652.12	-1215.37	-247.837	1633.99	-1298.34	-247.687	1636.49	-1337.3	-232.764	1521.35	-1443.75	-180.059	1206.28	-1262.27	-291.56	1428.31	-1212.05	-279.998	1197.9	-1476.39	-271.926	1388.16	-1219.27	-110.091	1452.48	-1068.95	-100.528	1285.65	-989.902	-140.021	1196.45	-964.129	-280.474	1130.4	-1095.32	-418.957	1148.63	-949.471	-466.178	1146	-1015.78	-477.489	1139.01	-1399.14	-393.228
-1184.69	-403.262	1657.23	-1334.91	-400.672	1653.2	-1215.74	-248.235	1634.97	-1298.76	-248.174	1637.58	-1337.82	-233.217	1522.39	-1444.12	-181.457	1207.04	-1262.83	-292.147	1429.47	-1212.41	-281.273	1199.05	-1476.81	-272.674	1389.14	-1219.72	-110.73	1452.96	-1069.05	-102.013	1286.32	-990.103	-141.339	1197.03	-964.439	-281.981	1131.1	-1095.39	-420.361	1149.64	-949.918	-467.828	1146.44	-1016.3	-479.048	1139.85	-1399.62	-393.865
-1185.04	-403.487	1658.01	-1335.01	-401.017	1654.21	-1216.05	-248.538	1635.8	-1298.93	-248.41	1638.62	-1338.32	-233.707	1523.28	-1444.48	-182.787	1207.6	-1263.18	-292.643	1430.45	-1212.43	-282.374	1200.21	-1477.39	-273.495	1390.04	-1219.95	-111.273	1453.29	-1069.07	-103.404	1286.87	-990.109	-143.215	1197.75	-964.479	-283.765	1131.87	-1095.87	-421.713	1150.19	-950.299	-469.701	1147.2	-1016.67	-480.612	1140.56	-1400.24	-394.524
-1185.04	-403.69	1658.84	-1335.11	-401.42	1655.16	-1216.37	-248.831	1636.49	-1299.16	-248.614	1639.25	-1338.82	-234.214	1524.07	-1444.82	-184.156	1208.14	-1263.49	-293.147	1431.32	-1213.2	-283.405	1201.11	-1477.86	-274.284	1390.82	-1220.37	-111.792	1453.63	-1069.46	-104.624	1287.32	-990.093	-144.613	1198.45	-964.591	-285.371	1132.67	-1096.29	-423.209	1150.38	-950.723	-471.612	1148.18	-1016.92	-482.154	1141.12	-1400.83	-395.168
-1185.2	-403.825	1659.66	-1335.31	-401.719	1656.04	-1216.61	-249.082	1637.04	-1299.65	-249.293	1639.88	-1339.18	-234.671	1524.67	-1445.19	-185.418	1208.63	-1263.94	-293.776	1432.1	-1213.7	-284.314	1201.81	-1478.26	-275.103	1391.42	-1220.97	-112.293	1453.96	-1069.75	-105.867	1287.7	-990.757	-146.336	1199.14	-964.643	-286.975	1133.48	-1096.75	-424.72	1150.42	-951.055	-473.389	1149.13	-1017.2	-483.711	1141.63	-1401.27	-395.858
-1185.41	-404.053	1660.45	-1335.54	-402.067	1656.82	-1217.12	-249.092	1637.51	-1299.95	-249.597	1640.35	-1339.63	-235.247	1525.19	-1445.55	-186.6	1208.99	-1264.34	-294.362	1432.8	-1213.7	-285.175	1202.48	-1478.58	-275.901	1391.94	-1221.4	-112.728	1454.31	-1070.2	-106.951	1288.06	-990.449	-147.759	1199.87	-964.837	-288.545	1134.27	-1097.04	-426.237	1150.42	-951.177	-474.947	1149.88	-1017.3	-485.19	1142.04	-1401.38	-396.435
-1186.05	-404.302	1661.13	-1335.75	-402.442	1657.54	-1217.26	-249.681	1638.11	-1300.16	-249.854	1640.95	-1339.93	-235.732	1525.67	-1445.75	-187.649	1209.3	-1264.74	-294.928	1433.32	-1213.59	-286.042	1203.06	-1478.79	-276.61	1392.33	-1221.92	-113.127	1454.71	-1070.64	-108.029	1288.45	-991.004	-149.325	1200.7	-965.005	-290.008	1134.96	-1094.64	-427.155	1148.77	-951.332	-476.307	1150.51	-1017.4	-486.701	1142.36	-1401.61	-397.053
-1186.2	-404.568	1661.83	-1336.03	-402.85	1658.18	-1217.66	-249.95	1638.6	-1300.58	-250.22	1641.39	-1340.3	-236.257	1526.16	-1445.99	-188.647	1209.58	-1265.29	-295.479	1433.88	-1213.58	-286.872	1203.61	-1479.14	-277.317	1392.71	-1222.31	-113.595	1455.05	-1071.37	-108.955	1288.78	-991.059	-150.641	1201.43	-965.378	-291.338	1135.58	-1093.86	-428.31	1148.59	-951.332	-477.613	1151.09	-1017.5	-488.171	1142.61	-1402.4	-397.795
-1186.32	-404.869	1662.45	-1336.35	-403.264	1658.73	-1218.11	-250.344	1639.03	-1300.96	-250.732	1641.85	-1340.87	-236.829	1526.54	-1446.08	-189.538	1209.73	-1265.65	-295.997	1434.42	-1213.92	-287.698	1203.94	-1479.35	-277.979	1392.95	-1222.82	-114.063	1455.36	-1072.17	-109.768	1289.07	-991.808	-152.02	1201.91	-965.151	-292.745	1136.32	-1094.87	-430.213	1149.24	-951.189	-478.831	1151.52	-1017.53	-489.612	1142.86	-1402.49	-398.337
-1186.45	-405.265	1663.05	-1336.65	-403.766	1659.14	-1218.47	-250.589	1639.55	-1301.36	-251.223	1642.11	-1341.12	-237.307	1526.78	-1446.24	-190.381	1209.9	-1265.83	-296.489	1434.79	-1214.01	-288.498	1204.24	-1479.47	-278.621	1393.12	-1223.15	-114.593	1455.58	-1072.65	-110.629	1289.31	-991.604	-153.112	1202.46	-965.191	-293.968	1136.79	-1096.03	-432.007	1150.22	-951.241	-480.123	1151.86	-1017.45	-490.957	1143.03	-1402.64	-398.836
-1186.89	-405.692	1663.46	-1336.95	-404.232	1659.42	-1218.97	-251.159	1639.84	-1301.79	-251.682	1642.4	-1341.29	-237.84	1526.96	-1446.33	-191.232	1209.97	-1266.01	-297.04	1435.1	-1213.72	-289.264	1204.56	-1479.72	-279.281	1393.26	-1223.38	-115.113	1455.79	-1073.02	-111.528	1289.51	-992.326	-154.284	1202.88	-965.636	-295.136	1137.07	-1096.64	-433.514	1151.11	-951.197	-481.333	1151.98	-1017.48	-492.324	1143.26	-1402.94	-399.404
-1187.07	-406.188	1663.92	-1337.4	-404.631	1659.65	-1219.35	-251.666	1640.12	-1302.17	-252.157	1642.66	-1341.42	-238.349	1527.03	-1446.45	-192.064	1210.03	-1266.06	-297.661	1435.34	-1213.5	-290.106	1204.67	-1479.87	-279.937	1393.35	-1223.67	-115.654	1455.92	-1073.26	-112.423	1289.69	-992.409	-155.276	1203.13	-965.36	-296.337	1137.4	-1096.81	-434.887	1151.96	-951.006	-482.433	1151.9	-1017.28	-493.506	1143.4	-1403.16	-399.921
-1187.57	-406.738	1664.22	-1337.8	-405.017	1659.78	-1219.58	-252.165	1640.27	-1302.43	-252.621	1642.86	-1341.57	-238.841	1527.12	-1446.63	-192.822	1210.06	-1266.05	-298.319	1435.52	-1213.84	-290.964	1204.63	-1479.98	-280.509	1393.39	-1223.77	-116.248	1455.97	-1073.43	-113.25	1289.74	-991.947	-156.336	1203.47	-965.27	-297.405	1137.46	-1095.09	-435.758	1151.58	-950.899	-483.549	1151.73	-1017.27	-494.738	1143.56	-1403.26	-400.415
-1188.45	-407.311	1664.36	-1338.31	-405.452	1659.91	-1219.77	-252.772	1640.34	-1302.66	-253.124	1642.72	-1341.72	-239.325	1527.14	-1446.83	-193.553	1210.07	-1266.08	-298.917	1435.54	-1214.07	-291.753	1204.57	-1480.13	-281.179	1393.45	-1223.81	-116.863	1455.95	-1073.51	-114	1289.86	-992.264	-157.481	1203.55	-965.469	-298.501	1137.54	-1094.73	-436.77	1151.65	-950.916	-484.688	1151.69	-1017.3	-495.923	1143.73	-1403.42	-401.027
-1188.68	-407.893	1664.5	-1338.66	-405.81	1659.91	-1219.8	-253.354	1640.33	-1302.74	-253.466	1642.56	-1341.76	-239.869	1527.02	-1446.96	-194.239	1210.03	-1266.22	-299.547	1435.45	-1214.19	-292.546	1204.42	-1480.4	-281.829	1393.51	-1223.67	-117.52	1455.84	-1073.11	-114.985	1289.79	-992.255	-158.467	1203.48	-965.498	-299.692	1137.65	-1095.35	-438.114	1151.83	-950.994	-485.832	1151.87	-1017.34	-497.027	1143.8	-1403.64	-401.652
-1190.44	-408.266	1664.24	-1338.99	-406.162	1659.9	-1220.08	-253.751	1640.25	-1302.88	-253.893	1642.46	-1341.8	-240.397	1526.9	-1447.14	-194.912	1210.02	-1266.33	-299.844	1435.38	-1214.05	-293.048	1204.3	-1480.52	-282.475	1393.52	-1223.69	-118.136	1455.73	-1072.95	-115.841	1289.76	-991.617	-159.347	1203.59	-964.942	-300.583	1137.8	-1096.05	-439.273	1151.63	-950.969	-487.112	1152.21	-1017.44	-498.171	1143.73	-1403.66	-402.259
-1190.69	-408.885	1664.25	-1339.21	-406.509	1659.91	-1220.24	-254.282	1640.08	-1302.86	-254.231	1642.3	-1341.99	-240.967	1526.75	-1447.31	-195.449	1209.95	-1266.43	-300.381	1435.28	-1214.59	-293.696	1204.03	-1480.62	-283.119	1393.47	-1223.57	-118.759	1455.5	-1072.61	-116.874	1289.68	-991.578	-160.724	1203.57	-964.856	-301.66	1137.89	-1095.99	-440.325	1150.92	-951.107	-488.281	1152.49	-1017.54	-499.299	1143.62	-1403.49	-402.82
-1188.74	-409.708	1664.67	-1339.39	-406.931	1659.87	-1219.77	-255.142	1639.84	-1302.59	-254.572	1642.04	-1341.85	-241.444	1526.58	-1447.58	-195.916	1209.91	-1267.78	-301.012	1434.85	-1215.05	-294.563	1203.46	-1480.77	-283.795	1393.37	-1223.56	-119.429	1455.26	-1071.9	-118.141	1289.63	-991.462	-161.927	1203.37	-965.06	-303.218	1137.67	-1096	-441.384	1150.42	-951.106	-489.333	1152.56	-1017.67	-500.397	1143.38	-1403.33	-403.445
-1188.48	-410.184	1664.95	-1339.48	-407.445	1659.71	-1220.14	-255.363	1639.62	-1302.78	-255.28	1641.82	-1341.92	-241.971	1526.41	-1447.7	-196.356	1209.78	-1266.74	-301.585	1434.85	-1215.58	-294.827	1202.92	-1480.87	-284.454	1393.3	-1223.54	-119.991	1454.97	-1071.82	-118.967	1289.6	-991.064	-162.821	1203.34	-964.611	-304.07	1137.66	-1095.97	-442.399	1150.03	-951.14	-490.443	1152.36	-1017.64	-501.462	1143.05	-1403.8	-404.143
-1189.16	-410.716	1664.31	-1339.49	-407.85	1659.58	-1219.92	-256.026	1639.35	-1302.68	-255.734	1641.58	-1341.87	-242.434	1526.25	-1447.92	-196.812	1209.69	-1266.74	-302.324	1434.57	-1215.69	-295.568	1202.47	-1481.03	-285.06	1393.15	-1223.34	-120.7	1454.53	-1071.27	-120.133	1289.46	-990.91	-164.265	1203.18	-964.78	-305.568	1137.36	-1095.95	-443.371	1149.8	-951.104	-491.506	1151.9	-1017.68	-502.554	1142.6	-1403.84	-404.722
-1188.34	-411.225	1664.26	-1339.44	-408.236	1659.46	-1219.75	-256.585	1639.11	-1302.59	-256.147	1641.45	-1341.94	-242.933	1526.15	-1448.1	-197.27	1209.56	-1266.63	-302.701	1434.47	-1215.71	-295.972	1202.14	-1481.12	-285.616	1392.98	-1223.13	-121.289	1454.1	-1071.03	-121.146	1289.28	-990.725	-165.445	1203.11	-964.604	-306.522	1137.16	-1095.9	-444.385	1149.5	-951.208	-492.562	1151.3	-1017.72	-503.561	1142.12	-1403.67	-405.207
-1188.98	-411.721	1663.92	-1339.32	-408.684	1659.35	-1219.65	-257.104	1638.88	-1302.4	-256.423	1641.29	-1342.09	-243.44	1526.09	-1448.3	-197.721	1209.49	-1266.7	-303.101	1434.27	-1215.91	-296.433	1201.82	-1481.25	-286.153	1392.9	-1222.97	-121.78	1453.78	-1070.92	-122.004	1289.15	-990.276	-166.489	1203.04	-964.639	-307.499	1136.82	-1093.94	-444.676	1148.2	-951.241	-493.722	1150.67	-1017.56	-504.524	1141.47	-1403.67	-405.741
-1188.74	-412.215	1663.73	-1339.16	-409.211	1659.18	-1219.59	-257.555	1638.64	-1302.53	-257.263	1641.14	-1341.96	-243.877	1525.94	-1448.51	-198.202	1209.39	-1266.66	-303.484	1434.12	-1215.92	-296.809	1201.57	-1481.25	-286.713	1392.77	-1222.81	-122.219	1453.46	-1070.66	-122.88	1288.95	-990.248	-167.538	1202.98	-964.091	-308.506	1136.75	-1094.79	-445.835	1147.95	-951.231	-494.862	1149.96	-1017.6	-505.431	1140.87	-1403.55	-406.238
-1188.83	-412.698	1663.47	-1338.99	-409.731	1659.1	-1219.4	-258.057	1638.42	-1302.3	-257.636	1641.01	-1341.94	-244.351	1525.83	-1448.66	-198.693	1209.34	-1266.58	-303.805	1433.99	-1215.86	-297.177	1201.29	-1481.3	-287.22	1392.68	-1222.71	-122.652	1453.29	-1070.55	-123.697	1288.74	-990.063	-168.522	1202.93	-964.045	-309.414	1136.55	-1095.9	-446.935	1147.72	-951.313	-495.911	1149.45	-1017.78	-506.359	1140.28	-1403.56	-406.792
-1188.36	-413.063	1663.25	-1338.76	-410.27	1658.93	-1219.24	-258.511	1638.28	-1302.28	-258.266	1640.75	-1341.83	-244.749	1525.71	-1448.77	-199.108	1209.3	-1266.54	-304.267	1433.84	-1216.12	-297.485	1201	-1481.29	-287.691	1392.63	-1222.71	-123.123	1453.13	-1070.48	-124.37	1288.59	-990.027	-169.406	1202.85	-964.005	-310.223	1136.37	-1095.98	-447.656	1146.83	-951.687	-496.917	1149.14	-1017.88	-507.145	1139.55	-1403.46	-407.237
-1188.04	-413.469	1663.08	-1338.58	-410.761	1658.82	-1219.15	-258.895	1638.13	-1302.06	-258.64	1640.82	-1341.72	-245.17	1525.6	-1448.86	-199.512	1209.28	-1266.44	-304.673	1433.65	-1216.03	-297.794	1200.89	-1481.32	-288.125	1392.59	-1222.69	-123.537	1453.04	-1070.55	-124.999	1288.45	-989.965	-170.093	1202.8	-963.933	-310.908	1136.2	-1095.84	-448.275	1145.89	-951.804	-497.738	1148.83	-1017.91	-507.845	1138.85	-1403.27	-407.686
-1187.84	-413.816	1662.89	-1338.33	-411.29	1658.7	-1219.1	-259.316	1637.99	-1302.05	-259.094	1640.75	-1341.58	-245.584	1525.48	-1448.83	-199.843	1209.26	-1266.68	-304.983	1433.48	-1215.98	-298.073	1200.73	-1481.28	-288.505	1392.59	-1222.58	-123.93	1452.9	-1070.72	-125.562	1288.28	-990.058	-170.737	1202.74	-963.852	-311.558	1136	-1094.75	-448.592	1144.58	-951.813	-498.345	1148.44	-1017.8	-508.496	1138.18	-1403.05	-408.057
-1187.69	-414.238	1662.76	-1338.13	-411.805	1658.56	-1219.04	-259.698	1637.9	-1302.03	-259.738	1640.5	-1341.54	-245.995	1525.43	-1448.82	-200.141	1209.22	-1266.58	-305.339	1433.38	-1216.04	-298.352	1200.6	-1481.25	-288.854	1392.57	-1222.49	-124.295	1452.84	-1070.71	-126.089	1288.18	-990.009	-171.432	1202.69	-963.737	-312.16	1135.75	-1094.29	-449.063	1143.91	-951.736	-498.891	1147.99	-1017.69	-509.017	1137.59	-1402.98	-408.398
-1187.78	-414.598	1662.59	-1338.02	-412.161	1658.42	-1218.94	-260.038	1637.89	-1301.82	-260.03	1640.4	-1341.38	-246.292	1525.39	-1448.89	-200.444	1209.26	-1266.56	-305.655	1433.34	-1216.02	-298.646	1200.49	-1481.14	-289.193	1392.52	-1222.38	-124.622	1452.74	-1070.63	-126.505	1288.08	-989.747	-172.033	1202.62	-963.614	-312.641	1135.41	-1094.53	-449.81	1143.82	-951.528	-499.34	1147.36	-1017.53	-509.568	1137.06	-1402.87	-408.71
-1187.95	-414.984	1662.44	-1337.91	-412.462	1658.33	-1218.79	-260.377	1637.81	-1301.63	-260.381	1640.3	-1341.26	-246.574	1525.37	-1448.9	-200.724	1209.26	-1266.39	-305.915	1433.23	-1215.95	-298.853	1200.37	-1481.05	-289.458	1392.5	-1222.15	-124.906	1452.63	-1070.45	-126.913	1287.94	-989.709	-172.502	1202.49	-963.35	-313.022	1134.96	-1095.5	-450.659	1144.24	-951.084	-499.678	1146.64	-1017.26	-510.035	1136.67	-1402.92	-408.997
-1187.58	-415.343	1662.44	-1337.75	-412.779	1658.18	-1218.6	-260.732	1637.75	-1301.46	-260.639	1640.24	-1341.13	-246.855	1525.31	-1448.92	-201.005	1209.25	-1266.11	-306.166	1433.14	-1216	-299.156	1200.2	-1480.97	-289.68	1392.47	-1221.97	-125.213	1452.53	-1070.29	-127.282	1287.76	-989.79	-172.967	1202.22	-963.291	-313.359	1134.62	-1095.33	-451.169	1144.1	-950.575	-499.952	1145.91	-1016.91	-510.391	1136.18	-1402.88	-409.24
-1187.56	-415.604	1662.28	-1337.67	-413.032	1658.07	-1218.49	-260.967	1637.7	-1301.28	-260.828	1640.18	-1341.07	-247.061	1525.28	-1448.92	-201.285	1209.18	-1265.98	-306.336	1433.05	-1215.91	-299.416	1200.19	-1480.94	-289.925	1392.43	-1221.8	-125.443	1452.4	-1070.11	-127.633	1287.62	-989.799	-173.251	1202.03	-963.39	-313.596	1134.33	-1094.93	-451.559	1143.77	-950.321	-500.288	1145.47	-1016.62	-510.737	1135.83	-1403	-409.488
-1187.03	-415.79	1662.23	-1337.54	-413.239	1658.03	-1218.3	-261.191	1637.62	-1301.13	-260.948	1640.28	-1340.96	-247.275	1525.2	-1448.93	-201.554	1209.14	-1265.96	-306.519	1432.97	-1215.74	-299.697	1200.08	-1480.83	-290.158	1392.36	-1221.65	-125.667	1452.32	-1069.91	-127.931	1287.47	-989.833	-173.441	1201.9	-963.281	-313.903	1134.16	-1094.7	-451.888	1143.3	-950.143	-500.608	1145.28	-1016.41	-511.065	1135.43	-1403.04	-409.748
-1186.93	-415.953	1662.15	-1337.45	-413.406	1657.97	-1218.23	-261.345	1637.59	-1301.03	-261.096	1640.26	-1340.85	-247.42	1525.13	-1448.9	-201.84	1209.04	-1265.72	-306.67	1432.9	-1215.74	-299.969	1199.98	-1480.81	-290.374	1392.26	-1221.57	-125.877	1452.2	-1069.83	-128.149	1287.3	-990.013	-173.735	1201.69	-963.234	-314.107	1134.07	-1094.48	-452.219	1142.78	-949.997	-500.877	1145.28	-1016.12	-511.329	1135.07	-1402.91	-409.911
-1187	-416.036	1662.04	-1337.25	-413.527	1657.93	-1218.12	-261.448	1637.51	-1300.85	-261.214	1640.22	-1340.77	-247.625	1525.03	-1448.81	-202.156	1208.95	-1265.58	-306.854	1432.81	-1215.68	-300.275	1199.86	-1480.74	-290.584	1392.17	-1221.52	-126.032	1452.13	-1069.81	-128.298	1287.21	-989.997	-173.929	1201.59	-963.041	-314.32	1133.92	-1094.22	-452.537	1142.31	-949.825	-501.084	1145.24	-1015.88	-511.636	1134.72	-1402.83	-410.128
-1186.85	-416.041	1662.02	-1337.05	-413.59	1657.88	-1218.01	-261.492	1637.46	-1300.79	-261.3	1640.13	-1340.67	-247.799	1524.9	-1448.76	-202.442	1208.86	-1265.56	-307.017	1432.72	-1215.62	-300.483	1199.79	-1480.7	-290.838	1392.08	-1221.51	-126.145	1452.02	-1069.78	-128.457	1287.11	-989.9	-174.145	1201.6	-962.957	-314.442	1133.81	-1093.82	-452.882	1141.98	-949.433	-501.183	1145.03	-1015.54	-511.874	1134.38	-1402.76	-410.366
-1186.86	-415.971	1662.02	-1336.92	-413.646	1657.98	-1217.94	-261.493	1637.36	-1300.63	-261.175	1639.94	-1340.98	-247.955	1525.08	-1448.7	-202.696	1208.74	-1265.43	-307.101	1432.66	-1215.66	-300.681	1199.6	-1480.62	-291.077	1391.97	-1221.51	-126.271	1451.92	-1069.74	-128.574	1287.08	-989.555	-174.301	1201.64	-962.727	-314.596	1133.74	-1093.52	-453.177	1141.92	-948.916	-501.197	1144.66	-1015.17	-512.094	1134.11	-1402.48	-410.577
-1186.42	-415.896	1662.11	-1336.77	-413.705	1658.04	-1217.87	-261.475	1637.27	-1300.57	-261.192	1639.82	-1340.57	-248.102	1524.74	-1448.7	-202.917	1208.69	-1265.27	-307.167	1432.62	-1215.44	-300.801	1199.49	-1480.54	-291.294	1391.9	-1221.56	-126.379	1451.84	-1069.7	-128.704	1287.08	-989.427	-174.489	1201.7	-962.578	-314.697	1133.68	-1093.16	-453.444	1141.9	-948.465	-501.21	1144.25	-1014.76	-512.249	1133.88	-1402.41	-410.794
-1186.33	-415.848	1662.16	-1336.61	-413.747	1657.96	-1217.83	-261.424	1637.18	-1300.55	-261.21	1639.75	-1340.54	-248.227	1524.65	-1448.67	-203.11	1208.61	-1265.2	-307.271	1432.61	-1215.3	-300.887	1199.41	-1480.48	-291.477	1391.87	-1221.56	-126.445	1451.77	-1069.71	-128.787	1287.1	-989.217	-174.57	1201.76	-962.354	-314.69	1133.66	-1092.75	-453.666	1141.84	-948.114	-501.283	1143.94	-1014.3	-512.353	1133.67	-1402.17	-410.901
-1186.05	-415.694	1662.26	-1336.49	-413.723	1657.97	-1217.84	-261.215	1637.17	-1300.57	-261.178	1639.64	-1340.46	-248.257	1524.55	-1448.76	-203.255	1208.56	-1265.15	-307.358	1432.77	-1215.33	-300.987	1199.27	-1480.41	-291.62	1391.85	-1221.72	-126.463	1451.78	-1069.7	-128.868	1287.13	-989.008	-174.717	1201.87	-961.956	-314.69	1133.6	-1092.43	-453.797	1141.74	-947.713	-501.372	1143.64	-1013.94	-512.443	1133.48	-1401.99	-411.036
-1185.91	-415.565	1662.3	-1336.35	-413.744	1658.03	-1217.89	-261.224	1637.04	-1300.58	-261.154	1639.54	-1340.44	-248.3	1524.46	-1448.74	-203.392	1208.47	-1264.99	-307.279	1432.52	-1215.19	-301.041	1199.18	-1480.38	-291.694	1391.82	-1221.53	-126.463	1451.64	-1069.59	-128.98	1287.18	-988.661	-174.856	1201.96	-961.646	-314.788	1133.59	-1092.18	-453.853	1141.58	-947.418	-501.443	1143.47	-1013.65	-512.504	1133.29	-1401.93	-411.072
-1185.99	-415.288	1662.46	-1336.26	-413.638	1658.04	-1217.83	-261.113	1636.94	-1300.56	-261.065	1639.41	-1340.36	-248.244	1524.36	-1448.76	-203.474	1208.37	-1264.94	-307.3	1432.46	-1215.28	-301.063	1199.05	-1480.29	-291.724	1391.75	-1221.55	-126.431	1451.56	-1069.57	-129.035	1287.19	-988.532	-174.87	1202.06	-961.414	-314.819	1133.58	-1091.96	-453.915	1141.42	-947.152	-501.494	1143.36	-1013.32	-512.519	1133.05	-1401.86	-411.095
-1185.9	-415.151	1662.22	-1336.09	-413.541	1657.96	-1217.79	-260.923	1636.78	-1300.47	-260.937	1639.29	-1340.4	-248.148	1524.28	-1448.78	-203.544	1208.28	-1265	-307.204	1432.29	-1215.34	-301.047	1198.93	-1480.28	-291.746	1391.69	-1221.58	-126.348	1451.48	-1069.38	-129.03	1287.26	-988.348	-174.975	1202.15	-961.106	-314.757	1133.66	-1091.69	-453.924	1141.19	-946.942	-501.427	1143.22	-1013.11	-512.496	1132.82	-1401.83	-411.036
-1185.6	-415.013	1662.23	-1336.08	-413.364	1657.89	-1217.77	-260.797	1636.69	-1300.62	-260.998	1639.24	-1340.38	-248.042	1524.16	-1448.8	-203.579	1208.13	-1264.98	-307.171	1432.21	-1215.16	-301.023	1198.85	-1480.23	-291.701	1391.57	-1221.53	-126.246	1451.4	-1069.29	-128.99	1287.28	-988.247	-174.963	1202.24	-960.787	-314.763	1133.7	-1091.59	-453.886	1141.01	-946.749	-501.347	1143.14	-1012.96	-512.497	1132.56	-1401.77	-410.942
-1183.39	-414.211	1662.41	-1335.97	-413.192	1657.91	-1217.64	-260.371	1636.54	-1300.59	-260.787	1639.14	-1340.33	-247.89	1524	-1448.86	-203.618	1208.01	-1264.09	-306.816	1432.36	-1215.43	-301.083	1198.35	-1480.25	-291.659	1391.41	-1221.83	-126.205	1451.36	-1069.08	-128.79	1287.24	-988.017	-174.936	1202.2	-960.199	-314.565	1133.61	-1091.02	-453.767	1140.63	-945.974	-500.993	1142.9	-1011.44	-511.827	1131.8	-1402.15	-410.845
-1184.94	-414.452	1662.08	-1335.94	-412.956	1657.81	-1217.73	-260.296	1636.46	-1300.57	-260.589	1639.04	-1340.33	-247.721	1523.87	-1448.84	-203.635	1207.83	-1264.7	-306.83	1432.02	-1215.1	-300.918	1198.6	-1480.16	-291.608	1391.23	-1221.57	-126.014	1451.1	-1069.04	-128.764	1287.3	-987.837	-174.928	1202.46	-960.352	-314.628	1133.78	-1090.02	-453.479	1139.98	-946.312	-501.219	1142.98	-1012.42	-512.206	1131.92	-1401.71	-410.735
-1186.36	-414.149	1661.68	-1335.91	-412.721	1657.73	-1217.77	-260.061	1636.36	-1300.57	-260.368	1638.95	-1340.37	-247.548	1523.7	-1448.82	-203.643	1207.62	-1264.56	-306.648	1431.89	-1214.97	-300.842	1198.56	-1480.12	-291.616	1391.04	-1221.53	-125.855	1450.9	-1068.91	-128.601	1287.28	-987.632	-174.836	1202.57	-959.911	-314.575	1133.85	-1089.88	-453.411	1139.77	-946.332	-501.265	1143	-1012.32	-512.136	1131.78	-1401.6	-410.635
-1187.09	-413.853	1661.5	-1335.86	-412.532	1657.65	-1217.79	-259.784	1636.22	-1300.59	-260.202	1638.87	-1340.42	-247.372	1523.56	-1448.75	-203.656	1207.39	-1264.7	-306.492	1431.79	-1214.86	-300.819	1198.48	-1480.17	-291.611	1390.88	-1221.54	-125.691	1450.73	-1068.73	-128.456	1287.3	-987.48	-174.767	1202.66	-959.62	-314.467	1133.96	-1089.59	-453.273	1139.47	-946.091	-501.161	1142.96	-1012.07	-511.988	1131.64	-1401.56	-410.572
-1187.11	-413.506	1661.47	-1335.87	-412.285	1657.64	-1218.01	-259.462	1636.13	-1300.68	-259.98	1638.72	-1340.51	-247.189	1523.37	-1448.66	-203.633	1207.19	-1264.94	-306.311	1431.83	-1214.85	-300.739	1198.38	-1480.15	-291.6	1390.76	-1221.66	-125.487	1450.59	-1068.54	-128.387	1287.28	-987.391	-174.605	1202.68	-959.405	-314.283	1134	-1089.48	-453.133	1139.29	-945.926	-501.054	1143.01	-1011.85	-511.84	1131.58	-1401.46	-410.515
-1185.59	-413.199	1661.8	-1335.88	-412.054	1657.49	-1218.1	-259.156	1636.02	-1300.87	-259.833	1638.6	-1340.6	-247.03	1523.16	-1448.57	-203.597	1206.95	-1264.73	-306.241	1431.61	-1214.77	-300.676	1198.24	-1480.11	-291.551	1390.62	-1221.57	-125.327	1450.4	-1068.42	-128.226	1287.27	-987.259	-174.396	1202.67	-959.184	-314.049	1134.04	-1089.25	-453.021	1139.17	-945.704	-500.908	1143.04	-1011.59	-511.673	1131.45	-1401.33	-410.395
-1186.49	-412.826	1661.61	-1335.99	-411.807	1657.43	-1218.18	-258.837	1635.86	-1301.07	-259.736	1638.33	-1340.62	-246.804	1523	-1448.52	-203.534	1206.71	-1264.81	-306.075	1431.46	-1214.69	-300.65	1198.04	-1480.09	-291.436	1390.48	-1221.56	-125.122	1450.23	-1068.39	-128.024	1287.25	-987.166	-174.157	1202.69	-959.074	-313.786	1134.01	-1089.69	-453.072	1139.46	-945.268	-500.617	1142.98	-1011.2	-511.42	1131.4	-1401.35	-410.314
-1187.32	-412.474	1661.48	-1336.01	-411.511	1657.25	-1218.29	-258.53	1635.73	-1301.05	-259.146	1638.28	-1340.71	-246.58	1522.83	-1448.51	-203.468	1206.54	-1264.86	-305.896	1431.25	-1214.83	-300.576	1197.82	-1480.03	-291.287	1390.31	-1221.61	-124.933	1450.04	-1068.34	-127.865	1287.15	-987.005	-173.89	1202.65	-958.811	-313.459	1133.96	-1089.79	-453.007	1139.77	-944.857	-500.231	1142.9	-1010.86	-511.173	1131.36	-1401.29	-410.116
-1187.45	-412.155	1661.43	-1336.07	-411.242	1657.17	-1218.35	-258.228	1635.56	-1301.14	-258.807	1637.92	-1340.68	-246.346	1522.61	-1448.41	-203.38	1206.25	-1264.95	-305.778	1430.97	-1214.7	-300.487	1197.61	-1479.99	-291.041	1390.12	-1221.65	-124.685	1449.83	-1068.28	-127.587	1287.04	-987.223	-173.56	1202.42	-958.601	-313.11	1133.87	-1089.38	-452.876	1139.9	-944.442	-499.847	1142.8	-1010.51	-510.97	1131.38	-1401.16	-409.861
-1186.64	-411.768	1661.56	-1336.17	-410.872	1656.88	-1218.36	-257.903	1635.36	-1301.19	-258.466	1637.67	-1340.63	-246.067	1522.36	-1448.33	-203.298	1205.96	-1264.98	-305.565	1430.8	-1214.82	-300.415	1197.37	-1479.95	-290.81	1389.9	-1221.66	-124.466	1449.6	-1068.27	-127.291	1286.88	-987.106	-173.203	1202.35	-958.42	-312.852	1133.75	-1088.99	-452.715	1140.08	-943.873	-499.405	1142.63	-1010.17	-510.727	1131.45	-1401.07	-409.584
-1185.14	-411.732	1661.86	-1336.33	-410.414	1656.82	-1218.33	-257.651	1635.18	-1301.2	-258.1	1637.39	-1340.65	-245.788	1522.08	-1448.31	-203.199	1205.7	-1264.76	-305.406	1430.66	-1214.78	-300.401	1197.24	-1479.9	-290.59	1389.68	-1221.68	-124.261	1449.34	-1068.18	-127.006	1286.75	-986.955	-172.997	1202.25	-958.249	-312.599	1133.66	-1088.54	-452.498	1140.24	-943.38	-499.023	1142.48	-1009.51	-510.642	1131.44	-1401.01	-409.325
-1185.09	-411.084	1661.66	-1336.38	-409.995	1656.78	-1218.36	-257.214	1634.91	-1301.27	-257.742	1637.19	-1340.71	-245.509	1521.8	-1448.34	-203.092	1205.41	-1264.85	-305.104	1430.47	-1214.98	-300.298	1196.8	-1479.95	-290.404	1389.43	-1221.68	-123.963	1449.06	-1068.08	-126.58	1286.46	-986.886	-172.626	1202.03	-957.946	-312.195	1133.52	-1088.19	-452.318	1140.33	-942.91	-498.657	1142.37	-1009.13	-510.428	1131.44	-1401.05	-409.072
-1185.67	-410.729	1661.34	-1336.44	-409.525	1656.66	-1218.41	-256.94	1634.73	-1301.35	-257.543	1636.97	-1340.74	-245.214	1521.51	-1448.27	-202.979	1205.06	-1264.83	-304.946	1430.26	-1214.8	-300.26	1196.68	-1480	-290.234	1389.2	-1221.71	-123.725	1448.74	-1068.02	-126.279	1286.25	-986.732	-172.421	1201.93	-957.51	-312.027	1133.48	-1087.84	-452.108	1140.17	-942.521	-498.393	1142.36	-1008.87	-510.186	1131.4	-1401.05	-408.841
-1187.16	-410.323	1660.88	-1336.43	-409.219	1656.4	-1218.4	-256.499	1634.41	-1301.14	-256.762	1636.8	-1340.74	-244.918	1521.25	-1448.27	-202.906	1204.77	-1264.83	-304.569	1429.94	-1215.01	-300.183	1196.26	-1480.03	-290.079	1388.92	-1221.63	-123.436	1448.32	-1068	-125.939	1285.95	-986.481	-172.037	1201.67	-957.112	-311.661	1133.4	-1087.58	-451.882	1139.9	-942.289	-498.177	1142.5	-1008.52	-509.974	1131.27	-1400.8	-408.715
-1187.61	-409.946	1660.61	-1336.4	-408.891	1656.17	-1218.46	-256.126	1634.15	-1301.23	-256.569	1636.54	-1340.75	-244.619	1520.98	-1448.27	-202.807	1204.44	-1264.7	-304.25	1429.66	-1214.92	-300.14	1196.03	-1480.02	-289.887	1388.63	-1221.7	-123.179	1447.98	-1067.92	-125.692	1285.64	-986.17	-171.827	1201.58	-956.875	-311.46	1133.37	-1087.27	-451.701	1139.51	-942.107	-498.02	1142.67	-1008.23	-509.623	1131.02	-1400.84	-408.474
-1186.5	-409.527	1660.66	-1336.34	-408.547	1656	-1218.48	-255.755	1633.88	-1301.2	-256.309	1636.29	-1340.86	-244.353	1520.69	-1448.31	-202.701	1204.14	-1264.74	-304.004	1429.41	-1214.83	-300.034	1195.78	-1480.08	-289.718	1388.41	-1221.72	-122.926	1447.65	-1067.81	-125.475	1285.44	-986.02	-171.595	1201.46	-956.685	-311.295	1133.27	-1087.02	-451.588	1139.22	-941.781	-497.811	1142.66	-1007.81	-509.426	1130.79	-1400.87	-408.266
-1186.6	-409.115	1660.44	-1336.32	-408.243	1655.8	-1218.42	-255.358	1633.6	-1301.25	-256.007	1635.84	-1340.88	-244.064	1520.43	-1448.29	-202.585	1203.84	-1264.79	-303.79	1429.15	-1214.9	-300.042	1195.49	-1480.08	-289.519	1388.17	-1221.66	-122.716	1447.3	-1067.86	-125.285	1285.14	-985.853	-171.419	1201.28	-956.319	-311.071	1133.09	-1086.72	-451.456	1139	-941.427	-497.562	1142.57	-1007.43	-509.228	1130.59	-1400.87	-408.023
-1186.18	-408.726	1660.35	-1336.3	-407.866	1655.67	-1218.46	-254.97	1633.36	-1301.23	-255.718	1635.56	-1340.87	-243.846	1520.12	-1448.34	-202.466	1203.58	-1264.75	-303.578	1428.92	-1215.01	-299.915	1195.24	-1480.06	-289.292	1387.95	-1221.68	-122.501	1446.98	-1067.85	-125.12	1284.93	-985.712	-171.208	1201.13	-956.114	-310.825	1132.9	-1086.4	-451.389	1138.82	-941.087	-497.358	1142.35	-1007	-509.137	1130.4	-1400.85	-407.791
-1185.03	-408.571	1660.91	-1336.31	-407.484	1655.59	-1218.42	-254.708	1633.08	-1301.28	-255.409	1635.3	-1340.84	-243.576	1519.85	-1448.32	-202.313	1203.28	-1264.81	-303.476	1428.79	-1214.88	-299.851	1195.09	-1479.99	-289.069	1387.73	-1221.68	-122.324	1446.71	-1067.8	-124.951	1284.73	-985.503	-171.108	1201.02	-955.888	-310.703	1132.77	-1086.1	-451.346	1138.65	-940.741	-497.115	1142.2	-1006.64	-509.007	1130.21	-1400.99	-407.631
-1184.97	-407.975	1660.3	-1336.26	-407.13	1655.42	-1218.55	-254.246	1632.72	-1301.14	-254.715	1634.99	-1340.81	-243.282	1519.5	-1448.29	-202.156	1202.97	-1264.88	-303.23	1428.45	-1215.08	-299.62	1194.75	-1479.95	-288.862	1387.54	-1221.68	-122.148	1446.37	-1067.78	-124.774	1284.42	-985.538	-170.904	1200.74	-955.678	-310.545	1132.53	-1085.84	-451.323	1138.42	-940.419	-496.944	1142.09	-1006.32	-508.88	1130.12	-1400.88	-407.433
-1187.55	-407.568	1659.5	-1336.22	-406.775	1655.24	-1218.44	-253.964	1632.39	-1301.23	-254.542	1634.76	-1340.79	-242.984	1519.23	-1448.46	-201.996	1202.74	-1264.78	-302.984	1428.2	-1215.08	-299.523	1194.47	-1479.96	-288.606	1387.38	-1221.61	-121.977	1446.05	-1067.7	-124.644	1284.12	-985.306	-170.782	1200.51	-955.58	-310.429	1132.32	-1085.54	-451.27	1138.18	-940.108	-496.807	1141.95	-1005.98	-508.743	1129.88	-1400.91	-407.188
-1187.39	-407.189	1659.3	-1336.1	-406.526	1654.89	-1218.46	-253.673	1632.07	-1301.22	-254.253	1634.46	-1340.82	-242.75	1518.99	-1448.36	-201.791	1202.39	-1264.79	-302.854	1427.98	-1215.22	-299.477	1194.21	-1479.95	-288.37	1387.18	-1221.56	-121.797	1445.68	-1067.68	-124.513	1283.82	-985.174	-170.675	1200.23	-955.353	-310.275	1132.08	-1085.35	-451.169	1137.93	-939.754	-496.64	1141.78	-1005.78	-508.68	1129.76	-1400.93	-406.974
-1185.93	-407.02	1659.47	-1336.16	-406.116	1654.74	-1218.41	-253.442	1631.85	-1301.24	-254.044	1634.03	-1340.84	-242.493	1518.74	-1448.47	-201.64	1202.13	-1264.91	-302.692	1427.83	-1215.2	-299.461	1194.06	-1480.02	-288.115	1387	-1221.49	-121.658	1445.32	-1067.5	-124.413	1283.54	-984.849	-170.609	1200.06	-954.915	-310.203	1131.99	-1085.08	-451.098	1137.53	-939.537	-496.544	1141.64	-1005.53	-508.581	1129.55	-1401.13	-406.783
-1186.3	-406.64	1659.02	-1336.17	-405.828	1654.53	-1218.39	-253.056	1631.48	-1301.22	-253.741	1633.8	-1340.79	-242.218	1518.41	-1448.51	-201.519	1201.9	-1265.1	-302.4	1427.48	-1215.48	-299.406	1193.6	-1480.1	-287.849	1386.82	-1221.38	-121.468	1444.9	-1067.32	-124.279	1283.16	-984.661	-170.502	1199.64	-954.859	-310.225	1131.79	-1084.88	-450.974	1137.15	-939.441	-496.491	1141.54	-1005.28	-508.525	1129.32	-1401.08	-406.543
-1186.57	-406.382	1658.71	-1336.17	-405.532	1654.34	-1218.38	-252.812	1631.24	-1301.21	-253.525	1633.58	-1340.81	-241.999	1518.12	-1448.54	-201.342	1201.65	-1265.25	-302.224	1427.3	-1215.62	-299.373	1193.29	-1480.19	-287.626	1386.61	-1221.39	-121.301	1444.5	-1067.16	-124.194	1282.88	-984.576	-170.484	1199.31	-954.79	-310.186	1131.59	-1084.7	-450.84	1136.72	-939.428	-496.522	1141.5	-1005.25	-508.49	1129.1	-1401.07	-406.33
-1186	-406.231	1658.58	-1336.25	-405.209	1654.18	-1218.33	-252.608	1631.02	-1301	-252.91	1633.37	-1340.86	-241.785	1517.89	-1448.58	-201.173	1201.39	-1265.47	-302.076	1427.01	-1215.72	-299.327	1193.11	-1480.29	-287.433	1386.44	-1221.27	-121.182	1444.12	-1067.07	-124.138	1282.65	-984.519	-170.415	1199.15	-954.669	-310.145	1131.47	-1084.64	-450.744	1136.33	-939.372	-496.518	1141.44	-1005.19	-508.427	1128.84	-1401.28	-406.152
-1186.35	-405.899	1658.36	-1336.25	-404.957	1654	-1218.36	-252.227	1630.64	-1301.15	-252.862	1633.22	-1340.9	-241.63	1517.63	-1448.68	-201.003	1201.12	-1265.39	-301.88	1426.75	-1215.88	-299.211	1192.71	-1480.36	-287.275	1386.21	-1221.25	-121.033	1443.78	-1066.96	-124.054	1282.26	-984.353	-170.322	1198.86	-954.396	-310.057	1131.3	-1084.63	-450.714	1136.02	-939.312	-496.466	1141.28	-1005.19	-508.544	1128.75	-1401.29	-405.974
-1186.09	-405.657	1658.22	-1336.28	-404.643	1653.86	-1218.32	-252.008	1630.29	-1301.06	-252.565	1632.84	-1340.95	-241.465	1517.37	-1448.76	-200.874	1200.88	-1265.46	-301.737	1426.5	-1215.83	-299.093	1192.47	-1480.46	-287.136	1385.98	-1221.33	-120.922	1443.5	-1066.92	-123.971	1282.02	-984.306	-170.239	1198.65	-954.331	-310.087	1131.14	-1084.48	-450.685	1135.67	-939.263	-496.479	1141.15	-1005.1	-508.516	1128.52	-1401.39	-405.817
-1186.42	-405.389	1657.94	-1336.24	-404.466	1653.73	-1218.33	-251.791	1630.02	-1301.09	-252.364	1632.57	-1340.94	-241.318	1517.14	-1448.85	-200.722	1200.63	-1265.66	-301.527	1426.25	-1216.03	-298.964	1192.19	-1480.54	-286.952	1385.77	-1221.32	-120.802	1443.26	-1066.9	-123.91	1281.82	-984.316	-170.205	1198.51	-954.304	-310.017	1130.96	-1084.41	-450.642	1135.45	-939.121	-496.415	1140.99	-1005.01	-508.515	1128.31	-1401.46	-405.673
-1186.15	-405.129	1657.75	-1336.27	-404.218	1653.52	-1218.44	-251.586	1629.72	-1301.16	-252.195	1632.27	-1341.02	-241.178	1516.89	-1448.9	-200.6	1200.36	-1265.82	-301.421	1425.97	-1215.98	-298.887	1192.03	-1480.63	-286.768	1385.53	-1221.39	-120.706	1443.01	-1066.99	-123.854	1281.63	-984.288	-170.166	1198.35	-954.108	-309.988	1130.75	-1084.31	-450.651	1135.34	-938.996	-496.363	1140.72	-1004.87	-508.479	1128.05	-1401.62	-405.513
-1186.63	-404.906	1657.46	-1336.53	-404.173	1653.24	-1218.53	-251.363	1629.34	-1301.3	-252.142	1631.81	-1341.03	-241.046	1516.59	-1448.96	-200.477	1200.1	-1265.87	-301.265	1425.73	-1216.02	-298.802	1191.77	-1480.34	-286.496	1385.07	-1221.49	-120.586	1442.68	-1067.25	-123.843	1281.38	-984.271	-170.151	1198.26	-954.12	-309.908	1130.53	-1084.23	-450.688	1135.29	-938.82	-496.205	1140.36	-1004.79	-508.456	1127.84	-1401.64	-405.373
-1186.54	-404.698	1657.25	-1336.32	-403.972	1653.02	-1218.57	-251.246	1629.18	-1301.35	-251.961	1631.56	-1341.25	-240.941	1516.31	-1449.08	-200.372	1199.8	-1266	-301.183	1425.45	-1216.21	-298.726	1191.54	-1480.82	-286.497	1385.07	-1221.59	-120.483	1442.52	-1067.05	-123.782	1281.25	-984.272	-170.071	1198.12	-954.097	-309.823	1130.27	-1084.1	-450.719	1135.23	-938.691	-496.107	1139.98	-1004.67	-508.436	1127.58	-1401.76	-405.258
-1186.71	-404.525	1656.99	-1336.44	-403.801	1652.83	-1218.73	-251.07	1628.93	-1301.48	-251.815	1631.34	-1341.3	-240.812	1515.98	-1449.13	-200.248	1199.51	-1266.11	-301.076	1425.24	-1216.06	-298.737	1191.33	-1480.91	-286.347	1384.84	-1221.63	-120.385	1442.26	-1067.04	-123.757	1281.09	-984.125	-170.059	1198.02	-954.057	-309.774	1130	-1084.06	-450.736	1135.1	-938.498	-496.036	1139.64	-1004.55	-508.389	1127.32	-1402.05	-405.163
-1186.92	-404.341	1656.7	-1336.47	-403.71	1652.48	-1218.85	-250.936	1628.65	-1301.6	-251.675	1631.04	-1341.44	-240.677	1515.71	-1449.17	-200.134	1199.22	-1266.22	-301.023	1424.97	-1216.03	-298.764	1191.18	-1481.01	-286.268	1384.62	-1221.66	-120.298	1441.95	-1067.07	-123.74	1280.88	-984.132	-170.074	1197.85	-954.066	-309.734	1129.78	-1084.05	-450.755	1134.87	-938.466	-496.048	1139.42	-1004.47	-508.395	1127.11	-1402.07	-405.009
-1187.69	-404.195	1656.35	-1336.66	-403.504	1652.27	-1218.98	-250.83	1628.41	-1301.85	-251.575	1630.83	-1341.6	-240.563	1515.52	-1449.18	-200.006	1198.91	-1266.28	-300.898	1424.76	-1216.16	-298.771	1190.99	-1481.09	-286.139	1384.33	-1221.67	-120.224	1441.67	-1067.06	-123.682	1280.66	-984.081	-170.037	1197.68	-953.952	-309.768	1129.63	-1084	-450.703	1134.52	-938.559	-496.078	1139.29	-1004.42	-508.357	1126.86	-1402.12	-404.901
-1188.16	-404.024	1656.01	-1336.84	-403.452	1652.01	-1219.21	-250.62	1628.21	-1302.11	-251.508	1630.64	-1341.72	-240.416	1515.28	-1449.26	-199.859	1198.63	-1266.31	-300.755	1424.58	-1216.22	-298.79	1190.77	-1481.14	-286.011	1384.03	-1221.61	-120.145	1441.37	-1067.04	-123.643	1280.43	-984.094	-170.104	1197.5	-953.962	-309.812	1129.48	-1083.97	-450.698	1134.14	-938.658	-496.186	1139.26	-1004.39	-508.379	1126.64	-1402.29	-404.818
-1188.21	-403.841	1655.83	-1336.9	-403.336	1651.82	-1219.47	-250.483	1628.02	-1302.28	-251.338	1630.45	-1341.88	-240.258	1515.04	-1449.27	-199.769	1198.3	-1266.42	-300.664	1424.41	-1216.36	-298.78	1190.56	-1481.3	-285.867	1383.79	-1221.71	-120.056	1441.06	-1066.95	-123.569	1280.24	-984.059	-170.101	1197.3	-953.987	-309.882	1129.4	-1083.97	-450.622	1133.75	-938.637	-496.205	1139.23	-1004.41	-508.366	1126.43	-1402.49	-404.726
-1188.21	-403.606	1655.7	-1337.08	-403.258	1651.66	-1219.73	-250.252	1627.78	-1302.71	-251.362	1630.17	-1342.13	-240.176	1514.8	-1449.34	-199.658	1198	-1266.56	-300.597	1424.23	-1216.35	-298.739	1190.43	-1481.43	-285.748	1383.51	-1221.72	-120.017	1440.79	-1066.89	-123.552	1280	-984.091	-170.122	1197.11	-953.863	-309.903	1129.28	-1083.97	-450.572	1133.46	-938.697	-496.267	1139.19	-1004.45	-508.356	1126.28	-1402.73	-404.592
-1188.2	-403.289	1655.62	-1337.17	-403.141	1651.49	-1220.01	-250.027	1627.56	-1302.89	-251.106	1629.95	-1342.24	-240.044	1514.52	-1449.33	-199.552	1197.68	-1266.73	-300.538	1424.02	-1216.35	-298.811	1190.22	-1481.6	-285.626	1383.21	-1221.75	-119.961	1440.51	-1066.8	-123.538	1279.85	-983.925	-170.15	1196.97	-953.716	-309.886	1129.11	-1083.89	-450.578	1133.18	-938.711	-496.26	1139	-1004.38	-508.365	1126.03	-1403.01	-404.494
-1188.6	-402.907	1655.46	-1337.2	-403.019	1651.33	-1220.44	-249.688	1627.34	-1303.03	-250.567	1629.68	-1342.51	-240.008	1514.21	-1449.3	-199.452	1197.33	-1266.84	-300.421	1423.87	-1216.41	-298.858	1190.02	-1481.72	-285.483	1382.91	-1221.84	-119.978	1440.25	-1066.73	-123.576	1279.65	-983.755	-170.15	1196.81	-953.767	-309.871	1128.89	-1083.84	-450.556	1133	-938.595	-496.257	1138.78	-1004.25	-508.343	1125.84	-1403.32	-404.429
-1187.98	-402.38	1655.54	-1337.22	-402.983	1651.22	-1220.88	-249.358	1627.12	-1303.54	-250.631	1629.58	-1342.75	-239.966	1513.88	-1449.39	-199.39	1197.07	-1266.96	-300.388	1423.71	-1216.54	-298.902	1189.75	-1481.88	-285.391	1382.61	-1222.02	-120.007	1440.01	-1066.75	-123.557	1279.48	-983.713	-170.181	1196.64	-953.701	-309.846	1128.75	-1083.76	-450.583	1132.89	-938.451	-496.18	1138.46	-1004.16	-508.318	1125.65	-1403.48	-404.352
-1188.28	-401.775	1655.45	-1337.13	-403.038	1650.94	-1221.36	-248.935	1626.91	-1304.01	-250.314	1629.19	-1343	-239.971	1513.58	-1449.36	-199.33	1196.73	-1267.13	-300.34	1423.45	-1216.61	-298.945	1189.48	-1482.05	-285.291	1382.32	-1222.13	-120.024	1439.75	-1066.77	-123.597	1279.32	-983.68	-170.188	1196.49	-953.541	-309.841	1128.64	-1083.68	-450.587	1132.74	-938.4	-496.175	1138.18	-1004.11	-508.335	1125.43	-1403.52	-404.255
-1188.09	-401.03	1655.4	-1337.02	-403.125	1650.81	-1222.14	-248.423	1626.72	-1304.71	-250.262	1628.97	-1343.37	-239.973	1513.27	-1449.35	-199.253	1196.36	-1267.21	-300.33	1423.23	-1216.52	-299.034	1189.21	-1482.18	-285.247	1382	-1222.27	-120.049	1439.57	-1066.67	-123.663	1279.22	-983.55	-170.209	1196.38	-953.581	-309.841	1128.5	-1083.58	-450.544	1132.55	-938.265	-496.109	1137.94	-1004.09	-508.317	1125.22	-1403.78	-404.208
-1187.97	-400.149	1655.39	-1336.72	-403.328	1650.6	-1223.07	-247.787	1626.52	-1305.72	-250.554	1628.66	-1343.69	-240.01	1512.93	-1449.34	-199.169	1195.95	-1267.5	-300.319	1422.93	-1216.64	-299.1	1188.87	-1482.32	-285.241	1381.61	-1222.41	-120.084	1439.31	-1066.73	-123.704	1279.04	-983.642	-170.148	1196.26	-953.488	-309.777	1128.38	-1083.54	-450.483	1132.29	-938.238	-496.137	1137.83	-1004.13	-508.308	1125.06	-1403.99	-404.179
-1187.52	-399.027	1655.47	-1336.3	-403.724	1650.2	-1224.27	-246.933	1626.18	-1306.7	-250.734	1628.15	-1344.01	-240.039	1512.48	-1449.3	-199.098	1195.52	-1267.65	-300.28	1422.63	-1216.55	-299.11	1188.66	-1482.48	-285.242	1381.19	-1222.6	-120.067	1439.1	-1066.78	-123.725	1278.92	-983.555	-170.147	1196.24	-953.354	-309.797	1128.38	-1083.65	-450.461	1131.98	-938.355	-496.202	1137.8	-1004.12	-508.282	1124.88	-1404.09	-404.152
-1187.07	-397.817	1655.57	-1335.7	-404.141	1649.91	-1225.03	-246.4	1626.11	-1307.82	-250.834	1627.78	-1344.37	-240.064	1512	-1449.27	-199.056	1195.05	-1267.92	-300.174	1422.29	-1216.49	-299.106	1188.36	-1482.65	-285.225	1380.77	-1222.8	-120.081	1438.83	-1066.8	-123.714	1278.8	-983.468	-170.123	1196.24	-953.337	-309.796	1128.38	-1083.73	-450.392	1131.69	-938.424	-496.218	1137.84	-1004.16	-508.234	1124.7	-1404.37	-404.121
-1186.37	-396.419	1655.74	-1335	-404.703	1649.54	-1226.34	-245.542	1625.92	-1309.01	-250.973	1627.26	-1344.77	-240.076	1511.6	-1449.3	-199.013	1194.64	-1268.22	-300.107	1422	-1216.27	-299.209	1188.11	-1482.74	-285.198	1380.32	-1223.02	-120.054	1438.52	-1066.8	-123.734	1278.68	-983.27	-170.17	1196.28	-953.167	-309.817	1128.4	-1083.59	-450.279	1131.36	-938.385	-496.209	1137.85	-1004.17	-508.21	1124.57	-1404.62	-404.128
-1185.59	-394.769	1655.92	-1334.13	-405.303	1649.19	-1227.82	-244.626	1625.74	-1310.36	-251.17	1626.89	-1345.26	-240.139	1511.25	-1449.25	-198.97	1194.17	-1268.25	-300.002	1421.73	-1216.31	-299.215	1187.83	-1482.91	-285.17	1379.85	-1223.14	-120.036	1438.2	-1066.85	-123.683	1278.57	-983.356	-170.192	1196.27	-953.105	-309.828	1128.39	-1083.63	-450.261	1131.16	-938.47	-496.249	1137.89	-1004.13	-508.234	1124.42	-1404.67	-404.151
-1184.82	-392.867	1656.11	-1332.97	-406.048	1648.96	-1229.5	-243.608	1625.6	-1311.89	-251.507	1626.41	-1345.68	-240.102	1510.79	-1449.21	-198.903	1193.69	-1268.72	-299.931	1421.34	-1216.27	-299.199	1187.58	-1483.04	-285.087	1379.35	-1223.23	-120.061	1437.87	-1066.83	-123.726	1278.48	-983.148	-170.19	1196.32	-952.955	-309.891	1128.37	-1083.49	-450.259	1130.96	-938.31	-496.251	1137.83	-1004.01	-508.245	1124.3	-1404.97	-404.115
-1183.51	-390.67	1656.47	-1331.62	-407.033	1648.57	-1231.56	-242.418	1625.48	-1313.65	-252.027	1626	-1346.29	-240.091	1510.27	-1449.16	-198.813	1193.22	-1268.7	-299.811	1421.05	-1216.01	-299.251	1187.29	-1483.18	-285.002	1378.83	-1223.33	-120.092	1437.54	-1066.7	-123.758	1278.39	-983.01	-170.212	1196.27	-952.961	-309.937	1128.36	-1083.45	-450.302	1130.87	-938.208	-496.29	1137.73	-1003.89	-508.287	1124.19	-1405.24	-404.098
-1182.28	-388.173	1656.71	-1330.03	-408.059	1648.3	-1233.82	-241.208	1625.4	-1315.57	-252.698	1625.58	-1346.92	-240.042	1509.72	-1449.09	-198.66	1192.69	-1268.89	-299.715	1420.72	-1215.99	-299.347	1186.95	-1483.38	-284.915	1378.35	-1223.32	-120.176	1437.15	-1066.68	-123.83	1278.25	-982.824	-170.335	1196.25	-952.606	-309.974	1128.32	-1083.21	-450.349	1130.79	-937.967	-496.347	1137.56	-1003.8	-508.353	1124.12	-1405.5	-404.078
-1180.79	-385.389	1657.09	-1328.07	-409.095	1648.06	-1236.23	-239.921	1625.27	-1317.73	-253.559	1625.16	-1347.46	-239.976	1509.2	-1449.09	-198.583	1192.22	-1269.1	-299.597	1420.35	-1216.03	-299.377	1186.57	-1483.53	-284.877	1377.87	-1223.33	-120.237	1436.78	-1066.6	-123.884	1278.11	-982.74	-170.353	1196.21	-952.171	-310.022	1128.25	-1082.86	-450.386	1130.74	-937.69	-496.481	1137.42	-1003.37	-508.387	1124.03	-1405.79	-404.104
-1179.3	-382.272	1657.47	-1325.79	-410.513	1647.56	-1239.08	-238.561	1625.22	-1320.05	-254.581	1624.79	-1348.16	-239.89	1508.56	-1449.03	-198.478	1191.72	-1269.11	-299.433	1420.04	-1216.12	-299.444	1186.14	-1483.66	-284.794	1377.38	-1223.45	-120.316	1436.43	-1066.51	-123.923	1277.96	-982.522	-170.397	1196.06	-951.778	-310.104	1128.19	-1082.48	-450.485	1130.68	-937.402	-496.569	1137.29	-1003.04	-508.445	1124	-1406.07	-404.181
-1177.59	-378.862	1657.85	-1323.14	-411.914	1647.14	-1241.99	-237.238	1625.18	-1322.48	-255.841	1624.32	-1348.76	-239.854	1507.89	-1448.91	-198.376	1191.23	-1269.24	-299.295	1419.71	-1216.18	-299.538	1185.71	-1483.84	-284.779	1376.88	-1223.48	-120.435	1436.1	-1066.39	-124.049	1277.84	-982.382	-170.512	1196.01	-951.324	-310.248	1128.14	-1082.22	-450.612	1130.73	-936.995	-496.661	1137.19	-1002.62	-508.576	1123.95	-1406.29	-404.225
-1176.11	-375.092	1658.25	-1320.3	-413.34	1646.7	-1245.28	-235.881	1625.13	-1324.93	-257.369	1623.8	-1349.37	-239.823	1507.33	-1448.82	-198.311	1190.74	-1269.12	-299.128	1419.43	-1216.27	-299.599	1185.19	-1484	-284.823	1376.4	-1223.49	-120.487	1435.8	-1066.21	-124.195	1277.69	-981.918	-170.611	1196.04	-950.917	-310.282	1128.16	-1081.81	-450.761	1130.51	-936.584	-496.761	1137.22	-1002.12	-508.697	1123.86	-1406.53	-404.282
-1174.36	-370.997	1658.7	-1317.2	-414.703	1646.25	-1248.84	-234.386	1624.94	-1327.42	-259.197	1623.28	-1349.93	-239.827	1506.67	-1448.68	-198.237	1190.2	-1269.32	-298.986	1418.93	-1216.24	-299.699	1184.77	-1484.06	-284.825	1375.87	-1223.57	-120.606	1435.53	-1065.97	-124.36	1277.56	-981.641	-170.784	1196.01	-950.478	-310.459	1128.19	-1081.32	-450.963	1130.19	-936.172	-496.861	1137.28	-1001.6	-508.823	1123.76	-1406.83	-404.405
-1172.56	-366.827	1659.1	-1313.6	-416.127	1645.75	-1252.19	-233.317	1624.62	-1329.84	-261.165	1622.55	-1350.55	-239.848	1506	-1448.53	-198.173	1189.7	-1269.28	-298.822	1418.6	-1216.01	-299.772	1184.55	-1484.15	-284.86	1375.36	-1223.7	-120.662	1435.28	-1065.87	-124.492	1277.54	-981.238	-170.891	1196.11	-950.16	-310.534	1128.27	-1080.91	-451.169	1129.82	-935.657	-496.991	1137.37	-1001.09	-508.987	1123.6	-1406.97	-404.468
-1170.74	-361.92	1659.87	-1309.81	-417.567	1645.25	-1256.24	-231.989	1624.54	-1332.36	-263.386	1621.79	-1351.05	-240.004	1505.38	-1448.36	-198.11	1189.21	-1269.33	-298.6	1417.87	-1215.89	-299.858	1183.89	-1484.21	-284.91	1374.83	-1223.69	-120.741	1434.95	-1065.73	-124.701	1277.47	-981.078	-171.219	1196.14	-949.697	-310.675	1128.33	-1080.37	-451.369	1129.47	-935.159	-497.11	1137.48	-1000.54	-509.113	1123.42	-1406.97	-404.554
-1169.35	-356.979	1660.47	-1305.73	-418.852	1644.68	-1260.42	-230.938	1624.34	-1335.01	-265.876	1621.09	-1351.51	-240.099	1504.69	-1448.07	-198.021	1188.61	-1269.07	-298.439	1417.38	-1215.55	-299.896	1183.44	-1484.15	-284.964	1374.24	-1223.78	-120.84	1434.64	-1065.53	-124.904	1277.44	-980.627	-171.427	1196.33	-949.118	-310.848	1128.51	-1079.89	-451.64	1129.13	-934.572	-497.251	1137.53	-999.949	-509.28	1123.24	-1407	-404.674
-1168.27	-352.054	1660.94	-1301.5	-420.359	1644.32	-1264.21	-230.451	1624.02	-1337.3	-268.555	1620.19	-1352.34	-240.265	1504.17	-1447.88	-197.961	1188.12	-1268.88	-298.32	1417.04	-1215.28	-299.885	1183.2	-1484.16	-285.012	1373.65	-1223.9	-120.898	1434.43	-1065.48	-125.063	1277.42	-980.277	-171.543	1196.44	-948.597	-310.904	1128.61	-1079.37	-451.865	1128.89	-933.862	-497.348	1137.51	-999.265	-509.439	1123.08	-1407.13	-404.746
-1167.09	-346.657	1661.84	-1297.2	-421.379	1643.86	-1268.63	-229.804	1623.76	-1339.63	-271.374	1619.25	-1352.47	-240.435	1503.28	-1447.54	-197.943	1187.58	-1268.6	-298.123	1416.47	-1215.27	-299.86	1182.46	-1483.99	-285.095	1373.07	-1223.69	-121.05	1434.04	-1065.32	-125.306	1277.34	-979.769	-171.79	1196.7	-948.028	-310.983	1128.74	-1078.78	-452.089	1128.72	-933.204	-497.509	1137.55	-998.501	-509.614	1122.99	-1407	-404.848
-1166.44	-341.425	1662.57	-1292.92	-422.861	1643.56	-1272.89	-229.537	1623.37	-1341.69	-274.39	1618.19	-1352.91	-240.653	1502.55	-1447.28	-197.869	1187.07	-1268.28	-297.985	1416.03	-1215.07	-299.767	1181.98	-1483.79	-285.187	1372.49	-1223.55	-121.113	1433.73	-1065.06	-125.502	1277.22	-979.436	-171.916	1196.77	-947.46	-311.122	1128.77	-1078.05	-452.309	1128.57	-932.339	-497.594	1137.51	-997.603	-509.763	1122.88	-1406.99	-405.009
-1165.77	-336.148	1663.32	-1288.78	-423.714	1643.2	-1277.11	-229.637	1622.89	-1343.53	-277.472	1617.05	-1353.25	-240.889	1501.85	-1446.97	-197.854	1186.57	-1267.98	-297.74	1415.51	-1214.81	-299.758	1181.59	-1483.62	-285.311	1371.95	-1223.48	-121.219	1433.36	-1064.78	-125.642	1277.1	-979.027	-172.029	1196.83	-946.798	-311.186	1128.79	-1077.28	-452.593	1128.5	-931.639	-497.701	1137.51	-996.651	-509.891	1122.8	-1406.82	-405.135
-1165.09	-330.802	1664.03	-1283.55	-423.965	1642.76	-1281.65	-229.507	1622.39	-1345.13	-280.66	1615.84	-1353.37	-241.059	1501.06	-1446.58	-197.754	1186.03	-1267.49	-297.504	1414.92	-1214.51	-299.742	1181.05	-1483.34	-285.473	1371.36	-1223.27	-121.335	1433.01	-1064.42	-125.738	1276.94	-978.751	-172.154	1196.83	-946.081	-311.253	1128.79	-1076.41	-452.838	1128.4	-930.613	-497.748	1137.41	-995.778	-510.047	1122.84	-1406.46	-405.262
-1164.92	-325.577	1664.65	-1278.63	-423.963	1642.35	-1285.8	-229.63	1621.9	-1346.36	-283.848	1614.6	-1353.97	-241.259	1500.66	-1446.23	-197.689	1185.5	-1267.01	-297.371	1414.28	-1213.68	-299.68	1180.51	-1483.01	-285.705	1370.72	-1222.94	-121.422	1432.7	-1064.03	-125.87	1276.71	-978.403	-172.353	1196.81	-945.199	-311.412	1128.89	-1075.56	-453.085	1128.26	-929.731	-497.853	1137.48	-994.801	-510.196	1122.85	-1406.02	-405.388
-1164.99	-320.396	1665.3	-1274.04	-424.093	1642.25	-1289.43	-229.746	1621.39	-1347.22	-287.001	1613.28	-1353.44	-241.584	1499.63	-1445.78	-197.629	1184.96	-1266.64	-297.242	1413.71	-1214.04	-299.528	1179.47	-1482.56	-285.985	1370.11	-1222.6	-121.559	1432.36	-1063.54	-125.96	1276.54	-978.053	-172.492	1196.73	-944.185	-311.587	1128.94	-1074.58	-453.338	1127.95	-928.751	-497.959	1137.62	-993.753	-510.347	1122.87	-1405.72	-405.569
-1165.12	-315.38	1665.78	-1269.78	-423.951	1642.16	-1292.56	-230.254	1620.56	-1347.8	-290.112	1611.96	-1353.45	-241.868	1498.9	-1445.29	-197.544	1184.44	-1265.93	-297.048	1413.19	-1213.77	-299.405	1178.84	-1482.02	-286.263	1369.43	-1222.17	-121.741	1432.04	-1063.04	-126.045	1276.34	-977.388	-172.701	1196.79	-943.328	-311.737	1129.01	-1073.75	-453.616	1127.71	-927.776	-498.122	1137.74	-992.773	-510.615	1122.88	-1405.17	-405.701
-1165.04	-310.469	1666.24	-1265.67	-423.913	1642.15	-1295.5	-231.167	1619.47	-1348.13	-293.099	1610.6	-1353.36	-242.197	1498.16	-1444.78	-197.456	1183.88	-1265.36	-296.91	1412.57	-1213.2	-299.322	1178.3	-1481.62	-286.534	1368.83	-1221.63	-121.933	1431.72	-1062.54	-126.177	1276.17	-976.202	-172.922	1197.03	-942.404	-311.995	1129.11	-1072.77	-453.928	1127.45	-926.786	-498.297	1137.96	-991.731	-510.831	1122.89	-1404.73	-405.835
-1165.15	-305.776	1666.55	-1261.46	-423.721	1642.36	-1298.23	-231.895	1618.41	-1348.15	-295.952	1609.25	-1353.17	-242.657	1497.4	-1444.11	-197.349	1183.28	-1264.56	-296.776	1411.91	-1212.72	-299.164	1177.57	-1481	-286.859	1368.16	-1221.03	-122.088	1431.34	-1061.87	-126.392	1276.02	-975.154	-173.185	1197.18	-941.564	-312.179	1129.27	-1071.73	-454.31	1127.19	-925.664	-498.552	1138.15	-990.629	-511.111	1122.9	-1404.09	-406.027
[truncated: 4,274 more rows]
[truncated: 73 more columns]
