# Supplementary material for: Locally weighted PCA regression to recover missing markers in human motion data
Source: PLoS One. 2022 Aug 8;17(8):e0272407. doi: 10.1371/journal.pone.0272407 (PMC9359544; doi:10.1371/journal.pone.0272407)
Supplement: S1 File — https://github.com/dangkh/LWPCA. (ZIP) [file pone.0272407.s001.zip › LWPCA-main/data3D/135_03.txt]

-1679.2	-87.5966	1545.32	-1790.38	-191.656	1551.52	-1806.96	-0.826376	1503.55	-1866.48	-58.8327	1510.84	-1892.25	-57.9983	1387.54	-1993.64	-43.1823	1069.08	-1793.84	-97.0178	1300.17	-1750.03	-112.806	1063.71	-2019.86	-141.111	1259.59	-1815.08	92.9206	1306.99	-1806.24	176.7	1086.38	-1804.22	191.463	969.883	-1770.09	200.033	824.028	-1616.28	116.283	726.723	-1684.48	242.059	677.441	-1644.48	187.581	673.092	-1913.06	-230.066
-1679.01	-87.8716	1545.35	-1790.24	-191.929	1551.5	-1806.97	-1.21086	1503.64	-1866.34	-59.1939	1510.83	-1892.18	-58.312	1387.58	-1993.54	-43.3899	1069.11	-1793.86	-97.313	1300.21	-1749.96	-113.089	1063.69	-2019.87	-141.354	1259.64	-1814.86	92.6739	1307.04	-1806.1	176.45	1086.45	-1804.05	191.206	969.945	-1769.82	199.826	824.113	-1615.92	116.082	726.887	-1684.2	241.81	677.542	-1644.19	187.366	673.24	-1913.03	-230.307
-1679.09	-88.1773	1545.25	-1790.06	-192.266	1551.46	-1806.72	-1.54099	1503.58	-1866.1	-59.4853	1511.01	-1891.89	-58.4574	1387.14	-1993.45	-43.7842	1069.35	-1793.94	-97.6185	1300.19	-1749.73	-113.39	1063.73	-2019.81	-141.745	1259.91	-1814.71	92.4935	1307.11	-1806.25	176.329	1086.39	-1803.89	191.169	970.062	-1769.68	199.495	823.957	-1615.24	115.433	727.237	-1683.83	241.465	677.781	-1643.96	187.167	673.391	-1912.99	-230.675
-1678.89	-88.5988	1545.27	-1789.93	-192.629	1551.44	-1806.67	-1.9563	1503.61	-1866.03	-59.8853	1510.85	-1891.83	-58.9752	1387.55	-1993.32	-43.8104	1069.13	-1794.06	-97.9474	1300.15	-1749.62	-113.722	1063.71	-2019.7	-141.837	1259.66	-1814.56	92.1256	1307.24	-1805.74	175.925	1086.58	-1803.75	190.756	970.126	-1769.38	199.319	824.298	-1615.49	115.707	727.187	-1683.66	241.335	677.733	-1643.62	186.962	673.502	-1912.86	-230.929
-1678.68	-88.9256	1545.25	-1789.8	-192.9	1551.41	-1806.72	-2.30324	1503.76	-1865.93	-60.2184	1510.89	-1891.63	-59.2339	1387.51	-1993.26	-44.0232	1069.17	-1794.05	-98.1831	1300.18	-1749.42	-113.92	1063.74	-2019.59	-142.053	1259.67	-1814.46	91.8756	1307.33	-1805.47	175.669	1086.63	-1803.49	190.533	970.242	-1769.12	199.124	824.407	-1615.18	115.519	727.338	-1683.35	241.114	677.82	-1643.39	186.782	673.648	-1912.79	-231.215
-1678.56	-89.3242	1545.18	-1789.7	-193.307	1551.33	-1806.52	-2.56018	1503.74	-1865.8	-60.5149	1510.92	-1891.51	-59.5169	1387.54	-1993.25	-44.2895	1069.3	-1794.03	-98.3822	1300.17	-1749.19	-114.167	1063.78	-2019.54	-142.287	1259.7	-1814.32	91.6263	1307.41	-1805.23	175.428	1086.75	-1803.26	190.319	970.362	-1768.82	198.912	824.467	-1614.81	115.327	727.456	-1683.07	240.926	677.931	-1643.03	186.557	673.754	-1912.76	-231.457
-1678.22	-89.7136	1545.13	-1789.55	-193.675	1551.28	-1805.75	-2.51562	1503.49	-1865.68	-60.7996	1510.97	-1891.68	-59.6635	1387.68	-1993.19	-44.4806	1069.32	-1794.05	-98.6105	1300.19	-1749.05	-114.405	1063.83	-2019.48	-142.543	1259.74	-1814.2	91.379	1307.48	-1805	175.222	1086.84	-1802.91	190.112	970.444	-1768.56	198.738	824.571	-1614.51	115.11	727.55	-1682.73	240.732	678.091	-1642.79	186.401	673.864	-1912.76	-231.704
-1678.26	-90.0676	1545.05	-1789.48	-193.891	1551.25	-1805.82	-2.91543	1503.58	-1865.63	-61.0926	1511.03	-1891.62	-59.8973	1387.69	-1993.17	-44.6673	1069.32	-1793.85	-98.7985	1300.28	-1749.01	-114.621	1063.83	-2019.41	-142.773	1259.75	-1814.16	91.1563	1307.59	-1804.77	174.993	1086.94	-1802.67	189.907	970.528	-1768.21	198.54	824.66	-1614.23	114.879	727.629	-1682.4	240.561	678.209	-1642.49	186.18	673.969	-1912.62	-231.974
-1678.04	-90.3732	1544.89	-1789.41	-194.229	1551.21	-1806.22	-3.42912	1503.86	-1865.57	-61.3696	1511.1	-1891.61	-60.1162	1387.71	-1993.21	-44.9253	1069.38	-1793.73	-98.9895	1300.37	-1748.9	-114.894	1063.85	-2019.45	-142.994	1259.78	-1814.08	90.9381	1307.65	-1804.59	174.805	1087.07	-1802.35	189.71	970.62	-1767.9	198.392	824.765	-1613.87	114.596	727.758	-1682.04	240.408	678.367	-1642.13	186	674.085	-1912.58	-232.208
-1678	-90.6689	1544.85	-1789.4	-194.517	1551.15	-1806.26	-3.86279	1503.89	-1865.48	-61.6096	1511.17	-1891.6	-60.348	1387.73	-1993.14	-45.1403	1069.38	-1793.5	-99.1941	1300.45	-1748.87	-115.095	1063.94	-2019.37	-143.237	1259.78	-1814.03	90.7331	1307.72	-1804.36	174.631	1087.13	-1802.17	189.55	970.708	-1767.56	198.226	824.854	-1613.68	114.39	727.851	-1681.63	240.245	678.522	-1641.82	185.796	674.205	-1912.47	-232.452
-1678.04	-90.9241	1544.78	-1789.26	-194.831	1551.07	-1806.07	-3.95838	1503.94	-1865.42	-61.8906	1511.23	-1891.62	-60.5862	1387.76	-1993.12	-45.3626	1069.39	-1793.27	-99.4333	1300.53	-1748.72	-115.33	1064.04	-2019.38	-143.488	1259.83	-1813.98	90.5168	1307.75	-1804.15	174.453	1087.22	-1801.89	189.366	970.763	-1767.29	198.098	824.978	-1613.42	114.171	727.961	-1681.32	240.095	678.694	-1641.51	185.623	674.328	-1912.47	-232.672
-1677.86	-91.1701	1544.73	-1789.27	-195.111	1551.04	-1805.6	-4.01518	1503.82	-1865.37	-62.1201	1511.31	-1891.66	-60.7944	1387.77	-1993.05	-45.5969	1069.38	-1793.07	-99.6105	1300.66	-1748.68	-115.541	1064.04	-2019.32	-143.7	1259.77	-1813.93	90.3235	1307.83	-1804.07	174.316	1087.31	-1801.65	189.197	970.845	-1766.99	197.954	825.102	-1613.16	113.948	728.083	-1680.96	239.962	678.824	-1641.07	185.384	674.448	-1912.5	-232.844
-1678.01	-91.3395	1544.64	-1789.2	-195.347	1551.04	-1805.23	-4.02339	1503.72	-1865.39	-62.376	1511.39	-1891.7	-61.0114	1387.77	-1993.01	-45.843	1069.4	-1792.9	-99.78	1300.74	-1748.58	-115.715	1064.11	-2019.31	-143.898	1259.73	-1813.87	90.1448	1307.86	-1803.92	174.175	1087.37	-1801.39	189.053	970.927	-1766.69	197.811	825.165	-1612.87	113.822	728.172	-1680.58	239.84	678.94	-1640.79	185.226	674.539	-1912.54	-233.02
-1677.97	-91.6073	1544.6	-1789.18	-195.603	1550.99	-1805.26	-4.25842	1503.81	-1865.38	-62.5931	1511.46	-1891.59	-61.2619	1387.72	-1992.9	-46.0567	1069.36	-1793.02	-99.9374	1300.74	-1748.44	-115.983	1064.17	-2019.37	-144.133	1259.74	-1813.81	89.9461	1307.91	-1803.82	174.011	1087.44	-1801.15	188.877	970.967	-1766.43	197.665	825.269	-1612.49	113.608	728.313	-1680.21	239.703	679.06	-1640.44	185.107	674.714	-1912.46	-233.265
-1677.96	-91.9604	1544.49	-1789.12	-195.869	1550.95	-1806.05	-5.14183	1504.2	-1865.35	-62.7992	1511.49	-1891.56	-61.4545	1387.7	-1992.8	-46.2174	1069.26	-1792.84	-100.209	1300.86	-1748.25	-116.29	1064.29	-2019.3	-144.335	1259.7	-1813.8	89.7622	1307.95	-1803.64	173.848	1087.49	-1800.94	188.702	971.044	-1766.15	197.514	825.314	-1612.28	113.441	728.435	-1679.89	239.545	679.175	-1640.11	184.917	674.839	-1912.48	-233.476
-1677.9	-92.1576	1544.48	-1789.14	-196.077	1550.89	-1806.09	-5.19239	1504.26	-1865.28	-62.9808	1511.48	-1891.49	-61.6488	1387.7	-1992.69	-46.4275	1069.2	-1792.74	-100.371	1300.86	-1748.3	-116.598	1064.23	-2019.25	-144.556	1259.65	-1813.66	89.5808	1307.99	-1803.54	173.712	1087.54	-1800.83	188.592	971.097	-1765.84	197.357	825.375	-1611.97	113.314	728.593	-1679.56	239.426	679.249	-1639.77	184.854	674.965	-1912.37	-233.672
-1677.92	-92.3904	1544.44	-1789.17	-196.244	1550.9	-1805.18	-4.92231	1503.84	-1865.28	-63.1675	1511.49	-1891.45	-61.8249	1387.65	-1992.6	-46.6108	1069.13	-1792.69	-100.618	1300.88	-1748.05	-116.898	1064.3	-2019.22	-144.755	1259.65	-1813.67	89.4113	1308.01	-1803.35	173.535	1087.52	-1800.6	188.436	971.125	-1765.66	197.263	825.418	-1611.67	113.267	728.724	-1679.32	239.288	679.351	-1639.53	184.735	675.101	-1912.36	-233.88
-1677.99	-92.6848	1544.41	-1789.15	-196.426	1550.9	-1805.18	-5.11314	1503.86	-1865.27	-63.356	1511.49	-1891.42	-62.0474	1387.63	-1992.52	-46.8039	1069.12	-1792.83	-100.749	1300.88	-1748.02	-117.124	1064.31	-2019.2	-144.936	1259.65	-1813.57	89.2215	1308.03	-1803.17	173.348	1087.56	-1800.43	188.303	971.143	-1765.41	197.136	825.485	-1611.29	113.204	728.874	-1678.99	239.162	679.439	-1639.14	184.655	675.215	-1912.22	-234.058
-1677.9	-92.8789	1544.44	-1789.2	-196.611	1550.89	-1805.16	-5.31563	1503.85	-1865.27	-63.5133	1511.47	-1891.32	-62.2262	1387.58	-1992.45	-46.9817	1069.08	-1792.83	-100.91	1300.9	-1747.89	-117.444	1064.34	-2019.11	-145.135	1259.61	-1813.49	89.0577	1308.04	-1803.04	173.194	1087.56	-1800.29	188.177	971.165	-1765.17	196.997	825.503	-1611.04	113.132	729.023	-1678.68	239.063	679.519	-1638.77	184.54	675.292	-1912.24	-234.272
-1677.9	-93.1368	1544.38	-1789.19	-196.848	1550.85	-1805.07	-5.48523	1503.86	-1865.2	-63.6635	1511.46	-1891.29	-62.3794	1387.58	-1992.39	-47.1626	1069.08	-1792.65	-101.071	1300.9	-1747.68	-117.717	1064.38	-2019.05	-145.319	1259.6	-1813.36	88.8768	1308.04	-1802.93	172.999	1087.58	-1800.17	188.052	971.197	-1764.96	196.902	825.539	-1610.73	113.032	729.123	-1678.35	238.936	679.616	-1638.44	184.493	675.45	-1912.21	-234.458
-1677.79	-93.3153	1544.43	-1789.14	-197.018	1550.84	-1805.09	-5.6722	1503.87	-1865.18	-63.8323	1511.45	-1891.51	-62.4723	1387.62	-1992.4	-47.3853	1069.14	-1792.58	-101.193	1300.94	-1747.44	-117.965	1064.42	-2018.98	-145.515	1259.61	-1813.29	88.7135	1308.06	-1802.82	172.849	1087.58	-1799.98	187.929	971.212	-1764.76	196.771	825.577	-1610.5	112.984	729.252	-1678.04	238.853	679.68	-1638.19	184.404	675.566	-1912.14	-234.636
-1677.7	-93.5097	1544.46	-1789.13	-197.177	1550.81	-1805.35	-6.03466	1503.98	-1865.19	-64.0127	1511.45	-1891.52	-62.6296	1387.61	-1992.38	-47.5786	1069.14	-1792.69	-101.402	1300.98	-1747.38	-118.252	1064.41	-2018.91	-145.687	1259.6	-1813.14	88.5121	1308.05	-1802.76	172.672	1087.6	-1799.91	187.788	971.248	-1764.48	196.625	825.6	-1610.26	112.913	729.365	-1677.72	238.751	679.749	-1637.9	184.342	675.657	-1912.17	-234.842
-1677.63	-93.7158	1544.45	-1789.09	-197.366	1550.82	-1805.71	-6.42784	1504.16	-1865.14	-64.1662	1511.42	-1891.45	-62.8124	1387.61	-1992.35	-47.7159	1069.15	-1792.59	-101.612	1301.05	-1747.4	-118.525	1064.42	-2018.87	-145.877	1259.64	-1813.03	88.3347	1308.05	-1802.62	172.509	1087.63	-1799.72	187.636	971.269	-1764.31	196.51	825.65	-1609.87	112.807	729.485	-1677.41	238.651	679.826	-1637.61	184.269	675.783	-1912.12	-235.036
-1677.61	-93.8372	1544.41	-1789.06	-197.484	1550.87	-1805.77	-6.63444	1504.18	-1865.09	-64.3154	1511.42	-1891.35	-62.9617	1387.55	-1992.3	-47.9181	1069.19	-1792.49	-101.721	1301.07	-1747.3	-118.799	1064.52	-2018.82	-146.041	1259.64	-1812.83	88.1399	1308.04	-1802.47	172.35	1087.65	-1799.54	187.483	971.313	-1764.01	196.396	825.679	-1609.59	112.704	729.597	-1677.12	238.562	679.924	-1637.44	184.147	675.904	-1912.15	-235.221
-1677.72	-93.9829	1544.36	-1788.96	-197.618	1550.88	-1805.61	-6.73044	1504.09	-1865.04	-64.4816	1511.4	-1891.29	-63.1241	1387.54	-1992.26	-48.0777	1069.14	-1792.34	-101.858	1301.11	-1747.17	-119.029	1064.55	-2018.77	-146.208	1259.65	-1812.69	87.9696	1308.06	-1802.23	172.168	1087.62	-1799.28	187.349	971.296	-1763.81	196.241	825.754	-1609.39	112.609	729.654	-1676.83	238.469	679.986	-1637.05	184.055	675.964	-1912.2	-235.381
-1677.48	-94.1227	1544.3	-1788.93	-197.779	1550.85	-1804.87	-6.48909	1503.73	-1864.96	-64.6228	1511.39	-1891.2	-63.3281	1387.5	-1992.23	-48.1944	1069.12	-1792.18	-102.104	1301.14	-1747.11	-119.291	1064.57	-2018.75	-146.392	1259.67	-1812.59	87.7742	1308.09	-1802.07	172.05	1087.68	-1799.03	187.219	971.309	-1763.49	196.134	825.803	-1608.98	112.473	729.693	-1676.58	238.365	680.071	-1636.77	184.02	676.037	-1912.2	-235.585
-1677.43	-94.2242	1544.25	-1788.8	-197.926	1550.86	-1805.01	-6.76966	1503.78	-1864.89	-64.7544	1511.34	-1891.01	-63.5516	1387.45	-1992.19	-48.3478	1069.11	-1791.95	-102.311	1301.12	-1747.01	-119.533	1064.54	-2018.63	-146.539	1259.6	-1812.46	87.598	1308.1	-1801.94	171.935	1087.73	-1798.83	187.065	971.42	-1763.25	195.997	825.855	-1608.72	112.346	729.739	-1676.26	238.301	680.137	-1636.4	183.913	676.061	-1911.98	-235.763
-1677.41	-94.3508	1544.22	-1788.73	-198.032	1550.87	-1805.44	-7.14239	1503.94	-1864.8	-64.9327	1511.32	-1890.95	-63.7286	1387.42	-1992.14	-48.4628	1069.11	-1791.36	-102.492	1301.15	-1747.01	-119.757	1064.49	-2018.6	-146.713	1259.65	-1812.29	87.4256	1308.13	-1801.72	171.774	1087.8	-1798.49	186.913	971.381	-1762.97	195.878	825.921	-1608.36	112.237	729.811	-1675.98	238.171	680.208	-1636.14	183.807	676.136	-1911.91	-236.019
-1677.27	-94.4656	1544.14	-1788.64	-198.183	1550.82	-1805.43	-7.3886	1503.91	-1864.69	-65.1012	1511.25	-1890.77	-63.9103	1387.37	-1992.06	-48.5376	1069.06	-1791.22	-102.665	1301.16	-1747.04	-119.956	1064.5	-2018.48	-146.858	1259.63	-1812.08	87.2574	1308.16	-1801.52	171.614	1087.88	-1798.29	186.789	971.511	-1762.72	195.761	825.969	-1608.19	112.101	729.821	-1675.7	238.067	680.287	-1635.83	183.671	676.149	-1911.92	-236.198
-1677.16	-94.5955	1544.11	-1788.55	-198.356	1550.85	-1805.24	-7.47305	1503.78	-1864.58	-65.3035	1511.21	-1890.63	-64.1347	1387.34	-1992.01	-48.7076	1069.09	-1791.08	-102.926	1301.23	-1747.19	-120.164	1064.46	-2018.4	-147.06	1259.63	-1811.91	87.0984	1308.24	-1801.24	171.449	1087.89	-1797.91	186.641	971.52	-1762.42	195.607	826.001	-1607.9	111.913	729.859	-1675.4	237.938	680.316	-1635.61	183.558	676.21	-1911.86	-236.398
-1676.97	-94.7406	1544.05	-1788.39	-198.528	1550.79	-1804.48	-7.29178	1503.43	-1864.52	-65.5084	1511.19	-1890.57	-64.2971	1387.35	-1991.97	-48.8074	1069.06	-1790.79	-103.071	1301.17	-1746.93	-120.336	1064.46	-2018.32	-147.224	1259.66	-1811.66	86.9476	1308.28	-1801.03	171.317	1087.96	-1797.65	186.497	971.564	-1762.13	195.518	826.054	-1607.7	111.742	729.837	-1675.19	237.794	680.396	-1635.35	183.351	676.242	-1911.74	-236.612
-1677.06	-94.8705	1544.01	-1788.2	-198.684	1550.73	-1804.35	-7.45151	1503.41	-1864.47	-65.721	1511.19	-1890.44	-64.4639	1387.31	-1991.92	-48.8921	1069.04	-1790.7	-103.162	1301.24	-1746.85	-120.472	1064.46	-2018.17	-147.394	1259.66	-1811.43	86.8188	1308.34	-1800.71	171.168	1088.04	-1797.35	186.354	971.613	-1761.87	195.38	826.113	-1607.44	111.615	729.882	-1674.93	237.666	680.435	-1635.08	183.238	676.297	-1911.58	-236.762
-1677.05	-95.1297	1543.97	-1788.07	-198.897	1550.69	-1804.3	-7.65298	1503.48	-1864.34	-65.9337	1511.16	-1890.61	-64.5385	1387.36	-1991.87	-49.0019	1069.05	-1790.51	-103.484	1301.25	-1746.69	-120.746	1064.47	-2018.09	-147.54	1259.66	-1811.25	86.6644	1308.39	-1800.42	170.989	1088.08	-1797.06	186.164	971.693	-1761.57	195.238	826.132	-1607.27	111.42	729.897	-1674.67	237.505	680.465	-1634.8	183.005	676.297	-1911.49	-236.928
-1677	-95.2592	1543.97	-1787.92	-199.141	1550.59	-1804.98	-8.39131	1503.88	-1864.22	-66.135	1511.18	-1890.55	-64.6625	1387.39	-1991.77	-49.1076	1069.04	-1790.44	-103.593	1301.27	-1746.76	-120.896	1064.48	-2018.02	-147.672	1259.68	-1810.99	86.5104	1308.42	-1800.09	170.844	1088.13	-1796.78	186.032	971.753	-1761.31	195.089	826.196	-1607.05	111.231	729.919	-1674.37	237.339	680.495	-1634.71	182.865	676.282	-1911.42	-237.084
-1676.83	-95.4241	1543.9	-1787.83	-199.335	1550.56	-1804.99	-8.50493	1503.95	-1864.22	-66.3696	1511.25	-1890.51	-64.8091	1387.4	-1991.67	-49.2027	1069.08	-1790.25	-103.678	1301.32	-1746.6	-121.094	1064.52	-2017.93	-147.772	1259.69	-1810.81	86.3721	1308.48	-1799.71	170.681	1088.16	-1796.42	185.884	971.788	-1761.02	194.931	826.242	-1606.81	111.079	729.902	-1674.12	237.225	680.522	-1634.31	182.643	676.311	-1911.27	-237.217
-1676.83	-95.6322	1543.88	-1787.67	-199.58	1550.5	-1804.72	-8.83963	1503.94	-1864.1	-66.5573	1511.26	-1890.38	-64.966	1387.41	-1991.61	-49.292	1069.12	-1790.31	-103.877	1301.34	-1746.43	-121.244	1064.59	-2017.83	-147.901	1259.73	-1810.61	86.2417	1308.55	-1799.39	170.585	1088.2	-1796.16	185.748	971.852	-1760.71	194.809	826.296	-1606.56	110.874	729.936	-1673.85	237.03	680.537	-1634.1	182.498	676.303	-1911.2	-237.342
-1676.61	-95.8148	1543.91	-1787.54	-199.797	1550.45	-1804.16	-9.50298	1503.79	-1864.03	-66.7494	1511.3	-1890.34	-65.0548	1387.47	-1991.53	-49.3449	1069.14	-1790.34	-104.038	1301.36	-1746.38	-121.43	1064.57	-2017.76	-148.043	1259.82	-1810.44	86.0919	1308.64	-1799.07	170.43	1088.26	-1795.81	185.588	971.91	-1760.46	194.69	826.376	-1606.29	110.741	729.936	-1673.57	236.857	680.556	-1633.8	182.322	676.293	-1911.09	-237.478
-1676.5	-96.0295	1543.84	-1787.45	-199.988	1550.43	-1804.31	-9.51503	1503.8	-1863.85	-66.9275	1511.34	-1890.27	-65.2032	1387.53	-1991.44	-49.4502	1069.21	-1790.2	-104.146	1301.43	-1746.1	-121.568	1064.65	-2017.67	-148.159	1259.85	-1810.21	85.9576	1308.66	-1798.73	170.308	1088.37	-1795.46	185.51	971.988	-1760.13	194.566	826.462	-1606.08	110.535	729.934	-1673.24	236.709	680.593	-1633.54	182.181	676.349	-1910.94	-237.592
-1676.35	-96.173	1543.88	-1787.28	-200.135	1550.43	-1803.81	-8.87183	1503.78	-1863.78	-67.1432	1511.41	-1890.11	-65.3103	1387.59	-1991.39	-49.5038	1069.29	-1790.13	-104.28	1301.46	-1746.13	-121.761	1064.79	-2017.59	-148.287	1259.95	-1810.04	85.845	1308.75	-1798.41	170.19	1088.43	-1795.26	185.371	972.084	-1759.8	194.425	826.57	-1605.83	110.313	729.944	-1672.93	236.577	680.652	-1633.27	182.003	676.385	-1910.94	-237.742
-1676.23	-96.3831	1543.87	-1787.19	-200.341	1550.41	-1803.58	-8.97501	1503.83	-1863.65	-67.319	1511.45	-1889.99	-65.4513	1387.63	-1991.32	-49.5561	1069.36	-1790.2	-104.443	1301.53	-1746.04	-121.88	1064.88	-2017.53	-148.395	1260.05	-1809.82	85.7067	1308.8	-1798.11	170.037	1088.49	-1794.93	185.251	972.161	-1759.57	194.311	826.663	-1605.62	110.105	729.996	-1672.54	236.423	680.707	-1632.98	181.875	676.449	-1910.91	-237.866
-1675.96	-96.5491	1543.89	-1787.06	-200.495	1550.43	-1803.46	-9.11547	1503.85	-1863.54	-67.4781	1511.52	-1889.75	-65.5692	1387.64	-1991.25	-49.6075	1069.41	-1789.92	-104.554	1301.66	-1745.84	-122.057	1064.92	-2017.5	-148.523	1260.22	-1809.65	85.5786	1308.93	-1797.85	169.897	1088.58	-1794.52	185.135	972.214	-1759.26	194.223	826.78	-1605.23	109.89	730.058	-1672.2	236.316	680.831	-1632.65	181.684	676.537	-1910.83	-237.979
-1675.71	-96.6463	1543.92	-1786.98	-200.681	1550.45	-1803.26	-9.22361	1503.85	-1863.36	-67.6202	1511.53	-1889.58	-65.7109	1387.68	-1991.28	-49.6512	1069.59	-1789.81	-104.644	1301.7	-1745.91	-122.172	1064.96	-2017.39	-148.646	1260.27	-1809.43	85.4787	1309.02	-1797.66	169.802	1088.69	-1794.25	185.001	972.33	-1758.9	194.068	826.831	-1604.98	109.722	730.111	-1671.83	236.2	680.95	-1632.32	181.553	676.622	-1910.67	-238.097
-1675.72	-96.8841	1543.92	-1786.77	-200.912	1550.43	-1803.43	-9.62445	1504.02	-1863.25	-67.7877	1511.56	-1889.48	-65.8272	1387.71	-1991.14	-49.6669	1069.63	-1789.79	-104.851	1301.74	-1745.77	-122.395	1065.12	-2017.3	-148.738	1260.32	-1809.23	85.3294	1309.1	-1797.42	169.655	1088.81	-1793.96	184.87	972.44	-1758.49	193.978	826.951	-1604.79	109.465	730.189	-1671.58	236.062	681.162	-1631.98	181.382	676.77	-1910.63	-238.217
-1675.53	-97.0331	1543.94	-1786.65	-200.972	1550.51	-1803.76	-10.0348	1504.28	-1863.1	-67.8828	1511.61	-1889.23	-65.9385	1387.74	-1991.11	-49.7053	1069.75	-1789.69	-104.932	1301.87	-1745.75	-122.549	1065.2	-2017.17	-148.822	1260.41	-1809.01	85.2065	1309.18	-1797.25	169.568	1088.91	-1793.64	184.733	972.538	-1758.22	193.891	827.002	-1604.51	109.287	730.298	-1671.21	235.966	681.301	-1631.69	181.257	676.922	-1910.45	-238.328
-1675.26	-97.2177	1543.94	-1786.5	-201.161	1550.52	-1803.67	-10.1902	1504.33	-1862.94	-68.0035	1511.65	-1889.15	-66.0832	1387.8	-1991.03	-49.7352	1069.79	-1789.55	-105.086	1301.93	-1745.61	-122.656	1065.23	-2017.08	-148.953	1260.48	-1808.85	85.1023	1309.28	-1796.92	169.408	1089	-1793.37	184.632	972.66	-1757.99	193.818	827.143	-1604.14	109.133	730.434	-1670.9	235.822	681.456	-1631.17	181.033	677.172	-1910.39	-238.457
-1674.96	-97.3301	1543.98	-1786.38	-201.238	1550.6	-1802.93	-9.91146	1504.09	-1862.8	-68.1067	1511.72	-1889.29	-66.0769	1388.02	-1990.91	-49.7881	1069.86	-1789.35	-105.216	1302.01	-1745.81	-122.742	1065.26	-2016.95	-149.033	1260.54	-1808.65	84.9867	1309.39	-1796.72	169.322	1089.1	-1793.06	184.546	972.731	-1757.66	193.678	827.204	-1603.94	108.968	730.584	-1670.58	235.702	681.57	-1631.12	180.942	677.21	-1910.3	-238.545
-1674.95	-97.4881	1544.02	-1786.31	-201.338	1550.63	-1802.56	-9.93241	1504.02	-1862.71	-68.2045	1511.77	-1889.16	-66.1728	1388.05	-1990.83	-49.8438	1069.93	-1789.15	-105.265	1302.06	-1745.76	-122.779	1065.34	-2016.87	-149.094	1260.62	-1808.46	84.8812	1309.49	-1796.38	169.233	1089.21	-1792.84	184.491	972.852	-1757.37	193.571	827.323	-1603.68	108.828	730.751	-1670.23	235.562	681.663	-1630.8	180.849	677.321	-1910.19	-238.637
-1674.86	-97.5687	1543.98	-1786.17	-201.467	1550.65	-1802.42	-10.0038	1504.03	-1862.54	-68.259	1511.78	-1889.01	-66.2582	1388.05	-1990.75	-49.8478	1069.97	-1789.04	-105.396	1302.09	-1745.53	-122.867	1065.44	-2016.69	-149.171	1260.6	-1808.26	84.7637	1309.56	-1796.18	169.164	1089.29	-1792.64	184.439	972.937	-1757.07	193.49	827.436	-1603.37	108.72	730.918	-1669.96	235.447	681.778	-1630.45	180.701	677.463	-1910.13	-238.719
-1674.68	-97.6447	1543.98	-1786.02	-201.526	1550.68	-1802.56	-10.2703	1504.16	-1862.45	-68.3559	1511.83	-1888.61	-66.4282	1387.96	-1990.68	-49.8863	1070.03	-1788.74	-105.5	1302.18	-1745.62	-122.941	1065.41	-2016.64	-149.216	1260.66	-1808.09	84.6604	1309.64	-1795.93	169.132	1089.38	-1792.35	184.323	973.034	-1756.74	193.387	827.483	-1603.11	108.61	731.099	-1669.6	235.337	681.862	-1630.12	180.604	677.57	-1910.03	-238.831
-1674.43	-97.7789	1544	-1785.86	-201.636	1550.69	-1802.84	-10.5661	1504.36	-1862.31	-68.4666	1511.85	-1888.58	-66.5011	1388.02	-1990.58	-49.9493	1070.08	-1788.65	-105.627	1302.23	-1745.41	-123.027	1065.46	-2016.51	-149.297	1260.67	-1807.9	84.5555	1309.68	-1795.68	169.077	1089.5	-1792.14	184.262	973.103	-1756.46	193.327	827.588	-1602.76	108.51	731.251	-1669.29	235.232	681.969	-1629.83	180.469	677.704	-1909.99	-238.893
-1674.37	-97.8776	1543.97	-1785.66	-201.822	1550.66	-1802.7	-11.1866	1504.09	-1862.07	-68.655	1511.77	-1888.25	-66.6698	1388.01	-1990.43	-50.0935	1070.05	-1788.47	-105.703	1302.3	-1745.44	-123.037	1065.42	-2016.36	-149.398	1260.66	-1807.55	84.4516	1309.74	-1795.47	169.022	1089.53	-1792.32	184.464	973.252	-1756.59	193.441	827.794	-1602.5	108.451	731.347	-1668.92	235.114	682.049	-1629.38	180.366	677.871	-1909.86	-238.922
-1674.37	-97.9429	1543.94	-1785.62	-201.85	1550.66	-1802.6	-11.4403	1503.82	-1862.07	-68.6689	1511.9	-1888.35	-66.6536	1388.09	-1990.38	-49.9884	1070.12	-1788.35	-105.815	1302.27	-1745.49	-123.112	1065.39	-2016.31	-149.429	1260.75	-1807.58	84.4203	1309.79	-1795.3	168.962	1089.6	-1791.66	184.244	973.236	-1755.85	193.241	827.761	-1602.17	108.342	731.501	-1668.5	235.045	682.171	-1628.99	180.266	677.94	-1909.67	-239.047
-1674.14	-97.97	1543.92	-1785.39	-201.977	1550.6	-1802.49	-11.5515	1503.8	-1861.91	-68.8115	1511.9	-1888.21	-66.7104	1388.09	-1990.32	-49.9998	1070.18	-1788.22	-105.871	1302.25	-1745.42	-123.122	1065.37	-2016.2	-149.468	1260.74	-1807.38	84.3442	1309.79	-1795.03	168.91	1089.62	-1791.25	184.209	973.259	-1755.56	193.228	827.841	-1601.75	108.22	731.608	-1668.1	234.994	682.277	-1628.6	180.191	678.03	-1909.57	-239.097
-1674.12	-98.0766	1543.96	-1785.27	-202.049	1550.61	-1802.47	-11.3757	1504.17	-1861.77	-68.9003	1511.86	-1888.08	-66.7478	1388.11	-1990.23	-50.0159	1070.16	-1788.16	-105.929	1302.23	-1745.41	-123.128	1065.38	-2016.09	-149.473	1260.76	-1807.23	84.2553	1309.8	-1794.83	168.889	1089.67	-1791.14	184.238	973.328	-1755.23	193.195	827.893	-1601.44	108.129	731.763	-1667.61	234.959	682.37	-1628.21	180.145	678.171	-1909.43	-239.151
-1673.92	-98.1634	1543.96	-1785.13	-202.153	1550.51	-1802.26	-11.0089	1504.44	-1861.63	-68.9814	1511.86	-1887.99	-66.809	1388.1	-1990.14	-49.9784	1070.13	-1787.9	-105.974	1302.2	-1745.32	-123.186	1065.28	-2015.97	-149.493	1260.76	-1807.02	84.1824	1309.78	-1794.58	168.833	1089.71	-1790.88	184.236	973.374	-1754.92	193.217	827.936	-1601.05	108.023	731.813	-1667.18	234.926	682.484	-1627.83	180.107	678.305	-1909.3	-239.2
-1673.92	-98.2625	1543.87	-1785.01	-202.288	1550.47	-1802.16	-11.2795	1504.47	-1861.45	-69.059	1511.83	-1887.83	-66.809	1388.06	-1990.01	-49.8978	1070.11	-1787.78	-105.999	1302.13	-1745.46	-123.11	1065.21	-2015.86	-149.499	1260.75	-1806.82	84.1176	1309.76	-1794.27	168.828	1089.65	-1790.47	184.191	973.352	-1754.58	193.226	827.959	-1600.71	108.017	731.965	-1666.73	234.942	682.6	-1627.43	180.07	678.363	-1909.29	-239.17
-1673.66	-98.4026	1543.82	-1784.9	-202.347	1550.42	-1801.62	-11.8342	1504.24	-1861.3	-69.1327	1511.79	-1887.72	-66.8587	1388.02	-1989.91	-49.8567	1070.14	-1787.73	-106.059	1302.04	-1745.49	-123.111	1065.17	-2015.77	-149.477	1260.73	-1806.62	84.0148	1309.71	-1793.97	168.777	1089.65	-1790.23	184.223	973.337	-1754.25	193.288	828.001	-1600.27	107.983	732.004	-1666.27	234.93	682.674	-1626.98	180.061	678.441	-1909.14	-239.193
-1673.51	-98.4923	1543.81	-1784.77	-202.505	1550.33	-1801.85	-11.502	1504.31	-1861.19	-69.2192	1511.76	-1887.52	-66.8904	1387.99	-1989.79	-49.8047	1070.11	-1787.46	-106.093	1301.91	-1745.47	-123.072	1065.13	-2015.65	-149.437	1260.71	-1806.45	83.9713	1309.67	-1793.7	168.788	1089.61	-1790.07	184.288	973.323	-1753.87	193.348	827.978	-1599.89	107.994	732.132	-1665.78	234.952	682.718	-1626.48	180.082	678.562	-1909.04	-239.155
-1673.4	-98.5686	1543.74	-1784.64	-202.578	1550.23	-1801.62	-11.6434	1504.3	-1861.06	-69.2922	1511.7	-1887.31	-66.8663	1387.97	-1989.73	-49.6903	1070.08	-1787.4	-106.133	1301.81	-1745.43	-123.023	1065.11	-2015.57	-149.389	1260.69	-1806.25	83.9375	1309.58	-1793.39	168.766	1089.55	-1789.84	184.318	973.312	-1753.52	193.372	827.953	-1599.6	107.977	732.218	-1665.31	235.001	682.757	-1626.08	180.099	678.611	-1908.95	-239.184
-1673.23	-98.7377	1543.6	-1784.56	-202.599	1550.14	-1801.35	-11.8259	1504.16	-1860.86	-69.3492	1511.62	-1887.07	-66.8969	1387.84	-1989.59	-49.636	1070.02	-1787.21	-106.157	1301.71	-1745.49	-122.944	1064.99	-2015.44	-149.32	1260.61	-1806.04	83.9024	1309.51	-1793.24	168.775	1089.51	-1789.5	184.374	973.239	-1753.14	193.448	827.904	-1599.15	107.996	732.285	-1664.91	235.027	682.79	-1625.62	180.146	678.68	-1908.82	-239.127
-1673.13	-98.847	1543.49	-1784.38	-202.721	1550.03	-1801.01	-12.201	1503.71	-1860.64	-69.3997	1511.55	-1886.91	-66.8952	1387.75	-1989.46	-49.5508	1069.96	-1787.03	-106.177	1301.61	-1745.46	-122.886	1064.89	-2015.36	-149.261	1260.57	-1805.87	83.8737	1309.38	-1792.97	168.784	1089.44	-1789.15	184.43	973.157	-1752.81	193.491	827.886	-1598.77	108.049	732.343	-1664.48	235.069	682.779	-1625.21	180.198	678.68	-1908.66	-239.129
-1672.82	-98.9355	1543.42	-1784.18	-202.766	1549.91	-1800.88	-12.3525	1503.36	-1860.5	-69.4611	1511.51	-1886.78	-66.8661	1387.7	-1989.36	-49.5478	1069.91	-1786.94	-106.186	1301.5	-1745.4	-122.762	1064.88	-2015.26	-149.151	1260.51	-1805.7	83.8958	1309.27	-1792.67	168.813	1089.34	-1788.87	184.476	973.083	-1752.53	193.553	827.846	-1598.41	108.085	732.346	-1664	235.109	682.74	-1624.82	180.227	678.7	-1908.56	-239.09
-1672.73	-99.0401	1543.29	-1783.94	-202.92	1549.75	-1799.87	-12.751	1502.96	-1860.23	-69.5434	1511.47	-1886.62	-66.9016	1387.62	-1989.25	-49.4965	1069.79	-1786.91	-106.161	1301.39	-1745.33	-122.711	1064.77	-2015.25	-149.108	1260.49	-1805.55	83.916	1309.18	-1792.43	168.823	1089.21	-1788.53	184.582	972.957	-1752.17	193.613	827.78	-1597.96	108.099	732.369	-1663.54	235.189	682.691	-1624.4	180.344	678.702	-1908.43	-239.036
-1672.49	-99.1215	1543.19	-1783.71	-203.042	1549.64	-1799.78	-12.8058	1503.05	-1860.05	-69.6235	1511.43	-1886.47	-66.8811	1387.55	-1989.15	-49.4529	1069.76	-1786.81	-106.102	1301.31	-1745.24	-122.642	1064.78	-2015.05	-149.034	1260.37	-1805.42	83.9224	1309.05	-1792.22	168.841	1089.15	-1788.26	184.637	972.871	-1751.88	193.69	827.737	-1597.62	108.187	732.347	-1663.06	235.239	682.653	-1623.99	180.403	678.708	-1908.34	-239.036
-1672.27	-99.1413	1543.11	-1783.5	-203.07	1549.51	-1799.64	-12.8142	1503.29	-1859.86	-69.69	1511.43	-1886.3	-66.8901	1387.48	-1989.05	-49.4276	1069.72	-1786.74	-106.109	1301.19	-1745.29	-122.539	1064.69	-2014.94	-148.97	1260.33	-1805.31	83.934	1308.96	-1792.03	168.874	1089.07	-1787.92	184.699	972.76	-1751.5	193.822	827.693	-1597.22	108.263	732.324	-1662.66	235.347	682.654	-1623.54	180.45	678.704	-1908.26	-238.986
-1672.03	-99.1902	1543.05	-1783.21	-203.151	1549.39	-1799.69	-12.6727	1503.61	-1859.68	-69.7721	1511.42	-1886.08	-66.8678	1387.43	-1988.92	-49.3261	1069.65	-1786.47	-106.108	1301.16	-1745.09	-122.43	1064.69	-2014.75	-148.861	1260.25	-1805.16	83.942	1308.85	-1791.76	168.911	1088.99	-1787.65	184.761	972.706	-1751.09	193.926	827.609	-1596.87	108.358	732.329	-1662.25	235.47	682.678	-1623.07	180.564	678.685	-1908.14	-238.922
-1671.78	-99.194	1543	-1782.93	-203.22	1549.29	-1799.34	-11.5229	1503.82	-1859.44	-69.8592	1511.39	-1885.93	-66.8537	1387.4	-1988.82	-49.2375	1069.63	-1786.29	-106.082	1301.01	-1745.12	-122.339	1064.57	-2014.62	-148.784	1260.24	-1804.98	83.9291	1308.75	-1791.49	168.96	1088.92	-1787.43	184.83	972.645	-1750.77	194.046	827.588	-1596.6	108.452	732.359	-1661.83	235.611	682.685	-1622.67	180.672	678.668	-1908	-238.859
-1671.43	-99.2516	1542.91	-1782.61	-203.271	1549.21	-1799.15	-11.5674	1503.85	-1859.15	-69.9304	1511.33	-1885.71	-66.8316	1387.41	-1988.75	-49.1724	1069.7	-1786.28	-106.094	1300.82	-1745.01	-122.238	1064.5	-2014.46	-148.669	1260.22	-1804.81	83.9386	1308.7	-1791.31	169.015	1088.88	-1787.16	184.89	972.636	-1750.42	194.171	827.526	-1596.23	108.569	732.349	-1661.41	235.762	682.707	-1622.34	180.846	678.723	-1907.81	-238.748
-1671.22	-99.2688	1542.9	-1782.35	-203.369	1549.13	-1798.92	-11.6011	1503.81	-1858.97	-70.0211	1511.31	-1885.69	-66.7534	1387.43	-1988.65	-49.0144	1069.71	-1786.27	-106.053	1300.69	-1745.04	-122.21	1064.36	-2014.31	-148.55	1260.26	-1804.6	83.9321	1308.58	-1791.09	169.054	1088.78	-1786.95	185	972.557	-1750.12	194.303	827.503	-1595.84	108.716	732.356	-1661.09	235.922	682.745	-1621.95	180.988	678.749	-1907.67	-238.683
-1670.77	-99.2889	1542.94	-1782	-203.405	1549.04	-1798.61	-11.6743	1503.74	-1858.69	-70.1066	1511.22	-1885.36	-66.705	1387.38	-1988.6	-48.876	1069.73	-1786.05	-106.04	1300.58	-1744.97	-122.1	1064.28	-2014.15	-148.472	1260.3	-1804.41	83.9487	1308.52	-1790.81	169.08	1088.7	-1786.78	185.115	972.555	-1749.83	194.436	827.464	-1595.52	108.866	732.37	-1660.71	236.107	682.783	-1621.6	181.106	678.73	-1907.51	-238.648
-1670.56	-99.2361	1542.94	-1781.59	-203.453	1548.97	-1798.33	-11.7259	1503.68	-1858.39	-70.1602	1511.12	-1885.07	-66.7015	1387.42	-1988.52	-48.724	1069.82	-1786.06	-106.027	1300.41	-1744.92	-121.997	1064.11	-2014	-148.412	1260.38	-1804.16	83.9334	1308.46	-1790.62	169.123	1088.65	-1786.54	185.24	972.496	-1749.58	194.599	827.466	-1595.19	108.985	732.38	-1660.4	236.267	682.791	-1621.23	181.289	678.738	-1907.19	-238.607
-1670.03	-99.2555	1542.92	-1781.27	-203.464	1548.94	-1798.09	-11.7675	1503.62	-1858.09	-70.2545	1511.06	-1884.77	-66.6553	1387.38	-1988.48	-48.6074	1069.94	-1785.75	-105.986	1300.35	-1745.05	-121.871	1064.02	-2013.79	-148.322	1260.45	-1803.91	83.9274	1308.4	-1790.44	169.152	1088.64	-1786.29	185.316	972.469	-1749.3	194.715	827.443	-1594.94	109.135	732.375	-1660.04	236.398	682.769	-1620.92	181.486	678.781	-1906.9	-238.596
-1669.69	-99.1434	1542.8	-1780.81	-203.44	1548.91	-1797.92	-11.8512	1503.59	-1857.79	-70.3891	1511	-1884.36	-66.6599	1387.38	-1988.42	-48.4729	1069.99	-1785.61	-105.971	1300.28	-1744.96	-121.771	1063.9	-2013.7	-148.286	1260.54	-1803.64	83.8926	1308.3	-1790.23	169.193	1088.59	-1786.08	185.434	972.471	-1749.03	194.847	827.418	-1594.6	109.305	732.387	-1659.73	236.571	682.78	-1620.65	181.72	678.808	-1906.68	-238.558
-1669.43	-99.0213	1542.7	-1780.32	-203.511	1548.86	-1798.41	-12.5774	1503.77	-1857.52	-70.5346	1510.96	-1884.09	-66.685	1387.36	-1988.41	-48.4006	1070.09	-1785.38	-105.97	1300.12	-1744.93	-121.619	1063.85	-2013.49	-148.237	1260.61	-1803.46	83.8783	1308.28	-1789.99	169.233	1088.58	-1785.9	185.549	972.441	-1748.81	194.987	827.4	-1594.38	109.436	732.37	-1659.43	236.778	682.78	-1620.34	181.907	678.784	-1906.45	-238.538
-1669.29	-98.7748	1542.59	-1779.78	-203.533	1548.81	-1798.39	-12.4373	1503.88	-1857.24	-70.7243	1510.93	-1883.79	-66.7202	1387.36	-1988.34	-48.3631	1070.15	-1785.01	-105.943	1299.96	-1745.08	-121.493	1063.68	-2013.27	-148.186	1260.65	-1803.26	83.8428	1308.19	-1789.82	169.243	1088.58	-1785.74	185.643	972.481	-1748.54	195.12	827.378	-1594.16	109.614	732.377	-1659.2	236.975	682.815	-1620.04	182.051	678.839	-1906.17	-238.52
-1668.97	-98.4606	1542.5	-1779.12	-203.611	1548.74	-1797.44	-12.0661	1503.46	-1857.05	-71.0211	1510.97	-1883.48	-66.7955	1387.29	-1988.3	-48.3409	1070.25	-1784.69	-105.947	1299.8	-1744.99	-121.429	1063.56	-2013.04	-148.144	1260.68	-1803.12	83.7945	1308.13	-1789.62	169.292	1088.58	-1785.61	185.75	972.446	-1748.31	195.308	827.407	-1593.95	109.815	732.353	-1658.91	237.18	682.843	-1619.89	182.25	678.857	-1905.92	-238.507
-1668.64	-98.0338	1542.38	-1778.34	-203.678	1548.66	-1797.47	-12.2031	1503.49	-1856.8	-71.4312	1510.99	-1883.22	-66.873	1387.27	-1988.28	-48.2948	1070.31	-1784.29	-105.91	1299.63	-1744.85	-121.253	1063.43	-2012.86	-148.127	1260.7	-1802.93	83.7584	1308.05	-1789.51	169.366	1088.57	-1785.33	185.828	972.442	-1748.08	195.478	827.392	-1593.71	109.983	732.321	-1658.68	237.405	682.899	-1619.59	182.396	678.844	-1905.7	-238.536
-1668.48	-97.5014	1542.2	-1777.38	-203.802	1548.53	-1798.02	-12.5952	1503.68	-1856.62	-71.94	1511.04	-1883.21	-66.9057	1387.36	-1988.17	-48.2337	1070.33	-1784.07	-105.958	1299.47	-1744.95	-121.162	1063.22	-2012.62	-148.131	1260.73	-1802.73	83.7263	1307.99	-1789.27	169.37	1088.54	-1785.11	185.893	972.419	-1747.87	195.638	827.403	-1593.55	110.18	732.325	-1658.43	237.655	682.95	-1619.36	182.682	678.863	-1905.48	-238.562
-1668.26	-96.8089	1542.03	-1776.4	-204	1548.41	-1798.73	-13.061	1503.9	-1856.54	-72.6048	1511.07	-1883.03	-67.0042	1387.33	-1988.04	-48.2065	1070.37	-1783.99	-105.965	1299.32	-1745.03	-121.035	1063.09	-2012.39	-148.139	1260.75	-1802.53	83.6564	1307.93	-1789.08	169.413	1088.53	-1784.83	185.981	972.406	-1747.63	195.798	827.408	-1593.37	110.371	732.262	-1658.24	237.888	683.026	-1619.18	182.86	678.857	-1905.26	-238.631
-1668.01	-96.3126	1541.95	-1775.28	-204.204	1548.26	-1799.07	-13.3451	1503.93	-1856.51	-73.4249	1511.11	-1882.82	-67.0769	1387.29	-1988.02	-48.1298	1070.45	-1783.9	-105.972	1299.18	-1745.01	-120.954	1062.95	-2012.16	-148.202	1260.76	-1802.31	83.644	1307.88	-1788.87	169.448	1088.52	-1784.65	186.081	972.396	-1747.45	195.985	827.414	-1593.16	110.506	732.26	-1658.04	238.088	683.062	-1619.07	183.027	678.875	-1905.02	-238.665
-1667.66	-95.2169	1541.87	-1774.05	-204.557	1548.08	-1799.61	-13.8046	1504.04	-1856.42	-74.3305	1511.08	-1882.62	-67.1653	1387.23	-1987.91	-48.0731	1070.48	-1783.66	-105.983	1298.99	-1745.01	-120.839	1062.71	-2011.93	-148.23	1260.75	-1802.08	83.6208	1307.85	-1788.71	169.469	1088.5	-1784.43	186.183	972.437	-1747.32	196.139	827.459	-1593	110.677	732.177	-1657.89	238.337	683.096	-1618.82	183.385	678.924	-1904.67	-238.755
-1667.56	-94.6183	1541.79	-1772.82	-204.875	1547.89	-1800.09	-14.1344	1504.07	-1856.37	-75.3904	1511.04	-1882.47	-67.242	1387.18	-1987.84	-47.9812	1070.48	-1783.48	-106.008	1298.84	-1745.04	-120.731	1062.57	-2011.72	-148.268	1260.75	-1801.96	83.5958	1307.82	-1788.6	169.506	1088.53	-1784.31	186.28	972.466	-1747.16	196.281	827.487	-1592.83	110.8	732.178	-1657.75	238.523	683.143	-1618.62	183.491	678.926	-1904.48	-238.76
-1667.26	-93.5154	1541.63	-1771.52	-205.166	1547.61	-1800.95	-14.7795	1504.24	-1856.35	-76.5502	1510.98	-1882.16	-67.3511	1387	-1987.78	-47.851	1070.47	-1783.28	-105.98	1298.67	-1745.07	-120.613	1062.4	-2011.56	-148.28	1260.71	-1801.82	83.5716	1307.77	-1788.45	169.539	1088.5	-1784.23	186.406	972.477	-1747.01	196.476	827.487	-1592.76	111.038	732.158	-1657.57	238.772	683.153	-1618.54	183.694	678.899	-1904.19	-238.805
-1667.3	-92.3067	1541.53	-1770.08	-205.598	1547.3	-1801.67	-15.2596	1504.32	-1856.41	-77.8066	1510.88	-1882.04	-67.4495	1386.92	-1987.69	-47.708	1070.48	-1783.34	-105.997	1298.35	-1745.05	-120.485	1062.25	-2011.36	-148.288	1260.67	-1801.69	83.5213	1307.7	-1788.29	169.566	1088.45	-1784.18	186.508	972.479	-1746.89	196.649	827.501	-1592.59	111.276	732.116	-1657.43	239.018	683.191	-1618.42	183.891	678.896	-1903.82	-238.879
-1667.35	-91.1729	1541.46	-1768.58	-205.752	1546.92	-1802.41	-15.7679	1504.34	-1856.43	-79.1705	1510.74	-1881.77	-67.5766	1386.76	-1987.66	-47.5992	1070.5	-1783.13	-105.999	1298.24	-1746.71	-120.335	1061.67	-2011.2	-148.309	1260.63	-1801.6	83.4658	1307.6	-1788.23	169.645	1088.43	-1784.05	186.602	972.429	-1746.79	196.811	827.454	-1592.53	111.518	732.091	-1657.32	239.274	683.207	-1618.22	184.144	678.864	-1903.67	-238.921
-1667.16	-89.8751	1541.36	-1767.01	-206.176	1546.43	-1803.4	-16.4283	1504.42	-1856.44	-80.5869	1510.56	-1881.67	-67.6989	1386.66	-1987.61	-47.4876	1070.43	-1783.16	-106.008	1297.97	-1747.41	-120.293	1061.28	-2011.02	-148.354	1260.54	-1801.41	83.4281	1307.48	-1788.1	169.683	1088.38	-1784.04	186.726	972.374	-1746.69	196.978	827.372	-1592.24	111.764	732.05	-1657.24	239.536	683.216	-1618.04	184.386	678.823	-1903.42	-238.95
-1666.96	-87.9514	1541.28	-1765.17	-206.412	1545.76	-1804.39	-17.0577	1504.48	-1856.47	-82.1249	1510.37	-1881.47	-67.8331	1386.48	-1987.6	-47.4216	1070.39	-1783.02	-106.025	1297.63	-1747.35	-120.222	1061.02	-2010.93	-148.424	1260.49	-1801.25	83.3596	1307.32	-1788.02	169.772	1088.24	-1783.99	186.866	972.261	-1746.52	197.14	827.262	-1592.11	112.163	731.952	-1657.15	239.834	683.173	-1617.93	184.72	678.747	-1903.27	-239.082
-1667.08	-86.4845	1541.2	-1763.56	-206.6	1545.23	-1805.5	-17.8605	1504.51	-1856.47	-83.705	1510.13	-1881.36	-67.9883	1386.32	-1987.56	-47.369	1070.32	-1782.86	-106.064	1297.46	-1747.24	-120.243	1060.76	-2010.79	-148.469	1260.44	-1801.15	83.2744	1307.16	-1787.94	169.82	1088.15	-1784	186.981	972.184	-1746.43	197.322	827.189	-1591.93	112.425	731.87	-1657.03	240.066	683.058	-1617.73	184.985	678.652	-1903.01	-239.156
-1667.22	-85.0267	1541.11	-1761.73	-206.69	1544.65	-1806.58	-18.6898	1504.52	-1856.45	-85.2943	1509.88	-1881.52	-68.0613	1386.19	-1987.57	-47.3691	1070.27	-1782.82	-106.021	1297.2	-1746.86	-120.238	1060.63	-2010.66	-148.536	1260.34	-1801.05	83.2042	1307.03	-1787.89	169.839	1088.04	-1783.69	187.062	972.007	-1746.32	197.494	827.07	-1591.76	112.671	731.758	-1656.86	240.317	682.962	-1617.56	185.265	678.595	-1902.7	-239.239
-1667.41	-83.3647	1540.99	-1757.43	-205.277	1543.52	-1807.69	-19.5156	1504.49	-1856.47	-86.9371	1509.59	-1881.44	-68.2552	1386	-1987.56	-47.4051	1070.19	-1782.7	-106.081	1296.94	-1746.9	-120.181	1060.3	-2010.52	-148.601	1260.23	-1800.92	83.1034	1306.82	-1787.83	169.886	1087.94	-1783.57	187.122	971.908	-1746.23	197.635	826.983	-1591.67	112.92	731.641	-1656.7	240.544	682.826	-1617.44	185.594	678.496	-1902.66	-239.376
-1664.58	-81.5763	1541.44	-1755.31	-205.48	1543.44	-1808.81	-20.3327	1504.42	-1856.46	-88.599	1509.31	-1881.17	-68.5193	1385.77	-1987.53	-47.445	1070.06	-1782.64	-106.128	1296.73	-1746.81	-120.152	1060.01	-2010.42	-148.723	1260.11	-1800.87	83.0127	1306.66	-1787.77	169.847	1087.8	-1783.52	187.205	971.778	-1746.13	197.802	826.871	-1591.57	113.187	731.473	-1656.56	240.814	682.749	-1617.34	185.877	678.413	-1902.51	-239.477
-1664.7	-79.9451	1541.35	-1753.23	-205.449	1542.83	-1809.99	-21.1767	1504.35	-1856.37	-90.2348	1508.95	-1881.13	-68.7221	1385.55	-1987.49	-47.5181	1069.93	-1782.54	-106.221	1296.44	-1746.82	-120.082	1059.72	-2010.18	-148.834	1259.93	-1800.8	82.8986	1306.42	-1787.62	169.826	1087.62	-1783.43	187.269	971.646	-1746.04	197.98	826.745	-1591.34	113.423	731.322	-1656.48	241.099	682.694	-1617.36	186.163	678.298	-1902.35	-239.619
-1665.14	-78.2456	1541.2	-1751.25	-205.24	1542.25	-1811.11	-21.9537	1504.16	-1856.34	-91.823	1508.58	-1881.09	-68.9399	1385.31	-1987.51	-47.6088	1069.79	-1782.31	-106.318	1296.09	-1746.82	-120.093	1059.45	-2010.11	-148.968	1259.75	-1800.75	82.7736	1306.23	-1787.62	169.775	1087.48	-1783.34	187.326	971.502	-1746	198.15	826.656	-1591.27	113.674	731.155	-1656.38	241.402	682.635	-1617.18	186.49	678.233	-1902.15	-239.746
-1665.71	-76.7313	1541.05	-1749.24	-204.985	1541.74	-1812.18	-22.8312	1503.9	-1856.23	-93.3886	1508.1	-1880.93	-69.1889	1384.98	-1987.51	-47.6978	1069.64	-1782.35	-106.395	1295.79	-1746.75	-120.055	1059.13	-2010	-149.123	1259.57	-1800.63	82.6403	1306	-1787.57	169.761	1087.3	-1783.19	187.345	971.332	-1745.88	198.322	826.549	-1591.2	113.877	730.992	-1656.3	241.676	682.588	-1617.09	186.776	678.092	-1902.07	-239.877
-1666.21	-75.0983	1540.92	-1747.35	-204.674	1541.21	-1813.54	-23.4729	1503.73	-1856.18	-94.8254	1507.67	-1880.79	-69.5051	1384.6	-1987.53	-47.7744	1069.46	-1782.16	-106.472	1295.48	-1746.69	-120.06	1058.82	-2009.89	-149.309	1259.39	-1800.62	82.5018	1305.78	-1787.51	169.684	1087.15	-1783.13	187.383	971.185	-1745.82	198.458	826.398	-1591.12	114.151	730.78	-1656.2	241.947	682.55	-1617.01	187.039	677.975	-1901.77	-240.099
-1666.52	-73.6058	1540.68	-1745.51	-204.312	1540.72	-1814.53	-24.2076	1503.35	-1856.05	-96.2276	1507.16	-1880.69	-69.8334	1384.33	-1987.58	-47.9042	1069.28	-1782.02	-106.587	1295.2	-1746.52	-120.013	1058.52	-2009.79	-149.532	1259.18	-1800.62	82.3571	1305.6	-1787.58	169.677	1086.96	-1783.19	187.444	971.032	-1745.72	198.631	826.231	-1591.03	114.433	730.594	-1656.16	242.222	682.474	-1616.95	187.309	677.823	-1901.6	-240.311
-1667.03	-72.1239	1540.56	-1743.75	-203.945	1540.24	-1815.42	-24.8855	1503.06	-1855.88	-97.5452	1506.62	-1880.82	-70.0424	1384.13	-1987.57	-47.9827	1069.04	-1782.19	-106.691	1294.79	-1746.51	-120.045	1058.24	-2009.72	-149.802	1259.01	-1800.59	82.2009	1305.36	-1787.54	169.597	1086.74	-1783.16	187.464	970.88	-1745.69	198.752	826.074	-1590.98	114.668	730.42	-1656.09	242.48	682.354	-1616.84	187.604	677.709	-1901.35	-240.582
-1667.59	-70.6893	1540.36	-1742.31	-203.544	1539.67	-1816.28	-25.5468	1502.69	-1855.74	-98.8056	1506.14	-1880.76	-70.368	1383.82	-1987.55	-48.0787	1068.81	-1781.96	-106.842	1294.46	-1746.24	-120.089	1057.91	-2009.52	-150.085	1258.74	-1800.54	82.0645	1305.15	-1787.57	169.595	1086.55	-1783.09	187.491	970.639	-1745.69	198.884	825.92	-1590.87	114.926	730.264	-1656.06	242.716	682.203	-1616.82	187.845	677.563	-1901.15	-240.81
-1667.81	-69.458	1540.16	-1740.62	-203.296	1539.34	-1817.1	-26.2152	1502.28	-1855.51	-99.9333	1505.7	-1880.77	-70.6559	1383.56	-1987.59	-48.2241	1068.6	-1781.74	-106.92	1294.24	-1745.97	-120.076	1057.66	-2009.31	-150.404	1258.49	-1800.48	81.9258	1304.92	-1787.53	169.485	1086.33	-1783.05	187.48	970.456	-1745.66	198.951	825.746	-1590.73	115.19	730.119	-1655.97	242.92	682.024	-1616.75	188.077	677.378	-1900.68	-241.112
-1668.21	-68.1821	1539.93	-1739.19	-202.888	1538.89	-1817.79	-26.7497	1502.03	-1855.41	-101.054	1505.3	-1880.7	-70.9515	1383.24	-1987.54	-48.3274	1068.37	-1781.65	-107.1	1293.95	-1745.71	-120.085	1057.47	-2009.17	-150.726	1258.27	-1800.45	81.795	1304.71	-1787.5	169.448	1086.11	-1783.08	187.542	970.264	-1745.6	199.078	825.556	-1590.62	115.459	729.935	-1655.99	243.12	681.874	-1616.58	188.318	677.192	-1900.41	-241.342
-1668.46	-67.4412	1539.73	-1738.11	-202.519	1538.37	-1818.46	-27.3387	1501.69	-1855.15	-102.058	1504.87	-1880.58	-71.2107	1382.89	-1987.55	-48.4273	1068.13	-1781.26	-107.173	1293.81	-1745.69	-120.155	1057.2	-2008.99	-151.018	1258.03	-1800.42	81.6873	1304.54	-1787.6	169.404	1085.93	-1783.14	187.536	970.098	-1745.61	199.126	825.402	-1590.48	115.618	729.817	-1656	243.274	681.722	-1616.64	188.461	677.066	-1900.3	-241.616
-1668.71	-66.4282	1539.49	-1736.69	-202.234	1538.16	-1819.09	-27.8654	1501.37	-1854.91	-102.981	1504.46	-1880.26	-71.6035	1382.49	-1987.55	-48.5752	1067.93	-1781.09	-107.27	1293.53	-1745.65	-120.224	1056.83	-2008.87	-151.302	1257.82	-1800.36	81.5549	1304.29	-1787.64	169.344	1085.75	-1783.15	187.537	969.915	-1745.6	199.168	825.187	-1590.31	115.854	729.703	-1655.98	243.435	681.562	-1616.54	188.622	676.873	-1899.97	-241.879
-1668.99	-65.4271	1539.27	-1735.62	-201.958	1537.83	-1819.59	-28.4002	1500.99	-1854.8	-103.813	1504.04	-1880.42	-71.8561	1382.26	-1987.48	-48.7079	1067.67	-1780.9	-107.391	1293.22	-1745.03	-120.262	1056.61	-2008.72	-151.588	1257.57	-1800.31	81.4273	1304.07	-1787.64	169.279	1085.51	-1783.22	187.54	969.718	-1745.56	199.208	824.996	-1590.13	116.061	729.564	-1655.97	243.607	681.423	-1616.46	188.853	676.745	-1899.66	-242.177
-1669.35	-64.2664	1538.98	-1734.71	-201.583	1537.23	-1820.05	-28.8144	1500.69	-1854.5	-104.573	1503.58	-1880.25	-72.1506	1381.96	-1987.36	-48.8503	1067.39	-1780.93	-107.598	1292.77	-1744.76	-120.449	1056.2	-2008.49	-151.892	1257.29	-1800.19	81.2704	1303.78	-1787.65	169.233	1085.29	-1783.11	187.541	969.465	-1745.48	199.271	824.765	-1589.89	116.344	729.379	-1655.93	243.718	681.261	-1616.34	189.021	676.564	-1899.42	-242.55
-1669.54	-63.7947	1538.79	-1734	-201.378	1537.12	-1820.4	-29.313	1500.25	-1854.3	-105.291	1503.2	-1880.13	-72.4474	1381.61	-1987.19	-49.0296	1067.06	-1780.58	-107.689	1292.56	-1744.59	-120.527	1056.01	-2008.18	-152.221	1256.97	-1800.08	81.151	1303.56	-1787.81	169.234	1085.11	-1783.22	187.529	969.27	-1745.47	199.273	824.55	-1589.7	116.502	729.264	-1655.94	243.833	681.094	-1616.22	189.125	676.431	-1899.04	-242.763
-1669.65	-63.0946	1538.57	-1732.77	-201.213	1536.5	-1820.6	-29.706	1499.92	-1854.05	-105.94	1502.77	-1879.83	-72.735	1381.26	-1986.94	-49.2493	1066.73	-1780.31	-107.852	1292.21	-1744.32	-120.708	1055.65	-2007.93	-152.501	1256.68	-1799.85	81.0103	1303.24	-1787.86	169.222	1084.88	-1783.18	187.531	969.011	-1745.34	199.311	824.294	-1589.51	116.721	729.129	-1655.85	243.946	680.916	-1616.08	189.31	676.26	-1898.73	-243.072
-1669.63	-62.492	1538.28	-1732.06	-201.04	1536.27	-1820.75	-30.1024	1499.54	-1853.69	-106.56	1502.34	-1879.48	-73.0507	1380.85	-1986.7	-49.4657	1066.43	-1780.06	-108.031	1291.87	-1744.13	-120.902	1055.29	-2007.7	-152.784	1256.4	-1799.61	80.8419	1302.91	-1787.88	169.219	1084.63	-1783.16	187.511	968.752	-1745.28	199.307	824.005	-1589.29	116.921	728.97	-1655.81	244.029	680.698	-1615.99	189.473	676.062	-1898.34	-243.374
-1669.69	-61.8059	1537.94	-1730.92	-200.858	1535.85	-1820.86	-30.4698	1499.18	-1853.36	-107.138	1501.93	-1879.08	-73.3707	1380.45	-1986.4	-49.6865	1066.1	-1779.83	-108.429	1291.35	-1743.61	-121.158	1055.02	-2007.45	-153.053	1256.12	-1799.21	80.584	1302.51	-1787.79	169.199	1084.27	-1783.02	187.497	968.37	-1745.15	199.32	823.732	-1588.95	117.131	728.756	-1655.6	244.077	680.379	-1615.62	189.588	675.761	-1897.69	-243.683
-1669.52	-61.3968	1537.62	-1730.14	-200.767	1535.52	-1820.9	-30.8448	1498.8	-1852.99	-107.662	1501.5	-1878.66	-73.6832	1379.96	-1985.99	-49.9487	1065.74	-1779.63	-108.645	1291	-1743.17	-121.446	1054.59	-2007.04	-153.364	1255.79	-1798.81	80.3654	1302.15	-1787.6	169.129	1083.92	-1782.9	187.474	968.02	-1745.02	199.289	823.387	-1588.59	117.318	728.605	-1655.45	244.12	680.065	-1615.43	189.734	675.516	-1897.28	-244.02
-1669.23	-61.1011	1537.27	-1729.29	-200.677	1535.17	-1820.83	-31.2267	1498.35	-1852.41	-108.19	1501.01	-1878.42	-74.0142	1379.61	-1985.61	-50.1465	1065.35	-1779.09	-108.942	1290.62	-1742.76	-121.814	1054.18	-2006.61	-153.709	1255.47	-1798.28	80.072	1301.74	-1787.47	169.061	1083.56	-1782.77	187.481	967.682	-1744.83	199.265	823.049	-1588.25	117.468	728.418	-1655.25	244.118	679.707	-1615.21	189.767	675.226	-1896.93	-244.365
-1669.02	-60.8092	1536.85	-1728.46	-200.67	1534.85	-1820.57	-31.6131	1497.86	-1851.95	-108.715	1500.58	-1877.88	-74.4146	1379.15	-1985.09	-50.4459	1065	-1778.71	-109.261	1290.17	-1742.59	-122.181	1053.65	-2006.16	-153.983	1255.14	-1797.76	79.7722	1301.34	-1787.24	168.92	1083.2	-1782.54	187.429	967.307	-1744.64	199.249	822.706	-1587.76	117.655	728.219	-1655.05	244.153	679.348	-1614.94	189.84	674.921	-1896.55	-244.779
-1668.57	-60.6177	1536.41	-1727.51	-200.725	1534.48	-1820.29	-32.0147	1497.35	-1851.4	-109.226	1500.09	-1877.15	-74.8619	1378.61	-1984.59	-50.6417	1064.6	-1778.04	-109.702	1289.73	-1742.4	-122.575	1053.11	-2005.55	-154.281	1254.73	-1797.06	79.4041	1300.86	-1786.87	168.768	1082.8	-1782.21	187.386	966.919	-1744.36	199.228	822.283	-1587.35	117.834	727.925	-1654.78	244.157	678.91	-1614.54	189.909	674.545	-1895.95	-245.238
-1668.12	-60.3903	1535.95	-1726.45	-200.796	1534.03	-1819.91	-32.4507	1496.83	-1850.63	-109.792	1499.57	-1876.3	-75.3396	1378.02	-1983.95	-50.8297	1064.18	-1777.26	-110.1	1289.18	-1741.94	-123.03	1052.55	-2004.82	-154.647	1254.23	-1796.3	79.0105	1300.41	-1786.58	168.606	1082.4	-1781.83	187.309	966.559	-1743.93	199.211	821.879	-1586.65	118.025	727.639	-1654.47	244.186	678.484	-1614.07	189.999	674.148	-1895.28	-245.751
-1667.57	-60.3018	1535.43	-1725.38	-200.944	1533.59	-1819.31	-33.0089	1496.15	-1849.86	-110.406	1498.98	-1875.53	-75.8066	1377.48	-1983.19	-50.9949	1063.74	-1776.2	-110.642	1288.62	-1741.28	-123.388	1051.94	-2004.07	-154.985	1253.79	-1795.4	78.5568	1299.87	-1786.16	168.43	1081.99	-1781.29	187.259	966.137	-1743.31	199.225	821.418	-1586.06	118.268	727.287	-1654.06	244.241	677.984	-1613.51	190.139	673.691	-1894.47	-246.231
-1666.78	-60.2293	1534.82	-1723.93	-201.077	1533.06	-1818.64	-33.5152	1495.47	-1848.87	-111.065	1498.33	-1874.43	-76.3897	1376.78	-1982.32	-51.1486	1063.25	-1775.4	-111.215	1287.93	-1740.46	-123.844	1051.18	-2003.17	-155.371	1253.26	-1794.33	78.0641	1299.3	-1785.45	168.136	1081.5	-1780.67	187.21	965.714	-1742.63	199.216	820.943	-1585.19	118.524	726.819	-1653.57	244.338	677.453	-1612.97	190.314	673.178	-1893.86	-246.807
-1665.91	-60.2352	1534.13	-1722.53	-201.31	1532.5	-1817.78	-34.171	1494.72	-1847.76	-111.771	1497.61	-1873.59	-76.9296	1376.16	-1981.51	-51.2669	1062.84	-1774.51	-111.819	1287.27	-1739.54	-124.267	1050.38	-2002.17	-155.834	1252.71	-1793.09	77.5614	1298.68	-1784.6	167.792	1080.94	-1779.81	187.153	965.221	-1741.75	199.279	820.381	-1584.28	118.836	726.27	-1652.94	244.47	676.902	-1612.29	190.546	672.562	-1892.61	-247.322
-1665.01	-60.2681	1533.64	-1721.37	-201.696	1532.14	-1816.81	-34.7969	1493.92	-1846.46	-112.525	1496.89	-1872.11	-77.551	1375.44	-1980.5	-51.4342	1062.38	-1773.19	-112.153	1286.81	-1738.37	-124.518	1049.89	-2001.04	-156.297	1252.12	-1791.85	77.0907	1298.15	-1783.8	167.572	1080.45	-1778.9	187.069	964.784	-1740.78	199.332	819.89	-1583.43	119.087	725.789	-1652.23	244.65	676.344	-1611.57	190.713	672.062	-1891.63	-247.831
-1663.71	-60.4431	1532.66	-1719.29	-201.953	1531.22	-1815.67	-35.5381	1493.19	-1845.03	-113.325	1496.11	-1870.75	-78.0852	1374.79	-1979.48	-51.5745	1061.89	-1771.78	-112.862	1285.87	-1737.36	-124.944	1048.62	-1999.8	-156.821	1251.57	-1790.11	76.4905	1297.32	-1782.36	167.163	1079.64	-1777.5	186.968	964.084	-1739.67	199.409	819.312	-1581.93	119.492	724.922	-1651.17	244.935	675.619	-1610.27	191.053	671.13	-1890.04	-248.45
-1662.27	-60.6809	1531.86	-1717.37	-202.359	1530.47	-1814.25	-36.2694	1492.3	-1843.45	-114.125	1495.33	-1869.14	-78.6359	1374.04	-1978.29	-51.806	1061.42	-1770.14	-113.495	1285	-1736.43	-125.338	1047.52	-1998.42	-157.335	1251.07	-1788.33	75.958	1296.61	-1781.19	166.896	1079.05	-1776.04	186.871	963.501	-1738.31	199.624	818.657	-1580.59	119.879	724.126	-1649.98	245.26	674.901	-1609.12	191.422	670.349	-1888.4	-248.955
-1660.6	-60.9959	1531.04	-1715.4	-202.87	1529.66	-1812.63	-36.9785	1491.47	-1841.6	-114.96	1494.5	-1867.34	-79.2455	1373.19	-1977.05	-52.0351	1060.97	-1768.96	-114.088	1284.15	-1734.84	-125.755	1046.6	-1996.73	-157.861	1250.5	-1786.32	75.4074	1295.81	-1779.67	166.516	1078.37	-1774.19	186.794	962.842	-1736.72	199.784	818.03	-1579	120.355	723.233	-1648.65	245.65	674.192	-1607.74	191.858	669.472	-1886.67	-249.573
-1658.72	-61.3682	1530.17	-1712.95	-203.433	1528.76	-1810.87	-37.7209	1490.69	-1839.53	-115.763	1493.61	-1865.4	-79.7959	1372.35	-1975.69	-52.2493	1060.49	-1766.61	-114.678	1283.46	-1733.15	-126.204	1045.6	-1994.95	-158.392	1249.95	-1784.25	74.8718	1295.06	-1777.69	166.053	1077.6	-1772.23	186.694	962.202	-1734.99	200.048	817.44	-1577.13	120.857	722.303	-1647.17	246.125	673.467	-1606.21	192.411	668.614	-1884.71	-250.075
-1656.66	-61.7687	1529.22	-1710.69	-203.871	1527.81	-1808.76	-38.4433	1489.75	-1837.26	-116.55	1492.65	-1863.25	-80.3159	1371.5	-1974.09	-52.4617	1059.99	-1764.51	-115.315	1282.52	-1731.6	-126.627	1044.48	-1993.12	-158.912	1249.48	-1781.94	74.303	1294.21	-1775.61	165.596	1076.87	-1770.08	186.656	961.602	-1733.05	200.339	816.848	-1575.23	121.408	721.281	-1645.53	246.69	672.749	-1604.47	192.971	667.633	-1882.53	-250.581
-1653.34	-61.7237	1528.95	-1708.31	-204.425	1526.99	-1806.45	-39.2127	1488.83	-1834.9	-117.321	1491.71	-1860.92	-80.8884	1370.61	-1972.4	-52.653	1059.49	-1762.34	-115.651	1281.92	-1729.92	-126.85	1043.79	-1990.87	-159.482	1248.89	-1779.56	73.8245	1293.47	-1773.61	165.343	1076.35	-1767.91	186.613	961.131	-1730.71	200.642	816.074	-1573.36	121.847	720.353	-1643.72	247.261	672.079	-1602.75	193.523	666.938	-1880.55	-251.131
-1650.52	-62.1115	1528.06	-1705.31	-205.098	1526.04	-1803.97	-39.8646	1487.9	-1832.24	-118.081	1490.72	-1858.32	-81.4574	1369.63	-1970.51	-52.7718	1059.04	-1759.21	-116.192	1281.07	-1727.89	-127.333	1042.61	-1988.48	-160.073	1248.28	-1776.83	73.3157	1292.61	-1770.9	164.909	1075.58	-1765.08	186.563	960.43	-1728.19	200.973	815.407	-1570.82	122.498	719.097	-1641.56	247.98	671.352	-1600.58	194.17	665.939	-1877.67	-251.608
-1648.87	-62.924	1526.5	-1702.11	-205.525	1524.88	-1801.19	-40.5086	1486.88	-1829.26	-118.79	1489.7	-1855.49	-82.0112	1368.73	-1968.46	-52.9191	1058.6	-1756.78	-116.816	1279.49	-1725.64	-127.878	1040.94	-1985.85	-160.684	1247.75	-1773.7	72.6977	1291.61	-1767.54	164.463	1074.53	-1761.81	186.528	959.591	-1725.43	201.333	814.699	-1568.21	123.245	717.746	-1639.03	248.805	670.451	-1598.2	194.987	664.537	-1874.39	-252.197
-1645.92	-63.2936	1525.55	-1698.72	-205.963	1523.95	-1798.15	-41.2447	1485.93	-1826.09	-119.493	1488.68	-1852.67	-82.5489	1367.92	-1966.01	-52.9851	1058.11	-1753.31	-117.305	1278.52	-1723.68	-128.188	1039.61	-1982.82	-161.241	1247.18	-1770.45	72.2108	1290.71	-1764.46	164.156	1073.82	-1758.64	186.592	958.943	-1722.32	201.783	813.933	-1565.27	123.954	716.465	-1636.33	249.612	669.677	-1595.28	195.871	663.652	-1871.05	-252.738
-1641.71	-63.1228	1525.29	-1695.41	-206.389	1523.26	-1794.91	-41.8064	1484.9	-1822.71	-120.175	1487.72	-1849.18	-83.1327	1367.03	-1963.47	-53.0773	1057.81	-1749.82	-117.668	1277.89	-1721.08	-128.317	1038.88	-1979.55	-161.843	1246.6	-1767.05	71.7746	1289.99	-1761.17	163.878	1073.25	-1755.25	186.582	958.44	-1719.19	202.295	813.378	-1562.64	124.54	715.31	-1633.46	250.409	668.946	-1592.64	196.594	662.867	-1867.71	-253.214
-1637.77	-63.4708	1524.16	-1691.37	-206.773	1522.19	-1791.38	-42.652	1483.84	-1819.24	-120.726	1486.84	-1845.58	-83.5263	1366.32	-1960.96	-52.7984	1057.58	-1746.9	-118.268	1276.47	-1718.22	-128.544	1037.18	-1976.32	-162.217	1246.28	-1763.33	71.4477	1289.21	-1757.29	163.641	1072.42	-1751.38	186.824	957.722	-1716.05	203.069	812.979	-1559.33	125.439	713.917	-1630.25	251.388	668.191	-1589.29	197.61	661.689	-1864.05	-253.558
-1634.41	-63.9043	1523.19	-1687.17	-207.118	1521.39	-1787.58	-42.9213	1483.11	-1815.05	-121.406	1485.88	-1841.67	-84.1925	1365.57	-1957.49	-53.0673	1057.17	-1742.71	-118.674	1275.65	-1715.18	-128.553	1035.96	-1972.26	-162.959	1245.76	-1758.94	70.8812	1288.4	-1753.15	163.346	1071.77	-1747.04	186.838	957.109	-1711.99	203.431	812.281	-1556.02	126.199	712.728	-1626.87	252.333	667.511	-1585.98	198.523	660.812	-1859.48	-254.049
-1630	-63.9662	1522.58	-1682.78	-207.394	1520.62	-1783.44	-43.4661	1482.33	-1810.8	-121.881	1485	-1837.39	-84.5977	1364.81	-1954.14	-53.1378	1057.04	-1738.92	-118.849	1274.65	-1711.94	-128.485	1034.81	-1968.1	-163.49	1245.4	-1754.62	70.5977	1287.77	-1748.92	163.178	1071.28	-1742.73	186.986	956.721	-1708.02	204.003	811.879	-1552.35	126.966	711.525	-1623.27	253.328	666.948	-1582.53	199.555	659.994	-1855.09	-254.491
-1625.31	-64.1206	1522.06	-1678.14	-207.626	1519.96	-1778.94	-43.7337	1481.54	-1806.17	-122.309	1484.24	-1832.93	-84.9142	1364.24	-1950.55	-53.1354	1056.92	-1734.08	-119.095	1274.1	-1707.93	-128.406	1033.77	-1963.61	-163.917	1245.06	-1749.94	70.3508	1287.18	-1744.3	163.009	1070.8	-1738.06	187.162	956.37	-1703.69	204.671	811.478	-1548.58	127.841	710.383	-1619.43	254.395	666.498	-1578.69	200.505	659.197	-1850.14	-254.696
-1620.98	-63.9019	1521.94	-1673.5	-208.02	1519.49	-1774.15	-44.0994	1480.91	-1801.38	-122.57	1483.54	-1828.11	-85.1435	1363.67	-1946.63	-53.1843	1056.94	-1729.59	-119.101	1273.53	-1703.57	-128.322	1033.32	-1958.84	-164.352	1244.85	-1745.21	70.2469	1286.79	-1739.71	162.977	1070.58	-1733.54	187.444	956.287	-1699.25	205.405	811.22	-1544.14	128.556	709.201	-1615.41	255.416	666.196	-1574.91	201.418	658.665	-1845.16	-254.857
-1616.02	-64.1926	1521.37	-1668.42	-207.859	1519	-1769.18	-44.1731	1480.34	-1796.28	-122.767	1482.92	-1823.06	-85.2077	1363.24	-1942.39	-53.1833	1057	-1723.89	-119.195	1273.2	-1699.45	-128.188	1032.34	-1953.77	-164.712	1244.75	-1739.88	70.0953	1286.28	-1734.67	163.007	1070.28	-1728.41	187.822	956.047	-1694.64	206.227	811.061	-1540.03	129.503	708.213	-1611.05	256.564	665.92	-1570.55	202.501	657.965	-1839.57	-254.94
-1610.51	-64.1831	1520.81	-1662.62	-207.814	1518.49	-1763.82	-44.3555	1479.87	-1790.79	-122.855	1482.37	-1817.49	-85.3342	1362.88	-1937.92	-53.1654	1057.24	-1718.94	-119.141	1272.09	-1694.54	-128.09	1031.18	-1948.44	-165.056	1244.75	-1734.35	70.1093	1285.84	-1728.99	163.086	1069.85	-1722.85	188.339	955.792	-1689.58	207.077	810.848	-1535.62	130.596	707.309	-1606.39	257.811	665.632	-1566.04	203.761	657.132	-1833.7	-255.035
-1604.86	-63.9869	1520.53	-1656.86	-207.62	1518.12	-1758.18	-44.1916	1479.46	-1785.11	-122.8	1481.95	-1811.81	-85.2938	1362.61	-1933.12	-53.1697	1057.52	-1713.14	-118.978	1271.75	-1689.82	-127.853	1030.4	-1942.68	-165.35	1244.84	-1728.55	70.1536	1285.43	-1723.43	163.375	1069.63	-1717.43	188.876	955.69	-1684.41	208.021	810.797	-1530.82	131.572	706.458	-1601.5	259.053	665.435	-1561.21	204.908	656.555	-1827.56	-254.988
-1599.17	-63.736	1520.6	-1650.92	-207.451	1518.11	-1752.28	-44.0994	1479.21	-1779.15	-122.698	1481.64	-1805.76	-85.1414	1362.48	-1928.01	-53.1303	1057.92	-1707.09	-118.782	1271.78	-1684.04	-127.705	1030.48	-1936.65	-165.591	1245.01	-1722.74	70.3204	1285.3	-1717.67	163.672	1069.64	-1711.79	189.422	955.776	-1678.9	209.042	810.687	-1525.73	132.467	705.674	-1596.41	260.287	665.325	-1556.28	205.87	656.272	-1821.25	-254.747
-1593	-63.3898	1520.44	-1644.78	-207.142	1518.04	-1746.11	-43.7507	1478.96	-1772.89	-122.47	1481.47	-1799.57	-84.961	1362.39	-1922.41	-53.0898	1058.32	-1701.23	-118.522	1271.44	-1678.87	-127.448	1030.01	-1930.38	-165.797	1245.25	-1716.69	70.5326	1285.16	-1711.65	164.188	1069.6	-1705.76	190.133	955.805	-1673.24	210.029	810.758	-1520.48	133.476	704.939	-1591	261.563	665.245	-1551	207.081	655.816	-1814.68	-254.57
-1586.33	-62.705	1520.27	-1637.9	-206.576	1517.94	-1739.61	-43.5097	1478.92	-1766.35	-122.151	1481.41	-1793.14	-84.6723	1362.46	-1916.77	-53.1082	1058.95	-1694.42	-118.008	1271.15	-1672.64	-127.108	1029.34	-1923.87	-166.002	1245.65	-1710.22	70.884	1284.95	-1705.25	164.843	1069.5	-1699.29	190.95	955.745	-1667.24	211.123	810.889	-1515.21	134.59	704.344	-1585.2	262.955	665.139	-1545.48	208.481	655.357	-1807.53	-254.359
-1579.68	-61.8801	1520.66	-1631.22	-206.028	1518.31	-1732.97	-43.0127	1478.96	-1759.52	-121.739	1481.51	-1786.38	-84.3434	1362.58	-1910.59	-53.0833	1059.55	-1687.91	-117.572	1271.38	-1666.27	-126.793	1029.6	-1916.94	-166.176	1246.04	-1703.89	71.2573	1285.07	-1698.91	165.475	1069.8	-1693.12	191.687	956.064	-1661.08	212.292	811.043	-1509.66	135.497	703.956	-1579.26	264.215	665.252	-1539.78	209.507	655.398	-1800.48	-253.998
-1572.62	-61.19	1520.6	-1623.87	-205.159	1518.46	-1726.04	-42.5627	1479.21	-1752.45	-121.261	1481.78	-1779.42	-83.9736	1362.8	-1904.33	-53.1359	1060.46	-1680.7	-116.948	1271.48	-1659.94	-126.118	1029.2	-1909.78	-166.328	1246.63	-1697.13	71.7534	1285.15	-1691.96	166.194	1069.92	-1686.23	192.621	956.244	-1654.77	213.436	811.467	-1503.78	136.584	703.546	-1573.01	265.664	665.445	-1533.59	210.893	655.176	-1792.85	-253.611
-1565.74	-60.2449	1520.95	-1615.34	-203.666	1519.07	-1718.85	-41.907	1479.52	-1745.15	-120.706	1482.2	-1772.24	-83.5141	1363.28	-1897.78	-53.1383	1061.4	-1673.55	-116.157	1271.83	-1652.82	-125.618	1029.5	-1902.34	-166.539	1247.36	-1690.35	72.3234	1285.45	-1685.34	167.063	1070.41	-1679.37	193.507	956.67	-1648.04	214.618	811.843	-1497.96	137.565	703.362	-1566.57	267.041	665.834	-1527.47	212.247	655.386	-1784.95	-253.368
-1558	-59.4993	1521.61	-1607.66	-202.894	1519.63	-1711.46	-41.3293	1480.13	-1737.65	-120.098	1482.84	-1764.75	-83.081	1363.88	-1891	-53.1282	1062.53	-1666.17	-115.62	1272.52	-1645.61	-125.01	1030.06	-1894.54	-166.792	1248.17	-1683.39	72.9326	1285.98	-1678.15	167.679	1071.03	-1672.65	194.305	957.388	-1641.4	215.831	812.493	-1491.91	138.348	703.432	-1559.97	268.339	666.461	-1521.15	213.335	655.909	-1776.77	-252.89
-1551.17	-58.6571	1522.19	-1600.52	-202.447	1520.53	-1703.93	-40.5579	1480.85	-1729.87	-119.446	1483.65	-1757.27	-82.5258	1364.78	-1884	-53.1212	1063.9	-1658.15	-114.806	1273.21	-1637.82	-124.14	1030.69	-1886.49	-167.073	1249.18	-1676.35	73.6916	1286.75	-1671.14	168.61	1071.79	-1665.55	195.193	958.088	-1634.5	216.945	813.295	-1484.95	138.586	704.112	-1553.23	269.722	667.292	-1514.5	214.555	656.432	-1768.39	-252.416
-1544.05	-57.2317	1522.9	-1592.4	-201.572	1521.56	-1696.1	-39.8638	1481.84	-1721.92	-118.763	1484.69	-1749.38	-81.8853	1365.79	-1876.8	-53.0591	1065.39	-1650.79	-113.611	1273.84	-1630.12	-122.569	1031.03	-1878.23	-167.357	1250.44	-1668.87	74.5813	1287.61	-1663.51	169.485	1072.54	-1658.32	196.24	958.942	-1627.66	218.103	814.257	-1479.03	140.424	703.973	-1546.28	271.228	668.214	-1507.86	216.16	657.088	-1759.44	-251.756
-1535.93	-56.1541	1523.95	-1583.44	-199.916	1522.73	-1688.09	-39.0123	1482.96	-1713.79	-117.986	1485.87	-1741.27	-81.1136	1366.97	-1869.47	-52.9019	1067.09	-1642.28	-112.47	1275	-1622.17	-121.196	1031.96	-1869.57	-167.612	1251.75	-1661.3	75.5382	1288.78	-1656.31	170.515	1073.72	-1651.08	197.106	960.047	-1620.69	219.18	815.377	-1472.35	141.464	704.633	-1539.36	272.527	669.417	-1501.1	217.427	658.131	-1750.24	-251.066
-1526.48	-54.7463	1525.64	-1574.62	-198.524	1524.1	-1679.89	-38.2093	1484.37	-1705.39	-117.201	1487.24	-1733.01	-80.3146	1368.45	-1861.96	-52.6334	1068.94	-1634.1	-111.415	1276.21	-1614.29	-119.434	1033.05	-1860.9	-167.716	1253.3	-1653.46	76.5766	1290.17	-1648.8	171.468	1075.08	-1643.96	198.069	961.393	-1613.64	220.177	816.704	-1465.7	142.562	705.626	-1532.43	273.812	670.792	-1494.22	218.706	659.43	-1740.89	-250.297
-1517.85	-53.5897	1527.29	-1565.91	-197.494	1525.59	-1671.47	-37.2536	1486.01	-1696.89	-116.312	1488.85	-1724.63	-79.4292	1370.18	-1854.32	-52.2679	1071.05	-1625.78	-110.035	1277.73	-1605.98	-117.46	1034.47	-1851.93	-167.761	1254.97	-1645.66	77.7479	1291.92	-1641.29	172.464	1076.66	-1636.76	198.989	962.936	-1606.73	221.191	818.25	-1458.63	143.68	706.895	-1525.59	275.013	672.382	-1487.4	219.955	660.91	-1731.35	-249.23
-1509.21	-52.6017	1529.13	-1556.81	-197.339	1527.37	-1663.15	-36.1281	1487.99	-1687.56	-115.741	1490.45	-1715.56	-78.6991	1372.01	-1846.03	-52.1014	1073.1	-1616.92	-108.641	1279.56	-1597.8	-115.065	1036.19	-1842.63	-167.756	1256.71	-1637.07	78.8014	1293.66	-1633.33	173.311	1078.35	-1628.97	199.753	964.444	-1599.99	222.116	820.041	-1451.88	145.024	708.511	-1518.77	276.078	674.106	-1480.5	221.185	662.619	-1721.45	-248.269
-1500.76	-51.3909	1531.16	-1549.16	-196.457	1529.05	-1654.19	-35.274	1490.04	-1679.48	-114.364	1492.68	-1707.29	-77.4443	1374.26	-1838.74	-51.2394	1075.79	-1608.72	-107.03	1281.46	-1589.09	-112.554	1038.15	-1834.04	-167.264	1258.87	-1629.68	80.4012	1296	-1626.13	174.603	1080.54	-1622.37	200.967	966.779	-1592.74	222.949	821.9	-1444.44	146.072	710.385	-1512.04	277.086	675.931	-1473.45	222.286	664.548	-1712.57	-246.933
-1491.91	-50.1649	1533.3	-1539.34	-194.267	1531.06	-1645.42	-34.2147	1492.3	-1670.59	-113.345	1494.82	-1698.68	-76.4418	1376.65	-1830.96	-50.6075	1078.38	-1599.58	-105.366	1283.73	-1580.53	-109.81	1040.35	-1825.07	-166.862	1261.04	-1621.73	81.8178	1298.4	-1618.34	175.807	1082.79	-1615.1	202.004	968.984	-1585.62	223.771	823.971	-1437.09	147.39	712.581	-1505.34	277.914	677.917	-1466.57	223.367	666.706	-1703.06	-245.772
-1483.05	-49.0107	1535.49	-1530.3	-192.908	1533.11	-1636.66	-33.0577	1494.58	-1661.77	-112.257	1497.05	-1689.9	-75.3348	1379.14	-1823.2	-49.889	1081.13	-1591.3	-103.708	1285.94	-1571.92	-107.026	1042.78	-1816.03	-166.383	1263.3	-1613.74	83.2907	1301	-1610.73	177.173	1085.25	-1607.71	203.023	971.368	-1578.63	224.642	826.284	-1429.76	148.661	715.097	-1498.73	278.717	680.021	-1459.57	224.305	669.017	-1693.53	-244.441
-1474.37	-47.6783	1537.53	-1521.41	-191.851	1535.02	-1627.96	-31.8982	1496.81	-1652.95	-111.138	1499.22	-1681.12	-74.2181	1381.65	-1815.65	-48.9778	1083.87	-1582.77	-101.97	1288.21	-1563.19	-104.24	1045.31	-1807.32	-165.87	1265.72	-1605.94	84.807	1303.71	-1602.9	178.494	1087.85	-1600.48	204.204	973.903	-1571.53	225.506	828.75	-1422.22	149.862	717.799	-1491.92	279.4	682.311	-1452.57	225.313	671.526	-1684.11	-243.104
-1465.75	-46.3039	1539.43	-1512.53	-190.495	1536.79	-1619.37	-30.7467	1498.87	-1644.24	-109.999	1501.24	-1672.6	-73.0623	1384.1	-1808.17	-48.0619	1086.5	-1574.43	-100.272	1290.52	-1554.61	-101.447	1047.92	-1798.55	-165.298	1268.09	-1598.09	86.3594	1306.37	-1595.39	179.949	1090.6	-1593.22	205.433	976.599	-1564.44	226.449	831.342	-1414.56	151.086	720.742	-1484.94	280.186	684.764	-1445.23	226.191	674.113	-1674.8	-241.601
-1456.96	-44.8938	1541.05	-1503.62	-188.95	1538.31	-1610.94	-29.459	1500.83	-1635.71	-108.772	1503.13	-1664.21	-71.867	1386.34	-1800.84	-47.1581	1088.97	-1566.2	-98.48	1292.68	-1546.53	-98.7538	1050.63	-1790.1	-164.717	1270.41	-1590.56	87.8685	1309.02	-1587.78	181.514	1093.41	-1586.02	206.706	979.307	-1557.02	227.472	833.836	-1406.93	152.289	723.742	-1477.77	280.945	687.313	-1437.75	226.991	676.702	-1665.48	-240.098
-1448.88	-43.3774	1542.61	-1495.17	-187.623	1539.88	-1602.67	-28.1309	1502.67	-1627.3	-107.435	1504.97	-1656.15	-70.5975	1388.35	-1793.6	-46.4162	1091.28	-1558.21	-96.8547	1294.55	-1538.6	-96.4056	1052.85	-1781.79	-164.009	1272.62	-1583.06	89.3445	1311.49	-1580.29	183.248	1096.11	-1578.9	208.167	981.849	-1549.73	228.682	836.398	-1399.04	153.387	726.812	-1470.38	281.799	689.935	-1430.08	227.76	679.299	-1656.76	-238.594
-1440.62	-41.9113	1544.06	-1486.81	-186.213	1541.28	-1594.48	-26.7901	1504.42	-1619.04	-106.132	1506.72	-1648.32	-69.3281	1390.15	-1786.46	-45.7536	1093.39	-1550.13	-95.2694	1296.33	-1530.64	-94.2014	1055.04	-1773.82	-163.26	1274.81	-1575.56	90.7453	1313.7	-1572.8	185.092	1098.65	-1571.88	209.726	984.317	-1542.28	229.938	838.789	-1391.05	154.487	729.84	-1462.54	282.651	692.514	-1422.02	228.438	681.884	-1648.08	-236.977
-1432.47	-40.3526	1545.41	-1478.43	-184.744	1542.62	-1586.49	-25.4326	1506.1	-1610.89	-104.811	1508.39	-1640.62	-68.1245	1391.75	-1779.44	-45.1498	1095.33	-1542.29	-93.9487	1297.95	-1523.16	-92.3729	1056.93	-1766.15	-162.327	1276.93	-1568.25	92.1074	1315.66	-1565.34	186.974	1100.98	-1564.92	211.47	986.546	-1534.78	231.412	841.068	-1383	155.415	732.809	-1454.37	283.583	695.075	-1413.82	229.138	684.44	-1639.74	-235.581
-1424.55	-38.8441	1546.66	-1470.33	-183.298	1543.99	-1578.57	-24.0983	1507.63	-1603.01	-103.485	1510.02	-1632.89	-66.8713	1393.22	-1772.32	-44.5864	1097.04	-1534.8	-92.6522	1299.47	-1515.8	-90.9064	1058.63	-1758.46	-161.392	1278.91	-1560.69	93.3338	1317.32	-1558.02	189.005	1103.1	-1558.04	213.406	988.616	-1527.04	232.937	843.124	-1374.86	156.238	735.851	-1445.79	284.486	697.461	-1405.25	229.805	686.997	-1632.07	-234.275
-1416.67	-37.363	1547.89	-1462.36	-181.886	1545.3	-1570.72	-22.7885	1509.06	-1595.12	-102.191	1511.5	-1625.23	-65.6751	1394.74	-1765.34	-43.9973	1098.57	-1526.67	-91.626	1301.1	-1508.55	-89.9111	1060.17	-1751.12	-160.451	1280.82	-1553.07	94.4067	1318.77	-1550.91	191.049	1105.07	-1551.21	215.409	990.444	-1519.28	234.589	845.027	-1366.71	156.904	738.834	-1436.77	285.426	699.746	-1396.51	230.482	689.544	-1624.22	-233.03
-1409.02	-35.9979	1548.99	-1454.5	-180.518	1546.58	-1563.16	-21.4971	1510.36	-1587.39	-100.949	1512.9	-1617.59	-64.6186	1396.13	-1758.49	-43.4133	1099.93	-1519.5	-90.6501	1302.45	-1501.43	-89.4369	1061.52	-1743.9	-159.376	1282.62	-1545.28	95.3352	1319.88	-1543.71	193.073	1106.78	-1544.32	217.561	992.077	-1511.5	236.345	846.815	-1358.65	157.453	741.824	-1427.49	286.405	701.871	-1387.48	231.119	692.093	-1616.91	-231.944
-1401.47	-34.5986	1550.09	-1446.79	-179.237	1547.85	-1555.57	-20.4502	1511.46	-1579.86	-99.8293	1514.17	-1609.95	-63.6035	1397.36	-1751.49	-42.784	1101.04	-1511.82	-90.0978	1303.71	-1494.68	-89.4357	1062.74	-1736.78	-158.28	1284.29	-1537.3	96.0382	1320.78	-1536.52	194.982	1108.35	-1537.62	219.748	993.595	-1503.61	238.168	848.39	-1350.62	157.978	744.732	-1418.05	287.353	703.946	-1378.37	231.864	694.711	-1609.77	-231.033
-1394.01	-33.3215	1551.08	-1439.26	-178.044	1549.06	-1548.17	-19.456	1512.33	-1572.34	-98.8793	1515.16	-1602.41	-62.7751	1398.53	-1744.63	-42.0336	1102	-1503.94	-89.6241	1304.98	-1488	-89.9514	1063.96	-1729.75	-157.206	1285.86	-1529.3	96.5745	1321.48	-1529.35	196.751	1109.71	-1530.75	222.074	994.91	-1495.67	240.031	849.893	-1342.61	158.477	747.664	-1408.42	288.269	705.961	-1369.33	232.575	697.377	-1602.68	-230.27
-1386.8	-32.1748	1551.92	-1431.77	-176.968	1550.17	-1540.9	-18.6372	1512.99	-1564.92	-98.0471	1515.9	-1594.78	-62.0199	1399.51	-1737.59	-41.2514	1102.69	-1496.8	-89.3253	1305.95	-1481.36	-90.7769	1064.97	-1722.77	-156.133	1287.22	-1521.05	96.9261	1321.87	-1522.38	198.447	1110.98	-1524.07	224.335	996.219	-1487.76	241.892	851.277	-1334.73	158.997	750.627	-1398.87	289.23	707.949	-1360.07	233.296	700.018	-1596.08	-229.569
-1379.88	-31.133	1552.63	-1424.41	-175.944	1551.05	-1533.78	-17.9039	1513.46	-1557.72	-97.3367	1516.47	-1587.38	-61.3189	1400.32	-1730.61	-40.4468	1103.2	-1489.97	-89.2056	1306.67	-1474.54	-91.8663	1065.93	-1715.91	-155.081	1288.38	-1512.77	97.0758	1322.11	-1515.12	199.823	1112.07	-1517.36	226.52	997.44	-1479.97	243.715	852.638	-1326.65	159.495	753.521	-1389.39	290.197	710.007	-1350.89	234.026	702.643	-1589.37	-228.956
-1372.84	-30.2821	1553.1	-1417.25	-175.174	1551.73	-1526.78	-17.2545	1513.75	-1550.52	-96.7478	1516.84	-1580.2	-60.6747	1401.01	-1723.51	-39.664	1103.39	-1482.76	-89.212	1307.37	-1468.02	-93.1873	1066.67	-1709.4	-154.036	1289.42	-1504.5	97.1328	1322.18	-1507.97	201.039	1113.03	-1510.62	228.609	998.532	-1472.1	245.569	853.868	-1318.64	160.053	756.368	-1379.86	291.231	712.005	-1341.75	234.851	705.243	-1583.1	-228.363
-1365.87	-29.5596	1553.41	-1410.24	-174.51	1552.19	-1519.77	-16.7869	1513.92	-1543.55	-96.2237	1517.13	-1573.15	-60.0739	1401.52	-1716.39	-38.9821	1103.39	-1475.71	-89.2949	1307.95	-1461.1	-94.6548	1067.33	-1702.84	-153.217	1290.16	-1496.33	96.9912	1322.08	-1500.7	201.956	1113.88	-1503.8	230.483	999.528	-1464.37	247.291	855.003	-1310.71	160.763	759.08	-1370.48	292.326	713.986	-1333.16	235.642	707.699	-1576.86	-227.821
-1359.14	-29.0006	1553.5	-1403.34	-173.909	1552.49	-1513.01	-16.3499	1514.04	-1536.69	-95.8611	1517.29	-1566.31	-59.5628	1401.74	-1709.27	-38.4784	1103.17	-1469.04	-89.4619	1308.29	-1454.09	-96.053	1067.99	-1696.51	-152.514	1290.68	-1488.56	96.8373	1321.98	-1493.53	202.771	1114.56	-1496.97	232.244	1000.49	-1456.72	248.943	856.174	-1302.78	161.564	761.573	-1361.37	293.485	715.888	-1324.54	236.572	709.893	-1570.54	-227.432
-1352.43	-28.4971	1553.47	-1396.63	-173.486	1552.54	-1506.45	-15.9464	1514.05	-1530.07	-95.486	1517.42	-1559.73	-59.1651	1401.86	-1701.96	-38.215	1102.65	-1462.55	-89.5018	1308.44	-1447.37	-97.465	1068.48	-1690.04	-152.007	1290.79	-1480.98	96.5867	1321.72	-1486.24	203.352	1115.1	-1490.2	233.779	1001.35	-1449.15	250.519	857.185	-1294.77	162.548	763.854	-1352.46	294.689	717.648	-1315.78	237.747	711.974	-1564.44	-227.073
-1346.17	-28.1685	1553.24	-1390.04	-173.072	1552.52	-1499.92	-15.6931	1513.93	-1523.55	-95.2283	1517.41	-1553.4	-58.8933	1401.9	-1694.61	-38.216	1101.81	-1456.04	-89.5337	1308.67	-1440.05	-98.7702	1069	-1683.77	-151.788	1290.58	-1473.92	96.4183	1321.52	-1479.15	204.011	1115.54	-1483.21	235.041	1002.03	-1441.54	251.949	858.066	-1286.73	163.73	765.897	-1343.78	295.987	719.198	-1307.2	238.998	713.874	-1558.02	-226.976
-1339.7	-27.8561	1552.95	-1383.63	-172.877	1552.39	-1493.61	-15.521	1513.83	-1517.23	-95.0382	1517.38	-1547.18	-58.8006	1401.76	-1687.08	-38.5404	1100.64	-1449.33	-89.6378	1309	-1432.64	-99.9402	1069.44	-1677.29	-151.87	1289.94	-1467.31	96.2249	1321.26	-1471.82	204.399	1115.86	-1476.19	236.082	1002.58	-1433.95	253.269	858.807	-1278.61	165.051	767.639	-1335.32	297.262	720.54	-1298.65	240.337	715.453	-1551.69	-227.023
-1333.44	-27.6304	1552.7	-1377.43	-172.692	1552.19	-1487.58	-15.3619	1513.77	-1511.12	-94.9069	1517.4	-1541.47	-58.9235	1401.57	-1679.32	-39.2147	1099.15	-1442.81	-89.5139	1309.08	-1424.87	-100.822	1070.01	-1670.86	-152.207	1288.97	-1461.32	96.111	1321.08	-1464.71	204.861	1116.08	-1469.13	236.837	1002.95	-1426.48	254.343	859.475	-1270.21	166.504	769.106	-1327.05	298.549	721.651	-1290.18	241.783	716.729	-1545.43	-227.241
-1327.03	-27.2977	1552.46	-1371.35	-172.505	1552	-1481.71	-15.3491	1513.7	-1505.41	-94.9012	1517.41	-1536.06	-59.2196	1401.18	-1671.28	-40.1286	1097.18	-1437.07	-89.4477	1308.99	-1417.2	-101.414	1070.51	-1664.38	-152.817	1287.52	-1456.3	95.9748	1320.89	-1457.98	205.205	1116.16	-1462.2	237.352	1003.12	-1418.68	255.217	859.741	-1261.58	168.098	770.318	-1318.95	299.801	722.531	-1282.28	243.246	717.597	-1539.06	-227.606
-1321.35	-27.1208	1552.11	-1365.63	-172.339	1551.79	-1476.23	-15.2893	1513.54	-1499.71	-94.8661	1517.27	-1530.66	-59.7733	1400.65	-1663.45	-41.5554	1095.15	-1430.54	-89.4356	1309.14	-1408.71	-101.698	1071.19	-1657.52	-153.658	1285.69	-1451.26	95.9507	1320.76	-1451.2	205.399	1116.26	-1454.93	237.645	1003.14	-1410.79	255.838	859.876	-1252.93	169.822	771.329	-1310.9	301.052	723.15	-1273.95	244.749	718.328	-1532.83	-228.264
-1315.85	-26.8231	1551.79	-1359.99	-172.151	1551.58	-1470.7	-15.3274	1513.21	-1494.27	-94.934	1517.02	-1525.35	-60.481	1400.03	-1655.39	-43.4196	1092.84	-1424.11	-89.2259	1309.13	-1399.93	-101.567	1071.85	-1650.63	-154.774	1283.57	-1446.65	96.0599	1320.66	-1445.13	205.651	1116.2	-1447.66	237.649	1002.95	-1403.05	256.309	859.974	-1243.88	171.62	772.162	-1303.05	302.179	723.592	-1265.26	246.265	719.027	-1526.3	-229.167
-1310.64	-26.5264	1551.61	-1354.5	-171.883	1551.47	-1465.43	-15.2857	1512.74	-1488.88	-94.9361	1516.57	-1519.91	-61.3095	1399.18	-1647.34	-45.8262	1090.39	-1418.09	-89.0092	1308.78	-1390.89	-100.842	1072.57	-1643.45	-156.089	1281.07	-1441.97	96.2643	1320.54	-1439.43	205.77	1115.98	-1440.51	237.512	1002.62	-1395.17	256.564	859.847	-1234.69	173.516	772.797	-1295.2	303.253	723.838	-1255.47	248.141	719.665	-1519.67	-230.147
-1305.53	-26.232	1551.38	-1349.22	-171.62	1551.32	-1460.29	-15.3499	1512.12	-1483.63	-95.0074	1515.96	-1514.4	-62.2663	1398.18	-1639.47	-48.6981	1087.9	-1411.7	-88.7752	1308.61	-1381.95	-99.5193	1073.28	-1636.03	-157.674	1278.34	-1438.01	96.5247	1320.55	-1434.21	205.821	1115.68	-1433.21	237.103	1002.01	-1387.32	256.568	859.648	-1225.18	175.341	773.322	-1287.43	304.252	724	-1246.92	249.695	719.944	-1512.82	-231.348
-1301.08	-25.9469	1551.08	-1343.97	-171.325	1551.01	-1455.2	-15.2994	1511.3	-1477.98	-94.9681	1515.1	-1508.3	-63.2526	1397.08	-1631.78	-52.2497	1085.58	-1405.33	-88.1404	1308.26	-1372.63	-97.4991	1074.09	-1628.22	-159.695	1275.48	-1434.07	97.0838	1320.5	-1428.56	205.683	1115.12	-1425.82	236.489	1001.32	-1379.23	256.435	859.265	-1215.64	177.101	773.706	-1279.54	305.254	724.017	-1238.95	251.042	719.885	-1505.45	-232.768
-1296.22	-25.5657	1550.88	-1338.69	-171.104	1550.63	-1449.99	-15.3497	1510.52	-1472.69	-94.9793	1514.16	-1502.9	-64.3648	1396.09	-1623.92	-56.4444	1083.22	-1399.07	-87.3408	1308.05	-1363.32	-94.7862	1074.94	-1620.09	-162.021	1272.49	-1430.89	97.6949	1320.42	-1423.36	205.254	1114.24	-1418.47	235.598	1000.38	-1371.08	255.998	858.666	-1205.76	178.589	774.022	-1271.81	306.099	723.961	-1230.58	252.354	719.713	-1497.2	-234.142
-1291.57	-25.0907	1550.77	-1333.74	-170.767	1550.32	-1444.77	-15.2631	1509.82	-1467.37	-94.8621	1513.26	-1497.69	-65.6113	1395.24	-1615.79	-61.288	1080.92	-1393.43	-85.9625	1307.84	-1353.71	-91.2167	1075.96	-1611.61	-164.767	1269.56	-1428.05	98.4375	1320.32	-1418.73	204.874	1113.27	-1411.17	234.627	999.285	-1362.88	255.384	857.906	-1196.34	180.045	774.349	-1264.21	306.861	723.933	-1222.38	253.696	719.622	-1488.68	-235.752
-1286	-24.8525	1550.63	-1327.97	-170.412	1549.42	-1439.6	-14.8435	1509.43	-1461.98	-94.6081	1512.44	-1492.1	-66.9363	1394.38	-1607.17	-66.9086	1078.57	-1386.11	-84.4932	1307.69	-1344.58	-86.7035	1076.63	-1602.83	-167.913	1266.75	-1425.88	99.2681	1320.07	-1413.55	204.128	1111.84	-1403.7	233.367	997.938	-1354.77	254.439	857.067	-1185.77	181.957	774.03	-1256.1	307.257	723.453	-1213.44	254.558	719.095	-1479.26	-237.265
-1280.61	-24.4979	1550.45	-1322.66	-170.065	1548.51	-1434.1	-14.4209	1508.99	-1456.47	-94.1381	1511.65	-1486.65	-68.5132	1393.53	-1598.05	-73.1546	1076.05	-1379.88	-82.7969	1307.31	-1335.2	-81.7269	1077.61	-1593.69	-171.445	1263.87	-1424.55	100.072	1319.7	-1408.44	203.444	1110.3	-1396.19	231.947	996.548	-1346.48	253.311	856.036	-1176.11	183.299	773.757	-1248.19	307.49	722.943	-1204.77	255.409	718.755	-1469.74	-238.806
-1275.16	-24.0439	1550.07	-1317.12	-169.597	1547.4	-1428.68	-13.7915	1508.54	-1450.98	-93.5024	1510.75	-1480.54	-70.3733	1392.36	-1588.46	-79.9302	1073.32	-1373.87	-81.0514	1306.64	-1325.46	-76.3255	1078.81	-1583.93	-175.175	1260.77	-1423.98	100.535	1319.1	-1403.47	202.691	1108.67	-1388.61	230.308	994.998	-1338.13	251.885	854.917	-1166.16	184.507	773.489	-1240.17	307.469	722.237	-1196.1	256.158	718.437	-1459.28	-240.316
-1269.66	-23.4661	1549.34	-1311.54	-168.975	1546.21	-1423.2	-13.0657	1507.65	-1445.4	-92.8006	1509.61	-1474.28	-72.3449	1390.89	-1578.11	-87.0757	1070.37	-1366.61	-79.5108	1305.61	-1315.81	-70.8973	1080	-1573.78	-179.177	1257.47	-1424.1	100.593	1318.15	-1398.65	201.882	1107.07	-1381.06	228.311	993.499	-1329.89	250.314	853.909	-1156.63	185.475	773.305	-1231.97	307.252	721.526	-1187.2	256.656	718.209	-1448.26	-241.754
-1264.31	-22.5981	1548.38	-1306	-168.307	1545.07	-1417.44	-12.5363	1506.26	-1439.61	-92.1737	1508.1	-1467.97	-74.5406	1389.04	-1567.09	-94.4725	1067.19	-1359.05	-78.1624	1304.19	-1305.97	-65.5269	1081.29	-1562.85	-183.469	1254.04	-1424.6	100.178	1316.72	-1393.7	200.689	1105.39	-1373.66	226.111	991.995	-1321.7	248.607	853.069	-1146.81	186.138	773.461	-1223.6	306.849	720.899	-1178.02	256.933	718.257	-1436.42	-243.06
-1258.36	-21.8415	1547.22	-1299.83	-167.471	1543.63	-1411.65	-11.9671	1504.49	-1433.6	-91.5822	1506.17	-1461.13	-76.7647	1386.7	-1555.35	-101.883	1063.85	-1351.6	-76.6475	1302.52	-1296.84	-60.511	1082.22	-1551.43	-187.998	1250.63	-1425.28	99.3367	1314.91	-1389.31	199.702	1103.71	-1366.51	223.798	990.415	-1313.47	246.888	852.295	-1138.21	186.782	773.789	-1215.11	306.267	720.673	-1168.84	257.187	718.573	-1424.52	-244.097
-1252.62	-20.8591	1546.17	-1293.58	-166.541	1542.21	-1405.38	-11.5308	1502.31	-1427.16	-91.0667	1503.77	-1453.77	-79.063	1383.88	-1543.15	-109.324	1060.45	-1343.71	-75.3715	1300.23	-1287.72	-56.0451	1082.48	-1539.49	-192.624	1247.27	-1425.66	98.0351	1312.6	-1385.06	198.396	1101.94	-1359.88	221.467	988.884	-1305.44	245.107	851.634	-1128.76	186.987	774.637	-1206.54	305.703	721.021	-1159.8	257.084	719.242	-1412.07	-244.899
-1246.35	-19.9394	1545.08	-1286.95	-165.675	1540.67	-1398.97	-10.8821	1499.78	-1420.38	-90.5824	1500.98	-1445.76	-81.0967	1380.84	-1530.66	-116.63	1057	-1334.38	-74.2229	1297.9	-1278.52	-52.1238	1081.95	-1527.23	-197.027	1244	-1425.32	96.2425	1309.88	-1381.12	197.004	1100.07	-1354.14	219.128	987.228	-1297.56	243.425	850.92	-1118.64	186.741	775.942	-1197.24	305.138	721.87	-1150.38	256.753	720.333	-1399.03	-245.492
-1239.99	-18.8803	1543.85	-1280.01	-164.78	1538.88	-1391.95	-10.4229	1496.71	-1413.12	-90.0721	1497.67	-1437.04	-82.9219	1377.69	-1517.9	-123.779	1053.43	-1325.46	-73.1198	1295.31	-1269.62	-48.7744	1080.63	-1514.53	-201.21	1240.93	-1423.86	94.0067	1306.8	-1377.59	195.549	1097.99	-1349.23	216.924	985.286	-1290.2	241.786	850.109	-1109.19	186.227	777.506	-1187.84	304.738	723.314	-1140.63	256.244	721.702	-1385.53	-245.804
-1233.17	-17.8141	1542.32	-1272.68	-163.79	1536.84	-1384.44	-9.78828	1493.33	-1405.42	-89.4639	1493.95	-1427.93	-84.6028	1374.46	-1504.79	-130.634	1049.91	-1316.62	-72.1811	1292.54	-1259.85	-46.1979	1078.63	-1501.29	-205.333	1238.09	-1421.32	91.4662	1303.52	-1374.47	193.938	1095.57	-1345.11	214.895	982.835	-1283.17	240.225	848.921	-1100.73	185.717	779.136	-1178.48	304.549	725.055	-1131	255.616	723.262	-1371.14	-246.092
-1225.74	-16.7613	1540.48	-1264.86	-162.743	1534.63	-1376.46	-9.07007	1489.59	-1397.23	-88.7752	1489.96	-1418.7	-86.3076	1371.17	-1491.66	-137.031	1046.5	-1307.12	-71.4907	1289.68	-1250.44	-44.2142	1075.79	-1487.25	-209.706	1235.55	-1417.53	88.789	1299.93	-1371.79	192.084	1092.79	-1341.46	213.175	979.877	-1276.62	238.754	847.193	-1092.52	185.191	781.043	-1169.33	304.324	726.799	-1121.38	254.961	724.858	-1356.25	-246.449
-1217.64	-15.4851	1538.44	-1255.95	-161.461	1532.52	-1367.79	-8.50924	1485.74	-1388.47	-88.1679	1486.12	-1409.22	-88.229	1367.83	-1478.69	-142.934	1043.38	-1297.58	-71.0707	1286.9	-1240.15	-42.9405	1072.47	-1472.72	-214.323	1233.3	-1412.7	86.0919	1296.17	-1370.02	189.834	1089.47	-1338.35	211.724	976.422	-1270.56	237.363	845.036	-1084.01	184.877	782.946	-1160.7	304.069	728.12	-1111.93	254.306	726.456	-1340.89	-246.784
-1209.18	-14.4879	1536.11	-1247.18	-160.654	1530.54	-1358.77	-8.05529	1482.14	-1379.34	-87.6585	1482.75	-1399.36	-90.26	1364.71	-1466.04	-148.278	1040.54	-1288.25	-71.04	1284.09	-1230.26	-42.4556	1068.8	-1457.99	-218.85	1231.26	-1406.68	83.4733	1292.19	-1367.94	186.724	1085.15	-1335.61	210.555	972.46	-1264.71	236.082	842.309	-1076.68	184.74	784.937	-1152.75	303.591	728.664	-1103.22	253.738	727.805	-1325.44	-247.329
-1200.26	-13.2743	1533.65	-1237.38	-159.677	1528.71	-1349.45	-7.89215	1479	-1369.74	-87.5054	1479.95	-1388.97	-92.2825	1362.07	-1453.86	-152.886	1037.98	-1278.26	-71.3538	1281.48	-1220.38	-42.7084	1064.93	-1443.82	-222.972	1229.41	-1399.73	80.9707	1288.48	-1365.77	183.107	1080.06	-1332.91	209.343	967.874	-1259.29	234.841	839.114	-1069.34	185.362	787.014	-1145.52	302.918	728.164	-1095.12	253.294	728.951	-1310.48	-247.878
-1190.89	-12.2597	1531.17	-1226.89	-158.847	1527.1	-1340.02	-8.10028	1476.21	-1359.86	-87.7744	1477.65	-1378.43	-94.231	1359.89	-1442.16	-156.755	1035.68	-1267.89	-71.8456	1279.12	-1210.22	-43.6463	1061.16	-1430.47	-226.74	1227.77	-1391.67	78.6478	1284.75	-1363.14	179.354	1074.4	-1330.44	207.915	962.831	-1254.21	233.49	835.595	-1062.52	186.544	789.256	-1139	301.964	726.432	-1088.01	253.208	729.729	-1296.31	-248.487
-1181.24	-11.4305	1529.08	-1216.13	-158.268	1525.81	-1330.31	-8.61712	1474.05	-1349.53	-88.5085	1475.91	-1367.68	-95.974	1358.15	-1431.16	-159.941	1033.82	-1257.48	-72.4664	1277.08	-1199.45	-45.1717	1057.77	-1417.85	-230.028	1226.37	-1382.98	76.6101	1281.42	-1360.26	175.626	1068.53	-1328.05	206.021	957.4	-1249.76	232.037	831.851	-1056.42	188.615	791.694	-1133.18	300.789	723.647	-1080.64	253.863	730.376	-1283.12	-249.212
-1171.44	-11.0398	1527.46	-1205	-158.063	1524.87	-1320.42	-9.46846	1472.47	-1339.05	-89.5641	1474.72	-1357.16	-97.3909	1356.95	-1421.03	-162.445	1032.74	-1247.44	-73.303	1275.32	-1189.23	-47.0169	1054.39	-1406.07	-232.764	1225.37	-1373.44	74.7836	1278.52	-1356.94	172.072	1063.12	-1325.97	203.759	952.072	-1245.92	230.128	827.942	-1050.69	191.471	794.404	-1128.06	299.352	720.013	-1075.36	254.464	730.414	-1270.92	-249.98
-1161.34	-11.1086	1525.79	-1193.92	-158.287	1523.73	-1310.49	-10.6167	1471.17	-1328.62	-90.8595	1473.68	-1346.63	-98.6439	1356.19	-1411.81	-164.164	1031.78	-1237.28	-74.3698	1274.1	-1179.45	-49.194	1051.54	-1395.07	-235.331	1224.7	-1363.69	73.2323	1276.13	-1353.28	168.813	1058.86	-1324.55	201.127	947.562	-1242.43	227.782	823.808	-1046.46	194.442	796.773	-1123.83	297.516	715.88	-1070.96	255.273	730.014	-1259.81	-251.039
-1151.33	-11.6355	1524.27	-1183.15	-158.904	1522.59	-1300.66	-11.9506	1469.92	-1318.33	-92.338	1472.72	-1336.55	-99.8782	1355.63	-1402.98	-165.529	1031.12	-1227.81	-75.4851	1273.1	-1169.85	-51.411	1049.27	-1384.49	-237.639	1224.08	-1353.66	71.769	1274.22	-1349.09	165.516	1056.12	-1322.96	197.977	943.941	-1239.92	224.975	820.057	-1042.87	198.506	799.23	-1120.52	295.252	711.394	-1066.04	256.589	729.742	-1248.92	-252.053
-1141.32	-12.5807	1522.98	-1172.55	-159.95	1521.46	-1290.75	-13.4936	1469.26	-1308.36	-93.9799	1472.12	-1327.01	-101.299	1355.12	-1394.59	-166.327	1030.57	-1218.99	-76.6191	1272.31	-1161.13	-53.1008	1047.6	-1374.38	-239.803	1223.4	-1343.95	70.2354	1272.84	-1344.84	162.26	1054.33	-1320.82	194.446	941.004	-1237.95	221.765	816.845	-1039.96	203.046	801.189	-1118.36	292.616	706.958	-1064.39	257.419	728.28	-1239.01	-253.273
-1131.65	-13.8787	1521.96	-1162.41	-161.256	1520.49	-1281.3	-15.1139	1469.03	-1298.68	-95.7192	1471.9	-1317.81	-102.893	1354.65	-1386.34	-166.822	1030.2	-1209.71	-77.8074	1271.94	-1152.48	-54.241	1046.69	-1364.75	-241.761	1222.65	-1335.16	68.6101	1272.14	-1340.17	159.162	1053.25	-1318.44	190.913	939.178	-1235.73	218.152	814.137	-1037.74	208.133	802.518	-1117.4	289.67	702.498	-1063.62	258.115	726.311	-1229.57	-254.684
-1122.32	-15.3917	1521.25	-1152.55	-162.899	1519.73	-1272.25	-17.0172	1469.05	-1289.34	-97.7013	1471.93	-1309.06	-104.724	1354.42	-1378.43	-167.156	1030.04	-1200.62	-79.0885	1271.63	-1144.05	-54.9755	1046.23	-1355.57	-243.522	1222.01	-1327.01	66.7817	1271.99	-1334.89	156.309	1052.74	-1315.57	187.339	938.148	-1233.96	214.751	812.398	-1035.82	213.629	803.05	-1117.71	286.346	698.191	-1063.42	258.77	723.963	-1220.57	-256.141
-1113.33	-17.1525	1520.96	-1143.2	-164.654	1519.34	-1263.53	-19.0966	1469.25	-1280.31	-99.8925	1472.11	-1300.64	-106.725	1354.47	-1370.84	-167.589	1030.14	-1192.88	-80.5744	1271.59	-1135.99	-55.4591	1046.19	-1346.84	-245.186	1221.74	-1319.4	64.8758	1272.42	-1329.18	153.581	1052.78	-1312.39	183.795	937.841	-1232.12	211.598	811.41	-1033.48	218.917	802.676	-1119.31	282.557	694.259	-1063.71	259.296	721.205	-1212.02	-257.75
-1104.85	-19.0394	1521.06	-1134.37	-166.701	1519.27	-1255.09	-21.4015	1469.68	-1271.76	-102.167	1472.5	-1292.43	-108.66	1354.88	-1363.44	-168.035	1030.43	-1184.57	-81.9893	1271.91	-1128.06	-55.9005	1046.31	-1338.61	-246.815	1221.73	-1312.45	62.9964	1273.35	-1323.34	150.947	1053.32	-1309.03	180.433	938.186	-1230.4	208.502	810.934	-1033.09	224.904	801.4	-1121.42	278.468	690.852	-1064.09	259.272	718.081	-1203.86	-259.188
-1096.74	-21.2058	1521.56	-1126.05	-168.864	1519.43	-1247.06	-23.6566	1470.38	-1263.52	-104.447	1473.06	-1284.49	-110.478	1355.54	-1356.4	-168.525	1031.01	-1176.89	-83.5222	1272.31	-1121.2	-56.4423	1046.67	-1330.86	-248.314	1221.99	-1305.63	61.2369	1274.71	-1317.62	148.421	1054.38	-1305.29	177.355	939.078	-1228.49	205.408	810.696	-1031.9	230.065	799.753	-1123.64	274.185	687.891	-1065.02	259.366	715.15	-1195.91	-260.516
-1088.93	-23.478	1522.32	-1118.22	-171.126	1519.77	-1239.34	-25.7408	1471.41	-1255.78	-106.635	1473.78	-1276.98	-112.064	1356.42	-1349.66	-168.947	1031.83	-1169.64	-84.8792	1272.91	-1114.91	-56.9597	1047.19	-1323.56	-249.578	1222.42	-1298.93	59.5818	1276.31	-1312.18	146.19	1055.87	-1301.68	174.75	940.485	-1226.55	202.404	810.804	-1030.43	234.428	797.864	-1126.19	269.905	685.94	-1066	259.17	712.335	-1188.69	-261.763
-1081.29	-25.8814	1523.29	-1111	-173.358	1520.23	-1231.99	-27.6502	1472.6	-1248.46	-108.625	1474.61	-1269.68	-113.544	1357.33	-1343.26	-169.379	1032.79	-1162.8	-86.1601	1273.6	-1108.87	-57.5548	1047.89	-1316.78	-250.731	1222.96	-1292.18	58.0839	1277.95	-1307.12	144.407	1057.75	-1297.73	172.549	942.114	-1224.5	199.761	811.263	-1029.16	238.061	795.66	-1127.66	265.816	683.94	-1066.8	258.812	709.719	-1181.65	-262.98
-1074.18	-28.1635	1524.41	-1104.16	-175.647	1520.77	-1224.99	-29.4144	1473.83	-1241.45	-110.452	1475.48	-1262.89	-114.855	1358.29	-1337.28	-169.878	1033.99	-1156.07	-87.2569	1274.4	-1103.15	-57.9612	1048.6	-1310.31	-251.729	1223.62	-1285.61	56.6706	1279.63	-1302.34	143.142	1059.74	-1294	170.849	943.984	-1222.24	197.585	811.945	-1027.67	240.694	793.279	-1128.92	262.251	682.689	-1067.66	258.916	707.502	-1175.05	-264.112
-1067.35	-30.4252	1525.54	-1097.76	-177.778	1521.41	-1218.02	-31.1539	1474.94	-1234.81	-112.096	1476.37	-1256.39	-116.049	1359.31	-1331.55	-170.362	1035.21	-1149.76	-88.3677	1275.28	-1097.45	-58.3396	1049.33	-1304.12	-252.769	1224.39	-1279.32	55.3993	1281.19	-1297.73	142.304	1061.78	-1290.26	169.788	945.882	-1219.68	195.946	812.797	-1025.75	242.174	790.927	-1129.48	259.433	681.869	-1068.5	258.642	705.694	-1168.84	-265.173
-1060.83	-32.442	1526.63	-1091.5	-179.707	1522.08	-1211.56	-32.728	1476.07	-1228.52	-113.6	1477.37	-1250.33	-117.198	1360.41	-1326.13	-170.903	1036.49	-1143.82	-89.415	1276.2	-1091.98	-58.6452	1050.11	-1298.14	-253.857	1225.21	-1273.49	54.167	1282.74	-1293.35	141.814	1063.79	-1286.22	169.056	947.751	-1217.05	194.968	813.773	-1023.45	242.469	788.673	-1129.42	257.755	681.482	-1068.51	258.154	704.117	-1163	-266.28
-1054.6	-34.1772	1527.66	-1085.68	-181.421	1522.88	-1205.39	-34.1589	1477.17	-1222.55	-114.984	1478.43	-1244.58	-118.347	1361.51	-1320.78	-171.388	1037.75	-1138.13	-90.3412	1277.26	-1086.96	-58.9813	1050.91	-1292.27	-254.902	1226.09	-1267.98	52.9304	1284.18	-1288.92	141.592	1065.75	-1281.97	168.813	949.546	-1214.31	194.622	814.74	-1021.27	241.756	786.552	-1128.87	257.298	681.555	-1068	257.731	703.094	-1157.31	-267.301
-1048.7	-35.6529	1528.66	-1080	-182.883	1523.75	-1199.64	-35.3622	1478.53	-1216.96	-116.199	1479.7	-1239.14	-119.411	1362.68	-1315.75	-171.877	1039.03	-1132.57	-91.2037	1278.38	-1081.78	-59.3483	1051.9	-1286.61	-255.953	1226.96	-1262.84	51.783	1285.67	-1284.43	141.594	1067.61	-1277.55	168.775	951.304	-1211.75	194.815	815.827	-1018.17	239.725	784.471	-1127.91	258.191	682.047	-1067.05	257.544	702.416	-1151.88	-268.249
-1043.02	-36.8826	1529.6	-1074.52	-184.042	1524.69	-1194.21	-36.4504	1479.93	-1211.5	-117.223	1481	-1233.77	-120.405	1363.81	-1310.89	-172.284	1040.24	-1127.21	-91.9976	1279.55	-1077.14	-59.6654	1052.92	-1281.18	-256.956	1227.87	-1257.93	50.7859	1287.11	-1280.03	141.823	1069.41	-1273.06	168.781	953.054	-1209	195.487	816.999	-1014.94	236.828	782.489	-1126.64	260.178	682.952	-1065.34	257.428	702.027	-1146.59	-269.16
-1037.9	-37.7932	1530.65	-1069.35	-185.169	1525.49	-1189.06	-37.3009	1481.28	-1206.39	-118.107	1482.28	-1228.81	-121.308	1365	-1306.12	-172.609	1041.41	-1122.36	-92.6387	1280.67	-1072.58	-60.0225	1053.97	-1276.01	-257.847	1228.79	-1253.31	49.8988	1288.58	-1275.46	142.118	1071.16	-1268.62	168.779	954.734	-1206.35	196.483	818.25	-1011.72	233.5	780.121	-1125.07	263.065	684.382	-1062.63	256.248	701.367	-1141.86	-269.944
-1032.84	-38.6351	1531.54	-1064.51	-185.813	1526.62	-1184.28	-37.9592	1482.54	-1201.5	-118.847	1483.52	-1224.03	-122.033	1366.08	-1301.53	-172.765	1042.43	-1117.65	-93.1031	1281.73	-1067.82	-59.8734	1055.23	-1271.23	-258.475	1229.65	-1248.85	49.1465	1290.03	-1270.94	142.401	1073	-1264.27	168.677	956.442	-1203.76	197.56	819.602	-1009.32	229.858	778.486	-1123.43	266.095	686.13	-1060.69	256.236	701.421	-1137.1	-270.588
-1028.13	-39.2747	1532.44	-1059.86	-186.37	1527.57	-1179.54	-38.6406	1483.65	-1196.95	-119.434	1484.65	-1219.37	-122.503	1366.96	-1297.15	-172.77	1043.38	-1112.89	-93.4589	1282.76	-1063.23	-59.9086	1056.29	-1266.85	-258.855	1230.41	-1244.55	48.6077	1291.38	-1266.63	142.567	1074.75	-1260.28	168.504	958.189	-1201.51	198.605	821.081	-1006.16	225.661	776.865	-1121.7	269.593	688.194	-1058.64	256.184	701.524	-1132.88	-271.046
-1023.68	-39.7748	1533.37	-1055.44	-186.89	1528.38	-1175.15	-39.0783	1484.57	-1192.47	-119.841	1485.57	-1214.82	-122.741	1367.73	-1293.14	-172.609	1044.25	-1108.37	-93.7784	1283.59	-1058.83	-60.0336	1057.23	-1262.82	-259.009	1231.05	-1240.23	48.1935	1292.58	-1262.42	142.64	1076.34	-1256.72	168.316	959.913	-1199.43	199.519	822.52	-1003.67	221.758	774.982	-1119.99	272.911	690.451	-1056.67	256.183	701.736	-1129.14	-271.432
-1019.53	-40.1683	1534.25	-1051.28	-187.252	1529.18	-1171.06	-39.3163	1485.28	-1188.27	-120.143	1486.29	-1210.61	-122.767	1368.43	-1289.22	-172.318	1044.98	-1103.95	-93.892	1284.3	-1054.58	-60.0267	1057.84	-1258.98	-258.96	1231.57	-1235.98	47.9508	1293.59	-1258.45	142.63	1077.78	-1253.41	168.178	961.516	-1197.43	200.23	823.782	-1002.01	218.332	773.088	-1117.92	276.006	692.392	-1054.7	255.571	701.41	-1125.46	-271.697
-1015.66	-40.4627	1535.09	-1046.96	-187.356	1529.86	-1166.86	-39.5744	1485.81	-1184.38	-120.333	1486.87	-1206.36	-122.643	1368.79	-1285.56	-171.947	1045.65	-1100.52	-94.2941	1284.79	-1051.39	-60.4427	1058.2	-1255.22	-258.763	1231.95	-1231.91	47.7785	1294.53	-1254.64	142.603	1078.94	-1250.12	168.029	962.706	-1195.53	200.79	824.875	-1000.13	215.135	771.048	-1115.89	278.866	694.121	-1053.27	255.983	701.618	-1122.02	-271.809
-1011.76	-40.6844	1535.84	-1043.76	-187.766	1530.5	-1163.14	-39.6075	1486.35	-1180.47	-120.4	1487.2	-1202.34	-122.423	1369.16	-1282	-171.566	1046.14	-1095.67	-93.9479	1285.37	-1046.5	-60.2303	1058.48	-1251.57	-258.539	1232.26	-1227.64	47.8313	1295.19	-1251.03	142.506	1079.9	-1247.23	167.876	963.754	-1193.58	201.109	825.581	-999.355	213.043	769.544	-1114.6	280.804	695.738	-1051.35	256.044	701.353	-1118.25	-271.624
-1008.11	-40.7705	1536.44	-1040.22	-187.883	1531.02	-1159.2	-39.6706	1486.5	-1176.75	-120.348	1487.42	-1198.48	-122.21	1369.34	-1278.63	-171.267	1046.65	-1091.55	-93.8934	1285.72	-1042.84	-60.4637	1058.45	-1247.95	-258.37	1232.54	-1223.56	47.9021	1295.72	-1247.86	142.438	1080.58	-1244.71	167.833	964.621	-1192	201.357	826.195	-998.364	211.58	768.083	-1113.19	282.132	696.502	-1049.76	255.939	700.956	-1114.34	-271.464
-1004.59	-40.7542	1536.94	-1036.81	-187.837	1531.41	-1155.52	-39.5446	1486.67	-1173.17	-120.149	1487.57	-1194.9	-121.955	1369.52	-1275.41	-171.042	1047.14	-1087.94	-93.8162	1285.95	-1039.65	-60.6598	1058.16	-1244.37	-258.268	1232.87	-1219.53	48.0376	1296.09	-1244.84	142.273	1081	-1242.1	167.793	965.1	-1190.32	201.431	826.405	-997.227	210.849	766.862	-1112	282.654	696.599	-1048.31	255.778	700.293	-1110.89	-271.343
-1001.01	-40.6957	1537.33	-1033.52	-187.761	1531.73	-1151.98	-39.2927	1486.82	-1169.63	-119.857	1487.61	-1191.29	-121.679	1369.63	-1272.28	-170.858	1047.54	-1084.08	-93.656	1286.13	-1036.08	-60.7657	1057.82	-1240.74	-258.184	1233.22	-1215.63	48.26	1296.39	-1242.14	142.191	1081.25	-1239.52	167.724	965.301	-1188.59	201.278	826.32	-995.881	210.814	765.799	-1111.03	282.404	695.992	-1047.26	255.593	699.507	-1107.32	-271.156
-997.683	-40.4981	1537.57	-1030.23	-187.584	1531.94	-1148.47	-38.9857	1486.91	-1166.28	-119.508	1487.7	-1187.87	-121.365	1369.77	-1269.34	-170.738	1047.96	-1080.56	-93.3513	1286.11	-1033.08	-60.7229	1057.34	-1237.28	-258.137	1233.62	-1211.97	48.5479	1296.5	-1239.45	142.16	1081.34	-1237.21	167.729	965.372	-1187.03	201.089	826.119	-994.374	211.305	764.918	-1110.18	281.578	694.838	-1046.38	255.391	698.529	-1103.84	-270.873
-994.299	-40.2781	1537.69	-1027.04	-187.254	1532.15	-1145.12	-38.5561	1486.94	-1162.96	-119.078	1487.78	-1184.5	-121.061	1369.82	-1266.7	-170.678	1048.42	-1077.27	-93.0737	1286.07	-1030.32	-60.7631	1056.89	-1233.87	-258.116	1233.97	-1208.38	48.9025	1296.55	-1236.9	142.217	1081.32	-1235.05	167.779	965.323	-1185.39	200.772	825.731	-992.683	212.116	764.183	-1109.37	280.457	693.222	-1045.58	255.174	697.391	-1100.25	-270.527
-991.037	-39.9073	1537.66	-1023.95	-186.906	1532.29	-1141.89	-38.0939	1486.85	-1159.8	-118.627	1487.82	-1181.16	-120.743	1369.87	-1264.11	-170.665	1048.78	-1074.09	-92.7549	1285.96	-1027.67	-60.7005	1056.4	-1230.66	-258.114	1234.38	-1205.11	49.2747	1296.46	-1234.48	142.36	1081.21	-1232.75	167.81	965.067	-1183.86	200.403	825.204	-991.08	213.077	763.466	-1108.53	279.159	691.414	-1044.93	254.954	696.137	-1096.81	-270.157
-987.886	-39.4631	1537.58	-1020.82	-186.464	1532.35	-1138.63	-37.6852	1486.79	-1156.67	-118.186	1487.81	-1178.06	-120.382	1369.9	-1261.74	-170.661	1049.18	-1071.06	-92.47	1285.94	-1025.25	-60.5383	1055.99	-1227.6	-258.114	1234.7	-1201.91	49.7115	1296.38	-1232.08	142.488	1081.04	-1230.54	167.821	964.822	-1182.15	200.003	824.521	-989.514	214.012	762.702	-1107.64	277.972	689.559	-1044.38	254.567	694.979	-1093.36	-269.769
-984.942	-38.8929	1537.43	-1017.8	-186.003	1532.34	-1135.61	-37.184	1486.74	-1153.59	-117.702	1487.68	-1175.05	-120.091	1369.89	-1259.42	-170.6	1049.45	-1068.19	-92.043	1285.79	-1023.27	-60.3948	1055.45	-1224.67	-258.108	1235	-1199.05	50.1322	1296.22	-1229.67	142.623	1080.79	-1228.29	167.829	964.511	-1180.68	199.622	823.988	-988.041	214.928	761.912	-1106.96	276.61	687.882	-1043.49	254.394	693.567	-1090.11	-269.326
-981.952	-38.3809	1537.16	-1014.76	-185.44	1532.2	-1132.69	-36.6806	1486.62	-1150.62	-117.222	1487.58	-1172.42	-119.766	1369.98	-1257.2	-170.472	1049.67	-1065.75	-91.6075	1285.55	-1021.39	-60.2912	1055.05	-1221.99	-257.977	1235.19	-1196.35	50.5385	1296.06	-1227.2	142.659	1080.48	-1226.17	167.829	964.207	-1178.84	199.26	823.237	-987.41	215.969	760.805	-1106.1	275.672	686.237	-1042.7	254.216	692.28	-1087.16	-268.852
-979.049	-37.8038	1536.84	-1011.81	-184.886	1532.04	-1129.86	-36.1699	1486.23	-1147.76	-116.759	1487.49	-1169.76	-119.349	1369.92	-1255.24	-170.199	1049.89	-1063.14	-91.1461	1285.31	-1019.31	-60.0742	1054.61	-1219.52	-257.817	1235.35	-1193.74	50.9448	1295.86	-1224.75	142.644	1080.09	-1223.79	167.838	963.796	-1177.27	198.963	822.628	-986.068	216.511	759.642	-1105.21	274.859	684.882	-1041.68	254.045	690.954	-1084.72	-268.407
-976.126	-37.2468	1536.44	-1009.04	-184.363	1531.82	-1127	-35.7113	1486.01	-1144.99	-116.235	1487.42	-1167.26	-118.887	1369.89	-1253.4	-169.843	1050.04	-1061.03	-90.6438	1285.07	-1017.38	-59.846	1054.22	-1217.3	-257.573	1235.47	-1191.42	51.4053	1295.68	-1222.45	142.62	1079.69	-1221.36	167.763	963.339	-1175.46	198.644	821.977	-984.662	216.774	758.413	-1104.34	274.35	683.777	-1040.89	253.822	689.747	-1082.4	-267.94
-973.463	-36.603	1536.04	-1006.26	-183.758	1531.54	-1124.43	-35.1941	1485.86	-1142.33	-115.73	1487.35	-1164.99	-118.444	1369.88	-1251.59	-169.333	1050.12	-1058.89	-90.1964	1284.85	-1015.55	-59.6087	1053.88	-1215.33	-257.29	1235.54	-1189.28	51.9137	1295.45	-1219.94	142.628	1079.18	-1219.11	167.679	962.952	-1173.83	198.395	821.421	-983.324	216.799	757.118	-1103.45	273.973	682.929	-1039.83	253.705	688.683	-1080.14	-267.406
-970.901	-35.986	1535.62	-1003.58	-183.12	1531.21	-1121.91	-34.6804	1485.76	-1139.91	-115.186	1487.32	-1162.97	-117.942	1369.86	-1250.02	-168.745	1050.24	-1056.91	-89.6846	1284.73	-1013.93	-59.4081	1053.48	-1213.61	-256.895	1235.57	-1187.24	52.4297	1295.29	-1217.7	142.655	1078.76	-1216.75	167.58	962.503	-1172.07	198.066	820.807	-981.9	216.564	755.773	-1102.39	273.734	682.224	-1038.65	253.65	687.77	-1078.53	-266.982
-968.453	-35.3492	1535.18	-1001.08	-182.54	1530.84	-1119.55	-34.1559	1485.65	-1137.5	-114.603	1487.24	-1160.85	-117.341	1369.8	-1248.57	-168.046	1050.31	-1055.05	-89.1307	1284.59	-1012.34	-59.1396	1053.13	-1211.95	-256.399	1235.58	-1185.24	52.9959	1295.12	-1215.38	142.698	1078.33	-1214.66	167.483	962.088	-1170.42	197.75	820.265	-980.518	216.108	754.448	-1101.21	273.536	681.556	-1037.46	253.385	686.771	-1076.68	-266.443
-966.215	-34.7766	1534.78	-998.827	-181.956	1530.54	-1117.41	-33.5892	1485.58	-1135.3	-114.115	1487.24	-1159.06	-116.829	1369.81	-1247.3	-167.31	1050.37	-1053.5	-88.6213	1284.32	-1010.8	-58.9437	1052.86	-1210.58	-255.907	1235.62	-1183.5	53.5884	1295	-1213.26	142.883	1077.92	-1212.39	167.316	961.651	-1168.6	197.454	819.671	-979.04	215.324	753.077	-1099.93	273.361	680.988	-1036.3	253.235	686.081	-1075.3	-266.029
-964.044	-34.1737	1534.42	-996.695	-181.409	1530.25	-1115.37	-33.0109	1485.41	-1133.28	-113.539	1487.22	-1157.35	-116.231	1369.79	-1246.06	-166.513	1050.37	-1051.94	-88.0713	1284.14	-1009.38	-58.768	1052.59	-1209.1	-255.376	1235.59	-1181.64	54.1836	1294.77	-1211.03	143.128	1077.52	-1210.36	167.185	961.27	-1166.94	197.111	819.165	-977.349	214.318	751.762	-1098.49	273.194	680.445	-1034.86	252.893	685.273	-1073.79	-265.479
-962.079	-33.6137	1534.06	-994.775	-180.805	1530	-1113.55	-32.4535	1485.37	-1131.37	-112.97	1487.14	-1155.72	-115.742	1369.77	-1244.93	-165.748	1050.41	-1050.43	-87.5697	1283.94	-1008.12	-58.5053	1052.3	-1207.85	-254.877	1235.61	-1179.83	54.7338	1294.56	-1209.1	143.434	1077.18	-1208.29	167.132	960.85	-1165.17	196.742	818.571	-975.583	213.085	750.493	-1096.88	273.039	679.857	-1033.45	252.446	684.514	-1072.57	-265.142
-960.312	-32.9541	1533.73	-992.995	-180.175	1529.78	-1111.78	-31.8701	1485.39	-1129.65	-112.399	1487.08	-1154.14	-115.197	1369.74	-1243.72	-165.024	1050.39	-1048.93	-87.0738	1283.73	-1007.07	-58.2751	1052.04	-1206.49	-254.346	1235.59	-1178.25	55.3014	1294.41	-1207.28	143.787	1076.87	-1206.37	167.149	960.427	-1163.68	196.443	818.186	-973.627	211.643	749.312	-1095.24	272.818	679.356	-1032.11	251.928	683.866	-1071.05	-264.64
-958.69	-32.3242	1533.43	-991.243	-179.564	1529.55	-1110.28	-31.2704	1485.41	-1128.02	-111.838	1486.98	-1152.72	-114.738	1369.67	-1242.67	-164.35	1050.39	-1047.63	-86.556	1283.49	-1005.87	-57.9656	1051.78	-1205.31	-253.923	1235.6	-1176.75	55.8546	1294.27	-1205.36	144.174	1076.55	-1204.48	167.114	960.081	-1161.89	196.074	817.653	-971.855	210.075	748.107	-1093.61	272.521	678.9	-1030.59	251.279	683.201	-1069.69	-264.129
-957.248	-31.6905	1533.16	-989.778	-178.962	1529.36	-1108.81	-30.697	1485.21	-1126.59	-111.278	1486.89	-1151.22	-114.233	1369.51	-1241.54	-163.754	1050.31	-1046.35	-86.0488	1283.34	-1004.74	-57.5984	1051.52	-1204.09	-253.468	1235.56	-1175.37	56.3613	1294.12	-1203.6	144.548	1076.28	-1202.72	167.162	959.746	-1160.33	195.786	817.251	-970.3	208.488	746.969	-1091.98	272.187	678.528	-1029.12	250.568	682.595	-1068.35	-263.609
-955.25	-31.2966	1533.02	-988.483	-178.198	1529.06	-1107.52	-30.2157	1484.82	-1125.27	-110.719	1486.72	-1150.03	-113.833	1369.38	-1240.58	-163.225	1050.31	-1043.36	-85.761	1283.41	-1002.77	-57.3585	1051.31	-1202.84	-253.039	1235.47	-1173.89	56.8459	1293.87	-1201.93	144.869	1076.02	-1201.18	167.322	959.511	-1158.63	195.564	816.745	-968.942	206.927	745.782	-1090.3	271.895	678.219	-1027.63	249.916	681.988	-1067.69	-263.194
-954.718	-30.3511	1532.82	-987.166	-177.676	1529.05	-1106.29	-29.6759	1484.58	-1124.07	-110.162	1486.54	-1148.81	-113.359	1369.2	-1239.55	-162.721	1050.24	-1043.83	-85.0251	1282.88	-1002.81	-56.797	1050.93	-1201.68	-252.619	1235.4	-1172.75	57.3235	1293.73	-1200.44	145.293	1075.72	-1199.59	167.479	959.176	-1157.15	195.393	816.366	-967.678	205.32	744.744	-1088.61	271.502	677.934	-1025.95	248.961	681.358	-1065.95	-262.591
-953.752	-29.701	1532.71	-986.089	-177.059	1528.9	-1105.23	-29.0565	1484.36	-1122.87	-109.561	1486.33	-1147.71	-112.943	1369.03	-1238.53	-162.261	1050.17	-1042.8	-84.5331	1282.62	-1001.92	-56.3304	1050.63	-1200.45	-252.244	1235.33	-1171.59	57.7943	1293.51	-1199.04	145.651	1075.41	-1197.99	167.664	958.778	-1155.65	195.225	815.966	-966.45	203.738	743.784	-1086.82	271.184	677.592	-1024.33	247.984	680.774	-1064.56	-262.01
-952.815	-29.0174	1532.62	-985.022	-176.346	1528.84	-1104.27	-28.4386	1484.17	-1121.92	-108.992	1486.13	-1146.54	-112.497	1368.81	-1237.53	-161.863	1050.07	-1041.7	-84.0064	1282.39	-1000.99	-55.9296	1050.27	-1199.28	-251.859	1235.23	-1170.45	58.2942	1293.27	-1197.72	145.999	1075.11	-1196.52	167.879	958.437	-1154.14	195.116	815.565	-965.333	202.16	742.911	-1084.88	270.81	677.23	-1022.5	246.978	680.126	-1063.34	-261.563
-951.973	-28.35	1532.57	-984.088	-175.663	1528.83	-1103.33	-27.8849	1483.89	-1120.9	-108.366	1485.88	-1145.44	-112.034	1368.59	-1236.52	-161.475	1049.95	-1040.57	-83.499	1282.13	-1000.01	-55.4479	1049.95	-1198.2	-251.463	1235.17	-1169.37	58.7678	1293.03	-1196.47	146.402	1074.77	-1195.28	168.157	958.077	-1152.71	195.107	815.17	-964.219	200.552	742.206	-1083.1	270.419	676.83	-1020.76	245.915	679.568	-1062.27	-261.069
-951.123	-27.6746	1532.53	-983.245	-174.972	1528.74	-1102.44	-27.3144	1483.74	-1120.02	-107.795	1485.63	-1144.48	-111.597	1368.38	-1235.57	-161.074	1049.86	-1039.49	-82.9915	1281.87	-999.301	-55.0923	1049.51	-1197.12	-251.081	1235.09	-1168.27	59.2652	1292.73	-1195.32	146.773	1074.4	-1194.03	168.451	957.751	-1151.24	195.079	814.744	-963.06	199.011	741.566	-1081.14	269.981	676.382	-1018.84	244.763	679.015	-1061.45	-260.67
-950.403	-26.9479	1532.44	-982.409	-174.348	1528.7	-1101.71	-26.7305	1483.46	-1119.21	-107.214	1485.42	-1143.32	-111.082	1368.11	-1234.63	-160.715	1049.76	-1038.53	-82.4918	1281.59	-998.318	-54.7346	1049.12	-1196.13	-250.701	1235.04	-1167.17	59.7757	1292.44	-1194.09	147.104	1074.01	-1192.92	168.766	957.401	-1149.95	195.06	814.374	-961.817	197.393	741.015	-1079.21	269.472	675.903	-1017.05	243.631	678.459	-1060.26	-260.115
-949.784	-26.2454	1532.4	-981.673	-173.689	1528.65	-1100.88	-26.1281	1483.16	-1118.38	-106.62	1485.11	-1142.44	-110.658	1367.86	-1233.67	-160.31	1049.62	-1037.53	-82.0659	1281.34	-997.443	-54.3941	1048.7	-1195.09	-250.319	1234.91	-1166.11	60.2224	1292.17	-1193.04	147.487	1073.65	-1191.87	169.072	957.021	-1148.78	195.033	814.041	-960.631	195.896	740.603	-1077.32	268.916	675.411	-1015.33	242.396	677.95	-1059.28	-259.645
-949.143	-25.514	1532.39	-980.927	-173.016	1528.6	-1100.29	-25.575	1482.97	-1117.67	-106.088	1484.86	-1141.31	-110.148	1367.52	-1232.72	-159.942	1049.48	-1036.5	-81.5562	1281.09	-996.616	-54.0773	1048.23	-1194.12	-249.905	1234.79	-1165	60.6617	1291.82	-1192.16	147.861	1073.32	-1190.8	169.408	956.632	-1147.47	195.018	813.621	-959.392	194.357	740.263	-1075.41	268.337	674.902	-1013.86	241.179	677.435	-1058.18	-259.185
-948.511	-24.7894	1532.33	-980.216	-172.295	1528.57	-1099.65	-24.9582	1482.87	-1116.94	-105.502	1484.64	-1140.43	-109.694	1367.24	-1231.84	-159.555	1049.32	-1035.57	-81.1126	1280.79	-995.744	-53.8194	1047.72	-1193.19	-249.495	1234.69	-1164.01	61.0921	1291.5	-1191.56	148.25	1073.07	-1189.86	169.707	956.242	-1146.29	195.012	813.27	-958.162	192.905	740.01	-1073.55	267.754	674.448	-1012.86	239.875	676.815	-1057.12	-258.676
-947.955	-24.0747	1532.3	-979.45	-171.576	1528.55	-1099.01	-24.3727	1482.7	-1116.25	-104.936	1484.44	-1139.57	-109.246	1366.97	-1230.95	-159.125	1049.18	-1034.85	-80.6307	1280.48	-994.859	-53.5758	1047.28	-1192.23	-249.106	1234.55	-1162.96	61.5458	1291.16	-1190.66	148.588	1072.7	-1189.09	169.974	955.883	-1145.26	194.98	812.939	-956.988	191.488	739.805	-1071.67	267.158	673.995	-1011.18	238.721	676.425	-1056.09	-258.234
-947.466	-23.2976	1532.28	-978.783	-170.886	1528.57	-1098.44	-23.8526	1482.43	-1115.56	-104.37	1484.23	-1138.55	-108.759	1366.67	-1230.11	-158.784	1049.06	-1034	-80.1708	1280.26	-994.099	-53.2876	1046.87	-1191.29	-248.692	1234.4	-1161.99	61.9803	1290.83	-1189.85	148.893	1072.34	-1188.34	170.252	955.51	-1144.17	194.911	812.557	-955.9	190.171	739.619	-1070.01	266.572	673.602	-1009.61	237.662	676.057	-1055.18	-257.843
-946.994	-22.4828	1532.29	-977.998	-170.16	1528.6	-1097.85	-23.3381	1482.25	-1114.92	-103.867	1484.11	-1137.72	-108.367	1366.46	-1229.33	-158.461	1048.94	-1032.93	-79.747	1280.14	-993.358	-52.9899	1046.51	-1190.42	-248.345	1234.32	-1161	62.4559	1290.52	-1189.02	149.196	1071.95	-1187.51	170.487	955.077	-1143.07	194.773	812.139	-954.754	188.859	739.451	-1068.3	266.006	673.224	-1008.08	236.535	675.751	-1054.4	-257.462
-946.56	-21.6918	1532.33	-977.314	-169.385	1528.66	-1097.31	-22.8216	1482.01	-1114.2	-103.32	1483.99	-1136.93	-107.964	1366.26	-1228.41	-158.151	1048.81	-1032.1	-79.3556	1279.96	-992.717	-52.7012	1046.28	-1189.52	-247.969	1234.22	-1160.14	62.896	1290.29	-1188.08	149.481	1071.56	-1186.74	170.658	954.662	-1142.1	194.679	811.793	-953.681	187.655	739.285	-1066.71	265.416	672.833	-1006.58	235.485	675.422	-1053.51	-257.06
-946.077	-20.9044	1532.34	-976.613	-168.663	1528.75	-1096.8	-22.3213	1481.94	-1113.57	-102.896	1483.94	-1135.92	-107.568	1366.05	-1227.58	-157.848	1048.72	-1031.09	-78.9294	1279.79	-992.05	-52.4367	1046.06	-1188.67	-247.615	1234.16	-1159.16	63.2832	1290.01	-1187.39	149.745	1071.28	-1186.03	170.818	954.337	-1141.23	194.533	811.479	-952.687	186.526	739.16	-1065.19	264.808	672.417	-1005.22	234.588	675.218	-1052.41	-256.652
-945.689	-20.1509	1532.35	-975.921	-167.987	1528.9	-1096.28	-21.8611	1481.78	-1112.88	-102.429	1483.86	-1135.13	-107.207	1365.92	-1226.81	-157.608	1048.63	-1030.22	-78.5192	1279.7	-991.173	-52.0928	1045.87	-1187.78	-247.326	1234.1	-1158.22	63.6482	1289.77	-1186.69	149.981	1071.02	-1185.27	170.874	953.99	-1140.11	194.327	811.062	-951.633	185.43	739.053	-1063.76	264.196	672.035	-1003.93	233.608	674.974	-1051.63	-256.312
-945.221	-19.3532	1532.36	-975.223	-167.243	1529	-1095.81	-21.4096	1481.77	-1112.26	-102	1483.85	-1134.26	-106.903	1365.76	-1225.95	-157.386	1048.55	-1029.27	-78.1774	1279.61	-990.396	-51.8201	1045.7	-1186.89	-247.053	1234.06	-1157.3	63.945	1289.55	-1185.96	150.145	1070.77	-1184.45	170.952	953.681	-1139.26	194.062	810.763	-950.77	184.437	738.941	-1062.38	263.556	671.64	-1002.73	232.776	674.727	-1050.63	-255.961
-944.002	-18.596	1532.39	-974.76	-166.511	1529.18	-1095.48	-20.9917	1481.8	-1111.36	-101.519	1483.71	-1133.55	-106.652	1365.69	-1225.06	-157.173	1048.46	-1028.47	-77.8325	1279.54	-989.726	-51.4843	1045.55	-1185.98	-246.841	1233.99	-1156.2	64.3139	1289.31	-1184.91	150.292	1070.48	-1182.97	171.136	953.101	-1138.47	193.802	810.537	-950.067	183.643	738.942	-1061.15	262.926	671.304	-1001.62	231.865	674.567	-1049.53	-255.631
-944.412	-17.9243	1532.45	-973.84	-165.946	1529.18	-1094.98	-20.5838	1481.73	-1111.1	-101.242	1483.85	-1132.66	-106.389	1365.47	-1224.47	-157.086	1048.46	-1027.59	-77.4941	1279.45	-988.823	-51.2204	1045.3	-1184.91	-246.615	1233.87	-1155.67	64.4527	1289.22	-1184.48	150.387	1070.36	-1183.12	170.936	953.242	-1137.65	193.501	810.279	-949.087	182.691	738.746	-1060.06	262.342	671	-1000.49	231.124	674.296	-1048.63	-255.405
-944.219	-17.2804	1532.41	-973.256	-165.379	1529.25	-1094.58	-20.1824	1481.7	-1110.49	-100.892	1483.9	-1131.96	-106.232	1365.4	-1223.65	-156.981	1048.43	-1026.62	-77.1607	1279.3	-988.252	-51.025	1044.86	-1183.96	-246.503	1233.86	-1154.78	64.6946	1289.06	-1183.73	150.423	1070.22	-1182.45	170.874	953.048	-1136.78	193.154	810.075	-948.281	181.992	738.59	-1059.07	261.746	670.778	-999.526	230.474	674.149	-1047.54	-255.15
-943.701	-16.5293	1532.61	-972.445	-164.647	1529.46	-1094.24	-19.8862	1481.8	-1109.98	-100.561	1484.05	-1131.3	-106.068	1365.4	-1222.97	-156.886	1048.47	-1026.04	-76.891	1279.49	-987.547	-50.6654	1044.92	-1183.01	-246.372	1233.86	-1154.3	64.8391	1289.04	-1182.97	150.435	1070.07	-1181.74	170.776	952.887	-1136.06	192.819	809.897	-947.995	181.197	738.351	-1058.08	261.214	670.555	-998.516	229.866	673.998	-1046.73	-254.957
-943.379	-15.8465	1532.77	-971.727	-164.027	1529.68	-1093.85	-19.5511	1482.06	-1109.46	-100.312	1484.18	-1130.55	-105.916	1365.37	-1222.18	-156.759	1048.46	-1025.35	-76.6484	1279.49	-986.726	-50.3495	1044.82	-1182.05	-246.272	1233.87	-1153.64	64.9636	1289.03	-1182.57	150.472	1070.01	-1180.95	170.63	952.712	-1135.35	192.527	809.819	-947.457	180.566	738.195	-1057.28	260.679	670.432	-997.854	229.272	673.917	-1045.9	-254.771
-943.073	-15.2334	1532.95	-971.143	-163.442	1529.96	-1093.54	-19.2068	1482.23	-1108.94	-100.035	1484.33	-1129.81	-105.792	1365.4	-1221.35	-156.665	1048.5	-1024.6	-76.3941	1279.62	-986.074	-50.0757	1044.74	-1181.1	-246.164	1233.9	-1153.04	65.1203	1289.02	-1181.85	150.446	1069.96	-1180.33	170.457	952.624	-1134.56	192.197	809.677	-946.719	180.081	738.129	-1056.57	260.202	670.301	-997.107	228.763	673.749	-1045.01	-254.602
-942.756	-14.6692	1533.16	-970.511	-162.933	1530.23	-1093.17	-19.0439	1482.24	-1108.43	-99.8398	1484.57	-1129.23	-105.681	1365.5	-1220.67	-156.523	1048.59	-1023.98	-76.193	1279.76	-985.293	-49.807	1044.78	-1180.25	-246.072	1233.96	-1152.4	65.2516	1289.06	-1180.95	150.32	1069.84	-1179.64	170.317	952.606	-1133.81	191.872	809.577	-945.264	179.931	738.253	-1055.9	259.723	670.208	-996.52	228.33	673.655	-1044.22	-254.448
-942.499	-14.0903	1533.42	-969.688	-162.518	1530.44	-1093.04	-18.7411	1482.35	-1108.08	-99.62	1484.79	-1128.56	-105.64	1365.54	-1220.08	-156.426	1048.64	-1023.34	-75.9918	1279.95	-984.582	-49.4975	1044.78	-1179.66	-245.957	1234.03	-1151.67	65.3691	1289.18	-1180.34	150.251	1069.81	-1178.88	170.118	952.566	-1132.99	191.53	809.484	-944.358	179.608	738.256	-1055.4	259.277	670.088	-995.896	227.938	673.624	-1043.41	-254.317
-942.214	-13.5935	1533.69	-969.315	-162.005	1530.83	-1092.68	-18.6054	1482.73	-1107.48	-99.4822	1485.04	-1128.02	-105.525	1365.75	-1219.38	-156.353	1048.87	-1022.56	-75.7611	1280.19	-983.924	-49.2528	1044.88	-1178.51	-245.944	1234.16	-1151.13	65.4784	1289.25	-1179.85	150.167	1069.92	-1178.25	169.934	952.548	-1132.55	191.268	809.588	-944.438	179.06	738.072	-1054.59	258.837	670.059	-995.209	227.595	673.652	-1042.56	-254.215
-941.893	-13.1014	1534.08	-968.788	-161.594	1531.17	-1092.4	-18.3538	1483.14	-1106.98	-99.305	1485.25	-1127.38	-105.479	1365.92	-1218.69	-156.201	1049.03	-1021.79	-75.5934	1280.42	-983.223	-49.0286	1044.99	-1177.77	-245.901	1234.34	-1150.51	65.5664	1289.41	-1179.01	150.012	1069.91	-1177.55	169.77	952.614	-1131.96	190.993	809.619	-944.074	178.678	738.01	-1054.04	258.476	670.029	-994.536	227.247	673.573	-1041.84	-254.062
-941.657	-12.7044	1534.46	-968.289	-161.246	1531.52	-1091.9	-18.3033	1483.16	-1106.55	-99.1843	1485.49	-1126.82	-105.409	1366.15	-1218.06	-156.104	1049.27	-1021.19	-75.4508	1280.71	-982.641	-48.8596	1045.15	-1177.03	-245.867	1234.56	-1149.96	65.6338	1289.59	-1178.45	149.887	1070.01	-1177.04	169.575	952.758	-1131.2	190.668	809.609	-942.931	178.544	738.187	-1053.5	258.102	670.007	-993.979	226.886	673.608	-1041.13	-253.974
-941.4	-12.3255	1534.88	-967.724	-160.863	1531.95	-1091.55	-18.1714	1483.42	-1106.05	-99.0407	1485.76	-1126.12	-105.363	1366.34	-1217.41	-156.011	1049.49	-1020.58	-75.3149	1281.06	-982.005	-48.7646	1045.34	-1176.3	-245.833	1234.8	-1149.37	65.7104	1289.8	-1177.89	149.752	1070.13	-1176.41	169.467	952.897	-1130.67	190.399	809.725	-942.398	178.217	738.205	-1052.99	257.753	670.06	-993.499	226.572	673.641	-1040.38	-253.86
-941.17	-11.9683	1535.4	-967.213	-160.504	1532.44	-1091.25	-18.0964	1483.79	-1105.64	-98.9324	1486.09	-1125.63	-105.314	1366.7	-1216.85	-155.922	1049.8	-1019.98	-75.1909	1281.43	-981.374	-48.6299	1045.57	-1175.63	-245.792	1235.09	-1148.88	65.7752	1290.08	-1177.28	149.707	1070.36	-1175.89	169.321	953.085	-1130.18	190.16	809.918	-941.804	177.991	738.265	-1052.55	257.414	670.142	-993.107	226.277	673.74	-1039.71	-253.795
-940.956	-11.6565	1535.93	-966.765	-160.276	1532.99	-1090.89	-18.0019	1484.18	-1105.22	-98.8793	1486.5	-1125.08	-105.237	1367.05	-1216.31	-155.759	1050.14	-1019.53	-75.0904	1281.81	-980.794	-48.54	1045.85	-1174.98	-245.709	1235.41	-1148.37	65.8651	1290.43	-1176.71	149.619	1070.64	-1175.22	169.24	953.364	-1129.72	189.936	810.159	-941.37	177.681	738.406	-1052.14	257.067	670.287	-992.761	225.965	673.851	-1039.08	-253.752
-940.611	-11.3521	1536.54	-966.37	-160.04	1533.57	-1090.52	-17.9297	1484.63	-1104.73	-98.8124	1486.96	-1124.57	-105.227	1367.46	-1215.82	-155.608	1050.52	-1018.95	-74.9588	1282.3	-980.171	-48.3352	1046.22	-1174.29	-245.644	1235.77	-1147.87	65.9494	1290.87	-1176.2	149.569	1070.98	-1174.65	169.13	953.728	-1129.21	189.684	810.434	-940.755	177.43	738.606	-1051.71	256.693	670.471	-992.46	225.648	674.037	-1038.52	-253.708
-940.332	-11.1368	1537.11	-965.911	-159.843	1534.21	-1090.23	-17.8891	1485.24	-1104.41	-98.7678	1487.5	-1124.13	-105.229	1367.95	-1215.29	-155.468	1051.02	-1018.48	-74.8989	1282.8	-979.612	-48.3127	1046.63	-1173.75	-245.545	1236.21	-1147.25	66.0578	1291.31	-1175.63	149.53	1071.4	-1174	169.045	954.103	-1128.66	189.491	810.743	-940.641	177.004	738.737	-1051.38	256.338	670.692	-992.131	225.368	674.284	-1038.03	-253.666
-939.99	-10.9513	1537.74	-965.457	-159.683	1534.86	-1089.81	-17.8279	1485.87	-1103.91	-98.7313	1488.07	-1123.7	-105.196	1368.55	-1214.84	-155.297	1051.57	-1017.9	-74.8791	1283.44	-978.993	-48.2377	1047.17	-1173.24	-245.485	1236.78	-1146.65	66.1544	1291.84	-1175.04	149.527	1071.92	-1173.37	169.015	954.608	-1128.22	189.292	811.202	-940.227	176.678	739.037	-1051.05	255.996	671.004	-991.832	225.042	674.572	-1037.51	-253.634
-939.563	-10.8387	1538.44	-964.958	-159.55	1535.57	-1089.43	-17.8431	1486.46	-1103.53	-98.7114	1488.73	-1123.18	-105.127	1369.15	-1214.47	-155.051	1052.23	-1017.38	-74.7893	1284.08	-978.354	-48.21	1047.69	-1172.74	-245.354	1237.33	-1146.08	66.3038	1292.53	-1174.61	149.611	1072.55	-1172.85	169.046	955.24	-1127.76	189.125	811.733	-940.11	176.194	739.26	-1050.72	255.646	671.394	-991.551	224.686	674.933	-1037.03	-253.591
-939.15	-10.7204	1539.15	-964.465	-159.467	1536.28	-1088.99	-17.8008	1487.16	-1103.06	-98.6946	1489.45	-1122.75	-105.049	1369.87	-1214.12	-154.75	1052.9	-1016.93	-74.6874	1284.73	-977.777	-48.1544	1048.32	-1172.38	-245.207	1237.99	-1145.49	66.4675	1293.23	-1173.77	149.664	1073.2	-1172.29	169.055	955.933	-1127.47	188.997	812.365	-939.951	175.723	739.558	-1050.45	255.303	671.809	-991.132	224.29	675.311	-1036.72	-253.582
-938.691	-10.6877	1539.99	-963.972	-159.388	1537.05	-1088.67	-17.7341	1487.86	-1102.58	-98.6368	1490.16	-1122.37	-104.905	1370.59	-1213.71	-154.385	1053.68	-1016.43	-74.6036	1285.41	-977.464	-48.1111	1048.97	-1171.97	-244.994	1238.66	-1144.92	66.6198	1294	-1173.25	149.769	1073.95	-1171.69	169.126	956.671	-1127	188.926	813.043	-939.783	175.242	739.877	-1050.16	254.976	672.326	-991.136	223.914	675.812	-1036.37	-253.49
-938.336	-10.6368	1540.8	-963.616	-159.396	1537.85	-1088.18	-17.6793	1488.72	-1102.14	-98.5313	1490.98	-1121.9	-104.761	1371.33	-1213.39	-154.028	1054.52	-1015.76	-74.5019	1286.21	-976.896	-48.0161	1049.68	-1171.68	-244.796	1239.43	-1144.3	66.8056	1294.82	-1172.91	150.041	1074.87	-1171.11	169.234	957.475	-1126.63	188.842	813.777	-939.581	174.757	740.298	-1049.92	254.681	672.92	-990.964	223.52	676.25	-1036.02	-253.434
-937.848	-10.6533	1541.64	-963.28	-159.401	1538.66	-1087.71	-17.5867	1489.55	-1101.77	-98.475	1491.88	-1121.57	-104.623	1372.21	-1213.13	-153.664	1055.43	-1015.27	-74.3759	1287	-976.552	-47.9171	1050.38	-1171.39	-244.58	1240.19	-1143.77	66.9596	1295.7	-1172.13	150.178	1075.68	-1170.57	169.356	958.399	-1126.3	188.837	814.592	-939.36	174.248	740.713	-1049.68	254.381	673.554	-990.627	223.132	676.787	-1035.85	-253.374
-937.405	-10.6666	1542.47	-962.843	-159.377	1539.48	-1087.28	-17.4636	1490.43	-1101.35	-98.36	1492.75	-1121.12	-104.51	1372.99	-1212.88	-153.318	1056.36	-1014.88	-74.2802	1287.9	-976.132	-47.7914	1051.17	-1171.11	-244.371	1241	-1143.28	67.0915	1296.58	-1171.6	150.429	1076.63	-1169.95	169.531	959.272	-1125.94	188.807	815.443	-939.212	173.648	741.187	-1049.43	254.139	674.247	-990.328	222.715	677.327	-1035.5	-253.293
-937.007	-10.6428	1543.37	-962.501	-159.378	1540.35	-1086.89	-17.4054	1491.32	-1101	-98.308	1493.7	-1120.74	-104.388	1373.93	-1212.62	-153.003	1057.32	-1014.51	-74.2213	1288.75	-975.729	-47.709	1052.01	-1170.8	-244.174	1241.89	-1142.77	67.2359	1297.54	-1171.02	150.717	1077.58	-1169.47	169.705	960.269	-1125.62	188.851	816.365	-938.996	172.946	741.61	-1049.14	253.95	674.993	-990.195	222.298	677.93	-1035.22	-253.228
-936.616	-10.656	1544.29	-962.277	-159.343	1541.28	-1086.47	-17.3379	1492.34	-1100.67	-98.2001	1494.63	-1120.38	-104.257	1374.8	-1212.4	-152.707	1058.3	-1014.19	-74.1464	1289.58	-975.434	-47.5666	1052.89	-1170.56	-243.99	1242.76	-1142.34	67.402	1298.46	-1170.55	151.001	1078.64	-1168.98	169.871	961.229	-1125.25	188.924	817.262	-938.883	172.385	742.179	-1048.82	253.762	675.74	-989.883	221.854	678.512	-1034.97	-253.144
-936.142	-10.6178	1545.2	-961.812	-159.294	1542.12	-1086.11	-17.2541	1493.28	-1100.31	-98.136	1495.55	-1119.93	-104.102	1375.67	-1212.17	-152.418	1059.26	-1013.8	-74.0633	1290.42	-975.205	-47.4538	1053.71	-1170.26	-243.779	1243.66	-1141.79	67.5386	1299.42	-1170.01	151.272	1079.61	-1168.45	170.071	962.224	-1125.37	189.106	818.442	-938.741	171.88	742.789	-1048.44	253.641	676.509	-989.606	221.508	679.259	-1034.74	-253.055
-935.756	-10.5821	1546.06	-961.424	-159.219	1543.02	-1085.69	-17.2175	1494.1	-1099.94	-98.0552	1496.47	-1119.64	-103.977	1376.67	-1212.05	-152.094	1060.26	-1013.48	-74.0187	1291.28	-975.081	-47.3669	1054.51	-1170.11	-243.581	1244.56	-1141.37	67.7358	1300.35	-1169.51	151.569	1080.64	-1167.92	170.303	963.156	-1125.04	189.214	819.352	-938.704	171.432	743.465	-1048.14	253.562	677.375	-989.417	221.162	680.017	-1034.49	-252.98
-935.441	-10.5059	1546.91	-961.104	-159.163	1543.85	-1085.41	-17.109	1495.13	-1099.55	-97.9697	1497.32	-1119.35	-103.821	1377.51	-1211.87	-151.79	1061.18	-1013.16	-73.9268	1292.19	-974.85	-47.2555	1055.3	-1169.88	-243.341	1245.44	-1140.89	67.9008	1301.27	-1168.95	151.861	1081.6	-1167.48	170.512	964.126	-1124.57	189.348	820.21	-938.564	171.002	744.126	-1047.77	253.577	678.255	-989.16	220.859	680.734	-1034.2	-252.9
-935.093	-10.4139	1547.69	-960.88	-159.113	1544.69	-1085.07	-17.0605	1495.94	-1099.27	-97.9259	1498.23	-1119.08	-103.68	1378.41	-1211.86	-151.517	1062.1	-1012.93	-73.886	1292.96	-974.736	-47.212	1056.08	-1169.83	-243.133	1246.26	-1140.48	68.1227	1302.24	-1168.55	152.166	1082.58	-1167.14	170.755	965.133	-1123.94	189.494	820.987	-938.447	170.585	744.831	-1047.4	253.586	679.161	-988.787	220.654	681.513	-1034.27	-252.802
-934.779	-10.3626	1548.43	-960.465	-159.021	1545.39	-1084.75	-17.039	1496.72	-1098.93	-97.8634	1499.05	-1118.82	-103.555	1379.18	-1211.82	-151.221	1062.94	-1012.65	-73.8004	1293.69	-974.67	-47.0955	1056.83	-1169.73	-242.898	1247.05	-1140.14	68.3025	1303.12	-1168.16	152.412	1083.53	-1166.76	170.971	966.056	-1124.1	189.741	822.101	-938.303	170.25	745.514	-1047.13	253.659	680.087	-988.512	220.455	682.226	-1034.06	-252.62
-934.515	-10.2385	1549.03	-960.163	-158.949	1546.05	-1084.51	-16.904	1497.6	-1098.67	-97.8096	1499.82	-1118.69	-103.376	1379.91	-1211.81	-150.893	1063.68	-1012.49	-73.7495	1294.3	-974.572	-46.9566	1057.56	-1169.73	-242.687	1247.77	-1139.82	68.4813	1303.94	-1167.79	152.693	1084.38	-1166.41	171.252	966.946	-1123.97	189.943	823.065	-938.189	169.885	746.2	-1046.78	253.724	680.959	-988.064	220.269	683.041	-1034.08	-252.51
-934.229	-10.17	1549.57	-959.839	-158.845	1546.57	-1084.32	-16.7987	1498.38	-1098.5	-97.753	1500.57	-1118.55	-103.235	1380.59	-1211.81	-150.604	1064.36	-1012.34	-73.6199	1295	-974.63	-46.8337	1058.17	-1169.74	-242.465	1248.37	-1139.63	68.6987	1304.75	-1167.44	152.962	1085.19	-1166.06	171.559	967.742	-1123.63	190.191	823.838	-938.102	169.578	746.831	-1046.35	253.851	681.805	-987.858	220.124	683.763	-1034.12	-252.443
-933.947	-10.1306	1550.01	-959.601	-158.82	1547.05	-1084.19	-16.7461	1499.06	-1098.31	-97.6588	1501.22	-1118.46	-103.084	1381.17	-1211.82	-150.332	1064.96	-1012.47	-73.5272	1295.48	-974.696	-46.6943	1058.73	-1169.74	-242.286	1248.88	-1139.52	68.8505	1305.43	-1167.2	153.283	1085.97	-1165.79	171.811	968.516	-1123.28	190.417	824.529	-937.959	169.245	747.463	-1046.01	253.988	682.58	-987.512	220.019	684.488	-1034.17	-252.374
-933.743	-10.108	1550.33	-959.48	-158.785	1547.44	-1084.02	-16.6957	1499.4	-1098.25	-97.5681	1501.77	-1118.41	-102.987	1381.67	-1211.82	-150.033	1065.43	-1012.28	-73.4246	1296.01	-974.758	-46.555	1059.22	-1169.88	-242.121	1249.31	-1139.45	68.9972	1306.01	-1166.98	153.574	1086.6	-1165.61	172.08	969.175	-1123.09	190.66	825.234	-937.796	169.007	748.006	-1045.65	254.171	683.307	-987.158	220.035	685.164	-1034.3	-252.275
-933.636	-10.0761	1550.55	-959.395	-158.785	1547.71	-1083.83	-16.6296	1499.67	-1098.13	-97.5073	1502.21	-1118.33	-102.845	1381.96	-1211.9	-149.771	1065.85	-1012.53	-73.2846	1296.33	-974.829	-46.4121	1059.55	-1169.96	-241.962	1249.61	-1139.44	69.0772	1306.5	-1166.94	153.866	1087.18	-1165.55	172.387	969.709	-1122.98	190.9	825.825	-937.718	168.788	748.555	-1045.28	254.384	683.979	-987.12	219.948	685.95	-1034.4	-252.223
-933.474	-10.101	1550.69	-959.324	-158.727	1547.89	-1083.81	-16.5887	1500.06	-1098.09	-97.4707	1502.51	-1118.3	-102.764	1382.2	-1211.98	-149.569	1066.13	-1012.48	-73.2308	1296.55	-974.827	-46.2698	1059.88	-1170.14	-241.783	1249.84	-1139.46	69.1586	1306.87	-1166.86	154.14	1087.59	-1165.39	172.693	970.133	-1122.82	191.168	826.305	-937.488	168.65	748.946	-1044.89	254.611	684.505	-986.597	219.802	686.36	-1034.61	-252.159
-933.412	-10.1167	1550.76	-959.32	-158.736	1547.96	-1083.86	-16.5801	1500.36	-1098.09	-97.419	1502.7	-1118.33	-102.685	1382.32	-1212	-149.346	1066.27	-1012.6	-73.1324	1296.67	-975.078	-46.1773	1059.98	-1170.27	-241.596	1249.91	-1139.57	69.2269	1307.09	-1166.88	154.416	1087.9	-1165.24	172.979	970.434	-1122.65	191.459	826.635	-937.396	168.545	749.366	-1044.48	254.902	684.962	-986.025	219.967	686.804	-1034.78	-252.096
-933.449	-10.1058	1550.72	-959.334	-158.764	1547.92	-1083.87	-16.5765	1500.44	-1098.18	-97.4034	1502.83	-1118.39	-102.626	1382.3	-1212.11	-149.16	1066.31	-1012.65	-73.0629	1296.72	-975.296	-46.0677	1060.01	-1170.38	-241.437	1249.83	-1139.66	69.2877	1307.15	-1166.86	154.691	1088.04	-1165.17	173.269	970.613	-1122.38	191.784	826.797	-937.217	168.518	749.656	-1043.98	255.223	685.316	-985.998	219.951	687.024	-1034.91	-252.04
-933.469	-10.1301	1550.62	-959.328	-158.792	1547.77	-1083.91	-16.5748	1500.35	-1098.24	-97.4163	1502.81	-1118.49	-102.553	1382.19	-1212.11	-148.98	1066.18	-1012.78	-73.035	1296.6	-975.408	-45.9383	1059.97	-1170.57	-241.287	1249.67	-1139.76	69.3558	1307.11	-1166.9	154.929	1088.06	-1165.2	173.58	970.581	-1122.21	192.141	826.892	-937.028	168.574	749.842	-1043.57	255.551	685.581	-985.362	220.039	687.418	-1035.13	-252.013
-933.524	-10.1904	1550.41	-959.441	-158.844	1547.52	-1084.06	-16.5792	1500.28	-1098.33	-97.4569	1502.66	-1118.58	-102.518	1381.96	-1212.16	-148.859	1065.94	-1012.95	-72.9645	1296.41	-975.569	-45.8342	1059.75	-1170.74	-241.135	1249.4	-1139.96	69.4423	1306.94	-1167.08	155.157	1087.95	-1165.23	173.891	970.505	-1122.1	192.506	826.86	-936.819	168.651	749.998	-1043.17	255.933	685.71	-984.938	220.307	687.59	-1035.35	-251.972
-933.525	-10.1967	1550.06	-959.533	-158.874	1547.12	-1084.21	-16.6379	1500.19	-1098.42	-97.4719	1502.39	-1118.73	-102.468	1381.64	-1212.21	-148.755	1065.59	-1013.17	-72.9346	1296.1	-975.665	-45.6972	1059.44	-1170.82	-241.029	1249	-1140.12	69.5248	1306.65	-1167.25	155.349	1087.68	-1165.38	174.2	970.248	-1121.91	192.886	826.635	-936.612	168.798	750.046	-1042.72	256.312	685.719	-984.519	220.585	687.679	-1035.58	-251.914
-934.15	-10.4442	1549.68	-959.661	-158.913	1546.69	-1083.96	-16.3387	1499.92	-1099.31	-97.7581	1502.2	-1119.13	-102.504	1381.29	-1212.17	-148.638	1064.86	-1013.26	-72.8439	1295.64	-975.967	-45.5134	1059	-1171.4	-241.115	1248.81	-1140.35	69.6233	1306.1	-1167.59	155.478	1087.28	-1165.62	174.449	970.087	-1121.76	193.245	826.325	-936.446	168.986	750.07	-1042.35	256.72	685.607	-984.194	220.928	687.64	-1035.65	-251.871
-933.837	-10.3171	1549.13	-959.801	-158.934	1546.09	-1084.53	-16.5925	1499.45	-1098.72	-97.465	1501.53	-1119.03	-102.347	1380.65	-1212.48	-148.619	1064.54	-1013.34	-72.7985	1295.1	-976.011	-45.3626	1058.46	-1171.01	-240.842	1247.96	-1140.43	69.668	1305.69	-1167.6	155.71	1086.82	-1165.66	174.812	969.452	-1121.66	193.605	825.938	-936.244	169.229	749.93	-1041.95	257.128	685.361	-983.914	221.272	687.496	-1035.65	-251.758
-933.943	-10.3058	1548.55	-959.881	-158.989	1545.45	-1084.6	-16.6195	1498.81	-1098.9	-97.4496	1500.93	-1119.11	-102.293	1379.95	-1212.62	-148.554	1063.9	-1013.5	-72.7404	1294.5	-976.158	-45.2083	1057.76	-1171.06	-240.753	1247.28	-1140.52	69.7359	1305.13	-1167.78	155.867	1086.26	-1165.79	175.121	968.893	-1121.64	193.976	825.458	-936.131	169.544	749.733	-1041.61	257.514	684.984	-983.719	221.643	687.221	-1035.63	-251.649
-934.112	-10.3746	1547.82	-960.054	-159.015	1544.75	-1084.7	-16.5867	1498.06	-1098.97	-97.4024	1500.23	-1119.26	-102.266	1379.29	-1212.9	-148.53	1063.23	-1013.71	-72.6667	1293.8	-976.325	-45.0619	1057.01	-1171.12	-240.714	1246.61	-1140.7	69.7873	1304.42	-1167.91	156.083	1085.56	-1165.97	175.41	968.236	-1121.59	194.336	824.854	-936.02	169.896	749.452	-1041.38	257.878	684.497	-983.481	222.103	686.87	-1035.71	-251.598
-934.093	-10.3949	1547.09	-960.215	-159.034	1543.94	-1084.78	-16.5844	1497.31	-1099.12	-97.3652	1499.52	-1119.38	-102.216	1378.56	-1213.07	-148.469	1062.44	-1013.97	-72.5698	1293.02	-976.42	-44.9024	1056.24	-1171.29	-240.704	1245.9	-1140.87	69.869	1303.62	-1168.25	156.149	1084.84	-1166.22	175.728	967.576	-1121.57	194.686	824.18	-935.947	170.235	749.068	-1041.16	258.253	683.973	-983.338	222.527	686.454	-1035.76	-251.456
-934.221	-10.4059	1546.26	-960.24	-159.075	1543.08	-1084.9	-16.5659	1496.62	-1099.22	-97.3038	1498.82	-1119.59	-102.155	1377.75	-1213.33	-148.442	1061.68	-1014.13	-72.531	1292.28	-976.634	-44.7599	1055.37	-1171.33	-240.665	1245.11	-1141.04	69.9348	1302.87	-1168.36	156.298	1084.06	-1166.39	176.018	966.805	-1121.65	194.98	823.431	-935.934	170.621	748.598	-1041.07	258.643	683.305	-983.208	222.946	685.976	-1035.89	-251.372
-934.16	-10.4362	1545.38	-960.343	-159.107	1542.17	-1084.99	-16.515	1495.91	-1099.36	-97.2905	1498.02	-1119.75	-102.113	1377.03	-1213.43	-148.445	1060.83	-1014.36	-72.4229	1291.46	-976.902	-44.6412	1054.53	-1171.49	-240.672	1244.35	-1141.22	70.0102	1302.04	-1168.62	156.455	1083.25	-1166.59	176.202	966.074	-1121.74	195.278	822.704	-935.871	171.022	748.036	-1040.98	258.983	682.585	-982.881	223.533	685.423	-1035.92	-251.264
-934.188	-10.415	1544.54	-960.414	-159.062	1541.23	-1085.08	-16.5058	1495.17	-1099.43	-97.2613	1497.26	-1119.8	-102.077	1376.14	-1213.66	-148.483	1059.99	-1014.52	-72.3207	1290.6	-977.103	-44.5807	1053.61	-1171.47	-240.673	1243.54	-1141.47	70.075	1301.13	-1168.77	156.577	1082.37	-1166.7	176.463	965.13	-1121.86	195.504	821.883	-935.941	171.475	747.406	-1041.02	259.337	681.822	-982.585	224.055	684.639	-1035.87	-251.201
-934.261	-10.3707	1543.56	-960.316	-158.999	1540.26	-1085.13	-16.4578	1494.41	-1099.48	-97.2128	1496.44	-1119.97	-101.982	1375.25	-1213.75	-148.571	1059.14	-1014.62	-72.2295	1289.75	-977.244	-44.4953	1052.78	-1171.56	-240.71	1242.71	-1141.59	70.1084	1300.28	-1168.91	156.665	1081.48	-1166.86	176.636	964.237	-1122	195.735	821.012	-935.983	171.902	746.702	-1041.11	259.69	681.008	-983.292	224.536	683.97	-1035.93	-251.123
-934.271	-10.2818	1542.6	-960.344	-158.935	1539.33	-1085.23	-16.4091	1493.66	-1099.52	-97.1683	1495.61	-1120.19	-101.994	1374.48	-1213.91	-148.687	1058.28	-1014.88	-72.1415	1288.92	-977.352	-44.4318	1051.86	-1171.58	-240.755	1241.89	-1141.82	70.148	1299.36	-1169.18	156.72	1080.59	-1167.03	176.76	963.36	-1122.24	195.947	820.191	-936.128	172.4	745.945	-1041.26	260.042	680.203	-983.369	225.059	683.209	-1036.01	-251.08
-934.289	-10.1741	1541.7	-960.347	-158.85	1538.41	-1085.24	-16.3655	1492.83	-1099.64	-97.1098	1494.82	-1120.26	-101.96	1373.59	-1213.95	-148.811	1057.39	-1014.89	-72.091	1288.11	-977.656	-44.3669	1051.01	-1171.69	-240.829	1241.13	-1142.09	70.1936	1298.46	-1169.39	156.78	1079.72	-1167.27	176.914	962.485	-1122.49	196.123	819.365	-936.296	172.859	745.148	-1041.49	260.38	679.366	-983.57	225.634	682.379	-1036.01	-250.962
-934.341	-10.0039	1540.73	-960.349	-158.704	1537.5	-1085.35	-16.2841	1492.06	-1099.66	-97.0532	1494.06	-1120.49	-101.939	1372.81	-1213.99	-149	1056.55	-1015.22	-72.0717	1287.26	-977.88	-44.3449	1050.14	-1171.68	-240.931	1240.37	-1142.29	70.2005	1297.57	-1169.68	156.791	1078.85	-1167.52	176.939	961.697	-1122.7	196.352	818.462	-936.489	173.33	744.267	-1041.81	260.76	678.52	-983.937	226.164	681.527	-1035.92	-250.924
-934.404	-9.83181	1539.8	-960.266	-158.602	1536.58	-1085.46	-16.1887	1491.19	-1099.62	-96.9838	1493.26	-1120.69	-101.949	1372.07	-1214.14	-149.183	1055.75	-1015.35	-72.0563	1286.46	-977.978	-44.3522	1049.34	-1171.7	-241.065	1239.61	-1142.49	70.2008	1296.69	-1169.82	156.812	1077.95	-1167.8	177.018	960.744	-1123.01	196.535	817.621	-936.703	173.807	743.358	-1042.15	261.103	677.695	-984.304	226.597	680.65	-1035.91	-250.878
-934.467	-9.67409	1538.9	-960.182	-158.429	1535.78	-1085.49	-16.1336	1490.38	-1099.69	-96.9061	1492.54	-1120.74	-102.008	1371.31	-1214.07	-149.314	1054.96	-1015.6	-72.004	1285.64	-978.195	-44.3142	1048.52	-1171.73	-241.187	1238.92	-1142.7	70.2373	1295.87	-1170.02	156.796	1077.08	-1167.99	177.09	959.876	-1123.31	196.699	816.796	-936.949	174.299	742.462	-1042.7	261.423	676.863	-984.451	227.035	679.718	-1035.92	-250.902
-934.455	-9.4947	1538.04	-960.17	-158.247	1535.03	-1085.49	-16.0886	1489.6	-1099.68	-96.8347	1491.87	-1120.93	-102.012	1370.65	-1214.13	-149.432	1054.22	-1015.8	-71.979	1284.91	-978.38	-44.2907	1047.75	-1171.73	-241.289	1238.24	-1142.91	70.2491	1295.1	-1170.26	156.801	1076.32	-1168.22	177.09	959.136	-1123.6	196.888	815.967	-937.302	174.729	741.508	-1043.2	261.736	676.02	-985.125	227.444	678.853	-1035.88	-250.825
-934.394	-9.34878	1537.21	-960.035	-158.083	1534.3	-1085.58	-15.9995	1489	-1099.68	-96.7646	1491.24	-1121.09	-102.01	1369.99	-1214.11	-149.484	1053.48	-1016.12	-71.9287	1284.23	-978.508	-44.281	1047.03	-1171.73	-241.389	1237.56	-1143.1	70.2521	1294.4	-1170.54	156.744	1075.6	-1168.47	177.148	958.411	-1123.99	196.979	815.267	-937.665	175.152	740.631	-1043.77	261.977	675.191	-985.802	227.845	678.027	-1035.91	-250.773
-934.377	-9.13868	1536.36	-959.931	-157.896	1533.61	-1085.6	-15.8804	1488.3	-1099.69	-96.656	1490.69	-1121.15	-101.987	1369.37	-1214.02	-149.508	1052.76	-1016.06	-71.8571	1283.6	-978.662	-44.2335	1046.35	-1171.79	-241.398	1236.94	-1143.28	70.2643	1293.72	-1170.64	156.704	1074.88	-1168.67	177.137	957.735	-1124.28	197.111	814.536	-938.082	175.548	739.75	-1044.33	262.23	674.404	-986.379	228.181	677.193	-1035.98	-250.746
-934.327	-8.93114	1535.59	-959.907	-157.73	1532.98	-1085.61	-15.8033	1487.66	-1099.68	-96.5579	1490.15	-1121.14	-101.96	1368.77	-1213.95	-149.504	1052.1	-1016.13	-71.7668	1283	-978.8	-44.1923	1045.73	-1171.9	-241.421	1236.35	-1143.49	70.3026	1293.13	-1170.84	156.659	1074.26	-1168.82	177.131	957.12	-1124.6	197.19	813.828	-938.566	175.912	738.854	-1045	262.433	673.68	-987.043	228.532	676.341	-1036	-250.719
-934.365	-8.75626	1534.97	-959.839	-157.575	1532.38	-1085.62	-15.6608	1487.3	-1099.66	-96.4432	1489.59	-1121.21	-101.911	1368.23	-1213.9	-149.489	1051.47	-1016.29	-71.6429	1282.47	-978.684	-44.0807	1045.23	-1171.88	-241.382	1235.71	-1143.64	70.3176	1292.57	-1171.04	156.599	1073.66	-1169.02	177.112	956.594	-1125.06	197.28	813.246	-939	176.3	738.015	-1045.62	262.669	672.969	-987.675	228.78	675.583	-1036.12	-250.684
-934.263	-8.61937	1534.29	-959.765	-157.414	1531.81	-1085.58	-15.5473	1486.77	-1099.67	-96.3099	1489.12	-1121.29	-101.865	1367.66	-1213.73	-149.474	1050.81	-1016.24	-71.5094	1282.01	-978.564	-43.9654	1044.81	-1171.82	-241.284	1235.1	-1143.77	70.3931	1292.06	-1171.23	156.557	1073.13	-1169.32	177.086	956.097	-1125.47	197.281	812.705	-939.519	176.698	737.224	-1046.49	262.859	672.336	-988.384	229.068	674.846	-1036.15	-250.626
-934.152	-8.48848	1533.73	-959.631	-157.247	1531.25	-1085.53	-15.4047	1486.13	-1099.59	-96.1688	1488.66	-1121.3	-101.765	1367.08	-1213.55	-149.461	1050.24	-1016.13	-71.292	1281.55	-978.285	-43.7925	1044.43	-1171.76	-241.193	1234.54	-1143.88	70.4709	1291.53	-1171.52	156.506	1072.62	-1169.68	177.041	955.524	-1125.96	197.31	812.187	-940.073	177.057	736.454	-1047.26	263.073	671.779	-989.119	229.375	674.105	-1036.06	-250.585
-934.141	-8.33427	1533.25	-959.619	-157.094	1530.85	-1085.45	-15.2843	1485.7	-1099.5	-96.0332	1488.19	-1121.21	-101.64	1366.6	-1213.36	-149.415	1049.73	-1015.88	-71.1228	1281.1	-978.06	-43.563	1044.14	-1171.77	-241.073	1234.05	-1143.91	70.5627	1291.06	-1171.86	156.506	1072.16	-1169.96	177.012	955.053	-1126.49	197.321	811.701	-940.582	177.441	735.731	-1048.1	263.222	671.233	-989.922	229.677	673.399	-1036.02	-250.48
-934.041	-8.17461	1532.81	-959.571	-156.983	1530.43	-1085.34	-15.1458	1485.32	-1099.43	-95.8837	1487.79	-1121.09	-101.526	1366.17	-1213.05	-149.361	1049.25	-1015.9	-70.9432	1280.67	-977.751	-43.3765	1043.82	-1171.54	-240.961	1233.58	-1143.85	70.731	1290.61	-1172.15	156.529	1071.71	-1170.33	176.97	954.566	-1127.02	197.287	811.16	-941.09	177.826	734.989	-1049.03	263.335	670.676	-990.678	229.926	672.74	-1035.89	-250.351
-933.984	-8.05908	1532.45	-959.481	-156.87	1530.07	-1085.2	-15.0038	1484.89	-1099.27	-95.7442	1487.37	-1120.9	-101.424	1365.76	-1212.69	-149.313	1048.79	-1015.6	-70.8486	1280.28	-977.465	-43.1634	1043.55	-1171.36	-240.861	1233.16	-1143.66	70.9446	1290.21	-1172.41	156.597	1071.26	-1170.72	176.952	954.142	-1127.52	197.287	810.627	-941.677	178.18	734.336	-1049.82	263.421	670.071	-991.417	230.077	672.053	-1035.62	-250.241
-933.83	-7.96415	1532.13	-959.3	-156.74	1529.72	-1084.98	-14.8836	1484.43	-1099.16	-95.6149	1486.95	-1120.73	-101.307	1365.36	-1212.38	-149.291	1048.4	-1015.36	-70.7027	1279.92	-977.209	-42.9402	1043.16	-1171.04	-240.726	1232.78	-1143.44	71.1552	1289.86	-1172.63	156.662	1070.87	-1171.16	176.945	953.695	-1128	197.346	810.055	-942.197	178.602	733.669	-1050.59	263.449	669.428	-992.108	230.273	671.398	-1035.47	-250.198
-933.632	-7.81402	1531.82	-959.089	-156.584	1529.36	-1084.86	-14.7729	1484.14	-1098.96	-95.4767	1486.58	-1120.4	-101.113	1364.98	-1212.13	-149.237	1048.08	-1014.98	-70.4948	1279.59	-977.156	-42.7993	1042.79	-1170.76	-240.613	1232.46	-1143.13	71.3801	1289.51	-1172.83	156.736	1070.5	-1171.51	176.939	953.357	-1128.6	197.329	809.622	-942.702	179.024	733.059	-1051.56	263.431	668.756	-992.944	230.45	670.754	-1034.84	-249.895
-933.479	-7.68826	1531.52	-958.942	-156.483	1529.03	-1084.59	-14.6029	1483.7	-1098.69	-95.3286	1486.2	-1120.09	-100.913	1364.61	-1211.87	-149.195	1047.76	-1014.65	-70.2688	1279.28	-976.852	-42.6476	1042.43	-1170.44	-240.516	1232.17	-1142.74	71.6037	1289.22	-1172.91	156.815	1070.17	-1171.79	176.961	953.051	-1128.73	197.244	808.991	-943.288	179.415	732.491	-1052.46	263.362	668.13	-993.855	230.584	670.09	-1034.34	-249.651
-933.126	-7.53407	1531.24	-958.575	-156.358	1528.7	-1084.31	-14.446	1483.34	-1098.34	-95.1804	1485.83	-1119.83	-100.763	1364.29	-1211.6	-149.097	1047.5	-1014.3	-70.0542	1278.96	-976.574	-42.477	1042.05	-1170.12	-240.379	1231.95	-1142.4	71.851	1288.92	-1172.97	156.979	1069.91	-1172.04	177.032	952.752	-1129.31	197.259	808.64	-943.842	179.827	731.901	-1053.27	263.328	667.443	-994.628	230.722	669.47	-1033.86	-249.479
-932.751	-7.41201	1530.98	-958.291	-156.192	1528.41	-1083.94	-14.2443	1483.13	-1098.07	-94.9912	1485.54	-1119.46	-100.573	1364.02	-1211.31	-148.955	1047.27	-1014.04	-69.8773	1278.67	-976.373	-42.3976	1041.64	-1169.73	-240.258	1231.69	-1142.02	72.0839	1288.66	-1172.95	157.168	1069.68	-1172.17	177.167	952.496	-1129.78	197.286	808.265	-944.319	180.243	731.316	-1054.16	263.288	666.81	-995.426	230.914	668.807	-1033.77	-249.41
-932.291	-7.28767	1530.72	-958.025	-156.067	1528.14	-1083.62	-14.044	1483	-1097.73	-94.7679	1485.33	-1119.14	-100.394	1363.8	-1211.06	-148.853	1047.09	-1013.74	-69.6357	1278.46	-976.269	-42.2653	1041.32	-1169.31	-240.125	1231.49	-1141.68	72.3189	1288.44	-1172.88	157.368	1069.49	-1172.24	177.258	952.253	-1130.16	197.376	807.943	-944.819	180.735	730.698	-1054.96	263.297	666.23	-996.256	231.069	668.1	-1033.35	-249.23
-931.892	-7.11765	1530.5	-957.625	-155.933	1527.91	-1083.15	-13.8008	1482.74	-1097.33	-94.5572	1485.13	-1118.74	-100.212	1363.61	-1210.72	-148.746	1046.93	-1013.4	-69.4506	1278.24	-975.901	-42.0877	1041.09	-1168.92	-239.993	1231.32	-1141.35	72.5223	1288.25	-1172.69	157.622	1069.31	-1172.29	177.46	952.07	-1130.42	197.486	807.627	-945.236	181.186	730.138	-1055.81	263.297	665.68	-996.922	231.235	667.509	-1032.75	-249.059
-931.377	-6.94966	1530.22	-957.202	-155.746	1527.63	-1082.68	-13.59	1482.47	-1096.89	-94.3062	1484.96	-1118.39	-100.091	1363.46	-1210.38	-148.658	1046.79	-1013.02	-69.197	1278.08	-975.484	-41.8143	1040.93	-1168.46	-239.889	1231.16	-1141.04	72.7021	1288.1	-1172.49	157.849	1069.19	-1172.23	177.617	951.936	-1130.74	197.627	807.409	-945.636	181.573	729.553	-1056.48	263.384	665.188	-997.538	231.433	666.904	-1032.57	-248.921
-930.888	-6.79911	1529.95	-956.689	-155.58	1527.4	-1082.22	-13.3703	1482.43	-1096.42	-94.1029	1484.8	-1117.92	-99.9223	1363.29	-1209.98	-148.589	1046.67	-1012.52	-68.9884	1277.92	-975.041	-41.5521	1040.76	-1168	-239.758	1230.97	-1140.68	72.8992	1287.96	-1172.34	158.065	1069.09	-1172.14	177.806	951.821	-1130.98	197.794	807.209	-946.018	181.945	728.998	-1057.12	263.511	664.791	-998.069	231.609	666.391	-1031.67	-248.683
-930.367	-6.52769	1529.7	-956.165	-155.361	1527.19	-1081.77	-13.1693	1482.3	-1095.84	-93.9088	1484.65	-1117.4	-99.7689	1363.07	-1209.61	-148.514	1046.56	-1012.12	-68.7823	1277.78	-974.508	-41.2663	1040.67	-1167.48	-239.605	1230.79	-1140.35	73.0641	1287.86	-1172.05	158.29	1069	-1172.01	178.008	951.722	-1131.13	198.029	807.041	-946.337	182.199	728.457	-1057.59	263.698	664.477	-998.637	231.806	665.89	-1031.09	-248.513
-929.784	-6.32024	1529.44	-955.6	-155.101	1526.95	-1081.28	-13.0024	1482.13	-1095.42	-93.7326	1484.51	-1116.98	-99.5912	1362.89	-1209.14	-148.446	1046.41	-1011.56	-68.5426	1277.66	-974.184	-41.0014	1040.54	-1166.92	-239.472	1230.62	-1139.98	73.2751	1287.71	-1171.82	158.529	1068.9	-1171.92	178.215	951.658	-1131.23	198.234	806.919	-946.581	182.446	727.938	-1057.94	263.991	664.255	-998.937	232.024	665.456	-1030.67	-248.337
-929.217	-6.10127	1529.14	-955.004	-154.934	1526.72	-1080.69	-12.846	1481.92	-1094.8	-93.5988	1484.34	-1116.4	-99.4218	1362.68	-1208.52	-148.318	1046.25	-1010.98	-68.3099	1277.47	-973.714	-40.6888	1040.42	-1166.32	-239.33	1230.44	-1139.53	73.466	1287.58	-1171.57	158.764	1068.79	-1171.73	178.443	951.537	-1131.26	198.496	806.777	-946.701	182.629	727.439	-1058.15	264.336	664.111	-999.236	232.253	665.093	-1030.17	-248.19
-928.704	-5.83196	1528.86	-954.297	-154.722	1526.46	-1080.12	-12.6915	1481.78	-1094.15	-93.4567	1484.16	-1115.74	-99.2502	1362.46	-1208.03	-148.204	1046.09	-1010.28	-68.1243	1277.28	-973.257	-40.366	1040.24	-1165.67	-239.199	1230.25	-1138.97	73.7075	1287.41	-1171.35	158.97	1068.69	-1171.56	178.673	951.448	-1131.28	198.811	806.658	-946.742	182.818	726.946	-1058.3	264.747	664.008	-999.468	232.502	664.719	-1029.55	-248.058
-927.965	-5.61117	1528.55	-953.443	-154.45	1526.15	-1079.44	-12.5594	1481.54	-1093.45	-93.2838	1483.98	-1115.14	-99.1219	1362.25	-1207.41	-148.082	1045.93	-1009.34	-67.8601	1277.11	-972.25	-39.936	1040.09	-1165.01	-239.004	1230.03	-1138.31	73.9487	1287.23	-1171.05	159.234	1068.54	-1171.39	178.958	951.353	-1131.21	199.115	806.533	-946.709	183.095	726.49	-1058.25	265.161	663.904	-999.217	232.797	664.329	-1028.69	-247.875
-927.156	-5.36786	1528.23	-952.553	-154.2	1525.89	-1078.65	-12.4294	1481.26	-1092.64	-93.1451	1483.74	-1114.31	-98.9232	1361.98	-1206.76	-147.951	1045.78	-1009.14	-67.6803	1276.77	-972.313	-39.6565	1039.82	-1164.09	-238.837	1229.76	-1137.68	74.2235	1287.07	-1170.79	159.484	1068.38	-1171.07	179.295	951.191	-1130.91	199.462	806.327	-946.466	183.434	726.088	-1058.25	265.536	663.812	-999.323	233.143	664.016	-1027.71	-247.627
-926.317	-5.15347	1527.9	-951.702	-154.024	1525.58	-1077.83	-12.2449	1481.06	-1091.75	-92.9686	1483.48	-1113.4	-98.7251	1361.65	-1206.09	-147.773	1045.66	-1008.33	-67.4456	1276.5	-971.739	-39.2535	1039.51	-1163.22	-238.642	1229.49	-1136.86	74.5078	1286.86	-1170.36	159.762	1068.21	-1170.53	179.751	951.026	-1130.45	199.86	806.111	-946.123	183.895	725.725	-1058.03	265.871	663.585	-999.274	233.431	663.735	-1026.77	-247.432
-925.415	-4.96003	1527.61	-950.766	-153.844	1525.15	-1076.94	-12.0462	1480.81	-1090.8	-92.7915	1483.16	-1112.42	-98.6021	1361.34	-1205.24	-147.582	1045.46	-1007.28	-67.0695	1276.2	-971.047	-38.7242	1039.22	-1162.16	-238.416	1229.18	-1135.95	74.8199	1286.58	-1169.8	160.147	1068	-1169.88	180.264	950.864	-1129.94	200.288	805.929	-945.573	184.4	725.383	-1057.6	266.269	663.363	-998.489	233.816	663.185	-1025.56	-247.127
-924.355	-4.71759	1527.29	-949.663	-153.638	1524.72	-1075.84	-11.8413	1480.37	-1089.72	-92.5454	1482.79	-1111.16	-98.4275	1360.91	-1204.51	-147.432	1045.36	-1006.3	-66.7144	1275.75	-970.406	-38.2239	1038.82	-1160.93	-238.191	1228.83	-1134.97	75.0497	1286.34	-1169.07	160.47	1067.78	-1169	180.871	950.71	-1129.14	200.783	805.703	-944.711	185.001	725.062	-1056.86	266.715	663.032	-998.095	234.197	662.855	-1024.39	-246.904
-923.055	-4.5025	1526.93	-948.382	-153.41	1524.23	-1074.57	-11.6429	1479.88	-1088.45	-92.3321	1482.3	-1109.76	-98.2585	1360.49	-1203.66	-147.308	1045.21	-1004.79	-66.3899	1275.29	-969.722	-37.7403	1038.39	-1159.55	-237.97	1228.52	-1133.95	75.3259	1286.04	-1168.37	160.955	1067.56	-1167.83	181.593	950.54	-1128.04	201.429	805.472	-943.605	185.616	724.685	-1055.95	267.025	662.62	-996.862	234.49	662.158	-1022.83	-246.63
-921.701	-4.28228	1526.48	-946.979	-153.162	1523.74	-1073.2	-11.4406	1479.45	-1087.07	-92.1082	1481.83	-1108.39	-98.09	1360.1	-1202.64	-147.229	1045.03	-1003.52	-66.1147	1274.79	-968.844	-37.0807	1037.94	-1158.02	-237.794	1228.12	-1132.79	75.5989	1285.7	-1167.1	161.398	1067.27	-1166.4	182.392	950.334	-1126.55	202.167	805.177	-942.208	186.164	724.312	-1054.51	267.514	662.248	-995.648	234.904	661.753	-1021.16	-246.312
-920.191	-3.98065	1525.98	-945.352	-152.912	1523.12	-1071.66	-11.26	1479.02	-1085.47	-91.8913	1481.28	-1106.66	-97.9511	1359.54	-1201.48	-147.178	1044.79	-1002.16	-65.7573	1274.31	-967.487	-36.2979	1037.41	-1156.13	-237.61	1227.65	-1131.4	75.7883	1285.31	-1165.55	161.911	1066.91	-1164.69	183.284	950.091	-1124.65	203.078	804.891	-940.448	186.574	723.93	-1052.56	268.207	661.947	-993.799	235.459	661.42	-1019.02	-245.953
-918.382	-3.70693	1525.39	-943.477	-152.648	1522.43	-1069.93	-11.0162	1478.49	-1083.68	-91.6964	1480.66	-1104.84	-97.7842	1358.91	-1200.15	-147.186	1044.51	-1000.37	-65.418	1273.63	-966.209	-35.6442	1036.59	-1154.18	-237.459	1227.18	-1129.93	76.0286	1284.89	-1163.79	162.545	1066.55	-1162.69	184.3	949.758	-1122.49	204.139	804.633	-938.294	186.912	723.602	-1050.07	268.981	661.72	-991.462	235.862	660.926	-1016.93	-245.524
-916.339	-3.39452	1524.66	-941.446	-152.358	1521.69	-1068.01	-10.8379	1477.87	-1081.7	-91.5249	1480	-1102.93	-97.6434	1358.22	-1198.67	-147.22	1044.16	-998.398	-65.0547	1272.94	-964.772	-35.0199	1035.78	-1152	-237.262	1226.65	-1128.04	76.3569	1284.3	-1161.47	163.128	1066.06	-1160.37	185.365	949.385	-1119.99	205.255	804.414	-935.738	187.085	723.314	-1047	270.079	661.693	-988.502	236.317	660.653	-1014.54	-245.118
-914.208	-3.01811	1523.95	-939.08	-152.05	1520.89	-1065.81	-10.6042	1477.16	-1079.4	-91.2984	1479.27	-1100.53	-97.3694	1357.38	-1197.02	-147.189	1043.78	-996.248	-64.6737	1272.11	-963.147	-34.4147	1034.81	-1149.7	-236.981	1226.07	-1125.99	76.7286	1283.67	-1159.28	163.917	1065.63	-1157.73	186.49	948.978	-1116.86	206.512	804.102	-932.807	187.127	723.003	-1043.29	271.372	661.841	-984.922	236.693	660.479	-1012.01	-244.714
-911.833	-2.70769	1523.09	-936.553	-151.751	1519.98	-1063.4	-10.4206	1476.45	-1076.93	-91.0525	1478.51	-1098.16	-97.1158	1356.56	-1195.26	-147.183	1043.38	-993.902	-64.2984	1271.19	-961.226	-33.8556	1033.65	-1147.32	-236.743	1225.59	-1123.47	77.1552	1282.98	-1156.46	164.623	1065.04	-1154.71	187.728	948.542	-1113.46	207.866	803.854	-929.388	187.056	722.712	-1039	272.827	662.136	-980.643	237.126	660.441	-1009.44	-244.338
-909.056	-2.38384	1522.18	-933.746	-151.448	1518.97	-1060.68	-10.1064	1475.59	-1074.16	-90.7869	1477.65	-1095.37	-96.8259	1355.69	-1193.27	-147.185	1042.94	-990.959	-63.9039	1270.22	-959.389	-33.4905	1032.42	-1144.6	-236.496	1225.01	-1120.68	77.6427	1282.22	-1153.49	165.443	1064.44	-1151.22	188.983	948.03	-1109.9	209.257	803.748	-925.58	186.919	722.413	-1034.22	274.362	662.535	-976.627	237.531	660.168	-1006.43	-243.904
-906.051	-2.089	1521.19	-930.639	-151.175	1517.94	-1057.6	-9.84895	1474.59	-1071.03	-90.4618	1476.7	-1092.17	-96.4764	1354.72	-1191.16	-147.118	1042.52	-987.878	-63.5676	1269.21	-957.206	-33.2894	1031.07	-1141.65	-236.193	1224.44	-1117.45	78.1427	1281.42	-1150.06	166.232	1063.85	-1147.26	190.32	947.588	-1105.46	210.712	803.574	-921.212	186.675	722.024	-1028.95	275.91	662.929	-972.767	237.864	659.694	-1003.14	-243.475
-902.638	-1.82169	1520.16	-927.228	-150.902	1516.85	-1054.22	-9.50332	1473.68	-1067.65	-90.1121	1475.72	-1088.94	-96.1068	1353.84	-1189	-147.033	1042.11	-984.649	-63.1631	1268.08	-954.685	-33.1898	1029.67	-1138.41	-235.959	1223.87	-1113.74	78.6218	1280.58	-1146.15	167.041	1063.22	-1142.59	191.716	947.069	-1100.38	212.216	803.187	-916.25	186.536	721.616	-1023.1	277.372	663.237	-967.314	238.48	659.313	-999.72	-243.077
-898.838	-1.57685	1519.13	-923.537	-150.586	1515.77	-1050.44	-9.21252	1472.58	-1063.92	-89.7927	1474.7	-1085.25	-95.7921	1352.9	-1186.51	-146.99	1041.74	-981.165	-62.8569	1266.97	-951.942	-33.3827	1028.17	-1134.97	-235.756	1223.3	-1109.86	79.0616	1279.77	-1141.6	167.784	1062.47	-1137.29	193.06	946.557	-1094.62	213.706	802.771	-910.786	186.39	721.127	-1016.67	278.722	663.372	-961.281	239.008	658.947	-996.067	-242.73
-894.7	-1.30087	1518.07	-919.401	-150.337	1514.73	-1046.35	-8.91763	1471.59	-1059.87	-89.4853	1473.68	-1081.22	-95.5631	1352	-1183.8	-146.973	1041.4	-977.132	-62.7216	1265.91	-949.099	-33.5795	1026.72	-1131.11	-235.606	1222.75	-1105.51	79.3949	1278.91	-1136.43	168.561	1061.73	-1131.41	194.442	945.994	-1088.28	215.149	802.357	-904.638	186.373	720.582	-1009.69	280.037	663.307	-954.618	239.594	658.426	-991.846	-242.469
-890.181	-1.03205	1517.02	-914.955	-150.078	1513.76	-1041.81	-8.70943	1470.65	-1055.39	-89.2112	1472.7	-1076.89	-95.3678	1351.12	-1180.76	-146.993	1041.09	-972.878	-62.4916	1264.83	-945.566	-33.8085	1025.29	-1126.91	-235.515	1222.23	-1100.95	79.6585	1277.98	-1130.61	169.415	1060.9	-1124.77	195.77	945.267	-1081.41	216.564	801.883	-897.858	186.464	720.025	-1002.03	281.255	663.053	-947.317	240.089	657.921	-987.42	-242.257
-885.313	-0.838234	1515.94	-910.144	-149.89	1512.75	-1036.97	-8.54479	1469.64	-1050.48	-89.022	1471.76	-1072.07	-95.2514	1350.22	-1177.41	-147.138	1040.85	-968.161	-62.3907	1263.83	-942.051	-34.0844	1023.74	-1122.33	-235.521	1221.71	-1096.17	79.8364	1277.1	-1124.25	170.281	1060.05	-1117.6	196.993	944.522	-1073.83	218.073	801.358	-890.424	186.596	719.53	-993.738	282.479	662.701	-939.52	240.615	657.455	-982.505	-242.12
-880.091	-0.677296	1514.8	-904.878	-149.751	1511.79	-1031.83	-8.43423	1468.73	-1045.29	-88.9512	1470.84	-1066.89	-95.245	1349.29	-1173.6	-147.425	1040.62	-963.321	-62.3537	1262.62	-938.225	-34.4862	1022.22	-1117.45	-235.641	1221.26	-1090.95	79.9162	1276.15	-1117.28	171.197	1059.12	-1110	198.136	943.736	-1065.61	219.346	800.806	-882.372	186.746	719.17	-984.768	283.608	662.289	-931.043	241.155	657.004	-977.365	-242.067
-874.409	-0.553895	1513.7	-899.093	-149.7	1510.83	-1026.2	-8.50749	1467.77	-1039.63	-88.9767	1469.92	-1061.27	-95.3371	1348.41	-1169.34	-147.812	1040.46	-957.811	-62.3752	1261.6	-933.961	-34.7089	1020.72	-1111.92	-235.875	1220.78	-1085.28	79.8958	1275.21	-1109.8	172.197	1058.26	-1101.77	199.167	942.864	-1056.9	220.618	800.297	-873.68	186.89	718.931	-975.176	284.726	662.029	-922.102	241.7	656.707	-971.593	-242.104
-868.427	-0.57995	1512.6	-892.919	-149.71	1509.86	-1020.24	-8.62334	1466.8	-1033.61	-89.0868	1469.06	-1055.27	-95.4915	1347.52	-1164.59	-148.367	1040.32	-951.954	-62.4634	1260.51	-929.324	-35.0988	1019.25	-1106.08	-236.199	1220.37	-1079.22	79.86	1274.26	-1101.81	173.187	1057.41	-1093.11	200.005	941.979	-1047.5	221.733	799.777	-864.355	186.954	718.892	-964.961	285.722	661.916	-912.604	242.139	656.586	-965.497	-242.2
-861.983	-0.671051	1511.57	-886.334	-149.836	1508.84	-1013.74	-8.87499	1465.93	-1027.16	-89.343	1468.22	-1048.78	-95.741	1346.71	-1159.48	-149.028	1040.29	-945.522	-62.6795	1259.47	-924.286	-35.3825	1017.8	-1099.78	-236.67	1220	-1072.84	79.6946	1273.39	-1093.5	174.032	1056.61	-1084.21	200.782	941.23	-1037.76	222.652	799.365	-854.638	186.861	718.98	-954.2	286.667	662.063	-902.38	242.572	656.635	-958.767	-242.364
-855.142	-0.905663	1510.59	-879.437	-150.128	1507.95	-1007.06	-9.27708	1465.13	-1020.23	-89.7293	1467.36	-1041.94	-96.0869	1345.97	-1153.92	-149.765	1040.32	-938.783	-63.0612	1258.47	-918.661	-35.7281	1016.42	-1093.08	-237.235	1219.7	-1065.89	79.4599	1272.6	-1084.78	174.798	1055.93	-1074.93	201.429	940.506	-1027.64	223.461	799.016	-844.341	186.559	719.23	-942.996	287.473	662.44	-891.621	242.943	656.912	-951.85	-242.629
-847.868	-1.25575	1509.73	-872.026	-150.52	1507.01	-999.711	-9.76041	1464.14	-1012.93	-90.2008	1466.53	-1034.64	-96.516	1345.29	-1148.01	-150.562	1040.46	-931.93	-63.539	1257.45	-912.447	-36.2055	1015.11	-1085.86	-237.886	1219.38	-1058.42	79.1528	1271.83	-1075.6	175.316	1055.27	-1065.32	201.932	939.892	-1017	224.094	798.828	-833.695	186.003	719.645	-931.258	288.146	663.053	-880.326	243.221	657.48	-944.527	-243.06
-840.23	-1.79677	1508.92	-864.211	-151.073	1506.2	-992.036	-10.3664	1463.32	-1005.19	-90.8322	1465.71	-1026.86	-97.009	1344.66	-1141.59	-151.318	1040.64	-924.422	-64.067	1256.57	-906.322	-36.8187	1013.81	-1078.36	-238.601	1219.1	-1050.63	78.7147	1271.22	-1066.27	175.624	1054.71	-1055.32	202.228	939.456	-1006.08	224.57	798.685	-822.614	185.318	720.271	-919.111	288.624	663.838	-868.582	243.385	658.291	-936.712	-243.47
-832.145	-2.44449	1508.23	-856.041	-151.712	1505.41	-983.944	-11.1115	1462.69	-997.006	-91.5916	1464.92	-1018.74	-97.6237	1344.11	-1134.74	-152.1	1040.85	-916.388	-64.726	1255.82	-899.336	-37.3858	1012.64	-1070.45	-239.376	1218.83	-1042.29	78.2332	1270.69	-1056.74	175.715	1054.32	-1044.93	202.432	939.07	-994.904	224.895	798.708	-811.277	184.558	721.112	-906.677	288.941	664.754	-856.481	243.458	659.311	-928.696	-244.062
-823.726	-3.24466	1507.54	-847.445	-152.522	1504.65	-975.482	-11.9635	1462.02	-988.56	-92.456	1464.16	-1010.29	-98.3585	1343.63	-1127.51	-152.752	1041.1	-908.257	-65.4924	1255.01	-892.33	-38.2298	1011.46	-1062.21	-240.215	1218.66	-1033.64	77.6249	1270.28	-1046.89	175.543	1054.04	-1034.37	202.517	938.832	-983.316	225.015	798.842	-799.524	183.752	722.158	-893.959	288.969	665.773	-843.944	243.408	660.506	-920.148	-244.762
-814.877	-4.13078	1506.96	-838.518	-153.431	1503.97	-966.589	-12.9719	1461.28	-979.59	-93.4249	1463.5	-1001.43	-99.2178	1343.15	-1120.15	-153.374	1041.46	-899.815	-66.3844	1254.32	-884.612	-38.9939	1010.44	-1053.66	-241.135	1218.45	-1024.41	76.884	1269.93	-1036.73	175.152	1053.85	-1023.68	202.515	938.851	-971.531	224.974	799.09	-787.522	182.93	723.483	-880.982	288.806	666.741	-831.102	243.158	661.982	-911.654	-245.617
-805.644	-5.14005	1506.34	-829.286	-154.388	1503.34	-957.537	-13.9756	1460.82	-970.449	-94.5694	1462.94	-992.383	-100.264	1342.85	-1112.38	-153.941	1041.77	-890.781	-67.3931	1253.76	-876.793	-39.8012	1009.36	-1044.83	-242.139	1218.21	-1014.87	76.0009	1269.65	-1026.32	174.577	1053.76	-1012.69	202.363	938.937	-959.684	224.814	799.554	-775.216	182.132	725.05	-867.831	288.442	667.799	-817.977	242.857	663.531	-902.529	-246.496
-796.381	-6.20914	1505.77	-819.749	-155.476	1502.72	-948.108	-15.2269	1460.32	-960.966	-95.7853	1462.49	-983.097	-101.434	1342.47	-1104.33	-154.513	1042.09	-881.49	-68.5158	1253.21	-868.444	-40.8304	1008.62	-1035.57	-243.172	1217.92	-1005.1	75.029	1269.45	-1015.74	173.8	1053.77	-1001.57	202.117	939.159	-947.598	224.648	800.132	-762.503	181.371	726.832	-854.538	287.946	668.979	-804.693	242.395	665.319	-893.279	-247.607
-786.762	-7.3627	1505.21	-809.96	-156.646	1502.16	-938.645	-16.4877	1459.95	-951.326	-97.1152	1462.03	-973.528	-102.723	1342.09	-1096.04	-155.032	1042.47	-872.176	-69.7464	1252.68	-859.308	-41.9522	1007.97	-1026.22	-244.274	1217.62	-995.123	73.8771	1269.3	-1004.9	172.874	1053.86	-990.227	201.792	939.455	-935.012	224.257	800.651	-749.555	180.627	728.932	-841.011	287.288	670.235	-791.043	241.919	667.27	-883.655	-248.802
-776.957	-8.60884	1504.72	-800.051	-157.937	1501.58	-928.881	-17.8428	1459.58	-941.567	-98.5132	1461.63	-963.842	-104.08	1341.84	-1087.24	-155.572	1042.71	-862.451	-71.0606	1252.25	-850.164	-43.1066	1007.29	-1016.65	-245.463	1217.28	-984.892	72.7398	1269.12	-993.86	171.869	1054.04	-978.883	201.384	939.844	-922.472	223.961	801.404	-736.556	179.879	731.115	-827.178	286.534	671.597	-777.132	241.31	669.176	-874.15	-250.131
-767.033	-9.91113	1504.28	-790.089	-159.274	1501.07	-919.005	-19.2714	1459.21	-931.494	-99.9225	1461.18	-953.826	-105.46	1341.45	-1078.32	-156.177	1042.96	-852.624	-72.4413	1251.77	-840.701	-44.4444	1006.62	-1006.99	-246.594	1217.07	-974.439	71.493	1268.96	-982.504	170.77	1054.29	-967.027	200.866	940.11	-909.661	223.578	802.133	-723.466	179.215	733.554	-812.926	285.694	672.921	-763.028	240.65	671.282	-864.235	-251.46
-757.002	-11.2662	1503.93	-779.894	-160.563	1500.7	-908.985	-20.7107	1458.83	-921.387	-101.391	1460.79	-943.888	-106.905	1341.23	-1069.27	-156.93	1043.31	-842.683	-73.841	1251.36	-831.397	-45.9602	1005.97	-997.182	-247.808	1216.93	-963.832	70.2783	1268.9	-970.978	169.688	1054.56	-955.188	200.24	940.54	-896.717	223.091	802.996	-709.985	178.293	735.95	-799.031	284.963	674.521	-748.813	239.945	673.443	-854.376	-252.938
-746.788	-12.587	1503.8	-769.604	-161.977	1500.41	-898.823	-22.1592	1458.55	-911.219	-102.918	1460.57	-933.77	-108.283	1341.13	-1060.07	-157.631	1043.78	-832.182	-75.2937	1251.16	-821.323	-47.6439	1005.49	-987.379	-248.919	1217	-952.895	68.9912	1268.87	-959.397	168.627	1054.88	-943.325	199.537	940.985	-883.679	222.561	803.786	-696.403	177.531	738.428	-784.938	284.253	675.982	-734.613	239.19	675.524	-844.477	-254.314
-736.515	-13.9217	1503.83	-759.181	-163.348	1500.41	-888.448	-23.6501	1458.39	-900.848	-104.382	1460.49	-923.439	-109.629	1341.24	-1050.73	-158.325	1044.42	-821.977	-76.8347	1251.04	-811.533	-49.3712	1005.07	-977.576	-250.085	1217.36	-941.929	67.7761	1268.96	-947.898	167.653	1055.29	-931.299	198.661	941.368	-870.763	221.872	804.594	-683.124	177.023	740.907	-771.042	283.466	677.311	-720.313	238.565	677.675	-834.572	-255.847
-726.111	-15.2421	1504.12	-748.52	-164.625	1500.63	-878.028	-25.0689	1458.62	-890.264	-105.888	1460.66	-912.955	-110.939	1341.7	-1041.29	-159.062	1045.31	-811.862	-78.3354	1251.06	-801.993	-51.472	1004.81	-967.747	-251.124	1218.04	-930.789	66.5534	1269.13	-936.123	166.736	1055.71	-919.098	197.689	941.762	-857.862	221.035	805.318	-669.843	176.844	743.309	-757.563	282.596	678.439	-706.39	237.863	679.606	-824.436	-257.317
-715.525	-16.5626	1504.61	-737.747	-165.956	1501.18	-867.344	-26.481	1459.11	-879.532	-107.277	1461.1	-902.461	-112.237	1342.48	-1032.09	-159.818	1046.61	-801.406	-79.9128	1251.45	-791.875	-53.6436	1004.96	-957.962	-252.122	1219.09	-919.527	65.4087	1269.56	-924.135	165.754	1056.41	-906.9	196.601	942.332	-845.273	219.991	806.079	-656.735	176.785	745.649	-744.415	281.581	679.247	-692.818	237.239	681.407	-814.458	-258.82
-704.695	-17.8118	1505.4	-726.973	-167.248	1501.98	-856.491	-27.8162	1459.85	-868.725	-108.666	1461.91	-891.765	-113.388	1343.54	-1022.78	-160.504	1048.17	-790.717	-81.5142	1252.17	-781.737	-56.1309	1005.34	-948.338	-252.999	1220.56	-908.096	64.3427	1270.25	-911.993	164.786	1057.33	-894.656	195.454	943.049	-832.805	218.815	806.743	-643.853	177.052	747.942	-732.02	280.234	679.658	-680.054	236.646	683.15	-804.548	-260.361
-693.808	-19.0767	1506.41	-715.994	-168.515	1503.13	-845.585	-29.1396	1460.84	-857.797	-109.949	1463.02	-881.197	-114.454	1344.99	-1013.57	-161.093	1050.16	-780.494	-82.9833	1253.14	-771.713	-58.75	1006.12	-938.725	-253.767	1222.46	-896.756	63.3518	1271.32	-899.615	163.822	1058.57	-882.467	194.254	944.085	-820.891	217.327	807.54	-631.35	177.638	750.342	-720.347	278.514	679.727	-667.899	235.973	684.713	-794.914	-261.85
-682.724	-20.3445	1507.67	-705.038	-169.766	1504.39	-834.52	-30.3331	1462.14	-846.709	-111.165	1464.37	-870.59	-115.422	1346.75	-1004.57	-161.667	1052.51	-770.181	-84.465	1254.36	-761.878	-61.4982	1007.27	-929.309	-254.437	1224.71	-885.307	62.4109	1272.68	-887.027	162.917	1060.06	-870.308	192.863	945.29	-809.202	215.685	808.375	-619.617	178.705	752.8	-709.385	276.325	679.305	-655.975	235.217	686.428	-785.343	-263.245
-671.488	-21.6884	1509.03	-694.036	-171.094	1505.8	-823.472	-31.4326	1463.73	-835.755	-112.272	1465.97	-859.992	-116.201	1348.74	-995.726	-162.199	1055.16	-759.763	-86.0035	1255.87	-752.187	-64.2653	1008.6	-920.192	-255.045	1227.34	-873.731	61.5351	1274.3	-874.471	161.984	1061.82	-858.462	191.343	946.779	-798.186	213.777	809.461	-607.846	179.697	755.53	-699.221	273.539	678.925	-643.076	235.15	688.244	-775.638	-264.551
-660.258	-23.0197	1510.35	-683.2	-172.336	1507.2	-812.409	-32.4798	1465.51	-825.085	-113.262	1467.72	-849.37	-116.856	1350.9	-986.96	-162.636	1057.94	-749.693	-87.424	1257.48	-742.71	-66.927	1010.21	-910.922	-255.57	1229.98	-862.369	60.6879	1276.11	-862.126	161.101	1063.78	-846.92	189.711	948.425	-787.457	211.69	810.657	-596.628	180.707	758.304	-689.588	270.35	678.35	-633.253	234.229	689.559	-766.385	-265.798
-649.276	-24.2974	1511.55	-672.403	-173.59	1508.52	-801.439	-33.5091	1467.1	-814.586	-114.251	1469.49	-839.246	-117.471	1353.19	-978.519	-162.98	1060.87	-740.004	-88.7351	1259.12	-733.477	-69.3847	1011.97	-901.84	-256.031	1232.71	-851.017	59.8326	1277.99	-849.959	160.064	1065.78	-835.708	187.956	950.212	-777.173	209.444	811.971	-585.48	181.642	761.273	-680.413	266.847	677.965	-623.736	233.484	690.928	-757.289	-266.877
-638.387	-25.5836	1512.58	-661.792	-174.81	1509.78	-790.765	-34.5226	1468.67	-803.787	-115.247	1471.12	-829.276	-118.115	1355.33	-970.215	-163.138	1063.71	-730.376	-90.0717	1260.75	-724.507	-71.5521	1013.67	-892.882	-256.381	1235.29	-840.096	59.0414	1279.95	-838.34	158.845	1067.86	-824.932	186.085	952.061	-767.195	207.116	813.33	-575.529	182.317	763.848	-671.593	263.402	677.816	-614.593	232.479	692.165	-748.186	-267.955
-627.594	-26.844	1513.57	-651.471	-176.027	1510.95	-780.263	-35.4782	1470.26	-793.204	-116.257	1472.72	-819.613	-118.736	1357.31	-962.016	-162.952	1066.34	-720.827	-91.2205	1262.38	-715.428	-73.4999	1015.52	-884.183	-256.614	1237.75	-829.601	58.2655	1281.96	-827.313	157.652	1069.92	-814.561	184.203	953.893	-757.513	204.772	814.722	-566.146	182.733	766.228	-663.214	259.922	678.024	-605.024	231.192	693.654	-739.647	-268.861
-617.157	-28.0765	1514.5	-641.212	-177.178	1512.02	-769.996	-36.4241	1471.85	-782.88	-117.248	1474.35	-810.343	-119.333	1359.04	-953.798	-162.516	1068.77	-711.798	-92.2132	1263.82	-706.858	-74.8897	1017.19	-875.585	-256.673	1239.95	-819.486	57.6083	1283.93	-816.788	156.405	1071.79	-804.699	182.456	955.685	-748.143	202.491	816.073	-556.814	182.465	768.239	-654.639	256.849	678.624	-596.414	229.523	694.932	-731.157	-269.82
-606.945	-29.2878	1515.52	-631.252	-178.352	1513.1	-760.029	-37.3081	1473.49	-772.961	-118.157	1476.08	-801.078	-119.853	1360.58	-945.736	-161.865	1070.99	-702.544	-93.0967	1265.26	-698.382	-76.0394	1018.86	-867.442	-256.554	1242.04	-809.698	57.1311	1285.82	-806.791	155.264	1073.49	-794.95	180.666	957.188	-739.089	200.267	817.411	-547.742	181.433	769.86	-646.135	254.107	679.494	-587.947	227.75	696.2	-723.157	-270.69
-596.858	-30.4307	1516.61	-621.606	-179.467	1514.16	-750.094	-38.1439	1475.13	-763.506	-118.93	1477.83	-792.011	-120.281	1362.05	-937.951	-161.137	1073.17	-693.612	-93.7132	1266.61	-690.104	-76.6694	1020.39	-859.434	-256.255	1243.97	-800.215	56.83	1287.58	-797.507	154.209	1074.89	-785.876	179.272	958.695	-730.007	198.185	818.631	-538.818	179.618	771.172	-637.658	251.777	680.745	-579.549	225.909	697.51	-715.147	-271.386
-587.084	-31.5374	1517.78	-612.073	-180.528	1515.22	-740.449	-38.8676	1476.77	-753.968	-119.645	1479.42	-783.014	-120.559	1363.68	-930.246	-160.314	1075.19	-684.8	-94.1831	1267.92	-682.111	-76.8432	1021.75	-851.443	-255.814	1245.74	-790.895	56.7702	1289.26	-788.735	153.227	1076.09	-777.027	177.901	959.71	-721.26	196.36	819.725	-530.168	177.116	772.12	-629.008	249.79	682.277	-570.998	223.939	698.907	-707.187	-272.012
-577.356	-32.6167	1519.04	-602.726	-181.537	1516.23	-730.884	-39.5071	1478.31	-744.557	-120.242	1480.84	-773.812	-120.574	1365.29	-922.724	-159.441	1077.2	-675.872	-94.5379	1269.22	-674.135	-76.7045	1023.29	-843.642	-255.256	1247.41	-781.601	57.0014	1290.79	-780.269	152.382	1077.01	-768.99	176.897	960.702	-712.722	194.631	820.828	-521.616	173.945	772.848	-620.51	248.121	684.095	-562.57	221.825	700.227	-699.394	-272.536
-567.866	-33.6171	1520.22	-593.679	-182.447	1517.15	-721.436	-40.0145	1479.64	-735.4	-120.729	1482.1	-764.725	-120.436	1366.84	-915.251	-158.642	1079.11	-667.109	-94.7377	1270.39	-666.416	-76.3149	1024.8	-835.63	-254.631	1248.96	-772.4	57.3147	1292.24	-772.52	151.772	1077.85	-761.168	176.143	961.494	-704.493	193.185	821.71	-513.393	170.268	773.288	-611.829	246.454	685.874	-554.351	219.547	701.433	-691.35	-272.777
-558.586	-34.5118	1521.21	-584.837	-183.249	1517.94	-712.155	-40.4288	1480.77	-726.342	-121.09	1483.13	-755.747	-120.222	1368.28	-907.796	-157.89	1080.83	-658.762	-94.8948	1271.42	-658.666	-75.8016	1026.21	-827.806	-254.1	1250.41	-763.148	57.745	1293.48	-764.98	151.341	1078.53	-753.852	175.724	962.266	-696.518	191.893	822.546	-505.268	165.997	773.544	-603.3	244.808	687.511	-545.95	217.043	702.601	-683.204	-272.793
-549.417	-35.3137	1522.03	-576.147	-183.99	1518.63	-703.063	-40.7459	1481.68	-717.419	-121.369	1483.91	-747.001	-119.907	1369.44	-900.497	-157.25	1082.29	-650.365	-94.8945	1272.23	-650.851	-75.1997	1027.36	-819.956	-253.582	1251.63	-754.038	58.2376	1294.57	-757.594	151.189	1079.17	-746.611	175.549	962.917	-688.669	190.9	823.229	-497.773	161.682	773.585	-594.561	243.318	688.875	-537.676	214.339	703.601	-675.228	-272.76
-540.341	-36.0401	1522.59	-567.726	-184.624	1519.11	-694.172	-40.9727	1482.33	-708.653	-121.55	1484.48	-738.327	-119.563	1370.29	-893.358	-156.702	1083.57	-641.982	-94.8523	1272.84	-643.221	-74.6129	1028.36	-812.015	-253.128	1252.62	-745.138	58.7172	1295.5	-750.492	151.277	1079.77	-739.286	175.559	963.461	-681.16	190.066	823.812	-490.676	157.389	773.459	-585.998	241.967	690.086	-529.955	211.502	704.201	-667.057	-272.503
-531.469	-36.5927	1522.99	-559.14	-185.1	1519.38	-685.399	-41.0833	1482.6	-699.944	-121.605	1484.74	-729.924	-119.175	1370.87	-886.162	-156.126	1084.5	-634.057	-94.7816	1273.14	-635.847	-73.9776	1029.1	-804.046	-252.644	1253.38	-736.369	59.2152	1296.23	-743.24	151.598	1080.35	-732.061	175.761	964.008	-673.876	189.494	824.275	-485.051	152.442	772.585	-577.632	240.71	690.965	-522.619	208.539	704.424	-659.107	-272.157
-522.737	-36.9836	1523.09	-550.834	-185.45	1519.53	-676.58	-41.201	1482.64	-691.474	-121.645	1484.85	-721.765	-118.773	1371.23	-878.863	-155.584	1085.1	-625.799	-94.6345	1273.4	-628.697	-73.2503	1029.58	-796.289	-252.114	1254.03	-727.869	59.7162	1296.85	-735.916	152.13	1080.89	-724.656	176.047	964.379	-666.777	189.179	824.605	-478.996	147.554	771.572	-569.344	239.729	691.538	-514.59	205.582	704.559	-650.999	-271.734
-514.47	-37.2643	1523.01	-542.659	-185.665	1519.46	-668.215	-41.2027	1482.67	-683.1	-121.668	1484.73	-713.697	-118.348	1371.39	-871.547	-154.964	1085.29	-617.931	-94.3965	1273.48	-621.445	-72.4053	1030.02	-788.549	-251.655	1254.43	-719.473	60.2692	1297.28	-728.56	152.827	1081.43	-717.433	176.577	964.75	-659.857	189.088	824.718	-473.639	142.761	770.211	-561.171	238.926	691.798	-507.176	202.006	704.238	-643.216	-271.243
-506.097	-37.4625	1522.85	-534.861	-185.818	1519.25	-659.9	-41.1793	1482.43	-674.916	-121.61	1484.56	-705.66	-117.936	1371.44	-864.126	-154.268	1085.11	-610.092	-94.078	1273.42	-613.349	-71.6767	1030.56	-780.741	-251.071	1254.46	-711.188	60.7861	1297.5	-720.912	153.614	1081.84	-710.093	177.07	965.056	-653.17	189.182	824.762	-468.945	138.337	768.621	-553.17	238.327	691.715	-499.788	199.061	703.571	-635.37	-270.587
-497.88	-37.6266	1522.26	-526.531	-186	1518.64	-651.676	-41.106	1481.97	-666.772	-121.498	1484.08	-697.847	-117.463	1371.32	-856.507	-153.447	1084.44	-602.392	-93.7281	1273.06	-606.319	-70.5821	1030.44	-773.006	-250.396	1254.22	-703.153	61.3765	1297.59	-713.025	154.466	1082.18	-702.782	177.984	965.311	-646.445	189.69	824.561	-464.067	133.83	766.529	-545.408	237.838	691.316	-492.919	195.911	702.551	-627.638	-270.076
-489.69	-37.7263	1521.64	-518.569	-186.027	1517.87	-643.715	-40.9142	1481.49	-658.861	-121.311	1483.5	-690.187	-116.907	1371.02	-848.728	-152.466	1083.39	-594.599	-93.2921	1272.72	-598.645	-69.5266	1030.41	-765.551	-249.732	1253.73	-695.053	61.9998	1297.49	-704.93	155.418	1082.49	-695.376	178.886	965.324	-639.994	190.357	824.238	-459.436	129.838	764.574	-537.888	237.43	690.6	-487.195	192.912	701.242	-620.095	-269.455
-481.754	-37.7165	1521.01	-510.988	-185.986	1516.92	-635.747	-40.5348	1480.88	-651.125	-120.95	1482.79	-682.438	-116.195	1370.42	-841.06	-151.45	1082.09	-587.033	-92.8447	1272.22	-590.409	-68.6931	1030.28	-758.23	-248.959	1253.01	-686.953	62.6466	1297.22	-696.572	156.487	1082.63	-688.568	180.096	965.413	-634.004	191.343	824.002	-456.586	126.065	762.201	-530.599	237.189	689.571	-482.565	190.207	699.335	-612.748	-268.778
-473.956	-37.601	1520.19	-503.586	-185.845	1515.88	-627.881	-40.0159	1480.11	-643.579	-120.452	1481.9	-675.284	-115.388	1369.81	-833.101	-150.281	1080.4	-579.294	-92.3833	1271.68	-581.925	-68.0662	1030.12	-751.06	-248.106	1252.19	-678.838	63.432	1296.77	-688.49	157.73	1082.68	-681.968	181.542	965.41	-628.391	192.549	823.649	-453.597	122.844	760.025	-523.972	236.999	688.41	-477.156	187.935	697.819	-605.732	-268.094
-466.215	-37.388	1519.34	-496.425	-185.524	1514.8	-620.314	-39.3309	1479.36	-636.047	-119.679	1480.97	-668.234	-114.489	1369.1	-825.017	-148.811	1078.48	-571.618	-91.9718	1271.18	-573.109	-67.7503	1030.01	-744.27	-247.221	1251.37	-670.608	64.3345	1296.13	-680.758	159.167	1082.58	-676.174	183.15	965.369	-623.351	194.042	823.277	-451.114	120.167	758.022	-517.708	236.858	687.123	-472.83	185.957	696.197	-598.715	-267.388
-458.551	-37.0177	1518.55	-489.165	-184.988	1513.87	-612.815	-38.4015	1478.7	-628.775	-118.78	1480.09	-661.268	-113.508	1368.4	-816.794	-147.093	1076.47	-563.878	-91.7048	1270.81	-563.635	-68.0273	1030.13	-737.705	-246.325	1250.68	-662.239	65.3626	1295.26	-673.348	160.712	1082.31	-671.207	184.927	965.31	-618.973	195.67	823.002	-449.183	117.685	756.185	-512.461	236.704	685.828	-469.697	184.252	694.445	-592.191	-266.756
-451.141	-36.4068	1517.7	-482.115	-184.311	1513.1	-605.336	-37.402	1477.97	-621.582	-117.723	1479.48	-654.632	-112.436	1367.83	-808.423	-144.973	1074.45	-556.53	-91.6757	1270.48	-554.204	-68.9302	1030.23	-731.354	-245.444	1250.06	-653.706	66.461	1294.2	-666.726	162.414	1081.89	-667.021	186.832	965.1	-615.456	197.185	822.568	-447.743	116.639	754.499	-508.455	236.706	684.442	-467.885	183.068	692.552	-585.875	-266.252
-443.808	-35.5586	1516.85	-475.211	-183.361	1512.49	-598.077	-36.4302	1477.36	-614.467	-116.701	1479.03	-647.936	-111.289	1367.37	-799.793	-142.317	1072.45	-549.233	-91.9862	1270.4	-544.218	-70.8059	1030.63	-725.373	-244.507	1249.63	-645.159	67.4431	1292.97	-661.104	164.102	1081.42	-663.52	188.791	964.771	-612.819	198.568	822.073	-446.727	116.289	753.046	-506.093	236.753	683.018	-466	182.402	691.016	-579.932	-266.009
-436.844	-34.4311	1516.06	-468.11	-182.342	1512.17	-591.118	-35.5089	1476.83	-607.467	-115.68	1478.72	-641.332	-110.269	1367.25	-791.042	-139.001	1070.43	-542.106	-92.5918	1270.48	-533.855	-73.6635	1031.46	-719.639	-243.423	1249.32	-636.298	68.3952	1291.57	-656.051	165.66	1080.94	-661.067	190.699	964.388	-611.276	199.73	821.282	-445.803	116.693	751.681	-505.411	236.856	681.423	-465.281	182.307	689.267	-574.419	-265.917
-429.992	-33.1716	1515.26	-460.757	-181.208	1511.95	-584.376	-34.5952	1476.27	-600.543	-114.902	1478.48	-635.033	-109.33	1367.27	-782.05	-135.002	1068.21	-534.998	-93.4821	1270.85	-523.266	-77.7014	1032.7	-714.157	-242.025	1248.97	-627.142	69.2567	1290.06	-651.769	167.167	1080.6	-659.026	192.488	963.983	-610.611	200.618	820.415	-444.792	118.044	750.421	-506.405	236.977	679.605	-465.676	182.746	687.201	-569.679	-266.141
-423.454	-31.7985	1514.55	-453.542	-179.927	1511.84	-577.812	-34.0915	1475.86	-593.633	-114.326	1478.39	-628.785	-108.379	1367.38	-772.916	-130.25	1065.85	-528.196	-94.5906	1271.38	-513.06	-82.4598	1034.35	-709.065	-240.325	1248.56	-617.77	70.0416	1288.53	-647.951	168.733	1080.39	-657.518	194.127	963.611	-610.667	201.294	819.405	-443.725	120.332	749.247	-508.926	237.034	677.465	-467.066	183.731	684.834	-565.02	-266.56
-418.357	-30.5337	1513.66	-446.104	-178.693	1511.82	-570.845	-33.5627	1475.16	-586.63	-114.03	1478.3	-622.888	-107.384	1367.63	-762.906	-124.719	1063.08	-521.507	-95.7894	1272.21	-502.465	-87.6032	1036.52	-704.014	-238.076	1247.75	-608.356	70.6944	1286.91	-644.555	170.086	1080.23	-656.886	195.238	963.438	-611.296	201.625	818.493	-442.337	123.949	748.191	-512.667	236.981	674.829	-469.055	185.066	682.052	-561.321	-267.02
-411.216	-28.9216	1513.46	-438.515	-177.445	1511.89	-565.289	-33.698	1475.58	-580.33	-114.227	1478.84	-616.993	-106.211	1367.95	-753.509	-119.035	1060.84	-515.095	-97.0487	1273.1	-491.836	-92.7879	1039.16	-700.052	-235.545	1247.11	-598.312	71.5337	1285.43	-640.721	171.199	1080.31	-655.386	196.82	963.351	-612.257	201.872	817.084	-440.519	129.235	746.994	-517.28	236.724	671.786	-471	187.107	679.314	-558.453	-267.511
-405.614	-27.6447	1512.98	-430.989	-176.342	1511.87	-558.655	-33.643	1475.42	-573.331	-114.461	1479.15	-611.222	-104.91	1368.14	-742.367	-112.604	1057.75	-508.293	-98.2844	1274.13	-480.995	-97.9103	1042.14	-695.732	-232.463	1245.69	-588.638	72.2215	1283.83	-637.344	171.913	1080.27	-654.805	197.503	963.474	-613.177	201.905	816.284	-439.132	135.358	745.594	-522.701	236.161	668.285	-474.889	188.871	675.871	-556.41	-267.805
-399.333	-26.1803	1512.35	-423.683	-175.292	1511.63	-553.63	-34.1994	1476	-566.892	-115.001	1479.74	-605.392	-103.176	1367.99	-731.66	-106.02	1054.86	-501.679	-99.3603	1274.79	-470.251	-102.824	1045.03	-692.157	-229.008	1244.26	-578.495	73.0773	1282.42	-632.657	172.459	1080.61	-652.205	198.337	963.878	-614.587	201.415	815.334	-437.837	142.537	743.914	-528.809	235.116	664.624	-477.922	191.115	672.647	-555.059	-267.684
-394.621	-25.2661	1511.42	-416.605	-174.471	1511.14	-547.318	-34.3403	1475.67	-560.326	-115.429	1479.77	-599.825	-101.241	1367.5	-719.337	-98.5317	1051.19	-494.735	-100.094	1275.14	-459.065	-107.272	1047.99	-688.688	-224.736	1242.39	-568.661	73.9208	1281.16	-628.008	172.383	1080.97	-649.754	198.214	964.561	-614.646	200.936	814.903	-436.334	150.571	741.705	-534.96	233.513	661.007	-482.127	193.072	668.652	-554.24	-266.995
-387.942	-24.3007	1511.22	-409.902	-173.751	1510.6	-542.32	-34.7576	1476.01	-554.15	-115.785	1479.79	-593.974	-98.8034	1366.51	-706.957	-91.0909	1047.69	-487.545	-100.625	1275.26	-447.93	-111.559	1051.16	-686.604	-219.74	1240.96	-557.814	75.1735	1280.42	-621.119	172.086	1081.71	-643.948	198.26	965.862	-614.019	200.124	814.635	-435.599	158.064	738.876	-541.054	231.087	657.775	-484.316	195.316	664.989	-553.846	-265.854
-382.014	-23.6674	1511.01	-403.493	-173.231	1510.23	-536.48	-34.7515	1475.91	-548.102	-115.817	1479.48	-587.845	-96.1715	1365.03	-693.084	-83.45	1043.67	-479.931	-101.134	1275.28	-436.655	-115.393	1054.18	-684.17	-213.49	1238.88	-546.484	76.5972	1279.9	-612.859	171.491	1082.24	-636.498	197.821	967.168	-611.174	199.739	815	-433.781	164.68	735.199	-546.027	228.273	654.929	-484.3	197.75	661.284	-553.678	-264.143
-376.252	-23.2795	1511.08	-397.318	-172.883	1510.16	-530.599	-34.6567	1475.59	-541.985	-115.735	1479.05	-581.259	-93.2801	1363.05	-678.491	-75.8626	1039.58	-472.146	-101.782	1275.12	-425.801	-118.546	1056.52	-680.983	-206.004	1235.76	-534.168	78.0588	1279.42	-602.467	171.121	1082.55	-626.744	197.6	968.301	-605.828	199.838	815.443	-430.921	169.82	730.427	-549.264	225.092	652.475	-486.234	199.108	656.36	-553.476	-261.951
-370.462	-23.1382	1511.3	-391.458	-172.753	1510.16	-524.634	-34.6189	1475.02	-535.915	-115.697	1478.41	-573.907	-90.3287	1360.78	-663.549	-68.5347	1035.49	-463.76	-102.289	1274.51	-414.366	-120.763	1058.02	-676.224	-197.613	1231.29	-521.056	79.3446	1278.91	-589.459	171.629	1082.41	-614.278	197.949	969.014	-598.268	200.045	815.635	-425.642	172.668	724.457	-549.678	222.023	650.528	-486.326	199.856	651.31	-553.112	-259.334
-364.757	-23.1726	1511.63	-385.654	-172.788	1510.22	-518.52	-34.7323	1473.92	-529.757	-115.663	1477.18	-565.628	-87.2079	1358.17	-648.619	-61.623	1031.49	-454.992	-102.529	1273.36	-403.064	-121.77	1058.82	-669.64	-189.093	1225.74	-507.08	80.6879	1278.2	-574.111	174.139	1082.18	-600.032	198.782	969.075	-588.526	200.557	815.265	-417.935	173.519	717.056	-546.421	220.504	649.22	-482.73	200.453	646.864	-551.885	-256.417
-358.735	-23.4206	1512.38	-379.764	-173.049	1510.31	-512.108	-34.8305	1472.42	-523.336	-115.694	1475.31	-557.026	-83.9788	1355.5	-634.173	-54.8704	1027.93	-445.567	-102.536	1272.12	-391.431	-121.95	1058.97	-661.748	-180.892	1220.09	-492.693	82.2236	1277.22	-556.102	178.613	1081.43	-583.669	200.112	968.216	-576.233	201.797	814.31	-408.805	171.785	708.779	-539.53	221.589	648.539	-476.523	200.516	642.026	-549.178	-253.428
-352.523	-23.8683	1513.61	-373.634	-173.446	1510.38	-505.115	-34.8687	1470.83	-516.457	-115.758	1473.01	-548.083	-80.8041	1353	-620.476	-48.4595	1025.09	-435.911	-102.061	1271.1	-379.608	-121.802	1058.28	-652.63	-173.5	1215.11	-478.391	84.0287	1276.11	-536.004	183.731	1079.78	-565.743	202.023	966.367	-561.551	204.105	812.562	-398.404	167.381	699.933	-528.761	226.075	647.689	-466.701	200.58	637.547	-543.795	-250.599
-345.725	-24.4363	1515.13	-367.189	-173.979	1510.38	-497.689	-34.8395	1469.41	-509.236	-115.866	1470.8	-538.297	-77.6552	1350.77	-607.68	-42.8616	1023.05	-426.083	-101.123	1270.14	-367.533	-121.119	1057.25	-642.626	-167.488	1211.36	-464.048	86.1195	1274.81	-514.134	188.269	1076.97	-545.889	204.776	963.696	-544.334	207.72	810.193	-386.865	160.197	690.669	-513.395	233.094	646.542	-454.38	200.175	632.306	-535.954	-248.283
-338.638	-24.9981	1516.75	-360.248	-174.412	1510.16	-489.638	-34.6092	1468.32	-501.363	-115.544	1468.58	-528.111	-74.7893	1349.28	-595.901	-38.3616	1021.6	-416.21	-99.6997	1269.26	-355.979	-119.799	1055.82	-632.088	-162.91	1208.83	-449.881	88.2535	1273.38	-491.559	191.763	1073.49	-524.283	208.195	960.298	-525.091	212.884	807.492	-376.799	150.51	680.778	-493.593	241.259	645.306	-440.343	198.52	626.431	-526.266	-246.218
-330.721	-25.4608	1518.35	-352.784	-174.678	1509.75	-481.285	-34.0967	1467.68	-493.055	-115.05	1466.81	-517.847	-72.1334	1348.62	-585.165	-35.3003	1020.68	-406.153	-98.036	1268.59	-344.774	-117.711	1053.82	-621.4	-159.262	1207.1	-436.262	90.4006	1272.09	-468.981	194.293	1069.54	-500.883	211.961	956.278	-503.197	219.024	804.231	-367.236	139.901	671.089	-469.54	249.25	642.809	-422.184	196.734	621.484	-515.69	-244.143
-322.181	-25.6823	1519.69	-344.949	-174.651	1509.17	-472.297	-33.1534	1467.38	-484.516	-114.093	1465.49	-507.668	-69.8049	1348.28	-575.162	-33.6133	1019.86	-396.577	-96.091	1268.16	-333.992	-114.985	1051.29	-611.059	-156.581	1205.98	-423.546	92.5202	1271.17	-447.684	195.803	1065.67	-476.65	215.676	952.056	-479.242	225.606	801.018	-359.588	130.457	662.519	-441.079	256.372	639.496	-404.492	193.961	616.541	-504.557	-242
-313.228	-25.5232	1520.68	-336.603	-174.231	1508.47	-463.038	-31.7075	1467.39	-475.584	-112.664	1464.62	-497.975	-67.4785	1348.06	-566.101	-32.8767	1019.07	-387.097	-93.9677	1268	-323.331	-111.744	1048.96	-600.869	-154.672	1205.46	-411.921	94.6132	1270.7	-427.983	196.434	1062.38	-452.711	218.867	948.273	-454.389	231.576	798.213	-353.367	121.991	656.756	-408.389	261.767	635.589	-386.611	191.633	612.93	-493.345	-239.874
-303.91	-24.9832	1521.23	-327.908	-173.436	1507.91	-453.684	-29.9616	1467.72	-466.657	-110.862	1464.36	-488.842	-65.2326	1347.78	-557.308	-32.9097	1018.54	-377.912	-91.7464	1268.09	-313.049	-108.283	1047	-591.16	-153.226	1205.57	-401.436	96.7792	1270.72	-409.989	196.826	1060.26	-430.013	221.385	945.965	-429.446	236.469	796.056	-347.575	117.343	654.148	-373.751	265.033	631.814	-367.264	191.082	611.103	-482.695	-237.604
-294.45	-23.9294	1521.45	-319.02	-172.223	1507.52	-444.396	-28.0833	1468.28	-457.708	-108.946	1464.64	-479.927	-63.1201	1347.63	-548.574	-33.2136	1018.34	-368.482	-89.5469	1268.3	-302.704	-104.956	1045.68	-581.66	-151.98	1205.95	-392.007	98.8326	1271.11	-394.315	197.426	1059.4	-409.082	222.335	945.006	-405.666	240.087	795.717	-340.302	117.2	654.756	-338.396	266.322	628.939	-347.152	192.801	610.548	-472.695	-235.428
-285.129	-22.4462	1521.65	-309.887	-170.627	1507.48	-435.268	-26.3229	1468.88	-448.748	-107.117	1465.14	-470.997	-61.2036	1347.73	-540.036	-33.3129	1018.49	-359.323	-87.5048	1268.59	-291.992	-101.856	1045.43	-572.197	-150.557	1206.15	-383.341	100.849	1271.92	-380.397	198.266	1059.63	-390.787	223.173	945.286	-384.24	242.768	797.174	-327.329	120.488	657.361	-306.229	267.479	627.955	-326.111	196.125	611.029	-463.252	-233.158
-276.226	-20.7245	1522.06	-300.78	-168.943	1507.89	-426.452	-24.6882	1469.59	-439.924	-105.523	1465.82	-461.849	-59.4931	1348.07	-531.345	-32.9737	1018.9	-349.97	-85.5424	1269.02	-282.034	-98.8828	1046.02	-562.946	-148.777	1206.19	-375.212	102.756	1273.04	-367.768	199.483	1060.59	-374.606	224.325	946.324	-365.007	244.797	799.088	-308.536	124.358	660.03	-280.686	270.043	630.215	-303.762	199.602	612.677	-454.674	-231.068
-267.919	-18.8957	1522.87	-291.654	-167.196	1508.65	-417.865	-23.3844	1470.21	-431.036	-104.257	1466.46	-452.633	-58.154	1348.55	-522.513	-32.0397	1019.59	-340.602	-83.5833	1269.55	-272.759	-96.148	1046.97	-553.837	-146.746	1206.3	-367.417	104.493	1274.32	-356.026	201.294	1061.99	-360.311	225.88	947.75	-348.01	246.43	800.74	-284.962	126.953	661.681	-262.444	274.47	635.973	-280.73	202.825	615.225	-446.237	-229.299
-260.325	-17.0546	1524.2	-282.548	-165.596	1509.57	-409.509	-22.415	1470.83	-422.219	-103.344	1466.94	-443.419	-57.1763	1349.19	-513.769	-30.5535	1020.5	-331.51	-81.8274	1270.17	-263.72	-93.6038	1048.16	-544.539	-144.727	1206.68	-359.82	106.118	1275.68	-345.097	203.518	1063.8	-348.061	227.865	949.373	-332.967	247.636	802.045	-259.323	128.854	662.663	-248.609	278.869	643.382	-257.527	205.817	618.511	-437.309	-227.917
-252.177	-15.6839	1525.42	-273.64	-164.134	1510.5	-401.468	-21.8477	1471.35	-413.568	-102.828	1467.18	-434.19	-56.4634	1349.89	-505.32	-28.6899	1021.53	-322.471	-80.2903	1270.45	-254.51	-91.4979	1049.29	-535.345	-143.244	1207.42	-352.162	107.493	1276.97	-335.026	205.928	1065.68	-337.023	229.988	950.9	-319.264	248.509	803.14	-232.945	130.531	664.143	-237.559	281.568	650.723	-235.208	208.974	623.128	-428.311	-226.811
-244.742	-14.3883	1526.79	-264.914	-162.977	1511.48	-393.609	-21.6028	1471.69	-405.022	-102.69	1467.28	-425.32	-55.8868	1350.65	-497.224	-26.6897	1022.62	-313.757	-78.7811	1270.88	-246.282	-89.4889	1049.85	-526.535	-142.37	1208.34	-344.679	108.751	1278.2	-326.282	208.303	1067.53	-327.285	232.25	952.336	-306.778	249.177	804.249	-207.387	132.808	666.926	-226.993	282.736	656.901	-213.89	211.906	628.719	-418.569	-225.839
-237.365	-13.4013	1528.13	-256.365	-162.1	1512.28	-385.834	-21.489	1472.06	-396.549	-102.738	1467.33	-416.91	-55.373	1351.55	-489.51	-24.8081	1023.9	-305.607	-77.4251	1271.41	-238.748	-87.5496	1049.96	-518.048	-141.801	1209.31	-337.027	109.94	1279.24	-318.537	210.429	1069.09	-318.614	234.505	953.598	-294.375	249.78	805.562	-183.404	135.289	672.13	-215.203	283.107	661.831	-194.08	214.261	635.039	-409.221	-224.869
-229.869	-12.7745	1529.35	-248.102	-161.506	1513	-378.143	-21.421	1472.72	-388.337	-102.751	1467.64	-408.911	-54.6706	1352.53	-482.178	-23.166	1025.25	-297.802	-76.047	1272.07	-232.054	-85.7761	1050.06	-510.207	-141.414	1210.41	-329.615	111.041	1280.27	-311.661	212.288	1070.38	-310.29	236.602	954.852	-282.375	250.693	807.066	-161.206	138.233	680.294	-202.131	283.563	665.657	-176.176	216.169	641.432	-400.648	-224.053
-222.376	-12.4236	1530.49	-240.109	-161.186	1513.53	-370.547	-21.3248	1473.69	-380.455	-102.685	1468.31	-401.374	-53.8025	1353.54	-475.156	-21.8578	1026.63	-290.45	-74.7729	1272.93	-225.238	-84.1566	1050.16	-502.849	-140.825	1211.65	-322.331	112.027	1281.29	-305.278	213.982	1071.46	-302.009	238.66	956.041	-270.714	252.019	808.88	-142.848	141.1	689.822	-188.256	284.28	668.154	-159.781	217.635	647.742	-392.689	-223.195
-214.769	-12.277	1531.55	-232.461	-160.957	1514	-363.145	-21.0773	1475.08	-372.922	-102.455	1469.31	-394.281	-52.8354	1354.7	-468.443	-20.9052	1028.06	-283.705	-73.6554	1273.89	-219.069	-82.8117	1050.26	-496.106	-140.102	1212.99	-315.204	112.952	1282.25	-299.007	215.459	1072.47	-294.133	240.581	957.214	-259.659	253.489	810.794	-127.405	144.03	699.168	-174.101	285.047	668.954	-144.676	219.325	653.493	-385.442	-222.228
-207.306	-12.3318	1532.56	-225.138	-160.872	1514.52	-355.854	-20.7899	1476.63	-365.816	-102.122	1470.64	-387.593	-51.8721	1355.96	-462.069	-20.2539	1029.48	-277.077	-72.6505	1275	-213.298	-81.7734	1050.94	-489.705	-139.172	1214.41	-308.573	113.803	1283.24	-292.721	216.822	1073.45	-286.768	242.225	958.333	-249.049	254.607	812.536	-112.448	147.118	708.004	-159.925	285.439	668.563	-130.53	220.827	658.914	-379.181	-221.324
-200.075	-12.322	1533.48	-218.159	-160.781	1515.05	-348.905	-20.3981	1478.29	-358.952	-101.731	1472.04	-381.061	-50.9124	1357.31	-456.157	-19.7578	1030.91	-270.817	-71.7921	1276.16	-207.436	-81.0426	1051.86	-483.713	-138.225	1215.86	-302.473	114.557	1284.31	-286.409	218.089	1074.59	-279.326	243.877	959.508	-238.984	255.207	814.128	-98.5566	149.78	716.531	-146.05	285.134	668	-116.58	222.08	664.413	-373.026	-220.493
-193.206	-12.2809	1534.35	-211.73	-160.685	1515.69	-342.36	-19.929	1479.83	-352.573	-101.253	1473.51	-374.993	-50.2045	1358.66	-450.564	-19.3888	1032.3	-264.827	-71.0884	1277.3	-201.775	-80.4942	1052.89	-477.782	-137.31	1217.2	-296.739	115.138	1285.43	-279.924	219.211	1075.93	-272.351	245.263	960.831	-229.441	255.312	815.888	-85.2923	152.218	725.14	-132.868	284.062	668.367	-102.916	222.859	670.009	-367.429	-219.764
-186.916	-12.1098	1535.14	-205.585	-160.475	1516.5	-336.135	-19.5724	1481.19	-346.607	-100.877	1474.85	-368.942	-49.6236	1359.81	-445.394	-18.9837	1033.62	-259.164	-70.5037	1278.25	-196.143	-80.0991	1054.02	-472.039	-136.57	1218.5	-291.335	115.634	1286.56	-273.521	220.124	1077.38	-265.515	246.485	962.207	-220.303	255.224	817.576	-72.1431	154.351	733.812	-120.607	282.461	670.184	-89.7606	223.037	675.598	-362.241	-219.206
-180.974	-11.8612	1535.96	-199.937	-160.248	1517.35	-330.382	-19.1895	1482.28	-340.832	-100.524	1476.04	-363.487	-49.2967	1361.04	-440.433	-18.5569	1034.88	-253.583	-70.0843	1279.18	-191.002	-79.657	1055.04	-466.628	-135.994	1219.84	-286.071	116.036	1287.77	-267.115	220.941	1078.98	-258.959	247.433	963.674	-211.177	255.207	819.579	-59.4122	155.932	741.975	-109.315	280.856	673.265	-76.9884	222.942	681.077	-356.956	-218.646
-175.398	-11.6325	1536.78	-194.5	-159.996	1518.3	-324.869	-18.8385	1483.19	-335.633	-100.171	1477.04	-358.231	-48.9976	1362.1	-435.653	-17.9684	1036.1	-248.216	-69.6515	1280.1	-185.908	-79.183	1056.03	-461.527	-135.454	1221.16	-281.082	116.374	1289.05	-261.02	221.622	1080.51	-252.528	248.268	965.168	-202.314	255.182	821.825	-47.1472	156.893	749.109	-98.7902	279.482	677.18	-64.8715	222.683	686.235	-351.973	-218.16
-170.437	-11.4025	1537.6	-189.473	-159.774	1519.2	-319.792	-18.5847	1484.08	-330.515	-99.905	1477.96	-353.133	-48.7529	1363.05	-430.967	-17.275	1037.29	-243.183	-69.3068	1280.94	-181.289	-78.5871	1056.87	-456.73	-134.815	1222.36	-275.962	116.671	1290.26	-255.306	222.221	1081.98	-246.142	248.859	966.64	-193.662	255.055	824.154	-35.9935	157.278	754.887	-88.7529	278.497	681.48	-53.0803	222.228	691.098	-347.306	-217.582
-165.596	-11.2411	1538.44	-184.768	-159.618	1520.07	-315.132	-18.3741	1484.91	-325.787	-99.6496	1478.78	-348.436	-48.4051	1363.97	-426.532	-16.5227	1038.38	-238.481	-69.0212	1281.61	-176.831	-77.9416	1057.52	-452.143	-134.134	1223.43	-270.989	116.952	1291.42	-249.589	222.59	1083.34	-239.974	249.34	968.08	-185.337	254.915	826.316	-25.9855	156.945	759.513	-79.0424	277.954	685.89	-41.7721	221.725	695.683	-342.849	-217.068
-161.144	-11.1791	1539.28	-180.475	-159.491	1520.89	-310.695	-18.1742	1485.62	-321.269	-99.4704	1479.49	-343.738	-47.9805	1364.75	-422.252	-15.7365	1039.32	-233.978	-68.7938	1282.32	-172.905	-77.1693	1057.98	-447.951	-133.305	1224.35	-266.206	117.15	1292.42	-244.262	222.986	1084.57	-233.921	249.713	969.381	-177.426	254.652	828.262	-17.0544	156.116	763.4	-69.6925	277.74	690.26	-32.0022	221.045	699.5	-338.927	-216.509
-156.934	-11.1249	1540.05	-176.365	-159.48	1521.65	-306.329	-18.0489	1486.24	-317.079	-99.273	1480.17	-339.533	-47.5841	1365.51	-418.195	-14.9176	1040.13	-229.893	-68.457	1282.93	-168.867	-76.5135	1058.47	-444.068	-132.536	1225.11	-261.701	117.348	1293.36	-238.987	223.264	1085.66	-227.899	249.929	970.528	-169.893	254.343	829.932	-9.01723	154.99	766.638	-60.8405	277.545	694.258	-22.8614	220.201	702.881	-334.962	-216.048
-153.032	-11.1283	1540.72	-172.549	-159.484	1522.34	-302.321	-17.9272	1486.85	-313.131	-99.1347	1480.74	-335.461	-47.2164	1366.05	-414.363	-14.1899	1040.94	-225.645	-68.3177	1283.57	-165.042	-75.9106	1058.76	-440.36	-131.855	1225.77	-257.335	117.479	1294.14	-233.719	223.452	1086.57	-222.145	250.005	971.466	-162.976	253.825	831.319	-1.75414	153.866	769.323	-52.8436	277.221	697.519	-14.5662	219.334	705.746	-331.244	-215.64
-149.252	-11.1901	1541.3	-168.927	-159.528	1522.93	-298.555	-17.8874	1487.41	-309.554	-99.0877	1481.33	-331.59	-47.0118	1366.7	-410.91	-13.5599	1041.58	-222.089	-68.109	1284.08	-161.474	-75.4606	1059.04	-436.832	-131.32	1226.22	-253.424	117.521	1294.81	-228.387	223.554	1087.32	-216.388	249.92	972.199	-156.491	253.184	832.332	4.98752	152.913	771.535	-45.2498	276.552	699.791	-6.9517	218.453	708.021	-327.75	-215.316
-145.832	-11.22	1541.8	-165.485	-159.554	1523.45	-295.073	-17.9276	1487.89	-306.025	-99.0928	1481.79	-328.168	-46.8932	1367.11	-407.493	-13.0695	1042.13	-218.534	-68.0247	1284.54	-158.014	-75.1834	1059.39	-433.468	-130.926	1226.6	-249.691	117.506	1295.31	-223.196	223.531	1087.98	-210.791	249.725	972.728	-150.422	252.51	833.005	11.3479	152.099	773.487	-38.4577	275.573	701.172	-0.150721	217.579	709.817	-324.694	-215.162
-142.502	-11.2881	1542.19	-162.151	-159.648	1523.82	-291.792	-17.9941	1488.26	-302.785	-99.2147	1482.23	-324.858	-46.9205	1367.58	-404.422	-12.731	1042.62	-215.352	-67.9463	1284.96	-155.037	-75.0838	1059.63	-430.273	-130.669	1226.91	-246.225	117.457	1295.67	-218.243	223.39	1088.37	-205.469	249.371	973.071	-144.818	251.744	833.432	17.296	151.414	775.212	-32.3565	274.204	701.659	6.04775	216.646	711.11	-321.482	-214.977
-140.359	-11.4859	1542.08	-159.059	-159.758	1524.11	-289.414	-18.3551	1488.47	-300.401	-99.5776	1482.48	-322.614	-47.1625	1367.85	-402.012	-12.583	1042.98	-212.166	-68.0495	1285.27	-152.065	-75.1413	1059.88	-428.126	-130.77	1227.19	-243.415	117.259	1295.79	-214.131	223.007	1088.35	-201.085	248.671	973.071	-140.024	250.796	833.446	22.9153	150.834	776.668	-27.1354	272.561	701.275	11.8055	215.666	711.983	-319.128	-215.118
-137.202	-11.5959	1542.42	-156.109	-159.864	1524.28	-287.578	-18.2512	1488.99	-297.526	-99.7372	1482.8	-319.655	-47.1964	1368.05	-399.264	-12.3703	1043.33	-209.472	-68.0927	1285.45	-149.552	-75.2512	1059.91	-425.445	-130.689	1227.43	-240.287	117.101	1295.93	-209.504	222.549	1088.49	-195.954	248.092	973.166	-134.99	249.993	833.485	28.1564	150.122	777.744	-21.6596	270.856	700.716	16.9677	214.648	712.468	-316.612	-215.123
-133.928	-11.6567	1542.72	-153.343	-159.999	1524.38	-283.894	-18.3897	1489.28	-294.043	-99.7751	1483.01	-316.297	-47.1275	1368.23	-396.046	-11.9932	1043.6	-206.508	-68.2539	1285.57	-146.968	-75.5301	1059.97	-422.069	-130.446	1227.59	-236.906	117.084	1296.04	-204.504	222.094	1088.68	-190.204	247.733	973.349	-129.467	249.363	833.589	32.8483	149.224	778.352	-16.2453	269.27	700.291	21.8389	213.627	712.755	-313.602	-215.125
-131.842	-11.9248	1542.61	-150.77	-160.212	1524.38	-281.292	-19.0001	1489.12	-291.982	-100.219	1483.07	-314.373	-47.4215	1368.26	-394.065	-11.969	1043.75	-204.103	-68.4736	1285.6	-144.635	-75.799	1059.95	-420.308	-130.592	1227.71	-234.383	116.745	1295.87	-200.923	221.229	1088.28	-186.36	246.693	973.025	-125.382	248.363	833.306	37.1896	148.041	778.363	-11.6379	267.888	699.649	26.5196	212.629	712.732	-311.703	-215.291
-129.032	-12.1122	1542.77	-148.443	-160.478	1524.36	-278.456	-19.1521	1489.19	-289.115	-100.352	1483.06	-311.597	-47.4409	1368.28	-391.225	-11.6342	1043.83	-201.721	-68.7038	1285.54	-142.388	-76.1062	1059.87	-417.376	-130.397	1227.65	-231.195	116.646	1295.72	-196.826	220.476	1088.08	-181.368	245.955	972.89	-120.583	247.598	833.279	40.9892	146.535	777.891	-6.50938	266.932	699.56	30.727	211.68	712.473	-309.145	-215.296
-127.102	-12.4842	1542.65	-146.164	-160.803	1524.27	-276.655	-19.6182	1489.05	-287.32	-100.795	1482.95	-309.708	-47.7693	1368.18	-389.481	-11.6164	1043.83	-199.266	-68.9841	1285.41	-140.335	-76.5299	1059.65	-415.734	-130.577	1227.56	-228.789	116.244	1295.43	-193.688	219.552	1087.53	-177.623	244.857	972.43	-116.819	246.605	832.853	44.623	144.895	776.928	-2.60035	266.123	699.407	34.605	210.702	712.035	-307.321	-215.607
-124.922	-12.8788	1542.66	-144.112	-161.11	1524.15	-274.482	-19.9675	1488.84	-285.115	-101.14	1482.73	-307.527	-47.9697	1367.95	-387.481	-11.6721	1043.8	-197.253	-69.2825	1285.14	-138.409	-76.8625	1059.25	-413.76	-130.591	1227.41	-226.293	115.94	1295.08	-190.439	218.583	1086.99	-173.65	243.804	971.983	-112.753	245.756	832.514	47.9854	143.136	775.629	1.32348	265.564	699.629	38.3212	209.777	711.426	-305.599	-215.797
-122.785	-13.1028	1542.44	-142.003	-161.491	1524.01	-272.095	-20.2067	1488.53	-282.666	-101.377	1482.39	-304.905	-48.1215	1367.57	-384.89	-11.3935	1043.55	-195.117	-69.5645	1284.84	-136.462	-77.2186	1058.82	-411.184	-130.397	1227.1	-223.667	115.652	1294.73	-187.074	217.621	1086.45	-169.694	242.71	971.548	-108.787	244.857	832.265	51.0653	141.35	774.054	5.30396	265.263	700.119	41.6669	208.843	710.668	-303.41	-215.873
-121.085	-13.5464	1542.17	-140.23	-161.888	1523.8	-270.42	-20.6742	1488.2	-281.037	-101.824	1482.08	-303.225	-48.5179	1367.31	-383.575	-11.5142	1043.42	-193.108	-69.8751	1284.46	-134.63	-77.5009	1058.39	-409.829	-130.525	1226.91	-221.488	115.252	1294.28	-184.151	216.562	1085.7	-166.426	241.494	970.833	-105.573	243.802	831.7	54.1007	139.571	772.332	8.28448	264.672	700.134	44.6357	207.886	709.689	-301.881	-216.161
-119.207	-13.9764	1541.96	-138.458	-162.326	1523.53	-268.473	-21.0076	1487.79	-279.234	-102.194	1481.69	-301.294	-48.8246	1366.96	-381.664	-11.5516	1043.13	-191.095	-70.2293	1284.13	-132.907	-77.7276	1057.77	-408	-130.539	1226.58	-219.305	114.944	1293.73	-181.281	215.61	1084.92	-163.16	240.296	970.143	-102.191	242.775	831.091	56.794	137.754	770.469	11.404	264.12	700.151	47.5396	206.944	708.693	-300.294	-216.387
-117.918	-14.5438	1541.48	-136.681	-162.664	1523.16	-266.646	-21.3708	1487.35	-277.451	-102.515	1481.2	-299.433	-49.07	1366.58	-379.928	-11.5803	1042.82	-189.236	-70.5032	1283.69	-131.354	-78.0562	1057.17	-406.28	-130.524	1226.19	-217.14	114.623	1293.17	-178.452	214.598	1084.09	-160.025	239.096	969.382	-99.1273	241.691	830.379	59.265	135.967	768.512	14.5653	263.453	699.988	50.309	205.957	707.6	-298.766	-216.637
-115.567	-14.7993	1541.3	-134.979	-163.127	1522.7	-264.59	-21.6109	1486.81	-275.307	-102.752	1480.61	-297.134	-49.1169	1365.97	-377.771	-11.5269	1042.36	-187.638	-70.7992	1283.1	-129.683	-78.3649	1056.69	-404.271	-130.459	1225.68	-214.973	114.347	1292.55	-175.795	213.66	1083.15	-157.233	237.986	968.562	-96.1725	240.618	829.688	61.5058	134.21	766.644	17.6568	262.739	699.685	52.7815	204.898	706.458	-297.017	-216.867
-113.728	-15.2423	1540.87	-133.357	-163.598	1522.25	-262.802	-21.9419	1486.28	-273.665	-103.068	1480.08	-295.46	-49.401	1365.49	-376.31	-11.6645	1042.01	-185.946	-71.1591	1282.59	-128.342	-78.6616	1056.05	-402.553	-130.608	1225.19	-212.953	114.039	1291.89	-173.335	212.784	1082.22	-154.763	236.96	967.721	-93.5986	239.475	828.803	63.5485	132.515	764.755	20.359	261.896	699.079	54.942	203.858	705.168	-295.39	-217.105
-112.068	-15.6655	1540.39	-131.816	-164.024	1521.77	-261.117	-22.2879	1485.77	-272.002	-103.381	1479.52	-293.655	-49.6839	1364.95	-374.868	-11.9222	1041.58	-184.319	-71.4542	1282.05	-126.912	-78.9997	1055.28	-400.977	-130.852	1224.76	-211.033	113.745	1291.21	-170.919	211.902	1081.29	-152.283	235.948	966.83	-91.2999	238.384	827.979	65.5405	130.91	762.925	22.8373	260.981	698.386	56.9265	202.707	703.806	-293.781	-217.433
-110.474	-16.1525	1539.97	-130.296	-164.431	1521.35	-259.695	-22.6771	1485.32	-270.681	-103.757	1479.06	-292.348	-50.0693	1364.52	-373.638	-12.3115	1041.21	-182.936	-71.7578	1281.44	-125.504	-79.3132	1054.7	-399.836	-131.188	1224.42	-209.296	113.347	1290.57	-168.805	211.137	1080.43	-149.839	234.997	965.954	-88.8989	237.386	827.085	67.3112	129.363	761.156	25.0663	260.101	697.6	58.5392	201.521	702.39	-292.334	-217.802
-108.877	-16.5392	1539.48	-128.689	-164.808	1520.9	-258.042	-23.0126	1484.79	-269.06	-104.104	1478.55	-290.911	-50.4739	1364.06	-372.22	-12.6944	1040.75	-181.416	-72.0777	1280.84	-124.275	-79.5539	1054.02	-398.078	-131.546	1223.9	-207.635	113.038	1289.91	-166.679	210.336	1079.5	-147.738	234.101	965.058	-86.7451	236.428	826.195	68.9411	127.831	759.361	27.0943	259.147	696.763	59.6246	200.296	700.722	-290.715	-218.266
-107.174	-16.8728	1538.96	-127.09	-165.159	1520.44	-256.289	-23.2653	1484.19	-267.207	-104.362	1477.95	-289.076	-50.7971	1363.47	-370.81	-13.0274	1040.26	-179.843	-72.3861	1280.39	-123.073	-79.7284	1053.21	-396.331	-131.887	1223.4	-205.94	112.711	1289.25	-164.982	209.656	1078.57	-145.723	233.124	964.122	-84.7757	235.422	825.326	70.4597	126.368	757.709	28.8146	258.184	695.893	61.1181	199.031	699.33	-289.114	-218.569
-105.709	-17.1705	1538.49	-125.664	-165.506	1520.05	-254.702	-23.5828	1483.66	-265.709	-104.679	1477.47	-287.562	-51.1925	1363.03	-369.502	-13.4502	1039.84	-178.291	-72.6476	1279.93	-121.788	-79.908	1052.59	-394.832	-132.309	1222.98	-204.453	112.395	1288.66	-163.15	208.933	1077.76	-143.852	232.268	963.352	-82.9479	234.561	824.55	71.6762	124.926	756.086	30.591	257.242	695.007	62.4069	197.848	697.929	-287.655	-219.01
-104.167	-17.4956	1538.05	-124.087	-165.809	1519.65	-253.136	-23.879	1483.2	-264.079	-104.963	1476.99	-286.015	-51.563	1362.63	-368.304	-13.9064	1039.47	-176.988	-72.857	1279.38	-120.37	-80.0959	1052.01	-393.269	-132.683	1222.6	-203.038	112.09	1288.17	-161.617	208.248	1077.04	-141.91	231.472	962.621	-81.1986	233.719	823.819	72.7079	123.502	754.556	32.2199	256.326	694.218	63.816	196.597	696.699	-285.937	-219.438
-103.528	-17.9215	1537.34	-122.605	-166.154	1519.22	-251.867	-24.2344	1482.85	-262.843	-105.313	1476.63	-284.728	-52.0017	1362.28	-367.214	-14.3637	1039.14	-175.587	-73.1577	1278.91	-119.153	-80.2439	1051.4	-392.127	-133.138	1222.33	-201.72	111.715	1287.71	-160.145	207.628	1076.41	-140.141	230.681	962	-79.5224	232.985	823.175	73.4811	122.121	753.172	34.0392	255.479	693.428	64.8736	195.344	695.522	-284.693	-219.849
-101.184	-18.0693	1537.16	-121.181	-166.45	1518.82	-250.092	-24.3934	1482.28	-261.099	-105.479	1476.15	-283.252	-52.2905	1361.88	-366.046	-14.9057	1038.79	-174.198	-73.4336	1278.49	-117.931	-80.4694	1050.88	-390.676	-133.544	1222.01	-200.446	111.415	1287.26	-158.837	206.951	1075.76	-138.609	229.862	961.374	-78.1262	232.197	822.589	74.1713	120.751	751.901	35.5533	254.606	692.69	65.8902	194.115	694.368	-283.152	-220.247
-99.6092	-18.3359	1536.63	-119.805	-166.743	1518.39	-248.626	-24.6502	1481.84	-259.707	-105.714	1475.76	-281.924	-52.6891	1361.48	-364.987	-15.3853	1038.43	-173.019	-73.7931	1278.04	-116.79	-80.7548	1050.39	-389.443	-133.98	1221.69	-199.287	111.075	1286.86	-157.638	206.348	1075.21	-137.246	229.126	960.851	-76.7143	231.499	822.069	74.6901	119.454	750.709	37.0826	253.837	692.068	67.0126	192.884	693.34	-281.811	-220.57
-98.1842	-18.6292	1536.16	-118.381	-167.031	1517.94	-247.214	-24.9205	1481.41	-258.314	-105.955	1475.37	-280.695	-53.0874	1361.06	-363.894	-15.873	1038.05	-171.781	-74.0768	1277.57	-115.638	-81.1436	1049.93	-388.28	-134.319	1221.31	-198.168	110.726	1286.48	-156.503	205.706	1074.7	-135.931	228.437	960.406	-75.4867	230.896	821.613	75.0904	118.218	749.664	38.5162	253.14	691.524	67.9123	191.662	692.405	-280.68	-220.931
-96.8059	-18.858	1535.57	-117.096	-167.234	1517.52	-245.862	-25.176	1480.99	-256.954	-106.279	1475	-279.594	-53.4856	1360.7	-362.694	-16.3025	1037.63	-170.571	-74.499	1277.13	-114.623	-81.6123	1049.48	-387.161	-134.701	1220.94	-197.09	110.388	1286.06	-155.369	205.106	1074.21	-134.734	227.894	959.978	-74.2794	230.347	821.171	75.5844	117.048	748.625	39.9153	252.391	691.056	68.7906	190.529	691.555	-279.528	-221.279
-95.4725	-19.0963	1535.06	-115.643	-167.566	1517.13	-244.467	-25.4874	1480.53	-255.628	-106.581	1474.62	-278.448	-53.9449	1360.23	-361.555	-16.6313	1037.2	-169.39	-74.9634	1276.66	-113.608	-82.0789	1048.98	-386.142	-135.035	1220.51	-196.054	109.963	1285.64	-154.439	204.575	1073.72	-133.566	227.336	959.527	-73.1169	229.856	820.739	76.1134	115.993	747.729	41.1402	251.76	690.682	69.7343	189.409	690.759	-278.497	-221.563
-94.1623	-19.3286	1534.57	-114.288	-167.826	1516.77	-243.225	-25.8433	1480.09	-254.408	-106.946	1474.3	-277.266	-54.429	1359.82	-360.418	-16.8715	1036.78	-168.425	-75.3971	1276.15	-112.513	-82.5116	1048.59	-385.114	-135.324	1220.06	-194.906	109.555	1285.2	-153.554	204.09	1073.22	-132.567	226.856	959.098	-72.0328	229.438	820.34	76.449	114.943	746.848	42.3973	251.178	690.339	70.5538	188.467	690.075	-277.565	-221.925
-92.8698	-19.6044	1534.1	-113.017	-168.105	1516.45	-242.053	-26.2634	1479.64	-253.082	-107.355	1473.93	-276.17	-54.8909	1359.44	-359.216	-16.9994	1036.44	-167.057	-75.8478	1275.79	-111.402	-83.0556	1048.15	-383.976	-135.577	1219.63	-193.747	109.126	1284.8	-152.682	203.608	1072.72	-131.709	226.472	958.679	-71.017	229.016	819.972	76.9	114.067	746.076	43.6495	250.695	690.018	71.244	187.852	689.478	-276.538	-222.331
-91.8691	-19.8542	1533.69	-111.811	-168.395	1516.19	-240.86	-26.6844	1479.21	-251.829	-107.788	1473.6	-274.921	-55.3753	1359.02	-357.93	-17.0877	1036.04	-165.968	-76.3473	1275.28	-110.318	-83.5173	1047.74	-382.981	-135.823	1219.23	-192.512	108.667	1284.43	-151.874	203.175	1072.28	-130.784	226.165	958.222	-70.1442	228.696	819.614	77.4276	113.492	745.466	44.8289	250.43	689.692	72.075	187.573	688.95	-275.558	-222.735
-90.6528	-20.165	1533.34	-110.534	-168.761	1516	-239.694	-27.132	1478.78	-250.694	-108.208	1473.24	-273.709	-55.8612	1358.65	-356.793	-17.1732	1035.72	-164.856	-76.8055	1274.92	-109.431	-83.9336	1047.24	-382.047	-136.081	1218.91	-191.195	108.195	1284.04	-151.109	202.762	1071.82	-130.046	225.874	957.831	-69.3839	228.38	819.216	78.2064	113.315	745.056	45.6861	250.317	689.345	72.9245	187.476	688.528	-274.751	-223.147
-89.5393	-20.5197	1533	-109.315	-169.162	1515.71	-238.509	-27.5748	1478.32	-249.473	-108.694	1472.84	-272.61	-56.3192	1358.34	-355.651	-17.2377	1035.42	-163.806	-77.3153	1274.42	-108.494	-84.2744	1046.67	-380.995	-136.335	1218.58	-189.874	107.739	1283.69	-150.378	202.411	1071.41	-129.247	225.606	957.444	-68.7281	228.122	818.75	79.346	113.527	744.824	46.109	250.273	688.918	73.7173	187.701	688.184	-273.568	-223.618
-88.4192	-20.9766	1532.68	-108.285	-169.571	1515.43	-237.402	-28.0229	1477.9	-248.324	-109.091	1472.42	-271.478	-56.8133	1357.97	-354.606	-17.3667	1035.15	-162.497	-77.745	1274.11	-107.365	-84.6473	1046.31	-379.889	-136.645	1218.26	-188.543	107.281	1283.4	-149.559	202.019	1071.04	-128.631	225.371	957.046	-68.1776	227.914	818.299	80.6592	114.011	744.788	46.1476	250.204	688.421	74.431	188.041	687.844	-272.467	-224.101
-87.4111	-21.3761	1532.44	-107.263	-170.037	1515.22	-236.19	-28.4108	1477.51	-247.223	-109.493	1472.04	-270.268	-57.202	1357.62	-353.535	-17.474	1034.89	-161.459	-78.1519	1273.71	-106.368	-84.9806	1045.82	-378.78	-136.924	1217.93	-187.271	106.872	1283.13	-148.748	201.682	1070.71	-127.978	225.154	956.738	-67.7018	227.742	817.896	82.0653	114.646	744.756	46.1519	250.227	687.804	75.0815	188.397	687.599	-271.403	-224.449
-86.2015	-21.88	1532.2	-106.168	-170.492	1514.97	-235.013	-28.7672	1477.16	-246.016	-109.856	1471.69	-269.25	-57.577	1357.37	-352.405	-17.5909	1034.59	-160.529	-78.56	1273.32	-105.329	-85.2134	1045.35	-377.74	-137.191	1217.61	-186.154	106.558	1282.9	-147.87	201.409	1070.39	-127.301	224.938	956.418	-67.2384	227.641	817.494	83.3193	115.3	744.735	46.2576	250.324	687.214	75.7692	188.863	687.353	-270.547	-224.737
-85.0237	-22.3711	1532.02	-105.23	-170.936	1514.67	-233.856	-29.0936	1476.89	-245.055	-110.153	1471.42	-268.116	-57.8651	1357.11	-351.332	-17.708	1034.38	-159.465	-78.8974	1273	-104.264	-85.4901	1044.89	-376.672	-137.383	1217.3	-184.991	106.232	1282.72	-146.995	201.171	1070.09	-126.779	224.732	956.119	-66.8514	227.579	817.114	84.3172	115.901	744.599	46.6157	250.561	686.629	76.5513	189.347	687.149	-269.295	-225.027
-83.9155	-22.8675	1531.78	-104.425	-171.4	1514.48	-232.724	-29.3662	1476.68	-243.977	-110.416	1471.17	-267.219	-58.1591	1356.92	-350.273	-17.7766	1034.22	-158.341	-79.1981	1272.86	-103.03	-85.7646	1044.56	-375.709	-137.534	1217	-183.794	105.96	1282.51	-146.289	200.993	1069.84	-126.125	224.556	955.866	-66.2803	227.602	816.795	85.2282	116.518	744.392	47.0762	250.934	686.177	77.1522	189.935	686.889	-268.361	-225.3
-82.8138	-23.3213	1531.63	-103.472	-171.888	1514.34	-231.674	-29.5966	1476.52	-243.067	-110.634	1470.98	-266.301	-58.3328	1356.73	-349.202	-17.8478	1034.04	-157.204	-79.436	1272.69	-101.745	-86.0089	1044.38	-374.672	-137.598	1216.71	-182.709	105.731	1282.38	-145.439	200.858	1069.66	-125.539	224.403	955.584	-65.7771	227.661	816.54	85.9781	117.163	744.146	47.4706	251.399	685.791	77.5457	190.458	686.517	-267.796	-225.348
-81.7035	-23.7868	1531.46	-102.53	-172.308	1514.13	-230.543	-29.8439	1476.31	-242.071	-110.842	1470.81	-265.176	-58.4921	1356.58	-348.153	-17.8581	1033.93	-156.342	-79.6519	1272.48	-100.744	-86.1424	1044.17	-373.75	-137.551	1216.44	-181.671	105.57	1282.29	-144.596	200.748	1069.5	-124.903	224.228	955.39	-65.2575	227.742	816.312	87.0097	117.811	743.871	47.7788	251.9	685.525	78.1209	191.058	686.209	-267.075	-225.459
-80.6929	-24.1811	1531.38	-101.891	-172.633	1513.96	-229.56	-30.0704	1476.21	-241.162	-111.031	1470.67	-264.259	-58.5777	1356.48	-347.047	-17.8457	1033.79	-155.393	-79.8117	1272.33	-99.7549	-86.2656	1043.97	-372.88	-137.47	1216.24	-180.508	105.449	1282.23	-143.788	200.716	1069.4	-124.203	224.091	955.228	-64.7118	227.837	816.13	87.7661	118.458	743.46	48.0609	252.477	685.324	78.5899	191.631	685.855	-266.131	-225.593
-79.7887	-24.5202	1531.29	-101.085	-172.958	1513.85	-228.505	-30.2348	1476.11	-240.264	-111.208	1470.56	-263.219	-58.6627	1356.35	-345.949	-17.7833	1033.67	-154.471	-79.9979	1272.23	-98.8262	-86.3871	1043.85	-372.063	-137.375	1216.12	-179.419	105.337	1282.21	-142.904	200.671	1069.29	-123.631	223.837	955.137	-64.2067	228.01	816.024	88.4828	119.041	742.923	48.3267	253.127	685.152	79.1415	192.242	685.529	-265.204	-225.536
-78.7636	-24.8455	1531.27	-100.165	-173.273	1513.79	-227.579	-30.3503	1476.08	-239.405	-111.322	1470.49	-262.145	-58.6493	1356.18	-344.875	-17.76	1033.56	-153.535	-80.1191	1272.19	-97.8423	-86.496	1043.74	-371.226	-137.269	1215.99	-178.278	105.239	1282.2	-142.082	200.641	1069.26	-122.839	223.73	955.063	-63.6787	228.15	815.939	89.0628	119.649	742.316	48.6378	253.813	685	79.537	192.872	685.092	-264.774	-225.535
-77.8038	-25.1296	1531.3	-99.3694	-173.495	1513.74	-226.695	-30.4479	1476.05	-238.567	-111.412	1470.45	-261.175	-58.7033	1356.15	-343.735	-17.7512	1033.46	-152.7	-80.2045	1272.18	-96.8921	-86.5713	1043.72	-370.367	-137.136	1215.88	-177.308	105.195	1282.23	-141.264	200.61	1069.24	-121.991	223.68	955.075	-63.1502	228.353	815.875	89.6844	120.209	741.727	48.9026	254.435	684.798	79.8834	193.463	684.61	-263.991	-225.475
-76.8627	-25.3624	1531.36	-98.6546	-173.682	1513.71	-225.716	-30.5203	1476.07	-237.679	-111.435	1470.44	-260.495	-58.778	1356.19	-342.604	-17.6872	1033.36	-151.88	-80.3002	1272.15	-95.8907	-86.6568	1043.74	-369.423	-137.039	1215.74	-176.333	105.134	1282.31	-140.34	200.548	1069.24	-121.104	223.632	955.138	-62.6128	228.57	815.825	90.2244	120.795	741.166	49.0453	255.074	684.525	80.1494	194.108	684.127	-262.817	-225.536
-75.9376	-25.5071	1531.42	-97.9494	-173.807	1513.71	-224.739	-30.5307	1476.1	-236.878	-111.433	1470.47	-259.482	-58.7839	1356.15	-341.562	-17.6341	1033.3	-150.878	-80.3184	1272.16	-94.9862	-86.7339	1043.75	-368.51	-136.89	1215.66	-175.304	105.078	1282.4	-139.458	200.493	1069.31	-120.28	223.582	955.244	-61.9902	228.829	815.758	90.827	121.413	740.612	49.1196	255.601	684.224	80.3867	194.762	683.612	-262.307	-225.404
-75.086	-25.6268	1531.46	-97.3099	-173.856	1513.78	-223.87	-30.5064	1476.15	-236.082	-111.395	1470.47	-258.536	-58.803	1356.09	-340.553	-17.5084	1033.27	-150.043	-80.3753	1272.19	-94.0142	-86.7538	1043.78	-367.615	-136.787	1215.54	-174.33	105.013	1282.46	-138.545	200.448	1069.39	-119.442	223.549	955.318	-61.3358	229.132	815.724	91.3335	122.06	740.05	49.2252	256.173	683.853	80.6643	195.343	683.149	-261.616	-225.409
-74.1262	-25.7239	1531.53	-96.5216	-173.923	1513.89	-222.932	-30.417	1476.1	-235.155	-111.285	1470.48	-257.71	-58.7778	1356.12	-339.493	-17.4057	1033.25	-149.097	-80.4274	1272.18	-92.9946	-86.8218	1043.81	-366.806	-136.672	1215.49	-173.356	104.957	1282.49	-137.485	200.418	1069.49	-118.481	223.558	955.394	-60.841	229.38	815.699	91.8361	122.621	739.472	49.3788	256.687	683.468	80.8628	195.866	682.636	-260.845	-225.427
-73.1547	-25.7868	1531.59	-95.8005	-174.014	1514.05	-222.048	-30.3178	1476.07	-234.387	-111.165	1470.49	-256.66	-58.7762	1356.09	-338.405	-17.3412	1033.27	-148.036	-80.499	1272.26	-91.9699	-86.8466	1043.82	-365.958	-136.572	1215.51	-172.42	104.97	1282.56	-136.367	200.442	1069.61	-117.66	223.56	955.45	-60.277	229.637	815.703	92.2339	123.119	738.86	49.6226	257.254	683.12	81.0723	196.389	682.095	-260.183	-225.39
-72.3217	-25.7957	1531.61	-95.0463	-174.031	1514.21	-221.181	-30.1848	1476.08	-233.61	-111.059	1470.51	-255.71	-58.7587	1356.07	-337.479	-17.2763	1033.36	-147.193	-80.5254	1272.23	-91.0515	-86.8708	1043.73	-365.093	-136.495	1215.52	-171.413	104.923	1282.6	-135.388	200.517	1069.65	-116.722	223.571	955.492	-59.8238	229.87	815.654	92.617	123.56	738.158	49.9202	257.834	682.858	81.2288	196.912	681.548	-259.373	-225.367
-71.4039	-25.7753	1531.65	-94.3684	-173.987	1514.36	-220.308	-30.039	1476.02	-232.796	-110.915	1470.55	-254.783	-58.759	1356.09	-336.599	-17.2464	1033.37	-146.25	-80.5961	1272.27	-90.2798	-86.9035	1043.67	-364.242	-136.374	1215.55	-170.403	104.915	1282.59	-134.326	200.588	1069.67	-115.792	223.571	955.464	-59.1558	230.203	815.58	93.0354	123.983	737.43	50.1897	258.422	682.643	81.5506	197.458	681	-258.498	-225.352
-70.5025	-25.7547	1531.62	-93.5851	-173.924	1514.52	-219.344	-29.8864	1475.98	-231.965	-110.734	1470.59	-253.903	-58.7613	1356.12	-335.56	-17.1884	1033.41	-145.215	-80.6316	1272.22	-89.4138	-86.9169	1043.56	-363.382	-136.301	1215.59	-169.351	104.93	1282.56	-133.32	200.609	1069.64	-114.87	223.578	955.454	-58.5224	230.477	815.515	93.4398	124.36	736.669	50.4591	259.034	682.436	81.7729	197.937	680.44	-257.636	-225.292
-69.6656	-25.6904	1531.62	-93.0302	-173.838	1514.65	-218.468	-29.7304	1475.92	-231.099	-110.549	1470.58	-252.996	-58.7518	1356.13	-334.584	-17.1349	1033.45	-144.355	-80.665	1272.14	-88.7318	-86.9221	1043.38	-362.471	-136.219	1215.55	-168.264	104.92	1282.51	-132.359	200.66	1069.6	-114.002	223.567	955.43	-57.94	230.731	815.406	93.6735	124.699	735.87	50.6875	259.597	682.234	82.024	198.384	679.867	-256.78	-225.269
-68.7668	-25.6014	1531.59	-92.326	-173.758	1514.8	-217.815	-29.5249	1475.85	-230.235	-110.393	1470.58	-251.725	-58.6477	1355.95	-333.689	-17.1052	1033.45	-143.359	-80.7263	1272.03	-87.8646	-86.9215	1043.18	-361.559	-136.125	1215.53	-167.214	104.884	1282.45	-131.431	200.685	1069.56	-113.195	223.527	955.387	-57.4531	230.912	815.271	94.0837	125.008	735.097	50.8749	260.053	681.995	82.1527	198.838	679.252	-255.928	-225.252
-67.9176	-25.4973	1531.54	-91.5827	-173.633	1514.93	-217.04	-29.3388	1475.72	-229.42	-110.205	1470.51	-250.72	-58.602	1355.85	-332.842	-17.0407	1033.44	-142.221	-80.8124	1271.94	-87.1809	-86.9598	1042.94	-360.625	-136.008	1215.49	-166.155	104.883	1282.39	-130.439	200.691	1069.5	-112.29	223.534	955.299	-56.9346	231.088	815.136	94.2279	125.275	734.317	51.0369	260.479	681.675	82.2637	199.275	678.706	-255.183	-225.221
-67.0658	-25.3539	1531.49	-90.7948	-173.489	1515.05	-216.102	-29.1356	1475.55	-228.667	-110.021	1470.45	-249.631	-58.5459	1355.73	-331.967	-16.9543	1033.46	-141.281	-80.8559	1271.76	-86.4243	-86.9267	1042.71	-359.814	-135.908	1215.53	-165.096	104.844	1282.29	-129.478	200.671	1069.41	-111.437	223.525	955.219	-56.4915	231.213	814.93	94.4926	125.487	733.561	51.2273	260.836	681.286	82.3383	199.634	678.125	-254.276	-225.164
-66.1772	-25.2092	1531.44	-90.1193	-173.384	1515.19	-215.07	-29.0061	1475.25	-227.781	-109.864	1470.31	-248.735	-58.5927	1355.58	-331.169	-16.9036	1033.51	-140.26	-80.9036	1271.61	-85.5365	-86.8826	1042.39	-358.721	-135.83	1215.47	-163.957	104.837	1282.16	-128.466	200.618	1069.24	-110.631	223.549	955.077	-56.0463	231.312	814.702	94.8114	125.657	732.76	51.2938	261.13	680.827	82.5487	199.956	677.533	-253.189	-225.135
-65.3764	-25.0796	1531.38	-89.3471	-173.282	1515.3	-214.104	-28.8324	1474.96	-226.846	-109.641	1470.1	-247.605	-58.5726	1355.43	-330.434	-16.8355	1033.55	-139.237	-80.9046	1271.35	-84.8072	-86.811	1042.01	-357.829	-135.852	1215.51	-162.917	104.813	1282.01	-127.548	200.572	1069.04	-110.084	223.475	954.933	-55.5765	231.452	814.412	95.0277	125.869	731.978	51.4257	261.385	680.32	82.6942	200.216	676.869	-252.108	-225.147
-64.4146	-24.9672	1531.27	-88.5031	-173.145	1515.37	-213.145	-28.6517	1474.67	-225.965	-109.488	1469.91	-246.515	-58.551	1355.29	-329.648	-16.7836	1033.58	-138.314	-80.9054	1271.19	-84.1474	-86.715	1041.6	-356.847	-135.888	1215.53	-161.79	104.774	1281.79	-126.666	200.536	1068.83	-109.296	223.472	954.678	-55.1156	231.547	814.046	95.2435	126.017	731.224	51.5746	261.578	679.72	82.8363	200.446	676.157	-251.03	-225.137
-63.111	-24.6944	1531.15	-87.1282	-172.842	1515.27	-212.03	-28.5399	1474.36	-225.059	-109.315	1469.71	-245.324	-58.5321	1355.09	-328.918	-16.7976	1033.63	-137.654	-80.9849	1270.84	-83.7676	-86.6602	1041.05	-355.954	-135.922	1215.59	-160.589	104.761	1281.57	-125.67	200.497	1068.46	-108.584	223.451	954.362	-54.769	231.622	813.639	95.7983	126.244	730.479	51.8505	261.8	679.114	83.2031	200.691	675.574	-249.662	-225.039
-62.555	-24.6889	1530.92	-86.8051	-172.874	1515.3	-211	-28.3846	1474.07	-224.176	-109.149	1469.52	-244.003	-58.4602	1354.87	-328.297	-16.7814	1033.67	-136.479	-80.929	1270.63	-82.9419	-86.48	1040.78	-355.041	-135.971	1215.65	-159.615	104.711	1281.29	-125.019	200.497	1068.27	-107.844	223.441	953.998	-54.3421	231.664	813.228	95.6407	126.255	729.61	51.767	261.887	678.521	82.9442	200.748	674.801	-249.116	-225.227
-61.6644	-24.5885	1530.63	-85.9634	-172.744	1515.22	-209.922	-28.2364	1473.75	-223.137	-108.95	1469.35	-243.206	-58.4852	1354.77	-327.599	-16.7534	1033.61	-135.496	-80.9299	1270.41	-82.3792	-86.3799	1040.36	-354.277	-136.036	1215.69	-158.685	104.68	1281.01	-124.152	200.474	1067.97	-107.002	223.477	953.668	-54.0205	231.683	812.762	95.872	126.323	728.855	51.9381	261.986	677.878	83.0741	200.874	674.105	-248.043	-225.245
-60.5583	-24.4313	1530.33	-85.1078	-172.646	1515.06	-208.952	-28.0781	1473.47	-222.262	-108.8	1469.14	-242.426	-58.498	1354.65	-326.961	-16.7189	1033.55	-134.663	-80.9352	1270.09	-81.7994	-86.3446	1039.99	-353.419	-136.026	1215.66	-157.736	104.693	1280.74	-123.286	200.428	1067.61	-106.555	223.29	953.237	-53.6357	231.639	812.289	96.065	126.364	728.089	52.0504	262.05	677.224	83.2376	200.943	673.423	-247.012	-225.194
-59.6452	-24.3534	1529.99	-84.2304	-172.548	1514.88	-208.007	-27.9309	1473.13	-221.326	-108.652	1468.91	-241.525	-58.4948	1354.38	-326.186	-16.6845	1033.37	-133.679	-80.9768	1269.78	-81.2154	-86.4046	1039.56	-352.599	-135.985	1215.51	-156.824	104.711	1280.46	-122.573	200.32	1067.24	-106.018	223.173	952.861	-53.3146	231.651	811.859	96.1784	126.369	727.366	52.1609	262.085	676.577	83.2795	200.963	672.683	-245.974	-225.148
-58.5841	-24.2722	1529.62	-83.3421	-172.462	1514.7	-207.216	-27.7516	1472.84	-220.428	-108.528	1468.67	-240.38	-58.4173	1354.01	-325.401	-16.6164	1033.17	-132.867	-80.9939	1269.48	-80.5472	-86.4769	1039.13	-351.705	-135.919	1215.3	-155.988	104.681	1280.18	-121.877	200.238	1066.85	-105.508	223.071	952.479	-53.0587	231.574	811.422	96.4103	126.378	726.599	52.248	262.097	675.922	83.4292	200.981	672.003	-245.156	-225.116
-57.5107	-24.2035	1529.22	-82.4224	-172.391	1514.48	-206.355	-27.59	1472.56	-219.44	-108.389	1468.4	-239.283	-58.3866	1353.69	-324.406	-16.5172	1032.91	-131.996	-81.0595	1269.14	-79.8965	-86.4787	1038.66	-350.871	-135.843	1215.08	-155.048	104.697	1279.86	-121.294	200.182	1066.45	-105.024	222.981	952.068	-52.7365	231.538	810.945	96.563	126.368	725.774	52.2875	262.07	675.301	83.3157	200.975	671.206	-244.359	-225.065
-56.8824	-24.2671	1528.8	-81.4445	-172.391	1514.26	-203.977	-27.3214	1471.36	-218.254	-108.258	1467.69	-238.821	-58.5569	1353.46	-323.898	-16.5581	1032.51	-131.177	-81.1037	1268.75	-79.3267	-86.573	1038.25	-350.363	-135.898	1214.82	-154.319	104.521	1279.55	-120.938	199.991	1066	-104.387	222.922	951.646	-52.9448	231.14	810.497	96.7057	126.291	725.065	52.3366	262.106	674.605	83.3868	200.92	670.542	-243.553	-225.054
-55.5692	-24.1225	1528.46	-80.475	-172.339	1514.02	-204.017	-27.5381	1471.73	-217.396	-108.258	1467.78	-237.235	-58.4126	1353.08	-322.782	-16.4911	1032.42	-130.133	-81.1418	1268.32	-78.679	-86.5989	1037.78	-349.101	-135.762	1214.56	-153.161	104.615	1279.15	-120.12	200.004	1065.58	-103.773	222.863	951.23	-52.2896	231.233	809.875	96.7984	126.199	724.284	52.2637	261.921	673.982	83.5374	200.828	669.841	-242.724	-225.08
-54.5767	-24.0589	1528.15	-79.5705	-172.353	1513.74	-202.928	-27.5617	1471.35	-216.496	-108.253	1467.49	-236.371	-58.5288	1352.8	-322.05	-16.5752	1032.22	-129.238	-81.1765	1267.91	-77.9504	-86.6098	1037.27	-348.209	-135.745	1214.37	-152.225	104.605	1278.76	-119.517	199.965	1065.12	-103.602	222.586	950.754	-52.1213	231.066	809.358	96.9652	126.118	723.531	52.209	261.789	673.289	83.5494	200.697	669.043	-241.892	-225.162
-53.652	-24.0354	1527.8	-78.6186	-172.35	1513.42	-201.982	-27.5237	1470.95	-215.522	-108.226	1467.17	-235.411	-58.617	1352.5	-321.344	-16.7129	1032.04	-128.155	-81.1962	1267.62	-77.3033	-86.5499	1036.74	-347.193	-135.812	1214.19	-151.369	104.551	1278.35	-118.99	199.943	1064.69	-103.265	222.473	950.253	-51.8885	230.891	808.766	97.0873	125.966	722.784	52.2453	261.641	672.547	83.4945	200.529	668.253	-240.747	-225.23
-52.617	-24.0829	1527.44	-77.7875	-172.359	1513.1	-201.157	-27.4971	1470.6	-214.542	-108.241	1466.75	-234.407	-58.6585	1352.19	-320.749	-16.8776	1031.86	-127.24	-81.2079	1267.17	-76.5608	-86.447	1036.26	-346.294	-135.98	1214.04	-150.469	104.552	1277.94	-118.385	199.878	1064.17	-102.898	222.32	949.691	-51.7132	230.676	808.139	97.2952	125.858	722.027	52.2155	261.445	671.781	83.5891	200.32	667.507	-239.604	-225.307
-51.6107	-24.1014	1527.08	-76.7931	-172.373	1512.74	-200.379	-27.434	1470.26	-213.527	-108.255	1466.31	-233.426	-58.7114	1351.89	-320.134	-17.1495	1031.64	-126.47	-81.2155	1266.69	-75.88	-86.3852	1035.77	-345.421	-136.21	1213.93	-149.715	104.494	1277.49	-117.932	199.794	1063.66	-102.498	222.167	949.107	-51.4623	230.518	807.52	97.4086	125.732	721.319	52.2411	261.212	670.961	83.6939	200.131	666.731	-238.491	-225.446
-50.5873	-24.1654	1526.69	-75.6901	-172.385	1512.33	-199.345	-27.4505	1469.89	-212.469	-108.273	1465.91	-232.449	-58.7975	1351.57	-319.567	-17.4623	1031.43	-125.6	-81.2002	1266.28	-75.1145	-86.2811	1035.28	-344.508	-136.488	1213.72	-148.903	104.475	1277.04	-117.288	199.719	1063.11	-102.073	222.073	948.517	-51.2696	230.316	806.859	97.6279	125.57	720.623	52.358	261.003	670.115	83.7709	199.909	665.896	-237.43	-225.597
-49.5628	-24.1588	1526.31	-74.6833	-172.461	1511.93	-198.243	-27.5324	1469.49	-211.474	-108.315	1465.57	-231.495	-58.8668	1351.18	-319.084	-17.8034	1031.19	-124.845	-81.2458	1265.9	-74.6176	-86.2721	1034.8	-343.811	-136.747	1213.55	-148.211	104.449	1276.58	-116.74	199.629	1062.51	-101.663	221.877	947.897	-51.055	230.116	806.192	97.7373	125.443	719.843	52.4142	260.77	669.275	83.7755	199.731	665.069	-236.54	-225.75
-48.6275	-24.2435	1525.9	-73.6672	-172.488	1511.57	-197.183	-27.5938	1469.13	-210.543	-108.334	1465.25	-230.653	-58.9538	1350.91	-318.397	-18.1703	1030.9	-123.995	-81.2487	1265.51	-74.0444	-86.347	1034.29	-342.93	-137.006	1213.33	-147.499	104.413	1276.08	-116.152	199.491	1061.93	-101.234	221.718	947.309	-50.8135	229.875	805.506	98.0341	125.292	719.073	52.4811	260.525	668.453	83.8493	199.502	664.286	-235.584	-225.892
-47.6008	-24.2796	1525.48	-72.7317	-172.524	1511.1	-195.993	-27.6456	1468.78	-209.571	-108.375	1464.95	-229.796	-59.0287	1350.5	-317.751	-18.5091	1030.57	-123.2	-81.3016	1265.13	-73.3786	-86.4792	1033.89	-342.122	-137.245	1213.08	-146.86	104.353	1275.61	-115.678	199.356	1061.38	-100.868	221.508	946.717	-50.5582	229.671	804.885	98.249	125.072	718.29	52.5448	260.27	667.627	84.0044	199.267	663.53	-234.735	-226.044
-46.7252	-24.3246	1524.99	-71.7718	-172.58	1510.7	-195.137	-27.6666	1468.5	-208.734	-108.4	1464.72	-229.027	-59.1282	1350.14	-317.03	-18.8116	1030.26	-122.385	-81.3768	1264.79	-72.7804	-86.5779	1033.48	-341.338	-137.494	1212.78	-146.18	104.28	1275.12	-115.201	199.162	1060.83	-100.451	221.286	946.148	-50.2526	229.456	804.269	98.4204	124.886	717.555	52.7241	260.022	666.846	84.0438	199.039	662.711	-233.984	-226.174
-45.6723	-24.3696	1524.54	-70.8738	-172.658	1510.29	-194.198	-27.6863	1468.19	-207.813	-108.421	1464.4	-228.365	-59.2501	1349.8	-316.456	-19.1378	1029.95	-121.565	-81.4821	1264.36	-72.0628	-86.8103	1033.1	-340.634	-137.713	1212.49	-145.549	104.202	1274.65	-114.749	198.955	1060.28	-100.083	221.008	945.576	-50.0715	229.154	803.67	98.5884	124.675	716.808	52.7833	259.761	666.116	84.1548	198.797	661.964	-233.1	-226.351
-44.7076	-24.4214	1524.09	-69.8414	-172.684	1509.85	-193.653	-27.6895	1467.98	-207.033	-108.485	1464.15	-227.561	-59.4219	1349.45	-315.709	-19.4256	1029.6	-120.881	-81.6262	1263.98	-71.2863	-87.0029	1032.73	-339.938	-138.007	1212.23	-144.996	104.079	1274.2	-114.368	198.761	1059.74	-99.6284	220.707	945.032	-49.8209	228.906	803.062	98.786	124.434	716.046	52.8717	259.513	665.454	84.2678	198.572	661.282	-232.367	-226.518
-43.8404	-24.4771	1523.61	-69.0287	-172.753	1509.47	-192.759	-27.7421	1467.64	-206.129	-108.521	1463.85	-226.807	-59.5937	1349.08	-315.018	-19.8123	1029.25	-120.163	-81.755	1263.61	-70.5974	-87.1544	1032.41	-339.221	-138.306	1211.91	-144.441	103.92	1273.75	-113.913	198.467	1059.25	-99.3353	220.375	944.531	-49.6117	228.614	802.499	98.9609	124.195	715.386	52.9598	259.245	664.857	84.338	198.284	660.63	-231.516	-226.693
-42.9707	-24.5473	1523.15	-68.1944	-172.819	1509.11	-192.133	-27.7514	1467.34	-205.298	-108.567	1463.55	-226.108	-59.7935	1348.76	-314.251	-20.2282	1028.88	-119.322	-81.8806	1263.27	-69.8531	-87.3475	1032.01	-338.444	-138.642	1211.63	-143.904	103.775	1273.3	-113.61	198.211	1058.74	-99.023	220.036	944.021	-49.3062	228.28	801.995	99.167	123.951	714.678	53.0624	258.998	664.268	84.4771	198.021	659.988	-230.689	-226.921
-42.0664	-24.6694	1522.68	-67.4251	-172.934	1508.74	-191.146	-27.8586	1466.94	-204.561	-108.655	1463.26	-225.353	-60.0756	1348.4	-313.65	-20.6797	1028.52	-118.637	-82.0505	1262.91	-69.1142	-87.523	1031.61	-337.684	-138.997	1211.32	-143.434	103.574	1272.88	-113.179	197.918	1058.28	-98.7568	219.696	943.49	-49.1333	227.931	801.441	99.3174	123.659	714.052	53.1818	258.729	663.701	84.6264	197.785	659.319	-229.83	-227.186
-41.2962	-24.7714	1522.26	-66.6634	-173.002	1508.37	-189.966	-28.0646	1466.48	-203.834	-108.722	1462.94	-224.694	-60.3559	1348.02	-312.946	-21.1745	1028.11	-117.987	-82.2287	1262.44	-68.3659	-87.6763	1031.13	-336.901	-139.428	1210.96	-142.875	103.401	1272.45	-112.862	197.645	1057.74	-98.502	219.326	942.956	-48.9505	227.552	800.909	99.6729	123.429	713.399	53.302	258.485	663.107	84.899	197.537	658.702	-228.871	-227.466
-40.5121	-24.9014	1521.82	-65.9062	-173.14	1508.02	-189.155	-28.1667	1466.1	-203.024	-108.828	1462.55	-223.965	-60.6465	1347.67	-312.295	-21.6062	1027.76	-117.176	-82.4325	1262.02	-67.6394	-87.8038	1030.66	-336.06	-139.8	1210.54	-142.331	103.18	1271.98	-112.485	197.349	1057.21	-98.1842	218.972	942.412	-48.736	227.182	800.348	99.9251	123.203	712.814	53.4267	258.219	662.532	85.0667	197.247	658.096	-227.953	-227.78
-39.7066	-25.0979	1521.38	-65.1627	-173.311	1507.64	-188.413	-28.317	1465.69	-202.224	-108.974	1462.18	-223.101	-60.9429	1347.19	-311.564	-22.0504	1027.29	-116.349	-82.691	1261.6	-66.89	-87.9827	1030.14	-335.33	-140.207	1210.14	-141.765	102.943	1271.51	-112.075	197.007	1056.62	-97.9108	218.644	941.851	-48.5532	226.799	799.756	100.208	122.936	712.206	53.568	257.94	661.936	85.2248	196.937	657.513	-227.179	-228.076
-38.9312	-25.2936	1520.92	-64.4096	-173.5	1507.27	-187.821	-28.4054	1465.27	-201.53	-109.139	1461.79	-222.344	-61.2252	1346.78	-310.822	-22.4688	1026.89	-115.558	-82.9244	1261.18	-66.1005	-88.202	1029.68	-334.457	-140.569	1209.64	-141.179	102.702	1271.07	-111.802	196.725	1056.11	-97.6167	218.306	941.309	-48.4233	226.473	799.209	100.488	122.671	711.656	53.6254	257.604	661.304	85.4231	196.711	656.958	-226.42	-228.382
-38.0747	-25.5023	1520.44	-63.6049	-173.745	1506.92	-187.06	-28.6166	1464.78	-200.752	-109.326	1461.36	-221.606	-61.5365	1346.32	-310.26	-22.8239	1026.52	-114.819	-83.1736	1260.76	-65.3662	-88.4301	1029.12	-333.637	-140.966	1209.2	-140.505	102.436	1270.62	-111.471	196.428	1055.61	-97.2627	217.965	940.785	-48.1146	226.139	798.653	100.763	122.478	711.09	53.7559	257.302	660.671	85.5339	196.439	656.349	-225.489	-228.718
-37.3711	-25.769	1519.99	-62.7822	-174.085	1506.51	-186.284	-28.8989	1464.32	-200	-109.61	1460.91	-220.723	-61.8406	1345.85	-309.5	-23.1671	1026.1	-114.104	-83.4718	1260.22	-64.5471	-88.6586	1028.64	-332.861	-141.308	1208.76	-139.751	102.129	1270.15	-111.161	196.071	1055.1	-96.9933	217.614	940.261	-47.8904	225.781	798.059	101.059	122.26	710.548	53.796	256.947	660.007	85.7548	196.166	655.712	-224.637	-229.092
-36.5671	-26.0399	1519.52	-62.0993	-174.347	1506.11	-185.186	-29.2643	1463.71	-199.18	-109.884	1460.47	-219.862	-62.2252	1345.39	-308.777	-23.5273	1025.68	-113.231	-83.8071	1259.73	-63.8632	-88.927	1028.12	-332.088	-141.735	1208.38	-139.133	101.847	1269.7	-110.731	195.755	1054.56	-96.6174	217.327	939.703	-47.9069	225.492	797.517	101.436	122.059	709.972	53.9059	256.607	659.33	85.9059	195.88	655.094	-223.791	-229.462
-35.8166	-26.36	1519.08	-61.3474	-174.677	1505.7	-184.435	-29.629	1463.28	-198.379	-110.233	1459.99	-219.13	-62.6071	1344.98	-308.225	-23.9133	1025.34	-112.506	-84.1413	1259.27	-63.1827	-89.1753	1027.55	-331.268	-142.174	1207.99	-138.388	101.512	1269.27	-110.363	195.459	1054.04	-96.3392	216.986	939.194	-47.4863	225.033	796.908	101.759	121.821	709.438	53.9333	256.23	658.686	86.0257	195.587	654.468	-222.954	-229.775
-34.9852	-26.7019	1518.65	-60.576	-175.004	1505.25	-183.942	-29.9345	1462.87	-197.466	-110.602	1459.53	-218.256	-62.9655	1344.53	-307.653	-24.2785	1025.03	-111.712	-84.5255	1258.8	-62.5318	-89.4336	1026.97	-330.499	-142.598	1207.67	-137.583	101.133	1268.78	-109.796	195.095	1053.57	-96.0336	216.663	938.704	-47.3408	224.692	796.377	101.986	121.591	708.845	54.0469	255.873	658.005	86.3402	195.284	653.916	-222.151	-230.16
-34.0895	-27.1029	1518.18	-59.5932	-175.404	1504.79	-183.172	-30.303	1462.42	-196.771	-111.026	1459.09	-217.467	-63.3996	1344.09	-307.038	-24.6242	1024.68	-110.971	-84.869	1258.33	-61.8836	-89.7484	1026.44	-329.727	-143.004	1207.31	-136.829	100.767	1268.33	-109.168	194.756	1053.13	-95.618	216.304	938.198	-47.1159	224.351	795.823	102.295	121.331	708.24	54.2492	255.51	657.356	86.5462	194.965	653.256	-221.156	-230.599
-33.2258	-27.5318	1517.71	-58.8051	-175.768	1504.28	-182.173	-30.7376	1461.94	-195.855	-111.419	1458.56	-216.503	-63.7674	1343.64	-306.406	-24.9845	1024.31	-110.297	-85.2923	1257.82	-61.1409	-90.0346	1025.88	-328.997	-143.446	1207	-136.099	100.412	1267.88	-108.642	194.493	1052.66	-95.1968	215.972	937.717	-46.8379	224.004	795.287	102.627	121.044	707.656	54.4252	255.187	656.705	86.7552	194.689	652.628	-220.325	-230.987
-32.3274	-27.928	1517.25	-57.9388	-176.202	1503.74	-181.075	-31.1992	1461.41	-195.033	-111.848	1458.06	-215.767	-64.1603	1343.26	-305.917	-25.3787	1024.01	-109.505	-85.6597	1257.26	-60.5098	-90.3343	1025.32	-328.288	-143.852	1206.7	-135.349	100.001	1267.43	-107.958	194.159	1052.18	-94.7231	215.622	937.271	-46.2622	223.605	794.782	103.086	120.723	707.021	54.7102	254.842	656.053	87.0338	194.298	652.009	-219.559	-231.353
-31.4107	-28.4243	1516.72	-57.0625	-176.664	1503.18	-180.38	-31.5834	1460.95	-194.167	-112.234	1457.55	-214.961	-64.5428	1342.86	-305.345	-25.7503	1023.66	-108.827	-85.9994	1256.72	-59.8208	-90.6561	1024.8	-327.603	-144.276	1206.39	-134.618	99.6114	1266.95	-107.317	193.815	1051.72	-94.0986	215.268	936.774	-46.011	223.349	794.299	103.36	120.389	706.379	54.9788	254.559	655.481	87.1646	193.981	651.31	-218.772	-231.712
-30.4928	-28.8838	1516.2	-56.1598	-177.168	1502.6	-179.529	-32.0195	1460.48	-193.164	-112.666	1456.99	-214.22	-64.936	1342.45	-304.934	-26.1545	1023.32	-108.073	-86.3871	1256.28	-59.1846	-91.0308	1024.16	-326.924	-144.683	1206.04	-133.748	99.1898	1266.47	-106.717	193.474	1051.24	-93.5183	214.959	936.324	-45.521	223.016	793.793	103.615	120.065	705.695	55.2893	254.251	654.911	87.4295	193.645	650.691	-217.939	-232.107
-29.6114	-29.3865	1515.63	-55.2866	-177.628	1501.99	-178.708	-32.4092	1459.98	-192.327	-113.061	1456.49	-213.415	-65.312	1341.98	-304.392	-26.5414	1022.98	-107.405	-86.8121	1255.8	-58.6866	-91.4071	1023.62	-326.19	-145.096	1205.7	-133.046	98.8101	1266.02	-105.942	193.085	1050.8	-92.997	214.627	935.849	-44.8736	222.734	793.288	103.829	119.697	704.976	55.6493	253.965	654.393	87.7971	193.317	650.028	-217.192	-232.46
-28.6046	-29.882	1515.03	-54.5213	-178.126	1501.41	-177.465	-32.8903	1459.45	-191.436	-113.443	1455.98	-212.601	-65.6711	1341.5	-303.942	-26.9292	1022.63	-106.802	-87.1828	1255.28	-58.0185	-91.8632	1023.13	-325.66	-145.483	1205.42	-132.286	98.4391	1265.54	-105.298	192.736	1050.36	-92.2853	214.266	935.346	-44.5584	222.459	792.782	104.16	119.289	704.252	56.0823	253.633	653.81	88.1153	192.94	649.326	-216.514	-232.865
-27.5893	-30.4386	1514.52	-53.638	-178.619	1500.79	-176.715	-33.2697	1459.06	-190.591	-113.887	1455.6	-211.855	-66.0073	1341.08	-303.413	-27.2862	1022.3	-106.02	-87.5842	1254.81	-57.3925	-92.3346	1022.68	-325.038	-145.876	1205.06	-131.585	98.0184	1265.06	-104.588	192.364	1049.9	-91.6467	213.906	934.881	-44.0296	222.148	792.294	104.503	118.876	703.447	56.543	253.349	653.21	88.4277	192.596	648.672	-215.838	-233.238
-26.6611	-30.9484	1513.92	-52.7106	-179.129	1500.21	-176.053	-33.6591	1458.76	-189.718	-114.29	1455.19	-211.136	-66.3878	1340.73	-302.849	-27.622	1021.93	-105.45	-87.9533	1254.28	-56.8216	-92.7478	1022.24	-324.453	-146.263	1204.78	-130.842	97.6395	1264.61	-103.98	192.01	1049.38	-90.9691	213.524	934.41	-43.2405	221.743	791.698	104.874	118.406	702.721	57.0189	253.009	652.623	88.8666	192.278	648.005	-215.331	-233.655
-25.6863	-31.4324	1513.39	-51.8776	-179.62	1499.66	-175.21	-34.059	1458.41	-188.966	-114.726	1454.83	-210.514	-66.7938	1340.4	-302.292	-28.0128	1021.54	-104.776	-88.3361	1253.92	-56.2707	-93.1708	1021.81	-323.837	-146.603	1204.41	-130.122	97.2615	1264.15	-103.179	191.618	1048.9	-90.2184	213.138	933.927	-42.7907	221.423	791.234	105.191	117.981	701.987	57.5461	252.658	652.03	89.3506	191.911	647.407	-214.726	-234.041
-24.7104	-31.9198	1512.84	-51.1244	-180.086	1499.17	-173.943	-34.5513	1457.93	-188.092	-115.114	1454.44	-209.724	-67.1166	1340.03	-301.719	-28.3924	1021.22	-104.094	-88.679	1253.48	-55.7939	-93.6005	1021.34	-323.35	-146.958	1204.09	-129.502	96.8898	1263.76	-102.45	191.166	1048.48	-89.5048	212.693	933.511	-42.2851	221.062	790.796	105.638	117.571	701.283	57.9703	252.345	651.477	89.8013	191.576	646.734	-214.152	-234.396
-23.8844	-32.4175	1512.33	-50.2343	-180.583	1498.59	-173.046	-35.0093	1457.57	-187.225	-115.513	1454.08	-208.98	-67.4673	1339.63	-301.15	-28.8127	1020.85	-103.531	-89.0508	1253.07	-55.2091	-94.0679	1020.96	-322.823	-147.338	1203.77	-128.803	96.5288	1263.33	-101.749	190.747	1048.09	-88.7802	212.259	933.127	-41.7465	220.693	790.396	106.069	117.184	700.57	58.4657	252.004	650.913	90.2618	191.207	646.088	-213.613	-234.767
-23.0094	-32.8711	1511.8	-49.5037	-181.024	1498.07	-172.722	-35.3113	1457.32	-186.566	-115.948	1453.74	-208.391	-67.8335	1339.26	-300.593	-29.1792	1020.45	-102.993	-89.4581	1252.62	-54.3566	-94.5217	1020.63	-322.261	-147.675	1203.43	-128.122	96.1466	1262.92	-100.999	190.289	1047.65	-88.0506	211.798	932.704	-41.1083	220.272	789.959	106.495	116.776	699.932	58.9401	251.68	650.397	90.6791	190.872	645.528	-213.069	-235.128
-22.1902	-33.3377	1511.31	-48.7628	-181.447	1497.54	-172.202	-35.6484	1457.07	-185.809	-116.329	1453.34	-207.774	-68.2192	1338.9	-300.021	-29.6043	1020.1	-102.28	-89.8266	1252.22	-53.7307	-95.0043	1020.25	-321.73	-147.972	1203.1	-127.516	95.787	1262.56	-100.266	189.839	1047.26	-87.2626	211.309	932.321	-40.5634	219.838	789.509	106.991	116.409	699.324	59.4536	251.311	649.935	91.1669	190.559	644.976	-212.576	-235.457
-21.4368	-33.7431	1510.86	-47.9358	-181.897	1497.04	-171.001	-36.1501	1456.6	-185.177	-116.724	1453.05	-207.135	-68.5738	1338.55	-299.409	-29.9929	1019.73	-101.618	-90.2391	1251.86	-53.0126	-95.5353	1019.92	-321.112	-148.283	1202.73	-126.867	95.4284	1262.19	-99.5915	189.412	1046.86	-86.5823	210.837	931.931	-39.6571	219.407	789.116	107.559	116.024	698.742	59.9735	250.973	649.513	91.6524	190.152	644.477	-212.047	-235.775
-20.5631	-34.198	1510.41	-47.2519	-182.323	1496.61	-170.152	-36.571	1456.22	-184.49	-117.082	1452.71	-206.608	-68.9569	1338.22	-298.8	-30.3998	1019.31	-101.016	-90.6766	1251.59	-52.3659	-96.052	1019.55	-320.53	-148.609	1202.4	-126.201	95.047	1261.8	-98.7556	188.962	1046.49	-85.9072	210.369	931.54	-39.2786	218.987	788.723	108.201	115.609	698.175	60.4814	250.619	649.105	92.1761	189.736	643.949	-211.447	-236.139
-19.9205	-34.6412	1509.93	-46.6857	-182.718	1496.17	-169.744	-36.8143	1455.95	-183.829	-117.411	1452.36	-205.975	-69.2951	1337.85	-298.125	-30.8183	1018.94	-100.411	-91.056	1251.26	-51.6942	-96.609	1019.13	-320.012	-148.947	1202.06	-125.477	94.6542	1261.4	-98.1526	188.544	1046.11	-85.2451	209.893	931.125	-38.6112	218.574	788.328	108.776	115.178	697.637	61.0125	250.208	648.715	92.8252	189.349	643.475	-210.936	-236.49
-19.2875	-35.0628	1509.49	-46.0915	-183.147	1495.72	-169.23	-37.1164	1455.63	-183.243	-117.708	1452.02	-205.42	-69.6448	1337.47	-297.564	-31.2226	1018.56	-99.8499	-91.4548	1250.87	-50.8066	-97.1444	1018.87	-319.486	-149.312	1201.74	-124.797	94.2444	1260.97	-97.4764	188.151	1045.68	-84.5512	209.434	930.731	-37.9131	218.119	787.927	109.556	114.772	697.229	61.6203	249.783	648.266	93.4234	188.892	642.995	-210.361	-236.856
-18.6088	-35.4852	1509.04	-45.5787	-183.572	1495.29	-168.718	-37.3831	1455.23	-182.677	-118.016	1451.64	-204.7	-69.9734	1337.01	-297.021	-31.6964	1018.18	-99.1312	-91.878	1250.46	-50.2526	-97.6848	1018.56	-318.989	-149.682	1201.39	-124.133	93.8188	1260.53	-96.8684	187.749	1045.24	-83.8425	209.013	930.296	-37.1472	217.672	787.474	110.19	114.323	696.749	62.3634	249.299	647.796	94.0684	188.461	642.547	-209.793	-237.228
-17.9072	-35.8816	1508.55	-45.0252	-183.959	1494.9	-167.856	-37.7016	1454.76	-182.135	-118.293	1451.27	-204.3	-70.354	1336.61	-296.472	-32.1465	1017.73	-98.4063	-92.2852	1250.05	-49.6254	-98.2327	1018.11	-318.414	-150.097	1201	-123.475	93.3964	1260.13	-96.1667	187.284	1044.78	-83.1356	208.56	929.843	-36.4965	217.2	787.042	110.916	113.856	696.317	63.0845	248.833	647.343	94.7916	187.954	642.121	-209.314	-237.645
-17.2279	-36.277	1508.1	-44.5016	-184.365	1494.51	-166.957	-38.0592	1454.24	-181.538	-118.564	1450.89	-203.628	-70.6691	1336.13	-295.792	-32.5777	1017.27	-97.9314	-92.691	1249.64	-49.0121	-98.827	1017.73	-317.926	-150.47	1200.62	-122.895	92.9992	1259.67	-95.4366	186.838	1044.34	-82.3652	208.14	929.393	-35.7976	216.778	786.586	111.693	113.339	695.911	63.8265	248.354	646.893	95.6622	187.475	641.699	-208.766	-238.05
-16.6498	-36.691	1507.64	-44.029	-184.73	1494.17	-166.453	-38.373	1453.85	-180.983	-118.854	1450.51	-203.168	-71.0936	1335.74	-295.268	-33.0889	1016.85	-97.4667	-93.1463	1249.24	-48.4059	-99.4306	1017.29	-317.303	-150.896	1200.17	-122.292	92.58	1259.22	-94.8164	186.398	1043.87	-81.634	207.667	928.896	-34.9823	216.325	786.134	112.476	112.82	695.547	64.6616	247.837	646.433	96.47	186.944	641.293	-208.21	-238.458
-16.0763	-37.0649	1507.17	-43.5545	-185.154	1493.8	-165.951	-38.6539	1453.5	-180.478	-119.205	1450.16	-202.548	-71.4771	1335.32	-294.578	-33.5689	1016.36	-96.992	-93.61	1248.88	-47.7905	-100.005	1016.86	-316.756	-151.3	1199.79	-121.649	92.1942	1258.8	-94.2045	185.961	1043.45	-80.966	207.215	928.473	-34.1216	215.818	785.697	113.251	112.3	695.218	65.5461	247.29	646.064	97.2538	186.434	640.944	-207.853	-238.879
-15.383	-37.4486	1506.74	-42.9833	-185.53	1493.44	-165.639	-38.9916	1453.13	-179.829	-119.571	1449.77	-201.874	-71.8905	1334.9	-294.105	-34.0431	1015.96	-96.2063	-94.0896	1248.52	-47.3583	-100.548	1016.4	-316.203	-151.73	1199.37	-121.053	91.7737	1258.38	-93.5236	185.521	1042.98	-80.1645	206.729	928.013	-33.4233	215.291	785.253	114.071	111.728	694.87	66.4239	246.732	645.646	98.1124	185.892	640.584	-207.403	-239.339
-14.8395	-37.8819	1506.3	-42.432	-185.952	1493.04	-165.123	-39.4217	1452.74	-179.285	-119.984	1449.38	-201.387	-72.2906	1334.52	-293.493	-34.4797	1015.55	-95.526	-94.5038	1248.11	-46.6832	-101.12	1016.03	-315.637	-152.157	1198.93	-120.369	91.3092	1257.96	-92.7996	185.015	1042.56	-79.4814	206.222	927.585	-32.5646	214.751	784.842	114.93	111.164	694.549	67.316	246.146	645.264	99.0569	185.265	640.26	-206.83	-239.824
-14.2924	-38.2712	1505.86	-41.899	-186.334	1492.66	-164.137	-39.9284	1452.22	-178.776	-120.423	1448.99	-200.795	-72.7202	1334.15	-293.051	-34.9769	1015.2	-94.9325	-94.9361	1247.71	-46.0545	-101.689	1015.6	-315.104	-152.604	1198.59	-119.746	90.8846	1257.56	-92.0383	184.499	1042.18	-78.6164	205.703	927.161	-31.7788	214.205	784.529	115.764	110.588	694.255	68.1851	245.617	644.946	99.8823	184.706	639.964	-206.31	-240.277
-13.7424	-38.6897	1505.46	-41.308	-186.738	1492.28	-163.577	-40.3781	1451.81	-178.238	-120.863	1448.6	-200.2	-73.12	1333.74	-292.493	-35.4462	1014.82	-94.4492	-95.3958	1247.26	-45.4493	-102.254	1015.22	-314.686	-153.039	1198.25	-119.126	90.4322	1257.17	-91.2747	184.014	1041.77	-77.9015	205.155	926.774	-30.942	213.615	784.111	116.571	109.978	693.955	69.0949	244.964	644.616	100.736	184.088	639.638	-205.811	-240.776
-13.1852	-39.0877	1505.09	-40.6826	-187.182	1491.85	-163.204	-40.7863	1451.49	-177.654	-121.356	1448.2	-199.613	-73.5809	1333.36	-291.986	-35.9255	1014.44	-93.7685	-95.9008	1246.93	-44.9907	-102.815	1014.85	-314.186	-153.513	1197.93	-118.449	89.9973	1256.8	-90.6315	183.518	1041.36	-77.1614	204.639	926.398	-30.1101	213.027	783.731	117.56	109.373	693.676	70.0296	244.336	644.317	101.742	183.485	639.341	-205.264	-241.212
-12.6212	-39.5502	1504.74	-40.0785	-187.631	1491.43	-162.716	-41.248	1451.14	-177.008	-121.805	1447.82	-199.18	-73.975	1333.03	-291.379	-36.4345	1014.11	-93.359	-96.3782	1246.6	-44.4354	-103.378	1014.49	-313.617	-153.991	1197.58	-117.838	89.5237	1256.44	-89.8182	182.974	1041	-76.3559	204.075	926.001	-29.2619	212.446	783.424	118.55	108.703	693.417	70.9944	243.712	644.006	102.673	182.84	639.087	-204.848	-241.67
-12.0349	-40.0506	1504.37	-39.4814	-188.063	1491.04	-162.26	-41.6481	1450.87	-176.455	-122.263	1447.51	-198.589	-74.4107	1332.64	-290.929	-36.9583	1013.82	-92.73	-96.9215	1246.3	-43.8953	-104.023	1014.21	-313.159	-154.446	1197.3	-117.227	89.0313	1256.06	-89.0145	182.447	1040.64	-75.5629	203.503	925.619	-28.2841	211.814	783.021	119.429	108.071	693.17	71.9496	243.035	643.713	103.615	182.216	638.831	-204.263	-242.1
-11.4424	-40.5362	1503.99	-38.9167	-188.561	1490.69	-161.457	-42.1547	1450.5	-175.989	-122.689	1447.23	-198.051	-74.8623	1332.37	-290.387	-37.4725	1013.44	-92.2589	-97.3854	1245.99	-43.4147	-104.675	1013.97	-312.701	-154.902	1197.06	-116.658	88.5401	1255.7	-88.2696	181.894	1040.23	-74.7642	202.922	925.287	-27.3435	211.225	782.66	120.319	107.396	692.971	72.9877	242.341	643.418	104.696	181.484	638.552	-203.679	-242.594
-10.809	-41.006	1503.63	-38.4127	-189.061	1490.32	-160.739	-42.5642	1450.21	-175.336	-123.128	1446.95	-197.555	-75.3266	1332.03	-289.791	-37.9868	1013.09	-91.916	-97.8613	1245.65	-43.0916	-105.379	1013.62	-312.255	-155.441	1196.82	-116.078	88.0308	1255.38	-87.5197	181.327	1039.91	-73.8849	202.364	924.934	-26.3677	210.618	782.362	121.314	106.622	692.781	73.9774	241.633	643.123	105.7	180.763	638.377	-203.174	-243.098
-10.1621	-41.5387	1503.26	-37.8469	-189.566	1490.01	-160.161	-42.993	1449.95	-174.799	-123.542	1446.74	-197.096	-75.7842	1331.74	-289.285	-38.5129	1012.79	-91.4248	-98.4116	1245.32	-42.7291	-106.099	1013.34	-311.686	-155.913	1196.54	-115.482	87.4696	1255.03	-86.771	180.743	1039.54	-73.0581	201.794	924.593	-25.4158	209.989	782.044	122.101	105.915	692.583	74.9689	240.893	642.866	106.587	180.05	638.13	-202.775	-243.614
-9.48431	-42.0831	1502.87	-37.2612	-190.046	1489.7	-159.839	-43.3358	1449.78	-174.304	-123.937	1446.51	-196.655	-76.3194	1331.5	-288.635	-39.094	1012.44	-90.7534	-98.9699	1245.1	-42.1572	-106.906	1013.12	-311.288	-156.435	1196.32	-114.915	86.9578	1254.73	-85.969	180.167	1039.23	-72.1829	201.185	924.312	-24.5904	209.301	781.82	123.088	105.142	692.406	76.0765	240.164	642.651	107.549	179.277	637.93	-202.315	-244.128
-8.75779	-42.6271	1502.52	-36.7466	-190.574	1489.44	-159.136	-43.7804	1449.52	-173.681	-124.304	1446.26	-196.073	-76.7926	1331.2	-288.021	-39.648	1012.16	-90.2081	-99.5852	1244.9	-41.6865	-107.708	1012.89	-310.816	-156.957	1196.09	-114.34	86.4066	1254.4	-85.2678	179.573	1038.94	-71.4454	200.535	924.065	-23.6838	208.655	781.556	124.002	104.369	692.274	77.0531	239.427	642.424	108.607	178.494	637.766	-201.85	-244.685
-8.06358	-43.1927	1502.19	-36.2389	-191.126	1489.15	-158.307	-44.2467	1449.18	-173.012	-124.746	1446.02	-195.382	-77.3494	1330.89	-287.423	-40.2114	1011.92	-89.6156	-100.192	1244.69	-41.1994	-108.547	1012.56	-310.197	-157.511	1195.76	-113.788	85.8075	1254.12	-84.5117	178.935	1038.69	-70.5558	199.874	923.77	-22.7533	207.971	781.321	124.812	103.583	692.088	78.1021	238.674	642.273	109.545	177.723	637.57	-201.483	-245.351
-7.33785	-43.7158	1501.87	-35.6198	-191.665	1488.9	-157.555	-44.6945	1448.91	-172.382	-125.198	1445.77	-194.733	-77.9108	1330.6	-286.756	-40.8204	1011.63	-88.9559	-100.824	1244.47	-40.5712	-109.329	1012.34	-309.582	-158.084	1195.52	-113.123	85.1907	1253.83	-83.7527	178.299	1038.45	-69.7983	199.28	923.487	-21.8392	207.243	781.068	125.773	102.769	691.966	79.2344	237.923	642.157	110.597	176.939	637.46	-201.009	-245.966
-6.60312	-44.2781	1501.55	-34.9868	-192.217	1488.71	-156.939	-45.1503	1448.7	-171.768	-125.662	1445.6	-194.021	-78.5148	1330.34	-286.062	-41.4783	1011.42	-88.3298	-101.455	1244.25	-39.8505	-110.133	1012.1	-309.062	-158.691	1195.35	-112.359	84.5711	1253.59	-82.9461	177.663	1038.18	-68.9978	198.595	923.219	-20.7792	206.485	780.836	126.698	101.993	691.821	80.2532	237.143	641.987	111.53	176.13	637.274	-200.333	-246.589
-5.84568	-44.8547	1501.26	-34.2867	-192.786	1488.47	-156.424	-45.6029	1448.53	-171.126	-126.152	1445.4	-193.392	-79.1911	1330.1	-285.411	-42.1582	1011.21	-87.6313	-102.162	1243.98	-39.3536	-110.927	1011.79	-308.354	-159.292	1195.18	-111.629	83.9058	1253.32	-82.3023	177.002	1037.86	-68.1888	197.862	922.929	-19.9345	205.831	780.654	127.657	101.245	691.696	81.291	236.4	641.838	112.681	175.353	637.178	-199.655	-247.249
-4.94862	-45.4625	1500.93	-33.5209	-193.336	1488.26	-155.304	-46.2198	1448.23	-170.224	-126.713	1445.21	-192.648	-79.8523	1329.92	-284.632	-42.8354	1011	-87.0438	-102.887	1243.67	-38.6829	-111.664	1011.49	-307.616	-159.972	1195.04	-110.818	83.2615	1253.05	-81.5935	176.319	1037.59	-67.3054	197.254	922.688	-19.0107	205.11	780.396	128.67	100.456	691.596	82.2918	235.608	641.698	113.718	174.533	637.043	-198.853	-247.979
-4.04131	-46.0918	1500.62	-32.717	-193.956	1488.05	-154.389	-46.8465	1447.98	-169.455	-127.285	1445.06	-191.885	-80.584	1329.7	-283.902	-43.506	1010.81	-86.1304	-103.602	1243.42	-37.987	-112.453	1011.22	-306.83	-160.651	1194.89	-109.959	82.5785	1252.8	-80.7849	175.589	1037.31	-66.3927	196.582	922.382	-17.9135	204.319	780.095	129.697	99.7481	691.486	83.2772	234.884	641.48	114.754	173.764	636.86	-198.21	-248.761
-3.14697	-46.7268	1500.31	-31.785	-194.604	1487.8	-153.8	-47.3893	1447.81	-168.543	-127.904	1444.87	-190.947	-81.3095	1329.44	-283.235	-44.1949	1010.65	-85.2283	-104.361	1243.12	-37.442	-113.247	1010.93	-306.07	-161.365	1194.8	-108.917	81.8566	1252.54	-79.8844	174.876	1037.05	-65.4919	195.873	922.14	-17.1079	203.642	779.866	130.739	99.084	691.381	84.3359	234.11	641.257	115.835	173.003	636.643	-197.387	-249.581
-2.12036	-47.3658	1499.95	-30.763	-195.235	1487.52	-152.434	-48.1725	1447.49	-167.468	-128.589	1444.65	-190.178	-82.0984	1329.29	-282.458	-44.8649	1010.46	-84.5605	-105.176	1242.79	-36.9896	-114.037	1010.45	-305.174	-162.119	1194.66	-107.96	81.0736	1252.25	-79.0891	174.135	1036.74	-64.5766	195.189	921.874	-16.0909	202.925	779.614	131.992	98.3874	691.274	85.3877	233.354	640.943	116.855	172.291	636.409	-196.601	-250.338
-1.03641	-48.0272	1499.57	-29.5713	-195.959	1487.2	-151.55	-48.8637	1447.31	-166.466	-129.317	1444.46	-189.099	-82.8497	1328.98	-281.641	-45.5119	1010.32	-83.5562	-106.033	1242.49	-36.3398	-114.899	1010.03	-304.526	-162.832	1194.63	-106.929	80.2902	1251.97	-78.0502	173.347	1036.51	-63.5632	194.498	921.638	-15.0145	202.205	779.388	133.155	97.7679	691.157	86.4374	232.634	640.64	117.941	171.602	636.257	-195.591	-251.162
0.218057	-48.7612	1499.11	-28.4037	-196.685	1486.82	-150.477	-49.5943	1447.06	-165.297	-130.049	1444.26	-187.917	-83.613	1328.7	-280.799	-46.1207	1010.13	-82.5022	-106.869	1242.22	-35.6152	-115.788	1009.62	-303.464	-163.507	1194.41	-105.826	79.479	1251.68	-77.0333	172.58	1036.19	-62.4506	193.78	921.34	-13.8988	201.541	779.138	134.285	97.203	690.965	87.5542	231.941	640.362	119.13	170.929	636.035	-194.506	-251.959
1.56904	-49.5389	1498.61	-27.0366	-197.439	1486.44	-148.945	-50.4074	1446.75	-163.953	-130.847	1444	-186.609	-84.3912	1328.36	-279.883	-46.8043	1009.97	-81.4009	-107.7	1241.91	-34.8373	-116.712	1009.22	-302.458	-164.182	1194.23	-104.658	78.6384	1251.34	-75.9977	171.789	1035.92	-61.3552	193.068	921.077	-12.813	200.87	778.889	135.659	96.6582	690.827	88.7075	231.333	640.103	120.313	170.288	635.679	-193.589	-252.731
3.13734	-50.2955	1498.15	-25.5298	-198.229	1485.95	-147.892	-51.1431	1446.55	-162.633	-131.659	1443.8	-185.366	-85.2283	1328.03	-278.838	-47.5055	1009.79	-80.1918	-108.654	1241.48	-33.8991	-117.595	1008.85	-301.488	-164.869	1194.07	-103.351	77.7745	1250.94	-74.7254	170.943	1035.56	-60.1166	192.406	920.78	-11.378	200.28	778.595	137.001	96.1249	690.516	90.0231	230.795	639.839	121.71	169.653	635.292	-192.418	-253.555
4.72761	-51.0637	1497.58	-23.8861	-199.046	1485.44	-145.718	-52.11	1446.1	-161.007	-132.445	1443.51	-184.038	-86.0955	1327.7	-277.728	-48.1458	1009.61	-78.7895	-109.475	1241.11	-32.8309	-118.54	1008.46	-300.11	-165.632	1193.76	-102.002	76.9418	1250.54	-73.5104	170.198	1035.19	-58.5701	191.748	920.464	-9.97051	199.789	778.283	138.594	95.6615	690.158	91.5114	230.319	639.575	123.124	169.162	634.874	-191.381	-254.428
6.58576	-51.8983	1497.02	-22.1991	-199.92	1484.94	-144.482	-52.7783	1445.88	-159.362	-133.256	1443.18	-182.601	-86.9698	1327.36	-276.55	-48.8541	1009.4	-77.3357	-110.393	1240.74	-31.6607	-119.534	1007.93	-298.791	-166.359	1193.53	-100.483	76.1038	1250.11	-72.0984	169.369	1034.8	-57.0091	191.145	920.117	-8.16902	199.316	777.968	140.272	95.1889	689.679	93.1898	229.952	639.264	124.864	168.594	634.505	-190.038	-255.36
8.52635	-52.7407	1496.4	-20.2482	-200.738	1484.35	-142.419	-53.6207	1445.43	-157.499	-134.043	1442.8	-180.9	-87.8516	1326.98	-275.341	-49.6279	1009.24	-75.7313	-111.29	1240.33	-30.3504	-120.495	1007.41	-297.22	-167.179	1193.29	-98.8475	75.2517	1249.66	-70.5714	168.621	1034.35	-55.0651	190.575	919.768	-6.09105	198.884	777.654	141.955	94.7487	689.169	95.0597	229.662	638.985	126.711	168.145	633.991	-188.498	-256.191
10.7043	-53.5662	1495.8	-18.2224	-201.578	1483.81	-140.504	-54.394	1445.05	-155.377	-134.833	1442.37	-179.119	-88.7598	1326.6	-274.028	-50.4879	1009.1	-73.8663	-112.247	1239.87	-28.9978	-121.434	1006.86	-295.529	-168.102	1193.05	-97.0107	74.3244	1249.14	-68.9329	167.834	1033.91	-53.0927	190.018	919.444	-4.20462	198.656	777.395	143.895	94.3148	688.603	97.3166	229.459	638.661	128.668	167.789	633.457	-186.558	-257.222
13.0165	-54.4198	1495.12	-15.8657	-202.401	1483.21	-137.809	-55.3509	1444.45	-153.136	-135.679	1441.96	-177.168	-89.7211	1326.15	-272.643	-51.3843	1008.96	-71.9797	-113.108	1239.34	-27.2923	-122.418	1006.3	-293.494	-169.113	1192.77	-95.1266	73.4341	1248.66	-67.0468	167.031	1033.46	-50.8504	189.422	919.127	-1.72307	198.361	777.116	145.927	93.9505	687.988	99.7241	229.4	638.391	130.796	167.479	632.926	-184.582	-258.205
15.4228	-55.2453	1494.46	-13.3967	-203.225	1482.67	-135.818	-56.1142	1444.03	-150.627	-136.514	1441.48	-175.015	-90.77	1325.79	-271.082	-52.372	1008.81	-69.6365	-114.1	1238.86	-25.6314	-123.244	1005.57	-291.462	-170.214	1192.62	-93.0091	72.4833	1248.11	-64.9669	166.214	1033.03	-48.3357	188.916	918.838	0.694748	198.195	776.95	147.998	93.7101	687.319	102.414	229.41	638.168	133.098	167.293	632.346	-182.276	-259.257
18.1992	-55.9987	1493.77	-10.6124	-203.974	1482.12	-132.95	-57.0475	1443.49	-147.986	-137.39	1441.05	-172.553	-91.7033	1325.37	-269.464	-53.3742	1008.74	-67.3954	-115.014	1238.32	-23.8014	-124.081	1004.9	-289.198	-171.364	1192.47	-90.7995	71.5731	1247.61	-62.6341	165.371	1032.6	-45.6195	188.423	918.529	3.48197	198.066	776.756	150.467	93.5016	686.628	105.301	229.544	638.004	135.638	167.182	631.85	-179.658	-260.246
20.9891	-56.7277	1493.17	-7.61977	-204.762	1481.59	-130.212	-57.8768	1443.02	-145.189	-138.311	1440.63	-169.89	-92.7029	1325	-267.616	-54.4852	1008.65	-64.8839	-115.807	1237.83	-21.8197	-124.863	1004.12	-286.656	-172.534	1192.38	-88.2941	70.675	1247.16	-60.1928	164.581	1032.25	-42.9981	187.892	918.29	6.31565	198.016	776.608	152.978	93.4273	686.011	108.318	229.845	637.912	138.334	167.192	631.323	-176.761	-261.26
24.1239	-57.4398	1492.51	-4.3723	-205.475	1481.04	-127.264	-58.7371	1442.62	-141.961	-139.15	1440.23	-166.982	-93.6247	1324.61	-265.697	-55.6256	1008.62	-62.0401	-116.737	1237.38	-19.4577	-125.627	1003.41	-283.804	-173.788	1192.33	-85.6472	69.7899	1246.76	-57.5952	163.823	1031.92	-39.9771	187.404	918.149	9.43474	197.971	776.504	155.779	93.4357	685.333	111.484	230.221	637.92	141.237	167.281	630.9	-173.646	-262.218
27.581	-58.1437	1491.97	-0.953689	-206.198	1480.54	-123.872	-59.5505	1442.22	-138.641	-139.981	1439.89	-164.01	-94.5547	1324.26	-263.395	-56.758	1008.59	-59.0029	-117.56	1236.97	-17.0186	-126.311	1002.64	-280.979	-175.02	1192.34	-82.8539	68.9288	1246.35	-54.5409	163.022	1031.65	-36.6812	186.99	918.055	12.7494	198.065	776.517	158.723	93.5349	684.759	114.86	230.701	638.042	144.32	167.564	630.496	-170.285	-263.227
31.1044	-58.7726	1491.43	2.73331	-206.863	1480.01	-120.162	-60.4371	1441.8	-135.117	-140.84	1439.55	-160.391	-95.4978	1323.78	-260.894	-57.906	1008.59	-55.6823	-118.3	1236.52	-14.2146	-126.968	1001.91	-277.667	-176.256	1192.23	-79.7613	68.1066	1246	-51.4753	162.265	1031.49	-33.2671	186.563	918.008	16.3558	198.12	776.578	161.815	93.7985	684.092	118.31	231.33	638.197	147.513	167.894	630.144	-166.694	-264.242
34.9063	-59.3375	1490.85	6.72691	-207.484	1479.5	-116.528	-61.2078	1441.48	-131.186	-141.583	1439.24	-156.978	-96.501	1323.5	-258.081	-59.0084	1008.59	-52.0321	-119.118	1236.13	-11.0916	-127.67	1001.22	-273.967	-177.489	1192.13	-76.4997	67.3623	1245.73	-48.1533	161.562	1031.36	-29.663	186.242	917.986	19.9976	198.404	776.667	165.201	94.071	683.552	122.038	231.976	638.462	151.037	168.393	629.914	-162.735	-265.128
38.9916	-59.8592	1490.33	11.0676	-208.112	1479.01	-112.784	-61.8807	1441.2	-127.071	-142.386	1438.93	-153.131	-97.4123	1323.18	-254.984	-59.9928	1008.6	-48.0148	-119.851	1235.65	-7.72832	-128.283	1000.38	-270.081	-178.662	1192.02	-72.9706	66.6176	1245.44	-44.6308	160.899	1031.24	-25.6985	185.969	918.083	24.0023	198.601	776.843	168.733	94.5019	683.004	125.888	232.77	638.74	154.568	168.935	629.621	-158.361	-265.963
43.4184	-60.3992	1489.77	15.4847	-208.667	1478.58	-108.462	-62.6561	1440.83	-122.674	-143.11	1438.58	-148.579	-98.2396	1322.66	-251.499	-60.8383	1008.68	-43.841	-120.465	1235.19	-4.04562	-128.798	999.64	-265.732	-179.794	1191.85	-69.0748	65.9099	1245.22	-40.7722	160.379	1031.22	-21.7278	185.757	918.187	28.0167	198.947	777.01	172.606	94.9969	682.587	130.019	233.639	639.073	158.368	169.637	629.425	-153.859	-266.887
47.9716	-60.8938	1489.27	20.3209	-209.156	1478.22	-103.94	-63.2495	1440.48	-118.011	-143.78	1438.28	-144.219	-99.1981	1322.32	-247.704	-61.6217	1008.79	-39.1683	-121.139	1234.65	0.0010977	-129.245	998.793	-261.073	-180.907	1191.79	-64.8008	65.2814	1245	-36.9045	159.901	1031.16	-17.4571	185.714	918.276	32.3855	199.374	777.209	176.677	95.6498	682.159	134.324	234.555	639.412	162.659	170.478	629.309	-148.743	-267.612
53.0542	-61.3688	1488.81	25.3086	-209.628	1477.87	-98.9041	-63.9017	1440	-113	-144.392	1437.91	-139.103	-99.9926	1321.89	-243.64	-62.3022	1008.97	-34.3394	-121.698	1234.15	4.29809	-129.55	997.896	-256.118	-181.966	1191.71	-60.239	64.6575	1244.79	-32.6007	159.54	1031.12	-12.9935	185.81	918.415	36.8817	199.88	777.409	181.125	96.4378	681.827	138.746	235.535	639.818	167.011	171.32	629.237	-143.502	-268.448
58.3088	-61.3723	1488.41	30.3158	-210.186	1477.83	-93.6548	-64.4029	1439.53	-107.654	-144.957	1437.53	-133.948	-100.814	1321.59	-239.333	-62.863	1009.25	-29.0289	-122.331	1233.48	8.65296	-129.941	996.915	-250.894	-183.003	1191.75	-54.9749	64.1907	1244.51	-28.3771	159.48	1031.3	-8.22609	186.123	918.492	41.9185	200.457	777.355	185.664	97.243	681.751	143.574	236.735	640.146	171.449	171.966	628.956	-137.602	-269.228
63.8057	-62.1716	1488.03	36.2547	-210.533	1477.41	-87.9059	-64.9064	1439.07	-102.021	-145.442	1437.16	-128.118	-101.479	1321.3	-234.678	-63.377	1009.61	-23.3715	-122.798	1233.14	13.4807	-129.962	996.012	-245.088	-183.968	1191.83	-49.6813	63.5757	1244.42	-23.4085	159.096	1031.09	-3.57572	186.194	918.668	46.6018	201.222	777.803	190.722	98.2699	681.362	148.342	237.788	640.473	176.412	173.373	629.076	-131.438	-269.865
69.6877	-62.9584	1487.58	42.0252	-211.489	1477.34	-82.0933	-65.303	1438.69	-95.9605	-145.858	1436.78	-122.192	-102.159	1321.12	-229.908	-63.8906	1010.08	-17.4481	-123.413	1232.49	18.4009	-130.286	995.141	-239.103	-184.902	1192.06	-43.6149	63.0129	1244.2	-18.2478	158.866	1031.03	1.31433	186.611	919.012	51.5809	201.858	777.995	195.911	98.9447	681.268	153.518	238.797	640.691	181.341	174.336	628.882	-124.95	-270.637
75.8568	-62.9728	1487.46	48.5151	-211.235	1477.14	-75.6125	-65.7131	1438.25	-89.5552	-146.207	1436.43	-115.681	-102.7	1320.95	-224.874	-64.3061	1010.66	-10.903	-123.569	1232.17	23.7424	-130.122	994.185	-232.793	-185.709	1192.38	-37.3812	62.6857	1244.2	-12.9768	159.031	1031.13	7.09957	187.165	919.022	57.1112	202.855	778.181	201.535	100.7	681.111	158.771	240.294	640.946	186.827	175.878	629.062	-118.168	-271.024
82.7283	-63.1924	1487.41	55.1351	-211.572	1477.07	-68.9374	-65.9875	1437.96	-82.8342	-146.51	1436.17	-108.853	-103.146	1320.89	-219.518	-64.764	1011.3	-4.00426	-123.891	1231.97	29.2314	-130.15	993.288	-226.149	-186.492	1192.78	-30.7615	62.3533	1244.15	-7.16877	159.095	1031.27	12.8326	187.784	919.186	62.672	203.815	778.358	207.253	102.073	681.095	164.117	241.639	641.066	192.252	177.275	629.023	-110.942	-271.511
89.9536	-63.4528	1487.37	62.1657	-211.787	1477.04	-61.5501	-66.283	1437.71	-75.87	-146.762	1436.01	-101.804	-103.482	1320.94	-213.649	-65.2736	1011.91	2.76494	-124.099	1231.76	35.3674	-130.146	992.648	-219.209	-187.142	1193.33	-23.7447	62.1215	1244.18	-0.889837	159.268	1031.44	18.9059	188.414	919.527	68.6252	204.88	778.677	213.129	103.521	680.998	169.792	243.031	641.169	197.949	178.792	629.058	-103.555	-271.893
97.2441	-63.6444	1487.4	69.5844	-212.001	1477.12	-54.1773	-66.5052	1437.68	-68.5448	-146.94	1436.01	-94.5403	-103.747	1321.06	-207.472	-65.8261	1012.62	10.0398	-124.228	1231.65	41.8187	-130.098	992.112	-211.873	-187.714	1193.88	-16.5886	61.9082	1244.33	5.69112	159.524	1031.76	25.48	189.149	919.896	74.776	205.986	778.952	219.26	105.095	681.038	175.593	244.498	641.229	203.855	180.4	629.194	-95.7936	-272.127
104.842	-63.7447	1487.51	77.2397	-212.101	1477.25	-46.742	-66.6	1437.83	-60.7811	-147.093	1436.11	-86.5826	-103.822	1321.15	-200.933	-66.238	1013.43	17.6429	-124.319	1231.68	48.7794	-130.067	991.689	-204.198	-188.165	1194.51	-9.06981	61.7888	1244.57	12.6852	159.87	1032.19	32.1097	189.862	920.405	81.1309	207.16	779.364	225.53	106.746	681.016	181.624	246.025	641.365	209.898	182.093	629.372	-87.8463	-272.242
112.754	-63.7601	1487.72	85.1918	-212.178	1477.49	-38.863	-66.6739	1438.07	-52.7032	-147.162	1436.31	-78.3918	-103.781	1321.39	-194.182	-66.6399	1014.36	25.7293	-124.298	1231.9	56.0675	-130.004	991.464	-196.136	-188.62	1195.24	-1.26282	61.7351	1244.97	20.0554	160.34	1032.74	39.1027	190.607	920.985	87.626	208.249	779.964	232.103	108.406	681.075	187.774	247.658	641.649	216.153	183.959	629.606	-79.2076	-272.196
121.028	-63.7363	1488.11	93.4874	-212.14	1477.87	-30.1661	-66.7862	1438.35	-44.5417	-147.208	1436.71	-70.5788	-103.81	1321.94	-187.063	-66.9497	1015.48	33.856	-124.128	1232.13	63.6415	-129.832	991.354	-188.001	-189.017	1196.16	6.67508	61.7916	1245.5	27.759	160.884	1033.5	46.3397	191.314	921.742	94.5055	209.488	780.561	238.878	110.182	681.161	194.067	249.374	642.023	222.539	185.86	629.904	-70.5697	-272.23
129.446	-63.5968	1488.69	101.997	-212.036	1478.42	-22.3009	-66.5671	1439.07	-36.01	-147.134	1437.28	-61.9025	-103.656	1322.64	-179.6	-67.2051	1016.79	42.2251	-123.901	1232.66	71.3453	-129.527	991.427	-179.444	-189.483	1197.18	14.9777	61.939	1246.19	35.6149	161.493	1034.38	54.009	192.101	922.598	101.463	210.635	781.324	245.681	111.957	681.233	200.418	251.128	642.588	229.213	187.834	630.344	-61.3364	-272.129
138.355	-63.398	1489.51	110.822	-211.809	1479.21	-13.5198	-66.3529	1439.93	-27.2803	-147.008	1438.08	-53.2259	-103.495	1323.48	-171.926	-67.3756	1018.36	51.0336	-123.606	1233.42	79.3075	-129.013	991.658	-170.653	-189.893	1198.46	23.4004	62.1404	1247.08	43.8366	162.155	1035.41	61.5906	192.783	923.592	108.573	211.855	782.198	252.795	113.77	681.418	206.91	252.875	643.225	235.852	189.854	630.838	-51.9908	-272.062
147.279	-63.1107	1490.56	119.881	-211.529	1480.22	-4.39546	-66.2341	1440.95	-18.2758	-146.849	1439.16	-44.2644	-103.259	1324.8	-164.211	-67.4904	1020.29	59.8052	-123.183	1234.4	87.4295	-128.284	992.28	-161.641	-190.399	1200.05	32.0065	62.4509	1248.26	52.2309	162.838	1036.61	69.6107	193.458	924.738	115.786	212.958	783.246	259.943	115.518	681.628	213.46	254.604	644.02	242.625	191.888	631.57	-42.3404	-271.789
156.496	-62.7553	1491.82	129.306	-211.196	1481.43	4.74741	-65.9593	1442.31	-8.94819	-146.602	1440.5	-35.2597	-103.044	1326.32	-156.321	-67.5281	1022.43	68.7559	-122.618	1235.6	95.8972	-127.26	993.272	-152.273	-190.865	1201.79	40.8464	62.8509	1249.7	60.9141	163.555	1038.09	77.6573	194.046	926.055	123.128	213.976	784.467	267.131	117.238	681.952	220.093	256.319	644.916	249.429	193.896	632.393	-32.3826	-271.519
165.749	-62.3157	1493.34	138.88	-210.79	1482.87	14.4069	-65.7504	1443.89	0.565577	-146.306	1442.1	-25.8074	-102.608	1328.1	-148.151	-67.5895	1024.84	78.0584	-121.939	1237.23	104.55	-125.922	994.601	-142.93	-191.31	1203.85	49.6879	63.3027	1251.47	69.5667	164.21	1039.76	85.8866	194.531	927.675	130.49	214.915	785.935	274.366	118.888	682.533	226.7	257.89	645.978	256.255	195.878	633.494	-22.2293	-271.163
175.491	-61.8956	1495.14	148.613	-210.378	1484.55	23.7065	-65.2895	1445.92	10.1698	-145.979	1443.95	-16.4775	-102.266	1330.21	-139.812	-67.7019	1027.51	87.2131	-121.156	1238.94	113.123	-124.334	996.242	-133.331	-191.699	1206.11	58.696	63.8825	1253.54	78.5518	164.84	1041.75	94.2295	194.972	929.609	137.96	215.672	787.682	281.554	120.524	683.269	233.285	259.384	647.22	263.101	197.853	634.837	-11.8641	-270.667
185.218	-61.3966	1497.18	158.585	-209.938	1486.51	33.4512	-64.9018	1448.15	19.94	-145.557	1446.14	-7.00934	-101.894	1332.56	-131.376	-67.8626	1030.36	96.6296	-120.322	1240.99	121.891	-122.465	998.343	-123.592	-191.968	1208.67	67.5207	64.5338	1255.95	87.4208	165.414	1044.1	102.423	195.269	931.727	145.342	216.397	789.624	288.797	122.079	684.289	239.835	260.847	648.758	269.988	199.811	636.416	-1.77606	-270.138
195.409	-60.7744	1499.56	168.92	-209.295	1488.63	43.2511	-64.3848	1450.68	29.9757	-145.063	1448.55	2.65982	-101.347	1335.15	-122.804	-67.899	1033.43	106.128	-119.293	1243.42	131.01	-120.473	1000.72	-113.708	-192.11	1211.44	76.4562	65.3059	1258.71	96.3816	166.025	1046.66	110.884	195.61	934.222	152.77	217.034	791.873	296.157	123.605	685.568	246.354	262.242	650.609	277.059	201.651	638.356	8.88957	-269.453
205.504	-60.2275	1502.15	178.921	-208.763	1491.03	53.1581	-63.8074	1453.43	40.0108	-144.507	1451.21	12.4424	-100.797	1338.08	-114.107	-67.7876	1036.67	115.523	-118.232	1246.06	139.988	-118.342	1003.49	-103.909	-192.132	1214.46	85.4724	66.1219	1261.74	105.31	166.541	1049.51	119.31	195.874	936.87	160.168	217.555	794.458	303.345	125.04	687.088	252.915	263.527	652.852	283.893	203.341	640.516	19.21	-268.78
214.964	-59.7029	1504.77	188.521	-208.199	1493.54	63.5348	-63.3053	1456.3	49.6207	-143.951	1454.13	22.1006	-100.171	1341.2	-105.52	-67.4941	1040.03	124.92	-117.12	1248.99	149.067	-116.053	1006.5	-94.1205	-192.002	1217.69	94.5247	67.0922	1264.97	114.149	167.114	1052.57	127.645	196.139	939.788	167.667	218.035	797.235	310.614	126.417	688.949	259.3	264.762	655.44	290.562	204.905	642.783	29.3975	-267.934
224.539	-59.1704	1507.34	198.368	-207.57	1495.97	72.7858	-62.4242	1459.43	59.4486	-143.211	1457.02	31.474	-99.3498	1344.47	-97.0811	-67.1502	1043.48	134.144	-115.92	1251.87	158.243	-113.766	1009.65	-84.5416	-191.796	1221	103.609	68.1372	1268.3	122.986	167.68	1055.79	135.999	196.433	942.927	175.214	218.679	800.055	317.954	127.658	691.021	265.898	265.942	658.301	297.51	206.31	645.307	39.6703	-266.885
234.404	-58.4948	1509.95	208.23	-206.846	1498.33	82.0601	-61.4855	1462.55	69.2881	-142.376	1459.84	40.9837	-98.4416	1347.62	-88.6058	-66.7447	1046.78	143.365	-114.591	1254.82	167.473	-111.491	1012.93	-74.8688	-191.361	1224.15	112.55	69.2572	1271.69	131.659	168.342	1059.04	144.205	196.789	946.174	182.516	219.043	803.307	325.533	128.869	693.278	272.464	267.038	661.392	305.137	207.749	648.17	49.7966	-265.68
244.374	-57.674	1512.55	217.709	-206.07	1500.58	91.624	-60.6152	1465.36	78.7394	-141.534	1462.55	50.3156	-97.3673	1350.54	-80.1901	-66.3954	1049.91	152.557	-113.331	1257.74	176.715	-109.432	1016.13	-65.7607	-190.872	1227.32	121.407	70.3563	1274.92	140.449	169.114	1062.29	152.373	197.349	949.403	190.497	219.779	806.316	333.151	129.966	695.656	279.316	268.04	664.553	312.442	208.852	650.829	59.6122	-264.373
254.244	-56.7856	1515.01	227.492	-205.099	1502.66	101.36	-59.683	1467.97	88.0405	-140.466	1465.11	59.5248	-96.1209	1353.24	-71.9084	-66.1868	1052.89	161.867	-112.022	1260.49	185.923	-107.573	1019.17	-56.7152	-190.229	1230.29	130.179	71.5526	1277.99	149.064	170.032	1065.44	160.579	198.008	952.51	198.132	220.344	809.213	340.979	131.013	698.07	286.533	268.925	667.613	320.224	209.891	653.461	69.1692	-263.005
263.129	-56.0472	1517.31	236.253	-204.278	1504.85	110.932	-58.6355	1470.42	97.2323	-139.313	1467.47	68.6949	-94.9335	1355.57	-63.7835	-66.2286	1055.64	170.856	-110.874	1262.91	195.101	-106.254	1022.13	-47.6843	-189.451	1233.18	138.682	72.6328	1280.7	157.561	170.978	1068.4	168.623	198.838	955.376	205.983	221.08	812.053	349.013	131.886	700.561	293.878	269.727	670.513	327.405	210.479	655.651	78.3702	-261.631
271.97	-55.1245	1519.51	245.238	-203.266	1507.09	119.815	-57.3913	1472.79	106.245	-138.115	1469.75	77.4208	-93.7302	1357.79	-55.7111	-66.3707	1058.28	180.082	-109.748	1265.27	204.003	-105.384	1024.67	-39.1474	-188.693	1236.04	147.104	73.6395	1283.08	165.915	172.177	1071.04	176.769	199.84	958.021	214.004	221.919	814.623	357.161	132.654	702.95	301.741	270.469	673.14	335.326	210.91	657.858	87.5371	-260.458
281.32	-53.96	1521.72	254.427	-202.138	1509.27	128.468	-56.1617	1475	115.193	-136.968	1471.95	86.5259	-92.6141	1359.89	-47.6992	-66.6174	1060.71	189.323	-108.78	1267.55	213.025	-105.039	1026.87	-30.5911	-187.905	1238.94	155.661	74.5183	1285.03	174.212	173.53	1073.49	184.67	201.043	960.297	222.333	222.995	816.858	365.559	133.315	705.336	310.114	271.088	675.395	344.175	211.386	660.031	96.4243	-259.387
290.053	-52.8382	1523.89	262.742	-201.089	1511.6	137.283	-55.0197	1476.97	123.933	-135.785	1473.97	95.3777	-91.5996	1361.87	-39.6983	-66.9033	1062.94	197.955	-108.127	1269.5	221.159	-105.171	1028.69	-22.1215	-187.161	1241.8	164.172	75.2605	1286.67	182.405	174.972	1075.48	192.628	202.415	962.264	230.584	224.036	818.804	373.677	133.721	707.699	318.815	271.646	677.367	352.172	211.372	661.736	105.38	-258.483
298.614	-51.6957	1525.85	271.365	-199.98	1513.85	145.953	-53.9086	1478.66	132.637	-134.647	1475.87	104.211	-90.7736	1363.78	-31.9508	-67.1399	1065.05	206.8	-107.595	1271.41	229.131	-105.582	1030.3	-13.8288	-186.381	1244.62	172.916	75.8896	1287.96	190.65	176.47	1077.16	200.536	203.953	963.93	239.24	225.275	820.436	382.048	133.94	709.953	328.147	272.053	678.894	360.118	211.295	663.252	113.625	-257.817
307.111	-50.5397	1527.65	279.791	-198.917	1516.07	154.698	-52.8322	1480.2	141.21	-133.571	1477.6	113.268	-89.981	1365.54	-24.2461	-67.2613	1067.03	215.459	-107.281	1273.15	236.791	-106.27	1031.75	-5.70592	-185.663	1247.28	181.995	76.3697	1288.98	198.744	177.976	1078.54	208.259	205.498	965.212	247.816	226.463	821.833	390.438	133.947	712.106	337.381	272.397	680.209	369.081	211.153	664.936	121.999	-257.337
315.53	-49.5254	1529.28	288.2	-197.865	1518.07	163.096	-51.8246	1481.54	149.803	-132.543	1479.17	121.955	-89.2624	1367.32	-16.5321	-67.2258	1068.79	223.842	-107.117	1274.7	244.457	-107.206	1033.08	2.36687	-184.853	1249.79	191.415	76.7008	1289.72	206.874	179.476	1079.74	216.24	207.2	966.346	256.307	227.57	822.956	398.673	133.726	714.198	347.142	272.361	681.417	377.928	210.926	666.716	130.349	-256.813
323.892	-48.5489	1530.7	296.456	-196.905	1519.91	171.55	-50.9276	1482.7	157.975	-131.677	1480.58	130.257	-88.6029	1369.08	-8.9419	-66.9821	1070.36	232.13	-107.086	1276.12	251.699	-108.423	1034.32	10.291	-184.05	1252.03	200.962	76.9367	1290.3	215.047	180.674	1080.81	224.057	208.97	967.37	264.851	228.768	824.039	406.766	133.4	716.312	356.697	272.28	682.597	386.995	210.631	668.589	137.86	-256.482
331.989	-47.8191	1531.88	304.582	-196.156	1521.44	179.816	-50.1464	1483.74	166.318	-130.887	1481.76	138.82	-87.916	1370.56	-1.20325	-66.5096	1071.69	240.168	-107.211	1277.46	258.999	-109.834	1035.58	17.8597	-183.131	1254	210.749	76.9151	1290.82	223.419	181.731	1081.92	231.795	210.573	968.312	273.018	229.744	825.026	414.794	133.002	718.586	366.343	272.161	683.726	396.118	210.329	670.602	145.077	-256.173
339.78	-47.1984	1532.81	312.623	-195.51	1522.64	187.952	-49.481	1484.74	174.314	-130.249	1482.85	146.83	-87.2193	1372	6.28675	-65.8617	1072.84	247.922	-107.446	1278.6	266.31	-111.481	1036.72	25.2796	-182.065	1255.74	220.452	76.7527	1291.24	231.786	182.449	1083.08	239.245	212.03	969.283	281.23	230.671	826.071	422.684	132.629	720.926	375.708	271.993	684.894	405.037	210.126	672.681	152.392	-255.67
347.989	-46.7136	1533.66	320.521	-195.022	1523.6	196.007	-48.9065	1485.62	182.308	-129.679	1483.83	154.858	-86.577	1373	13.8931	-65.1545	1073.67	255.306	-107.685	1279.64	273.717	-113.324	1037.89	32.33	-180.944	1257.26	230.058	76.4941	1291.7	240.229	182.937	1084.11	246.872	213.351	970.405	289.087	231.375	827.086	430.636	132.393	723.333	384.752	271.793	686.178	413.781	209.913	674.785	159.118	-255.242
356.002	-46.4039	1534.32	328.309	-194.643	1524.41	203.871	-48.4853	1486.39	190.079	-129.242	1484.66	162.254	-86.0615	1374.01	21.8049	-64.392	1074.15	262.878	-108.124	1280.74	281.082	-115.323	1039.09	38.9981	-179.755	1258.54	239.39	76.1073	1292.08	248.654	183.249	1085.2	254.296	214.383	971.59	296.72	231.98	828.197	438.506	132.277	725.777	393.316	271.616	687.613	422.417	209.758	676.962	165.272	-254.926
364.227	-46.1185	1534.88	336.27	-194.347	1524.97	211.513	-48.1356	1487.06	197.648	-128.86	1485.4	169.464	-85.6624	1374.83	29.7079	-63.8029	1074.36	269.583	-108.645	1281.5	287.97	-117.62	1040.23	45.5148	-178.785	1259.56	248.351	75.5706	1292.48	257.278	183.399	1086.31	261.895	215.28	972.812	304.342	232.54	829.252	446.621	132.267	728.194	401.462	271.429	688.99	431.076	209.747	679.046	171.428	-254.626
371.728	-46.1102	1535.2	343.525	-194.308	1525.43	218.977	-47.8976	1487.61	204.935	-128.594	1486.08	176.467	-85.3891	1375.39	37.814	-63.3615	1074.11	276.661	-109.316	1282.29	295.555	-119.829	1041.45	52.151	-177.888	1260.17	256.641	74.9788	1292.8	265.835	183.455	1087.3	269.392	215.92	974.013	311.593	232.823	830.366	454.596	132.436	730.449	409.098	271.229	690.265	439.211	209.744	680.947	177.288	-254.507
379.093	-46.2398	1535.27	350.532	-194.366	1525.82	226.169	-47.7794	1488.03	211.987	-128.438	1486.63	183.282	-85.2668	1375.66	46.0441	-63.1554	1073.55	283.909	-109.922	1283.01	303.296	-122.09	1042.75	58.4409	-177.304	1260.48	264.391	74.2094	1293.04	274.187	183.375	1088.19	276.875	216.319	975.091	318.896	233.063	831.264	462.693	132.73	732.477	416.366	270.996	691.362	447.343	209.922	682.687	183.112	-254.476
385.472	-46.5508	1535.29	356.745	-194.61	1526.25	233.057	-47.7588	1488.34	218.665	-128.424	1487.14	189.585	-85.2184	1375.92	54.3079	-63.3119	1072.62	291.258	-110.626	1283.59	311.454	-124.281	1044.17	64.7979	-176.996	1260.44	271.966	73.452	1293.18	282.385	183.172	1089.01	284.398	216.473	976.071	326.215	233.179	832.069	470.695	133.182	734.387	423.571	270.767	692.191	455.029	209.994	684.03	189.243	-254.563
391.999	-46.8646	1535.17	363.115	-194.882	1526.64	239.757	-47.888	1488.53	225.27	-128.487	1487.55	196.301	-85.6864	1375.86	62.8201	-63.7531	1071.32	298.182	-111.561	1284.05	319.172	-126.554	1045.58	71.2629	-177.067	1259.97	278.889	72.4496	1293.17	290.371	182.954	1089.74	291.864	216.338	976.857	333.573	233.104	832.737	478.957	133.705	735.993	430.842	270.617	692.822	462.917	210.191	685.139	194.939	-255.159
398.488	-47.0956	1535.21	369.463	-195.16	1527.14	246.184	-48.1785	1488.64	231.594	-128.808	1487.94	202.727	-86.4268	1375.69	71.5865	-64.604	1069.67	304.699	-112.668	1284.37	327.127	-128.697	1046.96	77.7031	-177.609	1259.16	285.342	71.4287	1293.07	297.972	182.653	1090.4	299.086	215.887	977.39	341.031	232.924	833.231	487.575	134.174	737.376	438.221	270.498	693.219	470.998	210.322	685.977	200.825	-256.186
405	-47.3679	1535.3	375.725	-195.543	1527.71	252.403	-48.6709	1488.75	237.859	-129.315	1488.36	208.886	-87.5427	1375.59	80.2946	-65.7262	1067.91	311.014	-113.8	1284.74	335.487	-130.487	1048.27	84.3847	-178.648	1257.92	291.266	70.337	1292.99	305.207	182.231	1090.86	306.2	215.218	977.628	348.634	232.512	833.536	496.316	134.672	738.522	446.058	270.327	693.541	479.198	210.398	686.615	207.13	-257.451
411.618	-47.7414	1535.36	381.901	-196.023	1528.29	258.452	-49.3847	1488.87	243.885	-130.004	1488.81	214.478	-88.9987	1375.32	89.3913	-67.3176	1065.93	317.089	-115.134	1285.04	344.022	-132.041	1049.56	91.492	-180.163	1256.23	296.624	69.2628	1293.15	311.716	181.634	1091.25	313.346	214.14	977.638	356.442	231.884	833.735	505.599	135.1	739.493	454.356	270.131	693.88	487.932	210.531	687.22	213.135	-259.179
417.137	-48.3316	1535.45	387.927	-196.647	1528.84	264.301	-50.2388	1489.02	249.821	-130.872	1489.23	220.961	-91.034	1375	98.3361	-69.3155	1063.9	323.532	-116.267	1285.34	353.711	-132.755	1050.78	98.8665	-182.14	1254.26	301.9	68.3325	1293.28	318.039	180.845	1091.34	320.797	213.07	977.509	364.453	230.955	833.873	514.798	135.403	740.338	462.921	269.888	694.387	496.403	210.465	687.589	219.996	-261.054
422.061	-49.1209	1535.46	393.744	-197.362	1529.29	270.085	-51.2133	1488.99	255.619	-131.862	1489.37	226.969	-93.1003	1374.6	107.218	-71.8006	1061.82	330.958	-116.996	1285.61	363.374	-132.819	1052.09	106.77	-184.403	1252.05	307.069	67.6148	1293.6	324.063	179.791	1091.17	328.262	211.553	977.326	372.852	229.779	834.048	524.281	135.467	741.19	471.689	269.578	695.083	505.171	210.274	688.081	226.894	-263.193
428.043	-49.9094	1535.6	399.624	-198.242	1529.48	275.907	-52.2488	1488.83	261.748	-132.878	1489.19	233.318	-95.1661	1373.96	115.838	-74.9921	1059.83	337.886	-117.719	1285.76	373.398	-132.052	1053.48	114.805	-187.022	1249.79	311.645	66.9856	1294.1	329.569	178.365	1090.89	335.937	209.797	977.072	381.309	228.233	834.217	534.13	135.503	742.012	480.49	269.155	695.989	513.964	210.033	688.436	234.581	-265.401
434.262	-50.8824	1535.91	405.674	-199.238	1529.5	281.962	-53.2517	1488.6	267.671	-133.874	1488.92	239.361	-97.2687	1373.41	124.639	-78.8645	1057.94	344.608	-118.291	1285.91	383.614	-130.178	1054.77	123.209	-189.873	1247.54	315.524	66.4263	1294.76	334.792	176.528	1090.52	343.807	207.633	976.892	390.239	226.379	834.598	544.491	135.216	742.71	489.502	268.508	697.089	523.665	209.615	689.05	242.986	-267.638
440.31	-52.0027	1536.15	411.613	-200.366	1529.42	288.227	-54.2281	1488.41	273.805	-134.806	1488.58	245.636	-99.4822	1372.96	133.586	-83.4128	1056.11	352.085	-118.442	1286.14	393.687	-127.495	1056.11	131.896	-192.963	1245.27	319.09	66.1174	1295.45	340.131	174.404	1089.95	351.973	205.212	976.633	399.34	224.188	834.878	555.043	134.583	743.346	498.68	267.637	698.338	533.12	208.934	689.55	251.879	-269.842
446.388	-53.4233	1536.37	417.533	-201.588	1529.32	294.699	-55.0947	1488.4	280.12	-135.632	1488.28	251.822	-101.666	1372.59	142.656	-88.6424	1054.25	359.32	-118.196	1286.49	403.727	-124.224	1057.51	140.814	-196.201	1242.95	322.589	65.9756	1296.26	345.812	172.227	1089.34	360.27	202.577	976.426	408.874	221.863	835.359	565.532	133.466	743.842	508.087	266.361	699.682	543.1	207.958	690.253	260.836	-272.008
453.083	-54.7231	1536.63	423.732	-202.888	1528.98	301.135	-55.873	1488.47	286.587	-136.387	1488.06	258.385	-104.015	1372.26	152.071	-94.4475	1052.32	366.375	-117.749	1286.7	414.166	-120.422	1059.1	149.975	-199.627	1240.51	325.282	65.8036	1296.96	351.423	169.983	1088.75	368.72	199.755	976.263	418.464	219.189	835.677	576.213	131.969	744.299	517.848	264.758	701.026	553.308	206.63	691.106	270.786	-273.972
460.05	-56.0031	1536.81	430.203	-204.077	1528.47	307.919	-56.6537	1488.51	293.066	-137.183	1487.83	264.907	-106.36	1371.81	162.091	-100.776	1050.33	373.49	-117.106	1286.75	425.036	-116.182	1060.88	159.603	-203.313	1237.74	327.519	65.4419	1297.53	357.191	167.715	1088.19	377.248	196.863	976.06	428.555	216.346	836.141	586.94	130.021	744.822	527.979	262.802	702.397	563.712	204.884	692.061	281.46	-275.727
466.962	-57.1581	1536.79	436.856	-205.179	1527.92	314.77	-57.5125	1488.47	300	-137.955	1487.4	271.778	-108.777	1370.98	172.864	-107.534	1048.07	381.25	-116.447	1286.52	435.873	-111.618	1062.74	169.623	-207.236	1234.77	329.185	64.8795	1297.82	362.949	165.647	1087.8	385.615	193.828	975.842	438.571	213.289	836.661	597.731	127.575	745.617	538.689	260.556	703.859	574.392	202.754	693.34	292.086	-277.448
474.385	-58.0856	1536.67	444.066	-206.078	1527.2	321.658	-58.425	1488.19	306.924	-138.879	1486.86	278.956	-111.341	1369.87	184.25	-114.734	1045.73	389.776	-115.739	1286.26	447.163	-106.783	1064.68	180.355	-211.4	1231.62	330.337	64.0077	1297.8	368.499	163.664	1087.57	394.059	190.775	975.783	448.506	210.092	837.344	608.642	124.695	746.82	549.977	258.061	705.604	585.837	200.296	695.182	303.477	-279.076
480.765	-59.0043	1536.37	450.949	-206.977	1526.5	328.784	-59.2933	1487.59	314.158	-139.751	1485.99	286.489	-113.909	1368.51	196.379	-122.264	1043.17	398.336	-115.169	1285.44	457.849	-101.998	1066.34	191.703	-215.808	1228.52	331.426	62.6807	1297.38	374.39	161.813	1087.26	402.123	187.713	975.803	458.476	206.938	838.17	618.951	121.323	748.584	561.948	255.342	707.764	596.899	197.353	697.28	315.265	-280.766
487.627	-59.7068	1535.96	458.275	-207.619	1525.65	336.04	-60.078	1486.61	321.574	-140.569	1484.73	294.795	-116.468	1366.83	209.376	-130.06	1040.47	407.485	-114.783	1284.34	468.492	-97.1385	1067.79	203.897	-220.448	1225.58	332.453	60.9425	1296.58	379.779	160.008	1087.14	409.665	184.803	975.83	468.839	203.978	839.371	629.396	117.585	750.996	574.463	252.51	710.468	608.336	193.996	699.953	327.838	-282.344
495.14	-60.0685	1535.51	466.19	-207.949	1524.61	343.491	-60.6472	1485.22	329.308	-141.179	1482.99	303.417	-119.163	1364.85	222.618	-137.86	1037.57	417.27	-114.468	1282.9	479.155	-92.6376	1068.83	216.756	-225.209	1222.92	334.137	58.8612	1295.37	384.429	158.308	1086.85	416.624	182.091	975.677	478.733	201.157	840.512	639.627	113.637	754.087	587.497	249.751	713.832	620.713	190.519	703.33	341.462	-283.813
502.51	-60.3151	1535.04	473.356	-208.252	1523.67	351.38	-60.9632	1483.23	337.375	-141.5	1480.79	312.731	-121.831	1362.59	236.485	-145.618	1034.62	427.482	-114.315	1281.08	489.346	-89.0762	1069.03	230.275	-229.975	1220.58	336.318	56.3389	1293.57	389.047	156.687	1086.13	422.849	179.661	975.337	488.397	198.615	841.611	650.106	109.892	757.866	600.914	247.141	717.853	633.065	186.889	707.159	355.407	-285.186
510.075	-60.3512	1534.21	481.194	-208.267	1522.6	359.636	-60.9792	1480.67	345.732	-141.51	1478.07	323.092	-124.161	1359.82	250.493	-153.17	1031.64	437.957	-114.089	1279.25	499.756	-86.4088	1068.46	244.293	-234.774	1218.41	339.721	53.409	1291.27	393.049	155.033	1085.2	428.412	177.613	974.51	497.862	196.453	842.497	660.304	106.405	762.223	614.412	244.839	722.299	645.873	183.339	711.385	370.537	-286.397
518.122	-60.2207	1533.21	489.043	-208.101	1521.46	368.42	-60.8194	1477.52	354.432	-141.227	1474.94	333.007	-126.69	1356.9	264.455	-160.633	1028.59	448.481	-114.115	1277.12	510.491	-84.6064	1067.33	258.611	-239.667	1216.4	344.101	50.3106	1288.52	396.665	153.316	1083.88	433.165	175.971	973.155	506.653	194.491	842.994	670.743	103.348	767.06	627.745	242.848	726.884	658.408	180.028	715.654	385.864	-287.716
526.437	-59.9171	1532.13	497.653	-207.793	1520.61	377.837	-60.5215	1474.24	363.576	-140.929	1471.56	343.474	-129.005	1354.09	278.593	-167.659	1026.04	458.974	-114.456	1274.91	521.681	-83.8317	1065.3	273.524	-244.67	1214.73	349.858	47.1083	1285.57	400.252	151.375	1082.09	437.576	174.877	971.169	515.008	193.055	842.705	680.819	101.545	772.219	640.103	241.427	731.103	670.978	177.208	720.086	401.933	-289.163
535.159	-59.4954	1530.98	506.777	-207.371	1519.89	387.484	-60.2822	1470.97	373.21	-140.735	1468.53	354.229	-131.786	1351.44	292.679	-174.177	1023.65	469.671	-115.184	1272.91	533.141	-84.0805	1062.71	288.72	-249.909	1213.14	356.652	44.0313	1282.34	404.026	149.089	1079.42	441.729	173.932	968.508	522.576	191.856	841.892	690.77	100.934	777.553	651.275	240.573	734.473	682.751	175.08	724.181	417.954	-290.762
544.427	-58.8281	1529.64	516.543	-206.913	1519.32	397.505	-60.5667	1467.98	383.075	-140.992	1466.15	365.197	-134.63	1349.16	306.354	-179.981	1021.62	480.62	-116.316	1271	544.832	-85.2509	1059.74	303.983	-254.899	1211.75	364.552	41.0332	1279.25	408.489	146.559	1076.06	446.089	172.973	965.254	529.471	190.877	840.138	700.35	101.448	782.515	660.865	240.322	736.432	693.935	173.994	727.886	433.972	-292.54
553.986	-58.1129	1528.14	526.925	-206.507	1518.9	407.285	-61.2445	1465.57	393.333	-141.769	1464.37	376.804	-137.197	1347	319.039	-185.052	1019.92	491.603	-117.628	1269.22	556.476	-87.2519	1056.52	318.441	-259.381	1210.68	373.624	38.1841	1276.23	413.353	143.841	1072.09	450.6	171.797	961.421	535.387	189.601	837.68	709.619	103.648	787.123	668.645	240.597	736.538	703.783	174.017	730.674	449.027	-294.217
563.691	-57.6457	1526.79	537.892	-206.281	1518.69	417.428	-62.3914	1463.72	404.064	-143.039	1463.12	388.102	-139.683	1345.53	330.851	-189.022	1018.63	503.288	-119.217	1267.75	568.183	-90.1309	1053.24	331.684	-263.275	1209.99	383.845	35.7092	1273.51	418.82	141.41	1067.81	454.945	170.17	957.058	541.272	188.287	834.685	718.878	107.373	791.547	674.634	240.922	734.507	712.405	175.147	732.445	462.835	-295.905
573.895	-57.4098	1525.63	549.352	-206.308	1518.58	427.646	-63.8251	1462.46	415.012	-144.664	1462.41	399.821	-141.72	1344.46	341.55	-192.081	1017.85	514.61	-120.862	1266.54	579.686	-93.5201	1050.1	344.402	-266.665	1209.43	394.897	33.6062	1271.11	424.727	139.136	1063.67	459.186	168.228	952.459	546.407	186.491	830.883	728.055	112.792	795.855	678.885	240.63	730.389	719.996	177.328	733.154	475.737	-297.406
584.108	-57.6023	1524.45	560.864	-206.695	1518.25	437.82	-65.4656	1461.47	426.183	-146.466	1461.86	410.791	-143.412	1344.15	351.708	-194.086	1017.16	525.637	-122.671	1265.73	590.914	-97.2278	1047	356.009	-269.689	1209.09	406.751	31.8125	1269.05	430.833	136.86	1059.94	463.086	165.922	948.019	551.067	184.25	826.753	736.898	119.453	799.947	681.914	239.157	724.597	726.775	180.078	732.95	487.937	-299.012
594.792	-58.3069	1523.47	572.433	-207.536	1517.83	449.171	-67.3935	1460.65	437.189	-148.397	1461.48	421.866	-144.874	1343.89	361.578	-195.451	1016.59	536.074	-124.426	1265.14	601.866	-100.787	1044.27	366.93	-272.346	1208.82	418.704	30.1101	1267.32	437.222	133.582	1056.73	467.27	163.428	943.855	555.735	181.737	822.208	745.322	127.229	803.703	684.553	236.452	717.823	733.11	183.174	732.308	499.054	-300.7
605.497	-59.5374	1522.61	583.816	-208.79	1517.29	459.569	-69.2205	1460.48	448.024	-150.431	1461.45	432.469	-146.218	1343.72	370.635	-196.274	1016.29	546.419	-126.044	1264.87	612.53	-103.875	1042.25	377.404	-274.817	1208.47	430.383	28.4586	1265.95	444.128	129.737	1053.96	471.182	160.14	940.378	559.772	178.736	818.013	752.745	135.412	806.827	686.916	232.629	710.71	738.276	186.408	731.185	509.515	-302.676
616.157	-61.1084	1521.8	594.873	-210.371	1516.63	469.073	-71.0467	1460.78	458.488	-152.464	1461.68	442.351	-147.91	1343.65	379.203	-196.658	1016.12	556.199	-127.637	1264.66	622.325	-106.359	1041.1	387.864	-277.026	1207.84	441.414	26.706	1264.96	451.491	125.991	1051.93	475.914	156.497	937.75	563.244	175.146	814.371	759.188	144.203	809.268	689.851	228.486	704.06	742.968	189.807	729.66	519.409	-304.629
626.49	-62.9931	1521.12	605.494	-212.224	1515.88	478.875	-73.0816	1461.09	468.668	-154.601	1461.99	452.112	-149.681	1343.59	387.464	-196.965	1016.22	565.769	-129.22	1264.6	631.656	-108.337	1040.84	397.689	-279.224	1207.48	451.388	24.8697	1264.51	459.077	122.487	1050.42	481.186	152.733	935.986	566.925	171.669	811.803	764.185	152.446	810.329	692.67	224.558	698.043	746.625	193.097	727.573	529.049	-306.567
636.609	-65.0386	1520.65	615.787	-214.265	1515.26	488.785	-75.267	1461.4	478.627	-156.806	1462.23	461.4	-151.608	1343.72	395.302	-197.469	1016.6	574.755	-130.925	1264.59	640.45	-109.983	1040.8	407.086	-281.353	1207.42	460.2	22.9545	1264.51	466.607	119.267	1049.49	486.439	148.874	934.982	571.589	168.971	810.38	768.617	159.611	810.218	695.279	221.49	693.009	748.245	195.605	724.558	538.72	-308.236
646.299	-67.2226	1520.44	625.516	-216.428	1514.81	497.947	-77.4321	1461.86	487.937	-159.034	1462.56	469.681	-153.835	1344.18	403.15	-198.205	1017.15	583.339	-132.649	1264.73	648.841	-111.292	1040.88	416.217	-283.432	1207.62	468.131	21.0309	1264.96	473.588	115.95	1049.14	491.837	144.996	934.784	575.793	166.593	809.544	772.134	165.548	808.959	697.293	219.359	689.302	750.318	197.986	721.887	547.948	-309.829
655.452	-69.4656	1520.46	634.746	-218.694	1514.6	507.074	-79.5652	1462.4	496.894	-161.251	1463	478.662	-155.705	1344.62	410.964	-199.25	1017.86	591.543	-134.201	1264.87	656.369	-112.411	1040.94	424.258	-285.453	1208.25	475.448	19.122	1265.8	480.277	112.586	1049.36	497.671	141.442	935.08	579.518	164.19	809.564	776.223	169.757	807.08	698.364	218.177	687.036	751.048	199.203	718.894	555.984	-311.507
664.369	-71.8004	1520.81	643.48	-220.984	1514.58	515.581	-81.6273	1463.22	505.573	-163.369	1463.6	486.415	-157.674	1345.42	418.424	-200.497	1018.71	599.374	-135.713	1265.28	663.014	-113.386	1041.1	432.15	-287.199	1208.92	482.262	17.3419	1266.96	486.603	109.588	1050.06	503.074	138.072	935.747	583.758	162.192	809.59	780.561	172.468	804.483	698.715	217.702	686.05	752.462	200.136	716.83	563.913	-312.71
672.875	-74.1384	1521.37	651.565	-223.257	1514.77	523.761	-83.4702	1464.28	513.692	-165.271	1464.43	494.013	-159.042	1346.37	425.449	-202.018	1019.69	606.784	-137.168	1265.89	669.521	-114.179	1041.46	438.898	-288.679	1209.88	488.853	15.718	1268.31	492.388	107.076	1051.04	508.444	135.128	936.542	587.953	160.287	809.772	785.438	173.4	801.763	698.768	218.156	686.275	754.491	200.954	715.382	571.228	-313.966
680.892	-76.4392	1522.08	659.117	-225.509	1515.16	531.685	-85.2228	1465.42	521.319	-166.986	1465.4	501.376	-160.204	1347.33	432.261	-203.471	1020.74	613.675	-138.51	1266.55	675.793	-114.904	1041.99	445.301	-289.895	1210.71	495.369	14.2049	1269.65	498.054	105.003	1052.23	513.616	132.793	937.567	592.132	158.504	810.191	790.589	173.166	798.972	698.938	219.09	687.506	756.87	201.519	714.251	577.766	-315.157
688.526	-78.6647	1522.9	666.125	-227.657	1515.68	539.008	-86.7912	1466.64	528.574	-168.497	1466.44	507.897	-161.361	1348.43	438.386	-204.895	1021.93	620.226	-139.821	1267.4	681.704	-115.729	1042.66	451.254	-290.936	1211.47	501.806	12.7868	1270.96	503.355	103.401	1053.47	518.438	130.912	938.671	595.897	156.899	810.856	795.938	171.924	796.239	699.699	220.246	689.174	759.651	201.836	713.342	583.617	-316.382
695.623	-80.689	1523.75	672.846	-229.625	1516.32	546.074	-88.2486	1467.89	535.202	-169.934	1467.58	514.624	-162.327	1349.45	444.336	-206.136	1023.17	626.552	-141.068	1268.37	687.395	-116.652	1043.46	456.951	-291.989	1212.26	508.026	11.4445	1272.23	508.582	102.15	1054.78	523.33	129.72	939.955	599.911	155.806	811.457	801.013	169.59	793.341	701.516	221.622	691.017	762.663	201.945	712.631	589.237	-317.591
702.37	-82.5648	1524.65	679.09	-231.403	1517.04	552.585	-89.594	1469.12	541.504	-171.193	1468.79	519.984	-163.543	1350.63	449.997	-207.212	1024.47	632.377	-142.154	1269.36	692.69	-117.578	1044.25	462.895	-293.108	1213.03	513.849	10.0291	1273.41	513.465	101.264	1056.16	528.64	129.21	941.319	604.08	155.355	812.196	805.865	166.89	790.569	704.142	223.019	692.636	766.057	201.795	712.042	594.691	-318.974
708.674	-84.2194	1525.53	685.03	-232.983	1517.82	558.605	-90.8699	1470.43	547.416	-172.455	1470.08	526.119	-164.6	1351.56	455.24	-208.315	1025.79	638.021	-143.293	1270.36	697.935	-118.449	1045.09	468.5	-294.431	1213.93	519.301	8.63536	1274.51	518.571	100.745	1057.6	533.808	129.012	942.861	608.153	155.591	813.286	810.069	163.809	788.25	707.484	224.402	693.972	769.966	201.57	711.686	600.312	-320.1
714.573	-85.5842	1526.38	690.602	-234.358	1518.67	564.342	-92.0338	1471.72	552.949	-173.584	1471.32	531.436	-165.847	1352.56	460.331	-209.413	1027.05	643.196	-144.26	1271.4	703.01	-119.332	1046.02	474.268	-295.968	1214.79	524.579	7.21636	1275.63	523.612	100.491	1059.12	538.954	129.156	944.576	612.413	156.633	814.509	813.761	160.483	786.395	711.326	225.796	695.108	773.038	200.816	711.215	605.579	-321.389
720.026	-86.7385	1527.25	695.873	-235.481	1519.55	569.659	-93.0197	1472.92	558.277	-174.572	1472.52	536.274	-167.133	1353.82	465.017	-210.66	1028.37	648.416	-145.327	1272.4	707.668	-120.222	1046.83	479.853	-297.574	1215.91	529.255	5.84666	1276.69	528.638	100.409	1060.8	544.048	129.57	946.412	616.319	157.964	816.02	817.001	156.974	784.942	716.118	227.144	695.738	777.248	200.052	711.215	610.899	-322.488
725.301	-87.7066	1528.19	700.889	-236.425	1520.47	576.113	-94.0979	1473.76	563.231	-175.361	1473.65	541.9	-168.225	1354.78	469.659	-211.859	1029.58	652.795	-146.126	1273.25	710.942	-120.791	1047.39	485.341	-299.173	1217.06	533.473	4.55985	1277.8	533.117	100.532	1062.54	548.189	130.219	948.601	620.31	159.283	817.66	819.993	153.143	783.583	720.59	228.339	696.593	781.165	199.1	711.215	616.139	-323.473
730.035	-88.4373	1528.99	705.57	-237.246	1521.44	579.753	-94.5887	1474.91	567.906	-176.027	1474.67	546.611	-169.316	1355.67	474.278	-213.027	1030.69	658.029	-147.115	1274.24	716.432	-121.697	1048.42	490.55	-300.69	1218.16	538.172	3.30804	1278.91	538.338	100.414	1064.35	553.806	130.786	950.388	624.164	160.656	819.427	822.42	149.62	782.401	725.667	229.741	697.701	784.809	197.811	711.354	621.613	-324.142
734.533	-89.1853	1529.85	710.013	-237.906	1522.42	584.243	-95.1178	1475.7	572.544	-176.57	1475.47	551.352	-170.289	1356.54	478.512	-214.226	1031.79	662.577	-147.925	1274.97	720.641	-122.346	1049.01	495.309	-301.969	1219.21	542.485	2.16651	1279.93	542.8	100.394	1066.06	558.359	131.351	952.304	627.624	161.85	821.276	824.309	145.882	781.119	729.732	230.961	698.959	787.06	195.963	710.933	625.974	-324.998
738.739	-89.789	1530.61	714.125	-238.498	1523.38	588.747	-95.5898	1476.35	576.902	-176.945	1476.24	555.936	-170.958	1357.25	482.397	-215.267	1032.84	667.075	-148.716	1275.62	724.516	-122.978	1049.4	499.933	-303.03	1220.07	546.625	1.15624	1280.89	547.106	100.435	1067.77	562.187	131.602	954.152	630.78	162.842	823.059	826.481	142.533	780.204	733.814	232.263	700.705	789.836	194.499	711.066	630.801	-325.559
743.088	-90.3575	1531.42	718.099	-239.024	1524.31	593.154	-95.9605	1476.85	580.965	-177.268	1476.81	559.868	-171.658	1358	486.217	-216.217	1033.77	671.428	-149.386	1276.15	728.299	-123.542	1049.8	504.167	-303.966	1220.92	550.728	0.229409	1281.79	550.89	100.464	1069.36	565.738	131.788	955.864	633.393	163.331	824.559	828.463	139.623	779.416	737.559	233.497	702.744	793.144	193.387	711.449	634.824	-326.175
747.013	-90.6655	1532.05	722.036	-239.456	1525.17	597.329	-96.2726	1477.24	585.203	-177.512	1477.29	564.501	-172.016	1358.46	489.91	-217.025	1034.66	675.47	-149.921	1276.5	731.599	-124.052	1049.93	508.14	-304.766	1221.65	554.7	-0.535377	1282.49	554.92	100.636	1070.76	569.406	131.997	957.18	636.578	163.925	825.963	830.751	137.339	778.813	740.907	234.591	704.825	796.227	192.28	711.727	638.499	-326.686
751.184	-91.1587	1532.69	725.673	-239.882	1525.97	601.45	-96.4909	1477.54	589.106	-177.759	1477.73	568.341	-172.645	1359.11	493.132	-217.814	1035.57	679.389	-150.522	1277.04	734.853	-124.693	1050.02	511.993	-305.515	1222.37	558.585	-1.28824	1283.26	558.061	100.557	1071.99	572.067	132.05	958.388	638.747	163.981	827.199	832.961	135.262	778.395	743.81	235.245	706.813	798.739	191.248	711.978	642.82	-327.256
754.966	-91.5231	1533.08	729.331	-240.182	1526.63	605.379	-96.737	1477.82	592.989	-177.907	1478.09	572.089	-173.08	1359.59	496.058	-218.535	1036.48	682.984	-151.021	1277.38	737.796	-125.226	1050	515.661	-306.291	1223.06	562.226	-2.01676	1283.84	561.212	100.548	1072.96	574.845	132.182	959.393	642.07	164.392	827.922	834.769	133.69	777.946	746.468	235.63	708.413	801.018	190.195	712.178	646.42	-327.698
758.681	-91.8517	1533.31	732.866	-240.47	1527.2	609.159	-96.9635	1478.06	596.633	-178.124	1478.54	575.916	-173.596	1360.12	499.047	-219.165	1037.27	686.545	-151.469	1277.71	740.67	-125.734	1049.93	519.249	-307.079	1223.67	565.675	-2.687	1284.41	563.891	100.203	1073.71	577.417	132.158	960.107	644.181	164.324	828.786	836.849	132.613	777.865	748.877	235.664	709.58	803.354	189.434	712.344	650	-328.206
762.152	-92.1432	1533.42	736.357	-240.759	1527.65	612.763	-97.1236	1478.33	600.17	-178.289	1478.93	578.988	-174.18	1360.57	501.937	-219.689	1037.98	689.798	-151.941	1277.97	743.412	-126.268	1049.98	522.877	-307.803	1224.23	568.848	-3.27829	1284.83	566.234	99.8303	1074.27	579.471	131.974	960.818	646.64	164.332	829.378	838.865	131.897	778.054	751.158	235.387	710.171	805.43	188.731	712.49	653.612	-328.619
765.873	-92.4081	1533.53	739.769	-240.985	1527.97	616.223	-97.3647	1478.56	603.546	-178.491	1479.25	582.146	-174.679	1361.04	504.604	-220.162	1038.6	692.87	-152.341	1278.22	745.928	-126.641	1050.01	526.149	-308.621	1224.78	571.878	-3.77382	1285.23	568.606	99.5382	1074.71	581.683	131.895	961.243	648.876	164.198	829.762	840.971	131.492	778.465	753.254	234.782	710.271	807.316	188.13	712.623	656.913	-329.064
769.388	-92.6091	1533.59	743.002	-241.234	1528.2	619.601	-97.5159	1478.75	606.699	-178.624	1479.68	585.753	-175.069	1361.28	506.826	-220.639	1039.27	695.709	-152.725	1278.43	748.445	-127.046	1050.09	529.165	-309.302	1225.23	574.82	-4.24198	1285.52	570.572	99.1914	1075.09	583.746	131.82	961.606	651.023	163.981	830.151	842.988	131.265	778.937	755.159	233.954	709.989	809.074	187.584	712.759	660.108	-329.429
772.6	-92.8576	1533.53	746.03	-241.472	1528.39	622.629	-97.7144	1479.04	609.781	-178.785	1480.04	588.284	-175.528	1361.65	509.027	-220.956	1039.84	698.466	-153.087	1278.65	750.694	-127.403	1050.11	531.934	-309.883	1225.75	577.256	-4.66081	1285.75	572.521	98.8218	1075.38	585.512	131.608	961.962	652.714	163.549	830.411	844.904	131.063	779.425	756.863	232.987	709.543	810.792	187.219	712.901	663.165	-329.746
775.701	-93.1214	1533.42	748.98	-241.724	1528.51	625.711	-97.8474	1479.23	612.687	-178.951	1480.37	590.627	-175.879	1362.04	511.224	-221.155	1040.28	700.914	-153.391	1278.82	752.878	-127.758	1050.12	534.337	-310.37	1226.15	579.797	-4.99352	1285.99	574.14	98.4452	1075.57	587.091	131.324	962.182	654.335	163.067	830.547	846.719	130.903	779.806	758.512	231.986	709.071	812.406	186.83	713.004	665.447	-330.067
778.773	-93.4084	1533.36	751.754	-241.984	1528.53	628.487	-98.053	1479.48	615.393	-179.083	1480.7	593.537	-176.011	1362.25	513.366	-221.222	1040.61	703.335	-153.557	1278.97	755.014	-128.014	1050.17	536.67	-310.638	1226.38	582.218	-5.20699	1286.23	575.88	98.0677	1075.63	588.694	131.058	962.302	655.882	162.54	830.479	848.428	130.743	780.134	759.872	231.106	708.708	813.803	186.53	713.061	668.003	-330.306
781.443	-93.6904	1533.24	754.359	-242.256	1528.53	631.186	-98.1638	1479.69	618.107	-179.201	1480.96	596.083	-176.148	1362.42	515.098	-221.235	1041.03	705.646	-153.679	1279.09	757.01	-128.181	1050.15	538.684	-310.796	1226.63	584.518	-5.34324	1286.36	577.522	97.6902	1075.74	590.105	130.713	962.353	657.361	161.956	830.285	850.215	130.59	780.312	761.111	230.277	708.386	815.24	186.289	713.164	669.717	-330.522
783.964	-94.0146	1533.15	756.932	-242.466	1528.48	633.772	-98.3223	1479.89	620.487	-179.337	1481.18	598.122	-176.408	1362.59	516.794	-221.124	1041.31	707.7	-153.817	1279.07	758.779	-128.371	1050	540.461	-310.863	1226.8	586.547	-5.45756	1286.47	579.097	97.2515	1075.72	591.603	130.372	962.25	658.759	161.312	829.998	851.755	130.429	780.371	762.404	229.554	708.191	816.817	186.213	713.459	671.546	-330.746
786.576	-94.2482	1533.08	759.383	-242.671	1528.4	636.172	-98.4282	1480.02	623.053	-179.433	1481.25	600.124	-176.46	1362.73	518.536	-220.853	1041.52	709.688	-153.881	1279.09	760.567	-128.501	1049.85	542.453	-310.795	1226.85	588.803	-5.48173	1286.6	580.559	96.7905	1075.64	592.886	129.948	962.124	659.974	160.641	829.703	853.246	130.245	780.364	763.396	228.87	707.909	818.028	185.973	713.344	673.59	-330.883
788.912	-94.4264	1533	761.606	-242.89	1528.24	638.542	-98.5435	1480.05	625.24	-179.556	1481.29	602.515	-176.436	1362.84	520.03	-220.613	1041.7	711.697	-153.889	1279.06	762.054	-128.587	1049.62	544.043	-310.747	1226.9	590.804	-5.41347	1286.65	581.995	96.3626	1075.49	594.154	129.483	961.933	660.865	159.8	829.317	854.522	130.039	780.214	764.317	228.125	707.529	819.234	185.81	713.375	675.026	-330.989
790.911	-94.7497	1532.83	763.615	-243.087	1528.09	640.596	-98.6021	1480.1	627.019	-179.576	1481.31	604.446	-176.571	1362.84	521.304	-220.322	1041.86	713.473	-153.867	1278.88	763.529	-128.617	1049.34	545.801	-310.687	1226.91	592.831	-5.37816	1286.79	583.446	95.9087	1075.32	595.385	128.981	961.684	661.708	158.827	828.903	855.664	129.914	780.058	764.968	227.304	706.969	820.297	185.66	713.306	677.255	-331.044
792.909	-94.9203	1532.73	765.53	-243.234	1527.92	642.677	-98.5844	1480.08	629.057	-179.545	1481.26	606.047	-176.655	1362.9	522.811	-219.969	1041.9	715.307	-153.817	1278.74	764.946	-128.61	1049.06	547.509	-310.575	1226.87	594.626	-5.3064	1286.87	584.766	95.4908	1075.09	596.586	128.455	961.433	662.525	157.971	828.413	856.717	129.792	779.833	765.677	226.478	706.319	821.254	185.452	713.151	678.934	-331.034
794.861	-95.0416	1532.68	767.335	-243.318	1527.74	644.554	-98.5226	1480.03	631.032	-179.486	1481.13	607.808	-176.609	1362.77	524.106	-219.611	1041.94	717.055	-153.787	1278.59	766.254	-128.541	1048.71	549.29	-310.484	1226.85	596.386	-5.16441	1286.87	586.055	95.1636	1074.84	597.786	127.896	961.094	663.627	157.141	828.006	857.689	129.723	779.627	766.365	225.623	705.557	821.902	185.229	712.936	680.451	-330.977
796.787	-95.0598	1532.64	768.931	-243.365	1527.57	646.386	-98.3842	1479.91	632.68	-179.358	1480.96	609.918	-176.472	1362.57	525.11	-219.322	1042.04	718.619	-153.717	1278.39	767.527	-128.511	1048.35	550.89	-310.444	1226.91	598.253	-5.00575	1286.84	587.345	94.8771	1074.63	598.839	127.389	960.756	664.56	156.406	827.396	858.544	129.649	779.369	766.976	224.703	704.71	822.644	185.075	712.549	682.314	-330.948
798.54	-95.0512	1532.57	770.476	-243.364	1527.4	648.071	-98.2387	1479.76	634.301	-179.164	1480.71	611.338	-176.499	1362.57	526.419	-219.001	1042	720.227	-153.632	1278.22	768.586	-128.506	1047.91	552.407	-310.435	1226.87	599.923	-4.87128	1286.76	588.684	94.6652	1074.33	599.808	126.91	960.401	665.115	155.442	826.842	859.456	129.59	779.039	767.376	223.754	703.837	823.061	184.749	712.016	684.228	-330.79
799.922	-95.0946	1532.36	771.881	-243.321	1527.28	649.64	-98.0539	1479.58	635.668	-178.926	1480.63	612.86	-176.548	1362.43	527.685	-218.699	1041.97	721.724	-153.559	1277.94	769.788	-128.443	1047.58	553.91	-310.388	1226.86	601.435	-4.70362	1286.59	589.9	94.5509	1073.99	600.856	126.457	960.013	665.832	154.536	826.242	860.24	129.509	778.616	767.854	222.869	702.861	823.486	184.388	711.392	686.424	-330.776
801.25	-94.9916	1532.19	773.196	-243.191	1527.14	651.107	-97.8019	1479.39	637.211	-178.706	1480.36	614.021	-176.524	1362.29	528.794	-218.463	1041.95	723.046	-153.467	1277.68	770.861	-128.42	1047.15	555.554	-310.299	1226.78	603.063	-4.47359	1286.51	591.195	94.5076	1073.7	601.829	126.031	959.526	666.426	153.683	825.643	861.052	129.463	778.065	768.143	221.925	701.993	824.07	184.062	710.737	687.846	-330.619
802.757	-94.7302	1532.12	774.448	-242.994	1527.09	652.423	-97.6317	1479.15	638.419	-178.464	1480.24	616.106	-176.287	1362.03	529.688	-218.308	1041.9	724.371	-153.31	1277.47	771.784	-128.323	1046.68	556.799	-310.281	1226.76	604.501	-4.31393	1286.31	592.383	94.4362	1073.39	602.774	125.672	959.095	667.21	153.096	824.922	861.936	129.341	777.473	768.444	221.014	701.077	824.42	183.589	709.988	688.91	-330.45
804.184	-94.4147	1532.1	775.701	-242.738	1527.06	653.727	-97.3768	1478.92	639.747	-178.24	1480.03	617.506	-176.202	1361.86	530.835	-218.094	1041.83	725.702	-153.172	1277.25	772.733	-128.229	1046.25	558.111	-310.275	1226.7	605.857	-4.23852	1286.05	593.543	94.416	1073.06	603.753	125.321	958.662	668.267	152.521	824.216	862.679	129.157	776.701	768.746	220.164	700.145	824.838	183.111	709.127	690.373	-330.311
805.238	-94.1522	1531.93	776.847	-242.49	1526.99	654.891	-97.1497	1478.71	640.899	-178.035	1479.86	618.546	-176.182	1361.69	531.821	-217.948	1041.8	726.916	-153.024	1277.05	773.651	-128.12	1045.81	559.267	-310.232	1226.59	607.116	-4.11429	1285.85	594.682	94.38	1072.69	604.663	125.001	958.219	669.205	151.977	823.536	863.462	128.847	775.908	769.092	219.33	699.198	825.224	182.617	708.221	691.783	-330.162
805.824	-93.9517	1531.67	777.91	-242.173	1526.9	655.998	-96.9357	1478.47	642.068	-177.775	1479.64	619.635	-176.174	1361.51	532.991	-217.798	1041.6	728.068	-152.874	1276.8	774.563	-127.93	1045.43	560.51	-310.206	1226.5	608.241	-3.97803	1285.61	595.612	94.3772	1072.35	605.721	124.746	957.795	669.782	151.424	822.888	864.076	128.413	774.998	769.503	218.578	698.296	825.703	181.984	707.31	693.271	-330.053
807.053	-93.5158	1531.65	778.954	-241.83	1526.81	656.955	-96.685	1478.23	643.113	-177.537	1479.4	620.647	-176.091	1361.31	533.795	-217.753	1041.56	729.219	-152.665	1276.56	775.409	-127.747	1045.02	561.933	-310.112	1226.27	609.38	-3.82592	1285.35	596.688	94.3534	1071.96	606.684	124.444	957.319	670.089	150.84	822.334	864.679	127.922	774.014	769.957	217.862	697.352	826.022	181.358	706.306	694.236	-329.905
807.981	-93.0699	1531.59	779.987	-241.448	1526.68	657.858	-96.405	1477.93	644.021	-177.351	1479.13	622.224	-175.858	1360.96	534.77	-217.765	1041.4	730.205	-152.414	1276.25	776.281	-127.53	1044.6	563.252	-310.025	1226.1	610.386	-3.68333	1285.1	597.644	94.2747	1071.55	607.574	124.166	956.897	670.938	150.439	821.729	865.225	127.271	772.981	770.381	217.232	696.4	826.545	180.685	705.264	695.691	-329.761
809.577	-92.418	1531.76	781.005	-240.901	1526.46	658.756	-96.1955	1477.62	644.892	-177.07	1478.8	623.375	-175.742	1360.67	535.798	-217.765	1041.28	730.639	-152.139	1275.76	776.988	-127.148	1044.1	564.581	-310.019	1225.88	611.134	-3.61213	1284.77	598.689	94.1762	1071.09	608.379	123.986	956.433	671.848	150.051	821.074	865.984	126.721	771.942	770.773	216.821	695.502	826.779	180.113	704.309	697.138	-329.692
809.773	-92.1815	1531.45	781.789	-240.688	1526.44	659.559	-95.9243	1477.32	645.929	-176.788	1478.46	624.15	-175.762	1360.45	536.821	-217.779	1041.08	732.239	-151.977	1275.62	777.794	-127.097	1043.68	565.879	-310.026	1225.69	612.219	-3.53672	1284.44	599.463	94.1059	1070.75	609.25	123.678	956.059	672.117	149.709	820.679	866.099	125.656	770.782	771.361	216.211	694.729	827.321	179.214	703.289	698.958	-329.578
809.897	-91.8278	1531.22	782.598	-240.294	1526.31	660.356	-95.6772	1477	646.817	-176.553	1478.11	625.21	-175.727	1360.1	537.789	-217.755	1040.89	733.294	-151.733	1275.32	778.463	-126.806	1043.21	567.212	-310.037	1225.51	613.025	-3.47482	1284.1	600.232	94.0155	1070.27	610.065	123.502	955.539	672.491	149.308	820.165	866.448	124.792	769.647	771.732	215.751	693.981	827.751	178.423	702.172	700.156	-329.333
810.156	-91.4306	1531.06	783.497	-239.856	1526.15	661.319	-95.3462	1476.71	647.185	-176.474	1477.66	626.199	-175.685	1359.96	538.828	-217.789	1040.7	734.39	-151.514	1274.99	779.129	-126.546	1042.7	568.248	-310.062	1225.5	614.057	-3.39211	1283.9	601.004	93.9611	1069.81	610.748	123.339	955.088	672.923	148.977	819.592	866.816	123.906	768.511	772.113	215.272	693.265	828.073	177.677	701.212	701.152	-329.153
811.102	-90.8402	1531.09	784.338	-239.401	1526.03	661.689	-95.1507	1476.35	648.34	-176.156	1477.43	627.082	-175.657	1359.46	539.658	-217.778	1040.52	735.363	-151.258	1274.66	779.911	-126.211	1042.31	569.631	-310.029	1225.11	614.876	-3.23317	1283.45	601.683	93.8873	1069.4	611.342	123.16	954.634	673.449	148.689	819.034	867.077	122.925	767.374	772.49	214.81	692.609	828.375	176.84	700.216	702.432	-328.982
811.946	-90.2537	1531.1	785.181	-238.928	1525.9	662.355	-94.888	1476.01	649.258	-175.83	1477.05	628.514	-175.524	1359.08	540.571	-217.767	1040.35	736.282	-151.036	1274.39	780.619	-125.914	1041.89	570.847	-310.013	1224.91	615.756	-3.02457	1283.08	602.296	93.8054	1068.98	611.843	123.017	954.176	673.885	148.367	818.394	867.29	121.981	766.262	772.808	214.347	691.956	828.649	176.027	699.24	703.722	-328.775
812.639	-89.7551	1531	785.997	-238.484	1525.8	663.184	-94.5758	1475.71	650.172	-175.576	1476.7	629.583	-175.385	1358.83	541.291	-217.713	1040.26	737.238	-150.832	1274.1	781.258	-125.65	1041.48	571.862	-309.979	1224.76	616.687	-2.86414	1282.79	602.955	93.7043	1068.56	612.355	122.855	953.722	674.366	148.173	817.962	867.483	120.987	765.164	772.948	213.839	691.177	828.831	175.248	698.264	704.76	-328.663
813.249	-89.3133	1530.92	786.808	-238.041	1525.68	663.885	-94.2867	1475.41	650.919	-175.31	1476.39	630.907	-175.167	1358.44	541.865	-217.654	1040.26	738.078	-150.58	1273.8	781.961	-125.362	1041.07	572.943	-309.887	1224.6	617.474	-2.68816	1282.49	603.585	93.6403	1068.14	612.846	122.694	953.274	674.732	147.848	817.338	867.558	120.026	764.079	773.24	213.322	690.416	828.918	174.341	697.388	706.098	-328.449
813.777	-88.8296	1530.74	787.672	-237.592	1525.57	664.506	-94.0295	1475.12	651.793	-175.035	1476.09	631.577	-175.078	1358.24	542.675	-217.489	1040.06	738.857	-150.362	1273.53	782.601	-125.108	1040.64	573.966	-309.775	1224.44	618.374	-2.52274	1282.22	604.112	93.5957	1067.75	613.317	122.511	952.823	675.02	147.532	816.755	867.641	119.118	763.051	773.413	212.736	689.637	828.963	173.488	696.407	707.155	-328.299
814.393	-88.4077	1530.66	788.514	-237.183	1525.45	665.282	-93.7618	1474.87	652.63	-174.783	1475.8	632.448	-174.957	1357.97	543.437	-217.342	1039.96	739.714	-150.106	1273.23	783.216	-124.835	1040.23	574.968	-309.664	1224.29	619.296	-2.29151	1281.99	604.664	93.5548	1067.38	613.73	122.369	952.423	675.155	147.138	816.171	867.568	118.241	761.966	773.483	212.101	688.818	829.023	172.72	695.46	708.213	-328.102
814.947	-88.0072	1530.52	789.26	-236.798	1525.31	665.943	-93.4698	1474.56	653.336	-174.529	1475.5	633.335	-174.813	1357.7	544.13	-217.128	1039.85	740.692	-149.838	1272.92	783.864	-124.605	1039.83	576.056	-309.498	1224.1	620.24	-2.05796	1281.76	605.199	93.5932	1067.07	614.08	122.224	952.071	675.085	146.683	815.683	867.43	117.406	760.907	773.349	211.441	687.969	828.914	171.917	694.519	709.296	-327.881
815.469	-87.6325	1530.39	790.056	-236.414	1525.16	666.66	-93.2291	1474.26	654.112	-174.266	1475.2	634.311	-174.601	1357.48	544.991	-216.894	1039.7	741.536	-149.583	1272.64	784.394	-124.363	1039.39	577.016	-309.401	1223.94	621.126	-1.83489	1281.49	605.69	93.6152	1066.74	614.453	122.066	951.717	674.977	146.231	815.125	867.294	116.668	759.902	773.185	210.78	687.112	828.638	171.1	693.503	710.342	-327.669
816.132	-87.2363	1530.34	790.792	-236.083	1525.04	667.394	-92.985	1474.01	655.013	-174.033	1474.86	635.566	-174.327	1357.11	545.846	-216.696	1039.52	742.391	-149.29	1272.4	785.047	-124.098	1038.95	578.06	-309.224	1223.75	621.953	-1.61519	1281.29	606.13	93.6446	1066.4	614.924	121.969	951.309	675.058	145.796	814.584	867.077	115.91	758.867	772.984	210.128	686.24	828.373	170.359	692.515	711.482	-327.356
816.795	-86.8624	1530.29	791.518	-235.736	1524.86	668.006	-92.7165	1473.75	655.759	-173.802	1474.61	636.163	-174.203	1356.98	546.445	-216.467	1039.41	743.173	-148.998	1272.15	785.694	-123.804	1038.53	578.952	-309.094	1223.56	622.685	-1.47361	1281.05	606.656	93.6871	1066.1	615.172	121.789	950.946	675.351	145.537	814.091	866.841	115.203	757.792	772.7	209.474	685.336	828.217	169.66	691.536	712.549	-327.142
817.366	-86.5336	1530.16	792.218	-235.414	1524.71	668.651	-92.4993	1473.53	656.368	-173.611	1474.39	636.951	-174.001	1356.71	547.081	-216.196	1039.26	744.059	-148.706	1271.94	786.37	-123.513	1038.24	579.882	-308.903	1223.36	623.4	-1.23846	1280.83	607.167	93.7522	1065.78	615.598	121.642	950.538	675.389	145.175	813.479	866.585	114.584	756.754	772.414	208.857	684.399	827.927	168.937	690.486	713.552	-326.878
817.968	-86.2298	1530.07	792.982	-235.103	1524.55	669.28	-92.2978	1473.31	657.058	-173.437	1474.16	637.461	-173.871	1356.56	547.877	-215.991	1039.08	744.855	-148.446	1271.71	787.08	-123.221	1037.94	580.898	-308.702	1223.1	624.077	-1.03077	1280.59	607.64	93.8212	1065.48	615.916	121.463	950.188	675.528	144.875	812.856	866.254	114.031	755.662	772.132	208.254	683.485	827.456	168.231	689.5	714.39	-326.662
818.653	-85.897	1529.97	793.697	-234.809	1524.37	669.837	-92.1347	1473.1	657.672	-173.243	1473.91	638.391	-173.628	1356.24	548.766	-215.742	1038.83	745.713	-148.19	1271.45	787.739	-122.934	1037.56	581.785	-308.459	1222.81	624.947	-0.787201	1280.39	608.038	93.8507	1065.17	616.238	121.28	949.812	675.546	144.494	812.291	866.066	113.536	754.676	771.704	207.629	682.567	827.134	167.688	688.518	715.182	-326.439
819.256	-85.5728	1529.86	794.372	-234.546	1524.2	670.429	-91.893	1472.86	658.564	-173.014	1473.63	639.531	-173.353	1355.83	549.457	-215.521	1038.65	746.452	-147.947	1271.2	788.451	-122.595	1037.24	582.518	-308.275	1222.59	625.747	-0.548817	1280.19	608.465	93.9176	1064.87	616.416	121.065	949.438	675.025	143.898	811.715	865.892	113.075	753.748	771.224	207.057	681.678	826.756	167.165	687.507	715.963	-326.177
819.804	-85.2961	1529.71	794.998	-234.262	1524.03	671.044	-91.7004	1472.63	659.146	-172.828	1473.38	640.483	-173.117	1355.5	550.235	-215.337	1038.4	747.295	-147.656	1271	789.214	-122.286	1036.88	583.242	-308.069	1222.39	626.406	-0.316885	1279.96	609.004	93.9901	1064.52	616.744	120.93	949.02	674.711	143.417	811.24	865.666	112.602	752.693	770.855	206.473	680.775	826.383	166.576	686.505	716.846	-325.992
820.367	-85.0521	1529.56	795.664	-234.038	1523.84	671.614	-91.4781	1472.41	659.812	-172.634	1473.12	640.936	-172.917	1355.33	551.011	-215.201	1038.21	748.056	-147.418	1270.77	789.921	-121.986	1036.56	584.146	-307.837	1222.07	627.166	-0.102067	1279.69	609.367	93.9535	1064.19	617.023	120.749	948.688	674.929	143.222	810.719	865.516	112.115	751.649	770.412	205.954	679.883	825.969	166.056	685.56	717.992	-325.716
820.76	-84.8518	1529.37	796.279	-233.826	1523.66	672.324	-91.3177	1472.2	660.402	-172.424	1472.88	641.557	-172.797	1355.06	551.674	-214.982	1037.92	748.826	-147.199	1270.47	790.586	-121.737	1036.19	585.083	-307.665	1221.81	627.886	0.0767561	1279.43	609.828	94.012	1063.85	617.358	120.634	948.288	674.875	142.846	810.142	865.349	111.683	750.574	770.036	205.438	678.994	825.677	165.604	684.551	718.732	-325.501
821.261	-84.5863	1529.23	796.966	-233.572	1523.46	672.86	-91.1541	1471.96	661.001	-172.26	1472.61	642.278	-172.612	1354.75	552.441	-214.748	1037.69	749.511	-146.935	1270.19	791.111	-121.513	1035.76	585.759	-307.508	1221.59	628.569	0.314604	1279.17	610.313	94.0874	1063.49	617.601	120.468	947.927	674.984	142.632	809.602	865.098	111.256	749.521	769.616	204.946	678.106	825.302	165.123	683.564	719.532	-325.29
821.832	-84.3363	1529.1	797.544	-233.354	1523.25	673.386	-91.0183	1471.68	661.541	-172.172	1472.33	643.207	-172.368	1354.44	553.271	-214.527	1037.44	750.218	-146.752	1269.91	791.685	-121.33	1035.33	586.65	-307.353	1221.3	629.445	0.571177	1278.9	610.818	94.1144	1063.13	617.816	120.362	947.479	675.045	142.406	808.953	864.948	110.901	748.522	769.211	204.468	677.231	824.876	164.68	682.523	720.717	-325.134
822.442	-84.1125	1528.95	798.189	-233.174	1523.02	673.972	-90.8703	1471.41	662.189	-172.056	1472	643.937	-172.182	1354.18	553.927	-214.234	1037.19	750.999	-146.536	1269.59	792.27	-121.141	1034.91	587.545	-307.18	1221.01	630.342	0.813814	1278.59	611.289	94.1447	1062.81	618.151	120.271	947.112	674.957	142.11	808.315	864.786	110.538	747.476	768.858	204.029	676.357	824.472	164.233	681.629	721.146	-324.94
822.977	-83.8997	1528.77	798.837	-232.963	1522.8	674.487	-90.7801	1471.12	662.747	-171.919	1471.67	644.86	-171.947	1353.79	554.331	-213.98	1037.01	751.691	-146.329	1269.31	792.851	-120.994	1034.49	588.243	-307.009	1220.7	631.071	1.01774	1278.34	611.637	94.1416	1062.45	618.571	120.251	946.699	674.737	141.766	807.784	864.589	110.16	746.45	768.529	203.613	675.461	824.117	163.847	680.65	722.081	-324.781
823.505	-83.6298	1528.56	799.458	-232.784	1522.54	675.062	-90.6813	1470.85	663.322	-171.878	1471.38	645.583	-171.755	1353.44	554.826	-213.775	1036.74	752.444	-146.169	1269.01	793.323	-120.775	1034.13	588.795	-306.892	1220.41	631.731	1.14326	1278.03	612.161	94.1685	1062.12	618.881	120.125	946.327	674.636	141.477	807.342	864.355	109.803	745.452	768.235	203.216	674.592	823.789	163.426	679.723	722.798	-324.58
824.037	-83.4126	1528.34	800.042	-232.614	1522.27	675.576	-90.5376	1470.58	664.011	-171.781	1471.08	646.084	-171.637	1353.15	555.265	-213.571	1036.47	753.129	-145.999	1268.77	793.841	-120.583	1033.76	589.575	-306.723	1220.12	632.404	1.30032	1277.74	612.657	94.2219	1061.82	619.177	120.025	945.95	674.603	141.246	806.852	864.178	109.446	744.478	767.892	202.861	673.77	823.482	162.988	678.758	723.524	-324.449
824.512	-83.25	1528.1	800.617	-232.424	1522.02	676.195	-90.4876	1470.3	664.597	-171.658	1470.84	646.612	-171.579	1352.9	555.95	-213.381	1036.16	753.79	-145.841	1268.51	794.409	-120.391	1033.39	590.227	-306.606	1219.85	633.04	1.43821	1277.45	613.184	94.2633	1061.49	619.644	119.992	945.602	674.538	140.997	806.322	864.031	109.107	743.493	767.611	202.544	672.993	823.125	162.6	677.849	724.072	-324.319
824.965	-83.0674	1527.84	801.211	-232.28	1521.74	676.57	-90.3733	1470.08	665.198	-171.572	1470.55	646.974	-171.521	1352.67	556.61	-213.167	1035.81	754.326	-145.702	1268.22	794.942	-120.261	1033.01	590.907	-306.489	1219.54	633.6	1.60763	1277.19	613.671	94.3058	1061.15	619.961	119.913	945.273	674.62	140.849	805.868	863.896	108.763	742.48	767.346	202.225	672.245	822.749	162.253	676.922	724.588	-324.19
825.465	-82.8516	1527.61	801.809	-232.098	1521.48	677.08	-90.2479	1469.82	665.692	-171.508	1470.3	647.399	-171.45	1352.43	557.144	-213.027	1035.5	754.835	-145.572	1267.91	795.441	-120.132	1032.64	591.536	-306.345	1219.19	634.298	1.74414	1276.95	614.104	94.3423	1060.85	620.38	119.896	944.993	674.607	140.689	805.432	863.732	108.41	741.499	767.148	201.959	671.526	822.561	161.955	676.07	725.503	-324.044
825.977	-82.6734	1527.36	802.368	-231.933	1521.23	677.594	-90.23	1469.57	666.266	-171.471	1470.1	647.964	-171.346	1352.09	557.62	-212.862	1035.25	755.436	-145.439	1267.69	796.004	-119.948	1032.34	592.041	-306.179	1218.87	634.856	1.90845	1276.69	614.626	94.4157	1060.57	620.859	119.875	944.693	674.84	140.54	804.957	863.573	108.036	740.53	766.91	201.7	670.821	822.405	161.6	675.236	725.763	-323.954
826.436	-82.5315	1527.06	802.937	-231.772	1520.99	677.992	-90.1438	1469.35	666.685	-171.406	1469.9	648.462	-171.225	1351.79	558.109	-212.622	1034.94	755.911	-145.338	1267.43	796.496	-119.833	1032	592.481	-306.027	1218.6	635.445	2.08335	1276.45	615.091	94.4618	1060.32	621.24	119.84	944.402	675.081	140.531	804.575	863.433	107.669	739.595	766.746	201.449	670.125	822.208	161.294	674.416	726.242	-323.885
826.79	-82.3851	1526.79	803.429	-231.652	1520.74	678.467	-90.0935	1469.11	667.04	-171.362	1469.67	649.262	-171.063	1351.41	558.515	-212.453	1034.67	756.337	-145.282	1267.21	796.98	-119.769	1031.63	592.839	-305.9	1218.3	636.027	2.25063	1276.19	615.611	94.5577	1060.05	621.681	119.806	944.115	675.127	140.402	804.149	863.313	107.318	738.679	766.581	201.229	669.509	821.898	160.961	673.575	726.72	-323.774
827.236	-82.2278	1526.47	803.954	-231.505	1520.47	678.878	-90.0144	1468.88	667.614	-171.322	1469.43	649.809	-170.966	1351.14	558.88	-212.264	1034.44	756.764	-145.211	1266.93	797.512	-119.675	1031.29	593.213	-305.724	1218.02	636.633	2.38027	1275.9	616.092	94.6411	1059.79	622.082	119.812	943.847	675.302	140.301	803.78	863.226	106.956	737.814	766.463	200.983	668.856	821.689	160.635	672.846	727.323	-323.639
827.686	-82.144	1526.24	804.453	-231.379	1520.19	679.169	-89.9596	1468.66	668.031	-171.223	1469.24	650.376	-170.87	1350.8	559.239	-212.049	1034.18	757.312	-145.119	1266.67	798.019	-119.603	1030.89	593.675	-305.587	1217.68	637.116	2.4989	1275.63	616.557	94.7104	1059.53	622.423	119.838	943.54	675.408	140.223	803.376	863.217	106.624	736.982	766.376	200.765	668.328	821.543	160.329	672.079	727.606	-323.589
828.033	-82.0468	1525.95	804.916	-231.272	1519.98	679.676	-89.8938	1468.39	668.459	-171.134	1468.95	650.875	-170.754	1350.52	559.66	-211.874	1033.91	757.767	-145.051	1266.35	798.399	-119.608	1030.5	593.964	-305.468	1217.39	637.612	2.62602	1275.37	617.063	94.8509	1059.28	622.854	119.871	943.262	675.612	140.17	803	863.151	106.346	736.18	766.194	200.572	667.691	821.352	160.066	671.29	728.028	-323.553
828.453	-81.9259	1525.73	805.279	-231.18	1519.75	680.078	-89.7559	1468.14	669.016	-170.95	1468.65	651.283	-170.678	1350.24	560.133	-211.698	1033.61	758.144	-144.953	1266.06	798.774	-119.57	1030.15	594.444	-305.32	1217.09	638.186	2.74837	1275.11	617.585	94.9709	1059.01	623.107	119.9	943.006	675.772	140.119	802.59	863.144	106.061	735.405	766.114	200.383	667.07	821.311	159.83	670.661	728.411	-323.496
829.06	-81.8244	1525.59	805.618	-231.121	1519.53	680.484	-89.5577	1467.89	669.313	-170.828	1468.45	651.603	-170.566	1350	560.644	-211.499	1033.35	758.557	-144.851	1265.82	799.238	-119.573	1029.88	594.813	-305.186	1216.81	638.7	2.92505	1274.83	618.176	95.1299	1058.79	623.46	119.942	942.708	675.939	140.106	802.231	863.044	105.784	734.592	766.066	200.227	666.521	821.212	159.603	669.92	728.708	-323.456
829.536	-81.7405	1525.41	805.949	-231.061	1519.37	680.968	-89.4521	1467.63	669.752	-170.653	1468.19	651.884	-170.457	1349.8	561.074	-211.349	1033.07	759.013	-144.74	1265.58	799.642	-119.553	1029.61	595.231	-305.117	1216.53	639.167	3.08319	1274.58	618.533	95.3063	1058.42	623.863	120.013	942.433	676.069	140.095	801.808	863.047	105.52	733.861	766.126	200.046	665.96	821.28	159.334	669.32	729.2	-323.329
829.926	-81.7055	1525.23	806.192	-230.998	1519.19	681.406	-89.2761	1467.45	670.26	-170.466	1467.98	652.186	-170.411	1349.59	561.394	-211.281	1032.84	759.411	-144.631	1265.36	800.004	-119.524	1029.34	595.649	-304.991	1216.28	639.599	3.2253	1274.33	618.89	95.4325	1058.18	624.285	120.041	942.155	676.282	140.079	801.476	863.102	105.232	733.152	766.135	199.907	665.362	821.15	159.161	668.635	729.69	-323.238
830.255	-81.6537	1525.01	806.536	-230.908	1519.01	681.814	-89.1305	1467.26	670.604	-170.296	1467.78	652.412	-170.344	1349.49	561.971	-211.148	1032.55	759.801	-144.51	1265.22	800.406	-119.486	1029.16	596.079	-304.864	1216.06	640.126	3.38098	1274.13	619.349	95.5899	1057.92	624.739	120.128	941.889	676.52	140.078	801.148	863.118	104.992	732.484	766.15	199.768	664.815	821.113	158.96	667.973	730.084	-323.198
830.71	-81.5891	1524.83	806.846	-230.843	1518.84	682.227	-89.0315	1467.09	670.905	-170.182	1467.7	652.678	-170.254	1349.3	562.169	-211.089	1032.36	760.144	-144.411	1265.07	800.856	-119.383	1029.01	596.442	-304.805	1215.83	640.48	3.49339	1273.89	619.859	95.7037	1057.71	625.278	120.24	941.642	676.516	140.023	800.889	863.163	104.734	731.815	766.254	199.614	664.277	821.072	158.752	667.369	730.097	-323.123
831.089	-81.4857	1524.66	807.143	-230.775	1518.67	682.599	-88.9199	1466.96	671.134	-170.122	1467.55	652.749	-170.179	1349.21	562.49	-211.014	1032.15	760.603	-144.318	1264.93	801.238	-119.299	1028.8	596.81	-304.677	1215.63	640.874	3.65199	1273.68	620.51	95.8291	1057.59	625.771	120.315	941.419	676.904	140.042	800.523	863.265	104.498	731.163	766.362	199.468	663.828	821.234	158.618	666.887	730.394	-323.052
831.476	-81.391	1524.5	807.555	-230.684	1518.51	682.836	-88.8656	1466.85	671.414	-170.05	1467.49	653.271	-169.992	1348.97	562.695	-210.976	1032.01	760.949	-144.235	1264.75	801.616	-119.189	1028.65	597.153	-304.598	1215.45	641.195	3.76402	1273.49	620.844	95.9022	1057.28	626.282	120.431	941.206	677.204	140.034	800.222	863.342	104.246	730.527	766.462	199.357	663.415	821.297	158.445	666.365	730.825	-322.973
832.15	-81.3981	1524.33	807.919	-230.609	1518.33	682.888	-88.7748	1466.9	671.709	-169.99	1467.4	653.717	-169.866	1348.83	563.045	-210.921	1031.81	761.374	-144.145	1264.66	800.939	-118.842	1028.17	597.493	-304.42	1215.23	641.697	3.87732	1273.28	621.41	95.9406	1057.24	626.345	120.586	941.156	676.232	140.073	800.36	863.421	104.008	729.917	766.599	199.308	662.987	821.274	158.295	665.841	731.057	-322.902
832.159	-81.285	1524.21	808.254	-230.561	1518.16	683.51	-88.6672	1466.69	671.892	-169.924	1467.33	654.354	-169.616	1348.61	563.252	-210.864	1031.7	761.723	-144.043	1264.49	802.446	-119.011	1028.31	597.828	-304.286	1215.1	641.952	4.04709	1273.16	621.842	96.0679	1056.91	627.358	120.587	940.841	677.759	140.064	799.688	863.542	103.777	729.326	766.703	199.22	662.614	821.363	158.138	665.329	731.95	-322.857
832.365	-81.2915	1524.06	808.574	-230.528	1518	683.798	-88.5903	1466.63	672.213	-169.828	1467.27	654.89	-169.415	1348.44	563.62	-210.807	1031.51	762.123	-143.944	1264.32	802.871	-118.897	1028.14	598.244	-304.121	1214.88	642.337	4.14401	1273	622.312	96.1505	1056.75	627.753	120.622	940.676	677.968	139.986	799.49	863.717	103.579	728.829	766.895	199.154	662.27	821.118	157.899	664.968	731.793	-322.678
832.71	-81.2615	1523.94	808.834	-230.471	1517.81	684.008	-88.4453	1466.57	672.57	-169.681	1467.13	655.073	-169.347	1348.3	563.867	-210.736	1031.37	762.488	-143.842	1264.15	803.242	-118.822	1027.95	598.747	-303.969	1214.68	642.742	4.28402	1272.82	622.732	96.2389	1056.56	628.203	120.654	940.49	678.223	139.994	799.2	863.918	103.392	728.365	766.967	199.014	661.986	821.356	157.809	664.545	732.209	-322.591
833.037	-81.2118	1523.81	809.07	-230.436	1517.62	684.407	-88.3142	1466.47	672.852	-169.504	1466.99	655.479	-169.209	1348.12	564.003	-210.697	1031.32	762.857	-143.731	1264	803.672	-118.775	1027.79	599.11	-303.848	1214.55	643.19	4.42916	1272.65	623.159	96.3262	1056.43	628.455	120.649	940.297	678.398	139.917	799.058	864.041	103.181	727.916	767.166	198.954	661.674	821.566	157.69	664.193	732.621	-322.474
833.351	-81.1729	1523.68	809.341	-230.359	1517.47	684.793	-88.1713	1466.36	673.256	-169.318	1466.79	655.54	-169.191	1348.02	564.323	-210.598	1031.11	763.314	-143.641	1263.84	804.037	-118.693	1027.59	599.464	-303.743	1214.49	643.704	4.60082	1272.47	623.494	96.4113	1056.24	628.809	120.678	940.048	678.72	139.933	798.746	864.269	103.065	727.562	767.694	198.993	661.341	821.841	157.514	663.677	733.08	-322.328
833.804	-81.0968	1523.59	809.651	-230.3	1517.33	685.224	-87.9992	1466.2	673.588	-169.133	1466.65	655.986	-169.04	1347.84	564.776	-210.526	1030.91	763.692	-143.532	1263.74	804.377	-118.714	1027.33	599.818	-303.646	1214.43	644.228	4.74994	1272.29	623.913	96.5177	1056	629.112	120.707	939.86	679.002	139.914	798.495	864.492	102.944	727.192	767.579	198.79	661.066	822.144	157.431	663.518	733.521	-322.211
834.319	-80.9971	1523.52	809.932	-230.204	1517.18	685.567	-87.853	1466.07	673.901	-168.955	1466.54	656.116	-168.913	1347.75	564.987	-210.473	1030.87	764.003	-143.403	1263.64	804.763	-118.665	1027.15	600.174	-303.551	1214.36	644.661	4.9336	1272.1	624.297	96.6344	1055.82	629.431	120.768	939.59	679.376	139.9	798.186	864.642	102.763	726.833	768.001	198.736	660.757	822.444	157.322	663.095	733.895	-322.093
834.671	-80.9279	1523.37	810.216	-230.11	1517.06	685.98	-87.7101	1465.96	674.197	-168.83	1466.43	656.346	-168.803	1347.61	565.133	-210.417	1030.79	764.363	-143.298	1263.54	805.165	-118.64	1026.94	600.436	-303.442	1214.33	645.077	5.08091	1271.94	624.628	96.7732	1055.6	629.69	120.856	939.4	679.739	139.97	797.904	865.016	102.71	726.604	768.051	198.636	660.366	822.359	157.125	662.89	734.198	-321.968
834.928	-80.8658	1523.1	810.508	-230.015	1516.96	686.288	-87.5726	1465.86	674.585	-168.677	1466.31	656.72	-168.631	1347.42	565.423	-210.324	1030.66	764.721	-143.223	1263.42	805.536	-118.594	1026.8	600.784	-303.331	1214.22	645.505	5.20735	1271.72	625.052	96.9122	1055.38	630.054	120.928	939.212	680.004	139.935	797.651	865.317	102.637	726.343	768.465	198.466	660.135	822.701	157.057	662.673	734.48	-321.875
835.344	-80.7345	1522.92	810.847	-229.912	1516.81	686.678	-87.4412	1465.72	674.936	-168.559	1466.24	657.026	-168.454	1347.3	565.683	-210.254	1030.57	765.025	-143.176	1263.35	805.872	-118.53	1026.64	601.023	-303.198	1214.09	645.849	5.34356	1271.57	625.356	96.9991	1055.21	630.467	121.036	939.056	680.456	140.014	797.421	865.574	102.54	726.1	768.735	198.366	659.813	823.065	157.033	662.447	734.645	-321.767
835.806	-80.6431	1522.72	811.184	-229.784	1516.69	687.036	-87.3302	1465.64	675.114	-168.421	1466.2	657.461	-168.285	1347.12	565.8	-210.263	1030.5	765.289	-143.115	1263.2	806.285	-118.461	1026.53	601.295	-303.048	1214.01	646.149	5.46169	1271.4	625.743	97.0816	1055.02	630.797	121.079	938.882	680.861	139.991	797.211	865.854	102.392	725.855	769.15	198.347	659.482	823.514	156.945	662.159	735.119	-321.655
836.073	-80.5339	1522.43	811.531	-229.666	1516.52	687.354	-87.2101	1465.57	675.377	-168.294	1466.22	657.685	-168.174	1347.03	566.044	-210.198	1030.39	765.573	-143.033	1263.07	806.543	-118.368	1026.37	601.47	-302.926	1213.92	646.504	5.5873	1271.25	626.068	97.1776	1054.85	631.31	121.208	938.711	681.101	139.976	797.053	866.16	102.296	725.656	769.727	198.199	659.131	823.854	156.773	661.855	735.491	-321.512
836.533	-80.4466	1522.21	811.874	-229.556	1516.37	687.724	-87.0682	1465.48	675.723	-168.159	1466.15	658.064	-168.007	1346.9	566.25	-210.204	1030.32	765.952	-142.957	1262.98	806.932	-118.307	1026.22	601.772	-302.795	1213.84	646.869	5.73577	1271.11	626.578	97.3096	1054.73	631.71	121.298	938.58	681.479	139.963	796.877	866.498	102.141	725.401	769.627	198.026	658.981	824.298	156.733	661.429	735.731	-321.378
836.92	-80.3217	1522.01	812.24	-229.437	1516.17	688.061	-86.9131	1465.39	676.062	-168.007	1466.1	658.594	-167.802	1346.68	566.421	-210.156	1030.22	766.141	-142.851	1262.88	807.326	-118.291	1026.12	601.956	-302.658	1213.73	647.256	5.92401	1270.95	627.009	97.3844	1054.61	632.182	121.424	938.397	681.979	140.069	796.658	866.799	101.973	725.207	770.247	197.984	658.866	824.889	156.746	661.394	735.717	-321.266
837.412	-80.1957	1521.82	812.573	-229.338	1516.03	688.375	-86.7874	1465.3	676.425	-167.811	1466.01	658.82	-167.643	1346.58	566.535	-210.093	1030.17	766.405	-142.733	1262.75	807.673	-118.212	1025.96	602.38	-302.507	1213.57	647.578	6.09233	1270.8	627.251	97.5213	1054.37	632.624	121.523	938.226	682.287	140.035	796.562	867.173	101.787	724.97	770.577	197.906	658.705	824.997	156.519	661.083	736.102	-321.158
837.942	-80.0714	1521.63	812.848	-229.212	1515.85	688.671	-86.6908	1465.25	676.768	-167.677	1465.94	659.109	-167.517	1346.41	566.776	-210.01	1030.01	766.649	-142.595	1262.65	807.922	-118.183	1025.75	602.508	-302.427	1213.5	647.881	6.24517	1270.67	627.597	97.6477	1054.2	633.062	121.63	938.009	682.659	140.037	796.408	867.506	101.598	724.752	770.863	197.817	658.496	825.329	156.406	661.168	736.39	-320.98
838.343	-79.9671	1521.42	813.233	-229.095	1515.67	688.942	-86.519	1465.13	677.066	-167.533	1465.88	659.304	-167.369	1346.26	566.966	-209.862	1029.86	766.874	-142.432	1262.53	808.333	-118.124	1025.63	602.742	-302.3	1213.45	648.224	6.44485	1270.53	627.937	97.7875	1054.08	633.341	121.724	937.842	683.127	140.046	796.196	867.879	101.399	724.56	771.284	197.699	658.295	825.77	156.241	661.001	736.699	-320.796
838.688	-79.8706	1521.22	813.529	-228.991	1515.5	689.341	-86.3647	1465.07	677.455	-167.391	1465.78	659.38	-167.248	1346.21	567.029	-209.712	1029.77	767.109	-142.325	1262.4	808.635	-118.04	1025.44	603.036	-302.188	1213.31	648.572	6.63109	1270.4	628.297	97.9361	1053.93	633.663	121.776	937.7	683.546	140.067	796.033	868.205	101.23	724.401	771.714	197.578	658.146	826.069	156.143	660.721	737.056	-320.68
839.016	-79.7975	1521.03	813.894	-228.893	1515.35	689.764	-86.2545	1464.99	677.715	-167.258	1465.76	659.46	-167.169	1346.12	567.071	-209.583	1029.67	767.383	-142.191	1262.25	808.864	-117.919	1025.25	603.328	-302.093	1213.18	648.848	6.77342	1270.31	628.626	98.05	1053.76	633.966	121.835	937.541	683.955	140.088	795.896	868.559	101.082	724.257	772.398	197.572	657.937	826.422	155.998	660.534	737.333	-320.536
839.444	-79.6884	1520.83	814.21	-228.801	1515.2	690.069	-86.0832	1464.89	677.995	-167.103	1465.68	659.724	-166.996	1346.02	567.093	-209.484	1029.62	767.603	-142.036	1262.17	809.091	-117.794	1025.07	603.576	-301.98	1213.1	649.089	6.9456	1270.19	629.002	98.1865	1053.6	634.335	121.909	937.331	684.434	140.159	795.695	868.879	100.907	724.134	772.899	197.484	657.771	826.691	155.708	660.255	737.581	-320.378
839.817	-79.5868	1520.63	814.522	-228.681	1515.03	690.362	-85.9625	1464.83	678.283	-166.941	1465.62	659.791	-166.895	1346.01	567.24	-209.383	1029.52	767.803	-141.879	1262.06	809.268	-117.618	1024.91	603.727	-301.872	1213.07	649.31	7.07132	1270.08	629.274	98.3115	1053.46	634.653	121.98	937.213	684.698	140.126	795.577	869.319	100.714	724.06	773.047	197.221	657.555	827.349	155.626	660.201	737.798	-320.252
840.151	-79.4838	1520.43	814.836	-228.571	1514.88	690.728	-85.8178	1464.73	678.407	-166.812	1465.59	659.986	-166.775	1345.9	567.292	-209.263	1029.45	768.073	-141.763	1261.91	809.404	-117.446	1024.67	603.986	-301.756	1212.95	649.566	7.24984	1269.98	629.761	98.464	1053.45	635.002	122.083	937.063	685.105	140.127	795.415	869.6	100.549	723.958	773.493	197.067	657.387	827.836	155.489	660.174	738.068	-320.112
840.403	-79.4029	1520.23	815.086	-228.421	1514.67	690.996	-85.6677	1464.61	678.682	-166.712	1465.5	660.556	-166.535	1345.69	567.263	-209.208	1029.45	768.257	-141.655	1261.75	809.578	-117.242	1024.47	604.309	-301.666	1212.88	649.833	7.40861	1269.94	629.99	98.6452	1053.23	635.358	122.229	936.966	685.461	140.113	795.295	869.98	100.338	723.891	773.977	196.913	657.256	828.097	155.203	659.812	738.38	-319.926
840.605	-79.3039	1519.97	815.367	-228.319	1514.49	691.256	-85.5394	1464.47	678.831	-166.568	1465.39	660.889	-166.416	1345.53	567.342	-209.185	1029.41	768.565	-141.49	1261.57	809.633	-117.055	1024.24	604.538	-301.543	1212.86	650.053	7.5658	1269.85	630.402	98.8469	1053.13	635.686	122.357	936.858	685.847	140.121	795.182	870.331	100.123	723.809	774.407	196.761	657.11	828.429	155.043	659.833	738.653	-319.752
840.92	-79.1869	1519.73	815.668	-228.19	1514.25	691.534	-85.4051	1464.33	679.331	-166.407	1465.17	661.32	-166.209	1345.38	567.366	-209.181	1029.41	768.654	-141.38	1261.28	809.783	-116.872	1024.02	604.699	-301.453	1212.82	650.264	7.75254	1269.75	630.992	99.1312	1053.21	636.065	122.548	936.78	686.162	140.132	795.082	870.663	99.9211	723.732	775.126	196.744	656.974	828.916	154.817	659.778	738.809	-319.604
841.313	-79.0019	1519.57	815.966	-228.052	1513.99	691.821	-85.2699	1464.14	679.619	-166.214	1465	661.697	-166.019	1345.18	567.388	-209.15	1029.34	768.881	-141.254	1261.14	809.839	-116.671	1023.76	604.881	-301.393	1212.78	650.528	7.89991	1269.64	631.171	99.2505	1052.99	636.529	122.791	936.668	686.64	140.166	794.965	871.014	99.6565	723.684	775.664	196.637	656.9	829.339	154.625	659.705	739.085	-319.435
841.646	-78.8497	1519.28	816.316	-227.91	1513.76	692.088	-85.1221	1463.95	679.933	-166.09	1464.82	661.919	-165.926	1345.07	567.468	-209.124	1029.24	768.983	-141.107	1260.91	809.916	-116.493	1023.49	604.956	-301.377	1212.77	650.789	8.05981	1269.52	631.289	99.3906	1052.84	636.864	122.982	936.512	686.871	140.228	794.835	871.376	99.446	723.646	776.23	196.587	656.815	829.795	154.479	659.675	739.286	-319.247
841.82	-78.7108	1518.94	816.657	-227.754	1513.49	692.282	-84.9765	1463.77	680.192	-165.965	1464.62	662.028	-165.781	1344.91	567.488	-209.078	1029.17	769.166	-140.962	1260.79	810.021	-116.37	1023.27	605.25	-301.306	1212.63	650.951	8.23123	1269.32	631.54	99.6186	1052.68	637.177	123.181	936.357	687.225	140.281	794.707	871.66	99.2332	723.628	777.007	196.67	656.745	830.383	154.384	659.725	739.477	-319.065
842.024	-78.5007	1518.59	816.933	-227.547	1513.22	692.631	-84.8217	1463.6	680.385	-165.806	1464.53	661.969	-165.682	1344.79	567.503	-208.975	1029.02	769.229	-140.856	1260.59	810.204	-116.23	1023.08	605.259	-301.223	1212.55	651.061	8.36097	1269.14	631.809	99.835	1052.55	637.361	123.327	936.214	687.523	140.389	794.537	872.018	99.0484	723.598	777.265	196.51	656.657	830.97	154.227	659.724	739.667	-318.939
842.455	-78.297	1518.29	817.202	-227.368	1513	692.86	-84.6627	1463.46	680.648	-165.647	1464.41	661.95	-165.602	1344.66	567.614	-208.862	1028.85	769.319	-140.773	1260.42	810.268	-116.14	1022.87	605.334	-301.186	1212.44	651.249	8.50614	1268.94	631.958	100.036	1052.33	637.488	123.488	935.979	688.023	140.562	794.386	872.349	98.9167	723.572	777.763	196.489	656.558	831.2	153.976	659.481	739.758	-318.83
842.908	-78.0412	1517.99	817.463	-227.174	1512.8	692.994	-84.5383	1463.32	681.102	-165.482	1464.29	662.151	-165.47	1344.49	567.626	-208.758	1028.69	769.407	-140.677	1260.31	810.496	-115.979	1022.72	605.39	-301.146	1212.31	651.359	8.64001	1268.73	632.195	100.236	1052.15	637.627	123.628	935.767	688.388	140.715	794.193	872.645	98.7364	723.572	778.465	196.613	656.452	831.627	153.798	659.352	739.844	-318.74
843.049	-77.8683	1517.66	817.748	-227.001	1512.55	693.204	-84.3623	1463.15	681.208	-165.337	1464.2	662.319	-165.334	1344.29	567.623	-208.654	1028.52	769.52	-140.537	1260.11	810.66	-115.814	1022.55	605.356	-301.06	1212.2	651.455	8.75683	1268.51	632.413	100.471	1051.92	637.834	123.797	935.552	688.765	140.892	794	872.962	98.6268	723.561	778.874	196.603	656.369	832.026	153.861	659.422	739.893	-318.637
843.206	-77.7121	1517.26	817.983	-226.798	1512.3	693.382	-84.2467	1462.96	681.385	-165.201	1464.1	662.392	-165.199	1344.09	567.521	-208.531	1028.39	769.676	-140.382	1259.95	810.791	-115.683	1022.37	605.371	-301.006	1212.05	651.555	8.92718	1268.26	632.478	100.593	1051.7	637.903	123.973	935.341	689.135	141.088	793.81	873.226	98.5494	723.52	779.162	196.455	656.254	832.403	153.769	659.183	740.036	-318.536
843.322	-77.5719	1516.89	818.201	-226.619	1512.02	693.53	-84.0979	1462.74	681.512	-165.065	1463.99	662.452	-165.13	1343.88	567.574	-208.408	1028.17	769.816	-140.238	1259.75	810.902	-115.597	1022.15	605.506	-300.903	1211.85	651.631	9.06704	1268.08	632.612	100.72	1051.48	638.112	124.133	935.111	689.629	141.303	793.528	873.547	98.5152	723.474	779.818	196.615	656.156	832.887	153.796	658.932	740.226	-318.444
843.525	-77.4037	1516.59	818.446	-226.46	1511.78	693.607	-83.9511	1462.57	681.62	-164.984	1463.84	662.571	-165.016	1343.64	567.455	-208.33	1028.05	769.845	-140.171	1259.5	810.913	-115.497	1021.89	605.489	-300.845	1211.73	651.762	9.18875	1267.89	632.726	100.856	1051.25	638.238	124.279	934.909	689.851	141.362	793.448	873.787	98.5152	723.437	780.295	196.706	656.039	833.398	153.963	659.259	740.537	-318.368
843.715	-77.1922	1516.23	818.593	-226.295	1511.54	693.735	-83.8626	1462.33	681.705	-164.857	1463.66	662.552	-164.93	1343.51	567.477	-208.236	1027.9	769.993	-140.1	1259.28	810.852	-115.411	1021.62	605.71	-300.783	1211.54	651.893	9.32113	1267.68	632.858	101.013	1051.03	638.37	124.421	934.703	690	141.416	793.272	874.024	98.5235	723.345	780.548	196.785	655.808	833.772	154.047	659.195	740.493	-318.297
843.84	-77.0349	1515.98	818.823	-226.141	1511.3	693.857	-83.754	1462.15	681.805	-164.784	1463.52	662.586	-164.858	1343.35	567.372	-208.166	1027.75	769.997	-140.03	1259.04	810.651	-115.385	1021.31	605.791	-300.739	1211.4	651.965	9.45368	1267.5	633.016	101.121	1050.84	638.526	124.542	934.48	690.161	141.485	793.032	874.309	98.609	723.273	780.617	196.72	655.656	833.826	154.009	658.983	740.923	-318.176
843.899	-76.8752	1515.7	819.021	-226.004	1511.12	693.916	-83.7001	1461.98	681.975	-164.728	1463.37	662.566	-164.78	1343.21	567.527	-208.108	1027.6	770.032	-139.968	1258.86	810.589	-115.358	1021.07	605.95	-300.69	1211.27	652.014	9.58459	1267.37	633.238	101.269	1050.69	638.673	124.663	934.335	690.316	141.531	792.869	874.519	98.7192	723.162	780.741	196.734	655.486	834.138	154.107	658.72	741.063	-318.091
844.055	-76.7142	1515.49	819.236	-225.861	1510.95	694.035	-83.6179	1461.81	681.941	-164.657	1463.27	662.642	-164.726	1343.11	567.517	-208.006	1027.46	770.104	-139.833	1258.7	810.512	-115.365	1020.89	606.029	-300.669	1211.15	652.106	9.72495	1267.23	633.391	101.432	1050.57	638.83	124.799	934.14	690.447	141.572	792.725	874.75	98.8602	723.062	780.909	196.769	655.335	834.213	154.173	658.645	740.817	-318.04
844.323	-76.556	1515.25	819.4	-225.713	1510.75	694.201	-83.4965	1461.65	682.185	-164.573	1463.14	662.616	-164.69	1342.99	567.5	-207.868	1027.32	770.184	-139.731	1258.57	810.504	-115.328	1020.72	606.037	-300.617	1211.02	652.136	9.82153	1267.14	633.513	101.566	1050.45	638.981	124.9	934.029	690.534	141.65	792.618	874.946	98.9719	722.988	781.012	196.805	655.169	834.436	154.298	658.518	740.883	-317.97
843.894	-76.6149	1514.81	819.636	-225.583	1510.56	694.068	-83.4105	1461.35	682.397	-164.482	1462.83	662.69	-164.607	1342.81	567.76	-207.617	1026.85	770.202	-139.63	1258.45	810.542	-115.228	1020.58	606.07	-300.524	1210.74	652.07	9.89374	1267.04	633.529	101.594	1050.29	639.073	124.999	933.899	690.746	141.758	792.573	875.06	99.1376	722.905	781.088	196.844	655.017	833.813	154.278	658.058	740.871	-317.902
844.486	-76.334	1514.72	819.819	-225.465	1510.36	694.312	-83.3358	1461.45	682.425	-164.417	1463	662.564	-164.624	1342.8	567.698	-207.505	1027.02	770.201	-139.535	1258.39	810.711	-115.045	1020.52	606.066	-300.473	1210.73	652.206	10.0306	1267.01	633.808	101.758	1050.29	639.486	125.235	933.875	690.727	141.823	792.432	875.227	99.271	722.808	781.487	197.012	654.771	834.443	154.412	658.27	740.886	-317.86
844.782	-76.144	1514.53	819.932	-225.355	1510.18	694.25	-83.2753	1461.41	682.573	-164.324	1462.9	662.631	-164.561	1342.67	567.698	-207.354	1026.89	770.185	-139.463	1258.31	810.911	-114.843	1020.49	606.148	-300.441	1210.52	652.191	10.1529	1266.94	633.952	101.884	1050.25	639.63	125.363	933.812	691.04	142.008	792.435	875.359	99.3881	722.716	781.495	197.164	654.869	834.621	154.588	658.267	740.897	-317.815
844.882	-76.0359	1514.3	820.146	-225.239	1510.02	694.394	-83.2459	1461.33	682.643	-164.309	1462.91	662.505	-164.544	1342.61	567.765	-207.198	1026.76	770.205	-139.426	1258.28	811.142	-114.586	1020.48	606.178	-300.389	1210.34	652.277	10.247	1266.91	633.909	101.964	1050.17	639.68	125.479	933.761	690.932	142.124	792.311	875.445	99.504	722.621	781.615	197.363	654.884	835.061	154.823	658.236	740.905	-317.761
844.797	-75.9409	1514.09	820.348	-225.143	1509.89	694.435	-83.1784	1461.29	682.794	-164.233	1462.88	662.589	-164.501	1342.57	567.88	-207.087	1026.63	770.2	-139.333	1258.25	811.36	-114.329	1020.48	606.155	-300.325	1210.26	652.322	10.3695	1266.86	633.993	102.113	1050.1	639.783	125.652	933.725	691.121	142.323	792.307	875.515	99.6001	722.548	782.161	197.731	654.919	835.303	154.976	658.269	740.918	-317.732
844.886	-75.84	1513.94	820.455	-225.017	1509.79	694.555	-83.1393	1461.27	682.83	-164.227	1462.88	662.564	-164.47	1342.56	567.988	-206.988	1026.57	770.17	-139.268	1258.25	811.51	-114.101	1020.49	606.171	-300.259	1210.22	652.401	10.5169	1266.85	634.075	102.254	1050.09	639.883	125.805	933.753	691.236	142.501	792.326	875.585	99.6684	722.468	782.052	197.839	654.995	835.474	155.193	658.318	740.931	-317.668
845.024	-75.74	1513.85	820.628	-224.894	1509.69	694.63	-83.0904	1461.27	683.057	-164.158	1462.87	662.699	-164.397	1342.55	567.952	-206.832	1026.54	770.209	-139.174	1258.25	811.591	-113.874	1020.49	606.278	-300.16	1210.18	652.44	10.6716	1266.86	634.166	102.436	1050.11	639.911	125.998	933.763	691.276	142.728	792.317	875.617	99.7277	722.396	782.165	198.018	654.982	835.466	155.291	658.37	741.022	-317.581
845.055	-75.5959	1513.78	820.805	-224.795	1509.62	694.673	-83.0501	1461.32	683.162	-164.116	1462.9	662.845	-164.33	1342.52	567.928	-206.689	1026.57	770.244	-139.091	1258.28	811.681	-113.684	1020.53	606.304	-300.105	1210.17	652.523	10.8231	1266.89	634.238	102.622	1050.15	639.968	126.179	933.826	691.422	142.944	792.37	875.638	99.8158	722.383	782.474	198.332	655	835.475	155.516	658.339	741.169	-317.514
845.168	-75.4638	1513.79	821.005	-224.688	1509.58	694.779	-83.0215	1461.35	683.282	-164.09	1462.89	662.931	-164.279	1342.54	567.906	-206.551	1026.61	770.293	-138.984	1258.28	811.73	-113.524	1020.55	606.404	-300	1210.21	652.628	10.9832	1266.96	634.354	102.837	1050.22	640.008	126.394	933.898	691.482	143.159	792.413	875.658	99.9112	722.375	782.553	198.485	655.01	835.632	155.743	658.351	741.281	-317.417
845.368	-75.2957	1513.83	821.193	-224.57	1509.52	694.908	-82.9661	1461.35	683.521	-164.008	1462.92	663.225	-164.183	1342.59	567.853	-206.407	1026.67	770.264	-138.885	1258.31	811.668	-113.354	1020.52	606.55	-299.924	1210.24	652.707	11.1658	1267.08	634.55	103.094	1050.32	640.067	126.597	934	691.569	143.398	792.53	875.653	100.042	722.383	782.511	198.639	655.038	835.563	155.875	658.377	741.381	-317.321
845.557	-75.1419	1513.87	821.425	-224.419	1509.5	695.017	-82.8613	1461.4	683.608	-163.937	1462.92	663.482	-164.095	1342.56	567.845	-206.216	1026.7	770.324	-138.763	1258.39	811.575	-113.205	1020.55	606.629	-299.824	1210.32	652.816	11.3449	1267.19	634.732	103.326	1050.56	640.268	126.84	934.163	691.641	143.678	792.624	875.677	100.205	722.402	782.476	198.829	655.06	835.338	155.9	658.3	741.51	-317.22
845.77	-74.9809	1513.89	821.642	-224.284	1509.51	695.173	-82.7139	1461.45	683.851	-163.814	1462.96	663.621	-163.952	1342.61	567.77	-206.1	1026.81	770.32	-138.649	1258.45	811.517	-113.025	1020.6	606.69	-299.712	1210.43	652.845	11.4983	1267.35	634.744	103.621	1050.64	640.297	127.108	934.274	691.616	143.878	792.819	875.596	100.438	722.46	782.498	198.977	655.235	835.328	156.159	658.365	741.613	-317.081
845.983	-74.8959	1513.84	821.837	-224.15	1509.49	695.496	-82.5691	1461.52	684.017	-163.589	1463.06	663.777	-163.868	1342.69	567.789	-205.98	1026.93	770.296	-138.472	1258.51	811.504	-112.753	1020.69	606.929	-299.595	1210.47	652.846	11.6145	1267.47	634.876	103.891	1050.77	640.504	127.382	934.436	691.67	144.124	792.9	875.664	100.615	722.512	782.49	199.195	655.327	835.42	156.441	658.503	741.836	-316.957
846.14	-74.7528	1513.76	822.154	-223.986	1509.48	695.676	-82.3883	1461.62	684.271	-163.423	1463.17	663.997	-163.738	1342.78	567.899	-205.874	1027.05	770.442	-138.236	1258.57	811.502	-112.451	1020.78	607.036	-299.53	1210.57	652.918	11.7602	1267.65	634.963	104.17	1050.99	640.753	127.74	934.594	691.623	144.299	793.081	875.674	100.825	722.601	782.383	199.393	655.468	835.259	156.439	658.542	742.099	-316.804
846.516	-74.6115	1513.72	822.43	-223.857	1509.47	696.062	-82.1853	1461.71	684.49	-163.222	1463.32	664.041	-163.625	1342.92	568.116	-205.819	1027.18	770.565	-138.008	1258.67	811.55	-112.088	1020.93	607.28	-299.398	1210.6	653.021	11.9273	1267.83	635.099	104.508	1051.16	640.758	127.981	934.794	691.575	144.533	793.26	875.638	101.034	722.675	782.268	199.569	655.607	835.207	156.664	658.566	742.363	-316.608
846.766	-74.4395	1513.67	822.724	-223.649	1509.51	696.396	-81.9974	1461.83	684.724	-163.044	1463.46	664.284	-163.517	1343	568.321	-205.778	1027.33	770.8	-137.791	1258.75	811.679	-111.649	1021.07	607.645	-299.256	1210.63	653.129	12.1065	1268.02	635.207	104.782	1051.36	640.839	128.289	935.018	691.685	144.863	793.377	875.717	101.219	722.802	782.469	199.944	655.639	834.915	156.701	658.424	742.69	-316.443
847.228	-74.2181	1513.65	823.145	-223.463	1509.55	696.77	-81.7889	1461.96	685.064	-162.85	1463.59	664.649	-163.334	1343.07	568.647	-205.737	1027.45	770.987	-137.539	1258.88	811.825	-111.213	1021.21	607.975	-299.09	1210.77	653.296	12.3557	1268.22	635.224	105.068	1051.59	640.878	128.563	935.245	691.871	145.243	793.576	875.704	101.424	722.908	782.186	200.09	655.867	834.983	156.961	658.627	743.141	-316.254
847.71	-73.977	1513.64	823.628	-223.234	1509.56	697.033	-81.6249	1462.09	685.417	-162.671	1463.72	664.903	-163.199	1343.16	568.993	-205.658	1027.6	771.336	-137.284	1258.97	811.921	-110.741	1021.34	608.382	-298.926	1210.81	653.546	12.5893	1268.42	635.321	105.347	1051.78	640.915	128.855	935.448	691.968	145.615	793.781	875.732	101.632	723.087	782.31	200.422	656.106	835.147	157.218	658.826	743.664	-316
848.333	-73.6975	1513.72	824.194	-223.013	1509.56	697.572	-81.434	1462.2	686.005	-162.513	1463.81	665.259	-163.064	1343.32	569.365	-205.512	1027.76	771.75	-137.009	1259.07	812.098	-110.298	1021.44	608.839	-298.776	1210.89	653.881	12.8421	1268.6	635.313	105.65	1051.98	641.042	129.224	935.636	692.379	146.1	794.024	875.816	101.85	723.245	782.463	200.797	656.345	835.632	157.757	659.261	744.164	-315.823
848.92	-73.4627	1513.79	824.759	-222.805	1509.58	698.032	-81.2577	1462.31	686.475	-162.311	1463.88	665.643	-162.935	1343.46	569.917	-205.341	1027.88	772.224	-136.668	1259.17	812.321	-109.883	1021.51	609.413	-298.596	1210.98	654.248	13.1217	1268.81	635.425	105.947	1052.16	640.991	129.529	935.824	692.504	146.41	794.208	875.937	102.172	723.458	782.904	201.274	656.58	835.749	158.057	659.452	744.805	-315.588
849.384	-73.2517	1513.82	825.386	-222.568	1509.58	698.511	-81.0353	1462.37	687.396	-162.091	1463.86	666.32	-162.704	1343.48	570.353	-205.135	1028.05	772.769	-136.38	1259.24	812.608	-109.436	1021.62	610.183	-298.404	1211.04	654.668	13.3892	1268.98	635.485	106.24	1052.32	641.321	129.98	935.985	692.424	146.65	794.433	876.083	102.504	723.656	782.718	201.47	656.772	835.462	158.115	659.338	745.572	-315.253
848.437	-72.7951	1513.46	826.144	-222.32	1509.56	700.34	-81.0388	1462.21	688.143	-161.908	1463.87	667.285	-162.385	1343.47	570.675	-204.895	1028.27	772.82	-135.91	1259.09	811.492	-108.712	1021.2	610.796	-298.154	1211.18	654.952	13.7563	1269.1	635.456	106.746	1052.45	641.82	130.457	936.034	692.382	146.934	794.595	876.336	102.892	723.903	782.861	201.79	656.991	835.707	158.456	659.563	746.168	-314.985
850.925	-72.7671	1513.91	827.062	-222.049	1509.52	700.628	-80.741	1462.34	688.802	-161.732	1463.88	668.118	-162.113	1343.5	571.033	-204.623	1028.49	774.148	-135.691	1259.28	813.414	-108.647	1021.61	611.664	-297.885	1211.29	655.755	14.0368	1269.3	635.927	106.999	1052.61	641.617	130.804	936.235	692.471	147.186	794.702	876.595	103.401	724.151	783.19	202.125	657.204	836.197	158.876	659.776	747.182	-314.603
852.116	-72.3976	1513.98	828.016	-221.837	1509.45	701.058	-80.4229	1462.43	689.719	-161.475	1463.81	669.013	-161.824	1343.48	571.61	-204.282	1028.66	775.138	-135.289	1259.27	813.879	-108.249	1021.53	612.526	-297.577	1211.41	656.726	14.4636	1269.39	636.251	107.388	1052.68	641.765	131.254	936.325	692.869	147.662	794.766	876.98	103.892	724.397	783.444	202.453	657.286	836.386	159.228	659.831	748.193	-314.224
852.957	-72.2241	1513.99	829.002	-221.597	1509.37	702.092	-80.0758	1462.38	690.856	-161.155	1463.74	669.799	-161.506	1343.43	572.354	-203.944	1028.79	776.117	-134.894	1259.19	814.428	-107.862	1021.39	613.546	-297.218	1211.52	657.695	14.863	1269.47	636.665	107.843	1052.78	642.008	131.741	936.38	693.418	148.192	794.811	877.576	104.507	724.651	784.132	202.898	657.29	837.079	159.832	660.045	749.475	-313.853
854.092	-71.9871	1513.91	830.182	-221.347	1509.21	703.382	-79.7492	1462.32	692.064	-160.804	1463.6	671.338	-161.021	1343.39	573.056	-203.554	1029.02	777.301	-134.458	1259.07	815.176	-107.506	1021.24	614.496	-296.851	1211.66	658.706	15.2321	1269.47	637.069	108.249	1052.8	642.663	132.436	936.463	694.022	148.727	794.797	878.235	105.185	724.869	784.107	202.965	657.232	837.352	160.025	659.889	750.814	-313.491
855.553	-71.7468	1513.86	831.465	-221.051	1509.05	704.808	-79.388	1462.24	693.246	-160.43	1463.53	672.388	-160.624	1343.42	573.757	-203.173	1029.22	778.566	-134.071	1258.93	816.096	-107.134	1021.09	615.685	-296.431	1211.71	660.07	15.7168	1269.48	637.855	108.807	1052.88	643.254	133.04	936.556	694.447	149.052	794.855	879.027	105.9	725.067	784.74	203.2	657.162	838.03	160.413	659.89	751.642	-313.053
857.069	-71.5221	1513.66	832.904	-220.796	1508.86	706.203	-78.9963	1462.12	694.784	-160.022	1463.37	673.606	-160.294	1343.32	574.506	-202.786	1029.44	780.003	-133.634	1258.78	817.018	-106.826	1020.85	616.96	-295.993	1211.73	661.522	16.1717	1269.42	638.679	109.31	1052.86	643.889	133.679	936.601	695.068	149.52	794.832	880.022	106.579	725.219	785.451	203.444	657.013	838.799	160.74	659.743	753.358	-312.631
858.773	-71.2368	1513.43	834.366	-220.519	1508.63	707.906	-78.5748	1461.99	696.471	-159.546	1463.21	675.433	-159.764	1343.12	575.684	-202.294	1029.57	781.497	-133.224	1258.59	818.114	-106.528	1020.59	618.264	-295.579	1211.73	663.061	16.6166	1269.31	639.772	109.854	1052.86	645.308	134.572	936.603	696.382	150.237	794.733	881.331	107.321	725.342	786.517	203.714	656.766	840.096	161.15	659.505	754.636	-312.197
860.53	-70.9606	1513.16	836.06	-220.211	1508.36	709.854	-78.1622	1461.75	698.177	-159.138	1462.98	676.98	-159.445	1343.03	576.824	-201.789	1029.66	783.088	-132.729	1258.34	819.409	-106.188	1020.32	619.845	-295.13	1211.65	664.865	17.0962	1269.17	641.213	110.449	1052.82	646.55	135.265	936.647	697.688	150.801	794.787	882.737	108.03	725.357	788.07	204.123	656.487	841.518	161.669	659.57	756.372	-311.753
862.669	-70.6823	1512.89	838.001	-219.883	1508.08	711.796	-77.7805	1461.55	700.11	-158.694	1462.78	679.06	-159.071	1342.78	577.896	-201.383	1029.81	784.871	-132.317	1258.06	820.752	-105.792	1019.93	621.55	-294.782	1211.59	666.71	17.5693	1269.02	642.715	111.019	1052.76	648.525	136.263	936.617	699.419	151.623	794.609	884.537	108.612	725.327	789.552	204.329	656.235	843.258	161.956	659.362	758.148	-311.412
864.543	-70.443	1512.38	840.143	-219.598	1507.73	713.606	-77.5001	1461.07	703.082	-158.114	1462.32	680.639	-158.844	1342.5	578.285	-201.109	1030.16	786.95	-131.889	1257.81	822.142	-105.458	1019.49	623.127	-294.499	1211.6	668.561	18.0237	1268.68	644.831	111.715	1052.78	650.301	137.072	936.574	701.699	152.512	794.617	886.579	109.044	725.258	791.809	204.838	656.017	845.14	162.213	658.897	760.236	-311.052
867.295	-70.1093	1512.15	842.542	-219.348	1507.38	716.268	-77.078	1461.05	704.498	-158.054	1462.33	683.04	-158.445	1342.49	580.494	-200.422	1030.08	789.178	-131.529	1257.5	823.619	-105.057	1018.97	625.669	-294.063	1211.4	671.084	18.487	1268.61	646.921	112.375	1052.55	652.809	138.161	936.499	703.878	153.298	794.561	888.779	109.323	725.18	794.349	205.454	655.949	847.167	162.335	658.495	762.524	-310.693
869.998	-69.8505	1511.78	845.165	-219.103	1506.99	718.924	-76.8128	1460.77	707.404	-157.727	1461.95	685.993	-158.052	1342.17	581.8	-200.047	1030.28	791.403	-131.129	1257.11	825.434	-104.625	1018.45	627.864	-293.731	1211.4	673.549	18.9116	1268.43	649.559	113.118	1052.43	655.265	139.032	936.449	706.607	154.221	794.488	891.254	109.428	725.066	797	205.929	655.972	849.739	162.629	658.45	764.965	-310.326
872.848	-69.6771	1511.33	848.014	-218.91	1506.52	721.725	-76.5806	1460.54	710.119	-157.435	1461.71	688.678	-157.882	1341.96	583.716	-199.587	1030.4	793.958	-130.851	1256.7	827.139	-104.306	1017.85	630.314	-293.42	1211.45	676.419	19.4618	1268.22	652.363	113.899	1052.38	658.161	140.118	936.446	709.607	155.287	794.529	894.061	109.351	724.975	800.509	206.689	656.181	852.739	162.971	658.351	767.637	-309.986
875.889	-69.5049	1510.84	851.125	-218.759	1506.03	724.843	-76.3329	1460.22	713.216	-157.19	1461.4	691.613	-157.467	1341.7	585.429	-199.237	1030.67	796.75	-130.533	1256.31	829.258	-104.035	1017.22	632.936	-293.157	1211.49	679.374	19.8135	1268.05	655.487	114.839	1052.33	661.531	141.238	936.425	713.423	156.46	794.597	897.171	109.189	724.872	804.463	207.638	656.497	856.227	163.144	658.377	770.59	-309.681
879.453	-69.425	1510.39	854.428	-218.638	1505.49	728.243	-76.1401	1459.93	716.422	-157.014	1461.14	694.56	-157.217	1341.41	587.331	-198.969	1030.93	799.893	-130.332	1255.88	831.303	-103.839	1016.5	635.768	-292.913	1211.49	682.682	20.2597	1267.88	658.923	115.699	1052.34	665.111	142.372	936.482	717.07	157.41	794.745	900.598	108.946	724.774	808.655	208.509	656.914	860.037	163.449	658.447	773.501	-309.438
883.197	-69.374	1509.92	857.998	-218.579	1504.98	731.884	-75.9844	1459.56	720.05	-156.795	1460.8	698.34	-156.938	1341.03	589.698	-198.62	1031.14	803.147	-130.138	1255.35	833.82	-103.79	1015.8	638.765	-292.71	1211.58	686.259	20.5085	1267.72	662.595	116.52	1052.37	669.183	143.508	936.579	721.282	158.52	794.857	904.379	108.656	724.698	813.33	209.43	657.476	864.135	163.705	658.52	776.915	-309.196
887.072	-69.3708	1509.28	861.859	-218.562	1504.4	735.719	-75.8422	1459.19	723.741	-156.688	1460.39	701.577	-156.807	1340.89	591.969	-198.438	1031.49	806.825	-130.018	1254.84	836.364	-103.786	1015.04	641.922	-292.521	1211.57	690.03	20.7353	1267.53	666.693	117.293	1052.46	673.374	144.498	936.853	725.94	159.656	795.263	908.5	108.337	724.717	818.305	210.374	658.076	868.768	163.993	658.721	780.524	-308.965
891.132	-69.4151	1508.59	865.918	-218.561	1503.82	739.851	-75.7167	1458.75	727.742	-156.546	1460.05	705.942	-156.652	1340.48	594.759	-198.214	1031.72	810.754	-129.96	1254.24	839.347	-103.915	1014.25	645.589	-292.348	1211.58	694.164	20.8938	1267.41	671.219	118.074	1052.63	678.051	145.554	937.042	730.71	160.679	795.536	912.97	108.052	724.754	823.799	211.278	658.7	873.692	164.231	658.926	784.217	-308.903
895.612	-69.4942	1507.97	870.238	-218.62	1503.26	744.303	-75.692	1458.24	732.197	-156.505	1459.5	709.644	-156.677	1340.23	597.562	-198.08	1032.03	814.918	-129.92	1253.65	842.295	-104.067	1013.38	649.158	-292.276	1211.62	698.542	20.9776	1267.23	676.078	118.701	1052.81	683.08	146.636	937.319	736.266	161.972	795.849	917.784	107.76	724.861	829.596	212.181	659.352	878.992	164.497	659.098	788.291	-308.927
900.487	-69.6062	1507.34	874.945	-218.763	1502.67	749.092	-75.7139	1457.69	736.754	-156.55	1459.07	714.755	-156.636	1339.65	600.768	-197.926	1032.27	819.267	-130.041	1253.04	845.605	-104.339	1012.5	653.406	-292.269	1211.54	703.355	21.039	1267.05	681.222	119.415	1052.93	688.405	147.656	937.519	742.014	163.032	796.259	923.026	107.559	725.016	835.764	213.082	659.986	884.703	164.734	659.428	792.48	-308.972
905.577	-69.8383	1506.68	879.945	-218.976	1502.12	754.006	-75.874	1457.17	741.871	-156.552	1458.46	719.555	-156.788	1339.29	603.949	-197.882	1032.59	823.871	-130.242	1252.38	849.165	-104.6	1011.54	657.655	-292.311	1211.53	708.374	21.0002	1266.83	686.87	120.091	1053.13	694.296	148.8	937.68	748.231	164.307	796.512	928.656	107.374	725.285	842.384	213.93	660.623	890.724	165.019	659.723	797.19	-309.047
910.903	-70.1877	1505.99	885.151	-219.295	1501.46	759.314	-76.0932	1456.55	747.068	-156.859	1457.91	724.35	-156.988	1339.09	607.495	-197.767	1032.9	828.772	-130.482	1251.74	852.833	-104.916	1010.51	662.448	-292.46	1211.43	713.763	21.0158	1266.63	692.683	120.7	1053.18	700.209	149.762	937.93	754.498	165.308	796.927	934.716	107.325	725.622	849.381	214.756	661.252	897.133	165.334	660.071	802.067	-309.209
916.474	-70.6488	1505.25	890.732	-219.733	1500.78	764.993	-76.4744	1455.97	752.783	-157.148	1457.33	730.021	-157.219	1338.61	611.192	-197.722	1033.21	834.023	-130.828	1251.03	856.685	-105.278	1009.51	667.261	-292.686	1211.37	719.484	20.9394	1266.39	698.784	121.29	1053.25	706.519	150.725	938.081	761.021	166.25	797.318	941.14	107.269	726.081	856.659	215.531	661.879	903.997	165.64	660.501	807.41	-309.456
922.459	-71.1778	1504.61	896.527	-220.259	1500.06	770.859	-76.9065	1455.46	758.536	-157.594	1456.81	735.402	-157.645	1338.31	615.272	-197.664	1033.52	839.566	-131.223	1250.39	861.049	-105.647	1008.56	672.553	-292.949	1211.28	725.481	20.7272	1266.14	705.274	121.867	1053.32	713.028	151.587	938.275	768.152	167.351	797.498	947.934	107.282	726.558	864.295	216.303	662.5	911.44	165.944	661.065	813.007	-309.746
928.574	-71.8832	1503.77	902.703	-220.938	1499.31	776.991	-77.4604	1454.96	764.769	-158.123	1456.23	741.897	-157.928	1337.71	619.559	-197.617	1033.88	845.103	-131.677	1249.71	865.621	-106.086	1007.49	677.901	-293.322	1211.23	731.747	20.4219	1265.9	712.057	122.382	1053.35	720.007	152.486	938.406	775.757	168.386	798.023	955.005	107.311	727.123	872.221	216.985	663.138	918.88	166.247	661.52	818.54	-310.204
935.245	-72.6361	1503.11	909.09	-221.692	1498.52	783.484	-78.1529	1454.45	771.199	-158.785	1455.75	748.03	-158.442	1337.31	624.278	-197.601	1034.21	851.159	-132.259	1249.08	870.491	-106.551	1006.44	683.731	-293.784	1211.06	738.293	20.0607	1265.69	719.165	122.829	1053.55	727.547	153.429	938.691	783.562	169.394	798.36	962.503	107.35	727.737	880.467	217.654	663.799	926.821	166.541	662.159	824.669	-310.633
941.691	-73.5943	1502.26	915.726	-222.557	1497.71	790.17	-78.9138	1453.95	777.738	-159.587	1455.25	753.925	-159.13	1337.15	629.153	-197.599	1034.55	857.432	-132.951	1248.37	875.705	-107.094	1005.49	689.854	-294.277	1210.79	745.085	19.5917	1265.45	726.454	123.179	1053.67	735.189	154.251	938.971	791.139	170.125	798.745	970.186	107.368	728.352	889.036	218.291	664.435	934.591	166.675	662.664	830.688	-311.279
948.701	-74.5739	1501.5	922.71	-223.522	1496.91	796.972	-79.8451	1453.47	784.46	-160.51	1454.77	761.061	-159.783	1336.47	634.222	-197.773	1034.91	863.975	-133.735	1247.7	881.179	-107.713	1004.45	695.87	-294.899	1210.69	752.025	18.9775	1265.24	734.088	123.415	1053.85	742.996	154.877	939.276	799.637	171.018	799.29	978.258	107.409	729.039	897.905	218.912	665.16	943.127	167.079	663.432	837.091	-311.969
955.731	-75.7201	1500.61	929.811	-224.615	1496.11	804.751	-80.5697	1452.85	792.576	-161.239	1453.91	768.211	-160.518	1335.74	639.661	-197.883	1035.16	870.693	-134.639	1247.02	886.924	-108.357	1003.45	704.017	-295.188	1209.92	759.522	18.2735	1265.1	741.977	123.546	1054.12	751.096	155.449	939.706	808.467	171.958	799.932	986.53	107.409	729.809	906.972	219.493	665.941	951.901	167.507	664.289	843.797	-312.794
963.482	-76.792	1500	937.142	-225.795	1495.28	811.476	-81.9477	1452.32	798.826	-162.608	1453.54	774.909	-161.584	1335.54	645.462	-198.223	1035.45	877.751	-135.617	1246.28	892.991	-109.054	1002.47	709.108	-296.3	1209.92	766.855	17.4182	1264.85	750.087	123.582	1054.4	759.456	156.072	940.171	816.91	172.558	800.514	995.175	107.459	730.649	916.337	220.117	666.854	961.011	167.924	665.212	850.637	-313.699
971.146	-77.9481	1499.33	944.772	-227.057	1494.45	818.975	-83.1753	1451.77	806.411	-163.876	1452.9	782.17	-162.643	1335.01	651.421	-198.641	1035.7	885.094	-136.657	1245.56	899.33	-109.845	1001.51	715.929	-297.143	1209.68	774.527	16.4417	1264.6	758.477	123.513	1054.78	768.13	156.679	940.639	826.044	173.372	800.982	1004.03	107.486	731.502	925.904	220.749	667.863	970.325	168.386	666.212	857.908	-314.708
978.768	-79.3491	1498.58	952.515	-228.404	1493.65	826.734	-84.4628	1451.17	814.02	-165.167	1452.31	789.907	-163.824	1334.52	657.681	-199.158	1035.97	892.525	-137.832	1244.87	905.843	-110.737	1000.5	723.307	-298.102	1209.28	782.5	15.4598	1264.36	767.136	123.33	1055.18	776.898	157.082	941.181	835.457	174.149	801.714	1013.06	107.481	732.41	935.723	221.355	669.004	979.951	168.859	667.328	865.367	-315.776
986.503	-80.8185	1497.82	960.501	-229.841	1492.83	834.607	-85.8887	1450.58	822.171	-166.577	1451.61	797.787	-164.996	1334.04	664.336	-199.674	1036.19	900.179	-139.079	1244.14	912.509	-111.644	999.479	730.897	-299.026	1208.97	790.975	14.3598	1264.14	775.806	123.065	1055.52	785.832	157.428	941.753	844.466	174.705	802.426	1022.31	107.47	733.328	945.708	222.005	670.208	989.764	169.328	668.498	873.059	-316.939
994.672	-82.3295	1497.16	968.634	-231.329	1492.08	842.709	-87.3576	1450	830.102	-168.069	1450.98	805.757	-166.353	1333.5	670.785	-200.319	1036.51	907.972	-140.436	1243.45	919.584	-112.716	998.535	737.532	-300.223	1208.96	799.482	13.1899	1263.91	784.91	122.725	1055.94	795.051	157.706	942.329	854.333	175.519	803.343	1031.83	107.471	734.295	955.901	222.641	671.444	999.753	169.757	669.711	880.959	-318.12
1003.19	-83.8542	1496.55	976.921	-232.861	1491.36	850.919	-88.8815	1449.53	838.497	-169.581	1450.45	813.835	-167.831	1333.15	677.588	-200.935	1036.88	916.087	-141.809	1242.86	926.549	-113.831	997.56	745.216	-301.343	1208.85	808.199	12.0023	1263.75	794.214	122.308	1056.4	804.615	158.091	942.9	864.123	176.065	804.139	1041.42	107.414	735.254	966.187	223.245	672.686	1009.96	170.306	670.969	889.075	-319.413
1011.76	-85.4049	1496.04	985.387	-234.49	1490.68	859.453	-90.4703	1449.09	846.978	-171.171	1449.98	822.451	-169.146	1332.69	684.554	-201.51	1037.35	924.125	-143.218	1242.26	933.743	-115.036	996.645	753.459	-302.438	1208.6	817.174	10.7472	1263.61	803.491	121.818	1056.86	813.928	158.12	943.519	873.777	176.465	804.945	1051.11	107.406	736.21	976.637	223.796	673.979	1020.25	170.819	672.242	897.184	-320.711
1020.3	-87.1102	1495.48	994.139	-236.344	1490.02	867.766	-91.8834	1448.73	855.732	-172.838	1449.45	831.138	-170.954	1332.29	692.865	-202.334	1037.43	932.395	-144.666	1241.74	941.138	-116.276	995.796	761.356	-303.525	1208.29	826.044	9.33973	1263.52	813.237	121.147	1057.38	823.399	158.093	944.139	883.984	176.893	805.857	1061.04	107.167	737.147	987.05	224.307	675.171	1030.59	171.34	673.537	905.465	-322.2
1029.11	-88.743	1495.04	1002.87	-237.799	1489.55	876.609	-93.6551	1448.51	864.309	-174.453	1449.26	839.142	-172.189	1332.32	699.235	-202.819	1038.24	940.79	-146.062	1241.28	948.655	-117.595	995.052	769.718	-304.873	1208.46	835.038	8.00283	1263.62	822.751	120.56	1057.95	833.343	157.954	944.913	894.197	177.38	806.852	1070.82	107.258	738.093	997.511	224.954	676.44	1041.03	171.901	674.904	913.987	-323.526
1038.02	-90.4534	1494.76	1011.79	-239.425	1489.16	885.783	-95.3306	1448.29	873.118	-176.118	1449.02	847.716	-173.825	1332.34	706.762	-203.561	1038.83	949.387	-147.538	1240.94	956.536	-119.063	994.483	777.965	-306.193	1208.58	844.185	6.55651	1263.71	832.589	119.808	1058.55	843.444	157.719	945.69	904.315	177.722	807.607	1080.77	107.405	739.007	1008.02	225.482	677.644	1051.39	172.477	676.206	922.468	-324.909
1046.76	-92.1521	1494.56	1020.77	-241.095	1488.94	894.62	-96.9585	1448.3	882.085	-177.755	1449	856.298	-175.274	1332.4	714.682	-204.491	1039.49	958.114	-149.062	1240.91	964.328	-120.571	994.031	786.671	-307.459	1208.78	853.08	5.03254	1263.93	842.516	119.043	1059.26	853.485	157.238	946.56	914.555	177.888	808.649	1090.68	107.441	739.848	1018.42	226.04	678.832	1061.76	172.985	677.52	931.159	-326.442
1056.11	-93.7402	1494.67	1029.84	-242.722	1488.92	903.647	-98.5359	1448.44	891.247	-179.39	1449.03	865.415	-176.865	1332.61	722.699	-205.539	1040.24	966.675	-150.598	1240.9	972.49	-122.227	993.837	795.255	-308.733	1209.29	862.172	3.50008	1264.26	852.379	118.159	1060.13	863.738	156.575	947.432	924.381	177.659	809.662	1100.44	107.594	740.732	1028.63	226.537	680.05	1071.96	173.655	678.842	939.728	-327.943
1065.98	-94.9953	1495.06	1039.57	-244.106	1489.13	912.855	-100.153	1448.8	900.226	-180.983	1449.48	874.159	-178.456	1333.14	730.89	-206.741	1041.17	975.538	-152.327	1241.19	980.919	-124.021	993.936	803.55	-310.157	1210.04	871.317	1.95726	1264.75	862.281	117.22	1061	873.331	155.486	948.351	934.053	177.3	810.712	1110.67	108.052	741.661	1038.61	227.069	681.229	1082.53	174.585	680.464	948.865	-329.444
1074.43	-96.8354	1495.39	1048.35	-245.854	1489.66	922.025	-101.759	1449.37	909.527	-182.614	1450.05	883.288	-180.01	1333.98	739.015	-208.122	1042.33	984.249	-153.909	1241.59	989.292	-126.112	994.188	812.338	-311.633	1211.04	880.506	0.332964	1265.57	872.054	116.108	1062.17	882.887	154.239	949.397	943.557	176.783	811.828	1119.86	108.174	742.52	1047.83	227.336	682.36	1091.6	175.052	681.668	957.48	-331.125
1083.73	-98.3727	1496.01	1057.69	-247.36	1490.45	931.188	-103.371	1450.23	918.944	-184.187	1450.86	892.388	-181.737	1334.9	747.175	-209.454	1043.75	993.421	-155.713	1242.42	997.805	-128.284	994.803	821.236	-313.06	1212.25	889.972	-1.21161	1266.58	881.808	114.811	1063.45	892.508	152.943	950.633	952.831	176.067	812.95	1129.29	108.646	743.573	1056.63	227.502	683.506	1100.87	175.784	683.106	966.381	-332.795
1092.89	-99.8061	1496.85	1067.23	-248.837	1491.5	940.525	-105.004	1451.19	928.111	-185.862	1451.97	901.658	-183.34	1336.2	755.715	-210.602	1045.35	1002.3	-157.485	1243.41	1006.55	-130.576	995.676	829.805	-314.504	1213.93	899.521	-2.80942	1267.77	891.606	113.423	1064.83	902.172	151.479	952.01	961.603	175.02	814.107	1138.56	109.299	744.742	1064.89	227.419	684.588	1110.19	176.675	684.843	975.134	-334.511
1102.33	-101.272	1497.94	1076.71	-250.332	1492.79	949.82	-106.589	1452.51	937.875	-187.494	1453.31	911.26	-184.814	1337.63	764.01	-211.696	1047.23	1011.46	-159.26	1244.73	1015.15	-132.969	996.762	838.552	-315.858	1215.68	909.02	-4.36614	1269.2	901.229	111.866	1066.32	911.075	149.629	953.286	969.92	173.596	815.215	1147.66	109.981	746.041	1072.6	227.064	685.69	1118.81	177.32	686.489	984.005	-336.171
1112.05	-102.664	1499.41	1086.32	-251.817	1494.26	959.339	-108.203	1453.98	947.487	-189.03	1454.86	920.35	-186.326	1339.52	772.405	-212.633	1049.37	1020.47	-160.989	1246.24	1023.87	-135.371	998.185	847.078	-317.16	1217.8	918.625	-5.82478	1270.83	910.913	110.255	1067.9	920.354	147.868	954.903	978.276	172.217	816.444	1156.49	110.683	747.398	1079.9	226.433	686.641	1126.72	177.849	688.082	992.674	-337.822
1121.68	-104.088	1500.95	1095.84	-253.343	1495.84	968.728	-109.769	1455.72	956.869	-190.691	1456.69	929.311	-187.825	1341.66	780.635	-213.505	1051.8	1029.33	-162.727	1247.92	1032.47	-137.887	999.835	855.89	-318.316	1220.15	928.28	-7.17064	1272.68	920.45	108.497	1069.58	928.798	145.666	956.4	985.866	170.367	817.798	1165	111.298	748.839	1086.57	225.562	687.571	1134.26	178.232	689.615	1001.32	-339.425
1130.99	-105.729	1502.46	1105.34	-254.883	1497.49	978.158	-111.303	1457.58	966.144	-192.263	1458.62	938.512	-189.097	1343.74	788.647	-214.355	1054.36	1038.16	-164.341	1249.75	1041	-140.267	1001.67	864.282	-319.414	1222.68	937.883	-8.46778	1274.65	929.601	106.603	1071.18	937.457	143.522	958.088	993.612	168.41	819.021	1173.25	111.759	750.313	1092.87	224.439	688.498	1141.42	178.382	691.195	1009.87	-340.898
1140.42	-107.287	1504.02	1114.76	-256.379	1499.13	987.558	-112.782	1459.55	975.605	-193.759	1460.62	947.157	-190.237	1346.24	796.454	-215.24	1057.1	1046.83	-165.823	1251.77	1049.45	-142.534	1003.67	872.783	-320.492	1225.18	947.359	-9.73878	1276.76	938.737	104.728	1072.98	945.932	141.314	959.682	1000.89	166.267	820.331	1181.14	112.15	751.722	1098.8	223.111	689.374	1148.11	178.363	692.666	1018.27	-342.328
1149.89	-108.766	1505.49	1124.02	-257.899	1500.66	996.739	-114.228	1461.49	984.805	-195.122	1462.56	956.54	-191.27	1348.46	804.463	-216.03	1059.68	1055.21	-167.309	1253.76	1057.52	-144.585	1005.72	881.085	-321.527	1227.75	956.575	-10.9367	1278.9	947.406	102.724	1074.74	953.796	138.839	961.378	1007.83	163.858	821.611	1188.46	112.44	753.211	1104.61	221.537	690.172	1154.91	178.303	694.316	1026.43	-343.539
1159.08	-110.33	1506.78	1133.09	-259.416	1502.08	1005.69	-115.589	1463.36	993.788	-196.528	1464.48	964.8	-192.308	1350.81	812.047	-216.739	1062.29	1063.39	-168.549	1255.68	1065.68	-146.379	1007.87	889.333	-322.467	1230.15	965.426	-12.1065	1281.05	955.595	100.679	1076.43	961.527	136.231	962.996	1014.7	161.463	822.877	1196.15	112.278	754.37	1110.12	219.718	690.931	1161.25	177.801	695.449	1034.76	-344.595
1167.81	-111.828	1507.86	1141.88	-260.838	1503.3	1014.58	-116.874	1465.14	1002.4	-197.896	1466.37	973.474	-193.088	1352.87	819.676	-217.277	1064.66	1071.29	-169.597	1257.5	1073.46	-147.867	1009.97	897.362	-323.21	1232.36	974.008	-13.1061	1283.14	963.884	98.6637	1078.1	969.206	133.774	964.587	1021.54	158.992	824.037	1203.32	111.996	755.412	1115.4	217.76	691.658	1167.26	176.952	696.468	1042.62	-345.518
1176.67	-113.206	1509.03	1150.5	-262.161	1504.42	1023.04	-118.057	1467.01	1010.97	-199.036	1468.13	980.535	-194.062	1354.88	826.951	-217.581	1066.86	1078.97	-170.41	1259.2	1081.11	-148.931	1012.09	905.034	-323.78	1234.4	982.103	-13.8959	1285.23	971.677	96.5912	1079.62	976.617	131.397	965.949	1028.18	156.404	825.154	1210.12	111.28	756.268	1120.76	215.698	692.351	1173.21	175.857	697.375	1050.24	-346.317
1184.98	-114.526	1510.11	1158.79	-263.428	1505.51	1031.35	-119.132	1468.88	1019.03	-200.117	1470.03	987.993	-194.927	1356.48	834.187	-217.825	1068.9	1086.43	-171.066	1260.81	1088.42	-149.437	1014.09	912.626	-324.149	1236.27	989.696	-14.6121	1287.19	979.258	94.7299	1080.9	983.858	128.999	967.205	1034.69	153.838	826.039	1216.87	110.258	756.828	1126.23	213.61	692.981	1179.29	174.758	698.092	1057.61	-347.035
1192.8	-115.917	1511.14	1166.8	-264.67	1506.58	1039.22	-120.208	1470.76	1026.79	-201.109	1471.77	994.413	-195.776	1358.05	840.38	-217.923	1070.76	1093.95	-171.56	1262.45	1095.8	-149.443	1016.11	919.546	-324.379	1237.85	996.833	-15.1087	1289.01	986.253	93.0026	1081.88	990.681	126.663	968.08	1041.05	151.303	826.706	1223.47	108.858	757.092	1131.8	211.519	693.567	1185.23	173.153	698.441	1064.83	-347.636
1201.32	-116.844	1512.62	1174.71	-265.698	1507.65	1047.41	-120.965	1472.59	1034.77	-201.95	1473.51	1003.31	-196	1359.47	848.161	-217.825	1072.41	1101.31	-171.846	1264.03	1102.52	-148.931	1017.99	927.395	-324.341	1239.32	1004.16	-15.334	1290.85	993.46	91.4985	1082.83	997.985	124.715	969.083	1047.88	149.132	827.398	1229.76	107.254	757.144	1137.5	209.391	694.022	1191.25	171.36	698.786	1071.93	-348.135
1209.59	-117.697	1514.08	1182.35	-266.626	1508.68	1055.46	-121.6	1474.2	1042.01	-202.632	1475.17	1009.99	-196.501	1361.16	855.361	-217.768	1073.92	1108.53	-172.017	1265.54	1109.29	-148.042	1019.89	934.44	-324.349	1240.74	1011.25	-15.4181	1292.51	1000.21	90.2295	1083.65	1004.92	122.818	969.819	1054.37	146.728	828.033	1236.25	105.032	756.945	1143.42	207.274	694.333	1197.26	169.25	698.82	1079.12	-348.488
1216.8	-118.704	1515.21	1189.79	-267.49	1509.71	1062.69	-122.297	1475.72	1049.71	-203.143	1476.5	1018.14	-196.497	1362.6	861.113	-218	1075.66	1115.47	-172.006	1266.87	1116.17	-146.835	1021.68	941.682	-324.239	1241.79	1018.25	-15.3537	1294.09	1006.63	89.0852	1084.3	1011.8	121.247	970.328	1060.86	144.614	828.448	1242.43	102.625	756.602	1149.48	205.075	694.465	1203.26	166.828	698.733	1086.36	-348.761
1224.2	-119.536	1516.4	1197.05	-268.435	1510.78	1070.17	-122.75	1477.02	1056.68	-203.546	1477.72	1026.48	-196.542	1363.78	867.424	-218.268	1077.06	1122.37	-172.156	1268.14	1122.74	-145.758	1023.27	948.974	-324.121	1242.85	1025.22	-15.036	1295.44	1013.08	88.1839	1084.82	1018.64	119.85	970.75	1067.34	142.755	828.822	1248.29	99.7206	755.988	1155.85	202.809	694.305	1209.35	164.065	698.661	1093.78	-348.736
1231.7	-119.929	1517.57	1204.18	-268.784	1511.51	1077.49	-123.148	1478.07	1063.35	-203.838	1478.81	1032.59	-196.841	1365.3	873.876	-218.603	1078.34	1129.22	-171.84	1269.1	1129.32	-143.957	1024.82	956.522	-324.027	1243.63	1032.03	-14.8486	1296.68	1019.37	87.2163	1085.35	1025.24	118.621	971.176	1073.77	140.961	829.036	1254.16	96.7949	755.398	1162.11	200.566	694.287	1215.54	161.292	698.135	1100.91	-348.783
1238.92	-120.351	1518.43	1211.18	-269.131	1512.14	1084.75	-123.361	1478.86	1070.55	-204.11	1479.45	1040.13	-196.785	1366.03	879.987	-218.94	1079.44	1136	-171.54	1269.9	1135.54	-142.433	1026.17	963.807	-324.037	1244.35	1038.83	-14.52	1297.83	1025.82	86.5946	1085.82	1032.11	117.713	971.545	1080.32	139.482	829.268	1259.77	93.4304	754.513	1168.65	198.36	694.083	1221.57	158.213	697.493	1108.6	-348.525
1245.76	-120.683	1518.95	1218.24	-269.409	1512.58	1091.64	-123.528	1479.34	1077.75	-204.262	1479.86	1047.98	-196.581	1366.6	886.242	-219.356	1080.34	1142.92	-171.249	1270.51	1141.46	-140.847	1027.32	971.139	-324.025	1244.97	1045.83	-14.1702	1298.72	1032.21	86.0145	1086.21	1038.8	116.976	971.937	1086.72	138.08	829.457	1265.15	89.7429	753.41	1175.33	196.2	693.819	1227.78	155.079	696.73	1115.89	-348.145
1252.72	-120.829	1519.28	1225.24	-269.516	1512.77	1098.81	-123.677	1479.59	1085.01	-204.387	1479.86	1054.46	-196.448	1367.24	892.306	-219.649	1080.97	1149.54	-170.744	1270.89	1147.38	-139.217	1028.27	978.556	-323.979	1245.35	1052.49	-13.7011	1299.42	1038.89	85.7044	1086.6	1045.66	116.419	972.226	1093.25	136.9	829.516	1270.42	85.8695	752.165	1182.12	194.098	693.43	1233.77	151.697	695.729	1123.43	-347.594
1259.82	-120.702	1519.44	1232.26	-269.515	1512.7	1105.8	-123.74	1479.58	1092.33	-204.474	1479.78	1061.52	-196.377	1367.6	898.738	-219.977	1081.19	1156.09	-170.182	1270.98	1152.97	-137.497	1029.1	985.807	-323.91	1245.59	1059.25	-13.2181	1300.02	1045.63	85.5258	1086.86	1052.35	115.898	972.357	1099.7	136.006	829.644	1275.49	81.8317	750.695	1188.93	192.073	693.038	1239.9	148.335	694.628	1130.89	-347.023
1266.62	-120.668	1519.17	1239.39	-269.453	1512.36	1112.55	-123.759	1479.37	1099.09	-204.541	1479.58	1067.69	-196.274	1367.97	905.255	-220.24	1081.03	1162.81	-169.559	1270.98	1158.51	-135.742	1029.79	993.217	-323.847	1245.51	1066.02	-12.6817	1300.44	1052.43	85.5759	1087.11	1059.38	115.612	972.637	1106.29	135.266	829.527	1280.36	77.6357	749.043	1196.04	190.199	692.517	1246.03	144.851	693.388	1138.3	-346.274
1273.46	-120.426	1518.73	1246.41	-269.262	1511.68	1119.35	-123.733	1479.03	1106.29	-204.574	1478.9	1074.47	-196.056	1367.73	911.762	-220.503	1080.52	1169.14	-168.851	1270.72	1164.33	-134.109	1030.29	1000.35	-323.654	1245.29	1072.67	-12.1986	1300.71	1059.35	85.7952	1087.12	1066.29	115.618	972.57	1112.71	134.642	829.44	1285.01	73.4597	747.323	1203.14	188.45	691.942	1252.09	141.433	692.043	1145.62	-345.515
1280.21	-120.156	1518.06	1253.42	-268.996	1510.72	1126.12	-123.597	1478.5	1113.31	-204.424	1478.23	1080.97	-195.685	1367.52	918.562	-220.537	1079.58	1175.5	-168.135	1270.25	1170.44	-132.624	1030.53	1007.33	-323.339	1244.86	1079.08	-11.704	1300.79	1066.46	86.356	1087.24	1073.39	115.786	972.599	1119.1	134.149	829.189	1289.32	69.3399	745.53	1210.36	186.807	691.27	1258.07	138.113	690.759	1152.79	-344.702
1286.89	-119.838	1517.2	1260.28	-268.671	1509.52	1132.73	-123.272	1477.83	1120.03	-204.129	1477.36	1087.58	-195.279	1367.01	925.745	-220.455	1078.18	1182.27	-167.434	1269.79	1176.97	-131.343	1030.61	1014.13	-323.054	1244.25	1085.21	-11.2787	1300.61	1073.53	87.1895	1087.33	1079.54	115.98	972.424	1125.34	133.948	828.971	1293.33	65.3286	743.856	1217.54	185.302	690.583	1263.92	134.834	689.517	1159.63	-343.888
1293.55	-119.43	1516.25	1266.87	-268.145	1508.14	1139.51	-122.695	1477.07	1126.81	-203.581	1476.37	1093.84	-194.596	1366.39	933.065	-219.976	1076.4	1188.74	-166.717	1269.21	1184.09	-130.353	1030.47	1020.78	-322.6	1243.31	1091.71	-10.7818	1300.4	1081.04	88.469	1087.57	1085.63	116.681	972.261	1131.25	133.913	828.663	1296.77	61.4992	742.234	1224.66	183.894	689.918	1268.84	131.492	688.196	1166.37	-343.019
1300.32	-118.897	1515.28	1273.46	-267.587	1506.8	1146.03	-121.808	1476.35	1133.24	-202.743	1475.46	1099.93	-193.843	1365.5	940.529	-219.385	1074.36	1195.22	-166.057	1268.57	1191.88	-129.84	1030.16	1027.06	-322.157	1242.5	1098.21	-10.0785	1299.9	1087.96	89.8312	1087.64	1090.87	117.567	972.149	1136.9	134.238	828.413	1300.22	58.2057	741.169	1231.41	182.583	689.175	1273.92	128.481	687.211	1172.78	-342.206
1307.1	-118.178	1514.33	1279.78	-266.795	1505.6	1152.7	-120.659	1475.65	1139.12	-201.586	1474.83	1105.8	-192.83	1364.68	948.138	-218.4	1072.2	1201.98	-165.636	1268.13	1200.41	-130.099	1029.9	1033	-321.643	1241.87	1104.72	-9.13473	1299.03	1094.73	91.5616	1087.57	1095.58	118.876	971.911	1141.97	134.722	828.149	1303.19	55.1483	740.459	1237.81	181.381	688.602	1278.62	125.762	686.501	1178.99	-341.382
1313.76	-117.232	1513.44	1285.99	-265.726	1504.68	1159.29	-119.238	1475.02	1145.97	-200.157	1474.14	1111.62	-191.559	1363.97	956.053	-216.932	1069.9	1208.47	-165.507	1267.77	1209.61	-131.396	1029.76	1038.64	-321.075	1241.26	1111.78	-8.0687	1297.82	1101.1	93.5106	1087.22	1099.52	120.486	971.537	1146.29	135.428	827.813	1305.75	52.5431	740.217	1243.48	180.227	688.066	1282.36	123.281	685.78	1184.6	-340.775
1320.35	-115.981	1512.43	1292.11	-264.459	1504.14	1165.76	-117.696	1474.38	1152.61	-198.625	1473.58	1116.93	-190.232	1363.7	964.062	-214.873	1067.71	1215.03	-165.738	1267.65	1219.31	-133.86	1030	1044.15	-320.374	1240.9	1119.28	-7.01507	1296.18	1106.66	95.5114	1086.62	1102.58	122.19	970.934	1149.87	136.282	827.288	1308.01	50.5637	740.327	1248.18	179.203	687.604	1285.99	121.271	685.439	1189.72	-340.385
1327.01	-114.225	1511.59	1298.39	-262.857	1503.95	1172.05	-116.175	1473.64	1159.01	-197.079	1473.13	1122.52	-189.014	1363.54	972.613	-212.038	1065.4	1221.38	-166.339	1267.63	1229.24	-137.553	1030.68	1049	-319.513	1240.88	1127.47	-6.04992	1294.26	1111.51	97.4531	1085.68	1105.1	123.947	970.077	1152.5	136.884	826.493	1310.11	49.3186	740.648	1251.74	178.322	687	1289.19	119.642	685.153	1194.37	-340.428
1332.64	-112.454	1510.47	1304.7	-261.059	1504.06	1178.02	-114.824	1472.87	1165.34	-195.604	1472.86	1128.8	-187.566	1363.55	981.276	-208.339	1062.83	1227.76	-167.33	1267.99	1239.55	-142.492	1031.92	1053.53	-318.264	1240.86	1136.19	-5.13172	1292.12	1115.48	99.0542	1084.54	1107.02	125.679	969.019	1154.36	137.376	825.398	1312.11	48.8448	741.022	1254.11	177.5	686.126	1291.68	118.45	684.726	1198.73	-340.684
1338.42	-110.287	1509.48	1311.16	-259.198	1504.46	1183.83	-113.654	1472.09	1171.16	-194.35	1472.7	1134.3	-186.32	1363.54	990.126	-203.759	1060.08	1234.02	-168.622	1268.46	1250.1	-148.276	1033.64	1057.51	-316.681	1240.6	1145.33	-4.46764	1289.84	1119.16	100.32	1083.41	1108.67	127.208	967.895	1155.57	137.703	823.979	1314.1	49.1678	741.412	1255.29	176.756	684.739	1293.54	117.78	684.087	1201.94	-341.301
1344.3	-107.91	1508.75	1317.65	-257.11	1505.01	1189.53	-112.678	1471.41	1177.23	-193.553	1473.01	1139.75	-184.973	1363.59	999.699	-198.421	1056.98	1240.47	-170.179	1269.11	1261.03	-154.701	1035.63	1061.07	-314.57	1240.02	1154.82	-4.00403	1287.38	1122.73	101.291	1082.42	1110.22	128.529	966.708	1156.15	137.87	822.385	1316.19	50.4688	741.689	1255.35	176.065	682.689	1294.69	117.627	682.997	1204.51	-342.023
1349.25	-106.005	1507.88	1324.43	-255.185	1505.79	1194.6	-112.087	1471.04	1182.48	-192.998	1473.49	1142.61	-183.985	1364.19	1009.59	-192.579	1053.85	1246.57	-171.883	1269.96	1272	-161.382	1037.67	1063.06	-312.212	1239.49	1164.4	-3.61969	1284.89	1125.7	101.838	1081.58	1111.72	129.517	965.756	1156.64	137.92	820.708	1318.62	52.9455	741.907	1254.48	175.34	679.891	1295.26	118.073	681.275	1206.04	-342.774
1355.05	-103.746	1507.26	1331.17	-253.281	1506.49	1200.51	-111.328	1470.8	1188.73	-192.59	1473.99	1150.12	-181.825	1363.68	1020.93	-186.468	1050.53	1252.77	-173.609	1270.92	1283.16	-168.151	1039.91	1068.11	-308.66	1237.41	1174.19	-3.22911	1282.3	1129.77	102.513	1081.03	1113.97	130.52	964.996	1156.66	137.601	818.892	1321.41	56.7257	741.865	1252.53	174.567	676.12	1295.67	119.165	679.065	1206.56	-343.411
1360.95	-101.714	1506.74	1337.84	-251.665	1507.06	1205.93	-110.957	1470.73	1195.53	-192.094	1474.51	1155.58	-179.726	1363.24	1032.73	-180.022	1047	1259.37	-175.24	1271.68	1294.74	-174.934	1042.44	1070.73	-305.043	1235.83	1183.95	-2.83281	1279.78	1133.89	102.714	1080.47	1116.58	131.097	964.354	1157.31	136.893	817.081	1324.77	61.6084	741.45	1249.85	173.501	671.729	1295.46	120.704	676	1206.54	-343.649
1366.62	-100.253	1506.18	1344.33	-250.312	1507.25	1211.51	-110.626	1470.76	1202.5	-191.648	1474.77	1161.18	-177.345	1362.26	1045.09	-173.266	1043.4	1266.37	-176.476	1271.79	1306.52	-181.377	1044.86	1073.06	-300.613	1234.27	1193.84	-2.26915	1277.38	1138.85	102.618	1079.93	1120.15	131.158	963.831	1158.22	135.992	815.399	1328.77	67.8566	740.387	1246.27	171.788	666.823	1295.09	122.507	672.367	1205.99	-343.17
1372.19	-99.2954	1505.72	1350.67	-249.397	1507.15	1217.09	-110.178	1470.84	1208.9	-191.228	1474.91	1167.61	-174.615	1360.61	1058.24	-166.161	1039.65	1274.07	-177.4	1271.3	1318.26	-187.375	1047.11	1075	-295.212	1232.61	1204.39	-1.34534	1275.44	1144.79	101.976	1079.51	1125.36	130.933	963.689	1159.82	134.948	813.909	1332.76	74.6508	738.308	1242.08	169.055	661.593	1294.25	123.987	668.013	1205.25	-341.836
1378.72	-98.6759	1505.5	1356.93	-248.748	1506.72	1225.01	-109.983	1470.47	1214.8	-190.756	1474.67	1173.88	-171.615	1358.73	1072.25	-159.038	1035.88	1282.99	-178.374	1270.62	1329.79	-192.541	1049.54	1077.44	-288.475	1230.27	1215.93	0.0906818	1273.86	1152.93	100.865	1079.04	1133.28	130.434	963.66	1163.57	133.896	812.575	1336.89	81.4085	734.961	1238.18	165.231	656.385	1294.57	125.289	663.503	1204.86	-339.869
1384.73	-98.2358	1505.66	1363.11	-248.453	1506.3	1231.18	-109.63	1469.99	1221.47	-190.24	1473.88	1181.5	-168.173	1356.39	1086.93	-151.882	1031.94	1290.89	-179.152	1269.76	1340.43	-196.804	1051.82	1080.89	-280.515	1227.28	1228.46	1.5294	1272.77	1163.03	99.5592	1078.39	1142.3	129.688	963.825	1168.8	132.742	812.004	1341.93	87.2663	730.438	1234.66	160.22	651.799	1293.81	126.202	658.067	1204.25	-337.41
1390.37	-98.4551	1505.44	1369.45	-248.454	1505.87	1235.61	-109.445	1469.28	1226.63	-190.322	1472.84	1189.39	-164.723	1353.73	1101.87	-144.75	1027.92	1299.73	-179.778	1268.9	1351.1	-199.855	1052.94	1085.38	-271.742	1223.12	1242.09	2.7745	1271.68	1175.52	98.6191	1077.23	1153.29	128.817	963.55	1175.88	131.363	810.994	1348.61	91.6022	724.833	1233.92	154.968	647.795	1294.97	126.481	652.513	1204.34	-334.608
1397.18	-98.7647	1505.56	1375.73	-248.78	1505.34	1243.37	-109.414	1467.41	1233.64	-190.334	1470.73	1198.46	-161.373	1350.71	1117.03	-137.871	1024	1308.88	-180.155	1267.45	1362.24	-201.839	1053.31	1092.65	-262.508	1217.93	1256.53	3.95852	1270.45	1190.69	99.3994	1076.32	1167.78	129.308	963.166	1185.46	130.184	809.813	1356.98	94.1936	718.205	1236.5	150.522	644.874	1298.77	126.472	647.238	1205.59	-331.224
1404.99	-99.5277	1505.85	1382.06	-249.555	1504.69	1252.35	-109.781	1464.77	1239.84	-190.668	1468.03	1207.37	-158.334	1347.25	1132.05	-131.139	1020.34	1319.59	-180.676	1265.68	1373.5	-202.563	1053.23	1100.86	-253.868	1212.42	1271.56	5.16477	1268.86	1208.04	102.501	1075.01	1183.4	129.552	961.659	1196.94	129.627	808.115	1367.69	94.1742	710.824	1242.77	148.303	642.698	1306.11	126.163	642.352	1208.26	-327.778
1411.45	-100.532	1506.12	1388.68	-250.51	1504.02	1259.32	-109.949	1462.08	1248.53	-190.672	1464.46	1218.31	-155.303	1343.74	1147.44	-124.438	1016.78	1329.6	-180.727	1263.32	1384.84	-202.345	1052.02	1110.42	-245.659	1206.63	1286.83	6.63246	1267.15	1226.96	107.211	1073.01	1200.23	130.241	959.584	1211.29	129.8	805.997	1378.88	91.3826	702.416	1251.96	148.629	641.498	1314.88	125.312	636.904	1213.06	-324.365
1419.82	-101.912	1506.88	1395.61	-251.684	1503.43	1268.9	-110.254	1459.27	1256.56	-190.837	1460.94	1227.86	-152.67	1341.06	1162.21	-118.22	1013.91	1341.18	-180.513	1261.13	1398.04	-201.837	1050.17	1121.39	-238.371	1201.55	1302.38	8.49378	1264.97	1248.61	112.126	1070.19	1219.51	131.574	956.481	1228.24	131.72	802.772	1391.38	85.8953	693.064	1265.57	152.523	640.136	1327	124.01	631.002	1220.26	-321.393
1428.28	-103.079	1508.03	1403.09	-252.833	1502.78	1276.7	-109.96	1457.28	1265.59	-190.799	1457.72	1240.96	-149.656	1338.02	1176	-112.951	1011.55	1352.36	-179.652	1259.19	1410.51	-200.752	1047.82	1133.21	-232.142	1197.47	1317.88	10.4752	1262.97	1271.66	115.704	1066.16	1240.08	133.784	952.682	1247.2	134.845	799.423	1404.03	78.4635	682.85	1282.99	158.265	638.276	1341.15	122.42	624.718	1229.66	-318.687
1437.1	-104.483	1508.98	1411.07	-253.823	1502	1286.44	-109.597	1455.61	1274.99	-190.315	1455	1253.31	-146.963	1335.88	1188.99	-109.096	1009.62	1364.15	-178.288	1257.51	1423.41	-199.098	1045.05	1145.52	-227.089	1194.35	1333.32	12.4862	1260.95	1295.02	118.212	1061.64	1263.18	136.59	948.291	1268.3	139.331	795.646	1415.78	69.3171	671.815	1304.55	165.092	635.281	1356.96	119.839	617.805	1240.87	-316.447
1446.89	-105.602	1509.77	1419.51	-254.528	1501.05	1297.16	-108.794	1454.02	1284.64	-189.411	1452.52	1265.69	-144.406	1334.47	1200.6	-106.682	1008.15	1375.74	-176.776	1255.95	1435.8	-196.75	1041.54	1158.13	-223.36	1192.28	1348.56	14.3509	1259.2	1318.18	119.765	1056.99	1287.86	139.507	943.537	1291.29	144.878	791.698	1426.94	59.8046	661.526	1329.59	171.779	631.325	1374.22	116.913	611.149	1253.63	-314.71
1457.02	-106.408	1510.2	1428.48	-254.736	1499.91	1308.43	-107.338	1452.49	1295.06	-187.819	1450.09	1277.66	-142.281	1333.25	1210.6	-105.501	1006.83	1387.42	-175.116	1254.46	1447.85	-193.769	1037.6	1170.48	-221.101	1191.03	1363.23	16.0923	1257.74	1340.48	120.606	1052.48	1313.26	142.202	938.695	1315.71	150.495	787.7	1436.62	51.0048	652.953	1358.23	177.794	626.597	1393.38	114.14	606.105	1267.42	-313.4
1467.85	-106.503	1510.15	1437.83	-254.393	1498.58	1320.28	-105.228	1451.12	1306.93	-185.592	1447.83	1290.14	-140.221	1332.28	1219.79	-105.14	1005.5	1398.93	-173.341	1253	1459.42	-190.373	1033.5	1184.05	-219.706	1190.1	1376.7	17.4446	1256.52	1362.02	121.122	1048.81	1337.64	144.274	934.423	1341.08	155.809	784.131	1445.34	43.7419	647.68	1390.64	182.622	621.586	1413.1	112.435	602.496	1281.16	-312.177
1478.98	-106.015	1509.58	1447.73	-253.66	1497.38	1331.26	-103.496	1449.88	1316.41	-183.633	1446.48	1301.72	-138.638	1331.38	1229.25	-105.386	1004.28	1410.03	-171.514	1251.63	1470.86	-186.918	1029.62	1193.48	-219.692	1190.43	1390.08	19.0818	1255.53	1381.28	121.205	1046.1	1361.17	145.974	931.919	1366.22	160.138	781.766	1453.89	40.0288	645.619	1425.24	185.844	617.047	1433.47	112.42	600.158	1294.43	-310.9
1490.08	-104.926	1508.58	1458.11	-252.382	1496.3	1342.61	-101.418	1448.83	1326.82	-181.51	1445.5	1312.36	-137.232	1330.51	1238.05	-105.994	1003.61	1420.82	-169.645	1250.54	1481.97	-183.646	1026.16	1204.37	-219.432	1190.59	1402.25	20.4178	1254.74	1398.81	121.582	1044.44	1382.42	146.916	930.44	1389.81	163.406	780.959	1464.41	40.231	646.224	1459.64	187.892	613.791	1454.63	114.379	598.75	1306.87	-309.338
1501.12	-103.419	1507.56	1468.83	-250.92	1495.59	1353.63	-99.5264	1448.18	1337.47	-179.579	1445	1322.44	-135.807	1329.8	1246.93	-106.637	1003.54	1431.47	-167.867	1249.72	1493.38	-180.76	1023.58	1214.86	-218.968	1190.57	1413.37	21.8146	1254.28	1414.97	122.262	1043.58	1402.11	148.049	929.724	1411.89	165.881	781.231	1479.35	43.1279	647.687	1491.12	189.874	612.632	1476.79	117.512	598.192	1318.41	-307.632
1511.83	-101.702	1506.61	1479.68	-249.233	1495.1	1364.29	-97.7393	1447.85	1347.91	-177.791	1444.95	1332.75	-134.194	1329.1	1255.81	-106.915	1003.68	1441.79	-166.102	1249.19	1504.19	-178.403	1022.16	1225.02	-218.048	1190.52	1423.39	23.1682	1254.05	1429.76	123.239	1043.29	1419.64	149.401	929.436	1432.09	167.784	781.6	1499.89	46.0631	648.488	1516.14	192.632	614.392	1500.24	120.42	598.812	1328.68	-305.952
1522.26	-99.8845	1505.9	1490.19	-247.457	1494.77	1374.39	-96.2267	1447.76	1358.46	-176.27	1444.93	1342.86	-133.099	1328.74	1264.98	-106.511	1004.01	1451.91	-164.452	1248.75	1514.42	-176.475	1021.52	1234.66	-216.648	1190.54	1432.54	24.5397	1254.09	1443.56	124.656	1043.49	1435.2	150.945	929.441	1450.5	169.175	781.791	1524.35	47.9681	648.383	1534.83	196.088	618.721	1524.31	123.217	600.329	1338.43	-304.504
1531.99	-98.0565	1505.35	1500.48	-245.791	1494.65	1384	-94.9771	1447.61	1368.35	-175.144	1445.05	1352.33	-132.405	1328.63	1274.12	-105.239	1004.22	1461.65	-162.895	1248.47	1524.36	-174.886	1021.42	1244.44	-214.977	1190.59	1441.24	25.8045	1254.27	1456.15	126.395	1044.05	1449.2	152.776	929.855	1467.25	170.237	782.01	1550.6	49.394	648.425	1550.08	198.992	624.217	1548.46	126.012	602.821	1347.69	-303.311
1541.39	-96.3449	1505.14	1510.52	-244.39	1494.61	1393.23	-94.1333	1447.45	1377.91	-174.394	1445.15	1361.9	-131.77	1328.73	1283.75	-103.336	1004.24	1471.17	-161.545	1248.13	1533.37	-173.449	1021.52	1253.15	-213.559	1190.75	1449.35	26.9674	1254.59	1467.31	128.267	1044.88	1461.76	154.546	930.392	1482.48	170.875	782.298	1577.43	51.2693	649.61	1563.77	200.724	629.661	1572.14	128.995	606.655	1357.28	-302.269
1549.76	-95.0662	1505.06	1520.14	-243.185	1494.89	1402.07	-93.6313	1447.32	1387.15	-174.003	1445.08	1370.96	-131.349	1328.87	1292.68	-101.4	1004.4	1480.13	-160.245	1247.98	1541.71	-172.114	1021.64	1262.39	-212.186	1190.78	1457.37	28.1992	1254.99	1476.9	130.098	1045.63	1472.93	156.15	930.799	1497.04	171.314	782.767	1603.55	53.4834	652.437	1577.39	201.595	634.358	1594.48	132.071	611.502	1366.52	-301.375
1558.04	-93.9034	1505.42	1529.34	-242.17	1495.27	1410.46	-93.3857	1447.33	1395.91	-173.873	1445.21	1379.74	-131.096	1329.23	1301.05	-99.4619	1004.78	1488.74	-158.999	1247.94	1549.48	-170.651	1021.78	1270.37	-211.017	1190.82	1465	29.2729	1255.52	1485.32	131.713	1046.28	1483.32	157.488	931.123	1511.06	171.607	783.501	1627.89	56.3753	657.452	1591.9	202.203	638.324	1615.19	134.862	617.14	1375.22	-300.555
1566.49	-92.9371	1506.1	1538.12	-241.457	1495.81	1418.51	-93.2637	1447.68	1404.71	-173.812	1445.33	1388.02	-130.742	1329.82	1309.23	-97.4952	1005.37	1496.97	-157.719	1248.08	1557.26	-169.18	1022.1	1278.42	-209.899	1190.9	1472.62	30.3223	1256.17	1492.83	133.22	1046.68	1492.82	158.777	931.49	1524.62	171.885	784.56	1649.93	59.3151	664.677	1607.38	202.856	641.686	1634.35	136.998	622.95	1382.86	-299.832
1574.24	-92.3677	1506.82	1546.53	-241.029	1496.15	1426.42	-93.4007	1448.43	1412.89	-174.007	1446.09	1396.51	-129.629	1330.47	1316.59	-96.2043	1006.55	1504.64	-156.57	1248.5	1564.45	-167.748	1022.33	1285.9	-208.945	1191.66	1479.9	31.2305	1256.9	1499.71	134.665	1047.01	1502.01	160.187	931.853	1538.03	172.621	786.109	1669.84	61.8417	673.483	1623.34	203.345	644.308	1652.56	138.729	629.125	1390.37	-299.023
1581.44	-92.2589	1507.5	1554.27	-240.763	1496.37	1433.51	-93.2283	1449.17	1419.61	-173.873	1446.54	1403.46	-129.356	1330.97	1323.32	-94.4844	1007.32	1511.85	-155.658	1249.18	1570.99	-166.244	1022.66	1291.8	-208.119	1192.23	1486.64	32.1284	1257.5	1506.48	135.896	1047.59	1511.41	161.599	932.834	1550.12	173.164	787.404	1687.15	64.3247	681.869	1639.32	203.544	646.028	1669.8	140.154	635.288	1397.62	-298.353
1588.86	-92.216	1508.4	1561.68	-240.693	1496.73	1440.62	-93.1205	1450.22	1426.99	-173.909	1447.34	1409.73	-128.671	1332.16	1330.05	-93.4225	1008.59	1518.36	-154.626	1249.9	1577.68	-165.029	1023.31	1298.12	-207.29	1193.52	1493.49	32.9607	1258.41	1513.37	137.029	1048.54	1519.84	162.784	933.71	1562.3	173.743	789.064	1703.41	66.3491	690.465	1655.34	203.377	647.245	1686.4	141.315	641.35	1404.41	-297.457
1595.91	-92.2518	1509.37	1568.66	-240.71	1497.03	1447.41	-93.0736	1451.5	1433.73	-173.852	1448.25	1416.64	-127.964	1333.2	1336.52	-92.6105	1009.8	1525.1	-153.782	1250.86	1583.91	-164.05	1024.04	1304.34	-206.387	1194.93	1499.65	33.7178	1259.4	1519.9	138.039	1049.5	1528.12	163.925	934.82	1573.8	173.87	790.863	1719.06	68.4657	699.035	1671.01	202.711	648.647	1702.15	142.234	647.492	1410.73	-296.581
1602.72	-92.315	1510.46	1575.42	-240.876	1497.54	1454.03	-92.9615	1452.91	1440.96	-173.797	1449.24	1422.91	-127.166	1334.24	1343.4	-91.9311	1010.92	1531.01	-152.999	1251.85	1589.53	-163.292	1024.89	1311.08	-205.491	1196.29	1505.63	34.3674	1260.65	1526.36	138.753	1050.8	1536.07	164.769	936.133	1585.2	173.685	792.989	1734.19	70.5563	707.955	1685.69	201.683	650.863	1717.35	142.931	653.843	1416.88	-295.718
1608.85	-92.3162	1511.34	1581.43	-240.862	1498.1	1460.22	-92.7585	1454.17	1446.81	-173.475	1450.36	1429.05	-126.376	1335.23	1348.84	-91.3198	1012.16	1536.81	-152.334	1252.74	1595.49	-162.9	1025.93	1316.66	-204.565	1197.54	1511.23	34.9591	1261.85	1532.95	139.391	1052.25	1543.84	165.494	937.607	1595.61	173.096	795.074	1748.87	72.5782	716.928	1699.05	200.449	653.99	1731.89	143.274	660.237	1422.35	-294.893
1614.41	-92.2784	1512.23	1587.04	-240.729	1498.75	1465.83	-92.4193	1455.34	1452.82	-173.191	1451.23	1434.53	-125.862	1336.21	1354.29	-90.5962	1013.11	1542.56	-151.844	1253.82	1600.99	-162.633	1026.85	1322.23	-203.543	1198.81	1516.53	35.4145	1263.15	1539.71	139.824	1053.95	1551.15	166.032	939.202	1605.63	172.455	797.447	1762.86	74.2964	725.512	1711.25	199.152	658.022	1745.78	143.261	666.48	1427.57	-294.094
1620.06	-92.0839	1513.33	1592.29	-240.53	1499.63	1471.32	-92.067	1456.49	1457.93	-172.773	1452.29	1438.84	-125.428	1337.4	1359.56	-89.9229	1014.01	1547.65	-151.221	1254.57	1606.1	-162.376	1027.74	1327.59	-202.538	1199.91	1521.79	35.8406	1264.36	1546.31	140.277	1055.62	1558.07	166.455	940.726	1615.51	171.811	799.932	1776.14	75.3277	733.408	1722.83	197.882	662.692	1758.97	142.925	672.496	1432.29	-293.338
1625.06	-91.8487	1514.29	1597.21	-240.263	1500.6	1476.26	-91.6812	1457.47	1463.02	-172.403	1453.27	1444.57	-124.788	1338.12	1364.64	-89.2321	1014.97	1552.67	-150.842	1255.53	1611.31	-162.147	1028.75	1332.62	-201.519	1200.95	1526.68	36.1735	1265.45	1552.88	140.745	1057.15	1565.03	166.985	942.178	1625.14	171.355	802.425	1788.19	75.5621	740.342	1734.19	196.667	667.685	1771.5	142.338	678.18	1436.78	-292.586
1629.47	-91.62	1515.19	1601.75	-239.93	1501.65	1480.94	-91.2767	1458.38	1467.56	-171.953	1454.23	1449.83	-124.182	1338.75	1369.52	-88.5671	1015.83	1557.62	-150.501	1256.37	1615.76	-161.71	1029.45	1337.26	-200.53	1202.03	1532.07	36.3801	1266.58	1559.19	141.319	1058.51	1571.68	167.495	943.556	1634.36	170.934	804.799	1799.17	74.9072	746.365	1745.61	195.686	672.791	1783.5	141.446	683.625	1441.48	-291.95
1633.74	-91.2227	1516.13	1605.92	-239.618	1502.66	1485.39	-90.849	1459.1	1471.93	-171.506	1455.02	1454.66	-123.712	1339.54	1373.62	-87.9068	1016.93	1562.49	-150.203	1257.19	1619.87	-161.178	1030.01	1342.08	-199.606	1202.84	1537.19	36.6621	1267.51	1565.58	142.006	1059.78	1578.15	167.98	944.841	1643.64	170.711	807.229	1809	73.5627	751.687	1757.07	194.84	677.841	1794.78	140.273	688.796	1445.59	-291.328
1637.87	-90.9503	1517.02	1609.88	-239.261	1503.63	1489.59	-90.3753	1459.75	1476.08	-171.024	1455.68	1458.56	-123.365	1340.58	1377.72	-87.2493	1017.87	1566.81	-149.852	1257.94	1623.98	-160.609	1030.45	1346.03	-198.883	1203.76	1541.7	36.9197	1268.35	1571.51	142.564	1061.01	1584.77	168.461	946.014	1652.13	170.417	809.5	1817.83	71.9369	756.524	1768.03	194.063	682.574	1805.38	138.993	693.555	1449.63	-290.712
1641.92	-90.6398	1517.87	1613.6	-238.995	1504.5	1493.72	-89.8987	1460.28	1480.04	-170.48	1456.23	1463.26	-122.649	1341.02	1381.68	-86.6397	1018.8	1570.8	-149.47	1258.4	1627.38	-160.035	1030.73	1349.42	-198.282	1204.62	1546.38	37.0907	1269.13	1577.37	142.964	1062.08	1591.23	168.779	947.114	1660.31	170.164	811.612	1825.91	70.1566	760.86	1778.39	193.306	686.77	1815.24	137.671	697.891	1453.56	-290.163
1645.64	-90.4844	1518.52	1617.18	-238.717	1505.25	1497.61	-89.366	1460.73	1483.89	-169.925	1456.67	1467.19	-122.223	1341.67	1385.18	-86.1345	1019.58	1574.62	-149.158	1258.96	1630.79	-159.597	1030.96	1353.52	-197.687	1205.19	1550.58	37.3385	1269.89	1582.74	143.053	1062.98	1597.5	169.002	948.172	1668.16	169.893	813.403	1833.09	68.6079	764.485	1787.95	192.474	690.3	1824.11	136.338	701.573	1457.21	-289.711
1649.33	-90.1875	1519.07	1620.53	-238.461	1505.85	1501.19	-89.0362	1461.17	1487.12	-169.611	1457.2	1470.39	-121.82	1342.4	1388.63	-85.5972	1020.31	1578.11	-148.83	1259.43	1634.13	-159.323	1031.16	1356.52	-197.289	1205.93	1554.25	37.4688	1270.4	1588.01	143.05	1063.88	1603.58	169.107	949.087	1675.3	169.584	814.889	1839.96	67.1306	767.585	1796.68	191.535	693.087	1832.45	135.037	704.764	1460.4	-289.258
1652.67	-90.0208	1519.39	1623.82	-238.212	1506.32	1504.62	-88.699	1461.6	1490.88	-169.188	1457.64	1474.12	-121.392	1342.67	1391.89	-85.175	1021	1581.26	-148.496	1259.85	1637.01	-159.166	1031.54	1360.2	-196.819	1206.33	1557.83	37.6384	1270.77	1592.92	142.91	1064.47	1609.71	169.126	949.882	1681.97	169.256	816.132	1846.27	65.8776	770.199	1804.59	190.521	695.16	1839.84	133.712	707.28	1463.53	-288.834
1655.97	-89.8285	1519.69	1627.05	-237.983	1506.71	1507.88	-88.4296	1462.02	1493.6	-168.936	1458.14	1477.46	-120.943	1342.99	1394.99	-84.7133	1021.46	1584.17	-148.228	1260.17	1639.98	-159.133	1031.79	1362.66	-196.516	1206.86	1560.91	37.8134	1271	1597.73	142.703	1064.95	1615.05	169.041	950.41	1688.13	168.813	817.028	1852.11	64.7918	772.38	1811.79	189.367	696.628	1846.97	132.375	709.431	1466.42	-288.53
1659.04	-89.5947	1519.91	1630.04	-237.788	1506.96	1510.74	-88.1978	1462.38	1496.61	-168.705	1458.59	1479.71	-120.811	1343.5	1397.95	-84.3001	1021.9	1587.11	-148.079	1260.57	1642.4	-159.129	1032.07	1365.68	-196.176	1207.24	1563.94	37.962	1271.19	1602.14	142.581	1065.21	1620.37	168.775	950.889	1693.93	168.481	817.623	1857.57	63.7755	774.082	1818.49	188.307	697.646	1853.12	131.168	710.959	1468.91	-288.265
1661.92	-89.3291	1520.05	1632.95	-237.599	1507.13	1513.56	-88.0798	1462.75	1499.52	-168.589	1458.97	1482.19	-120.656	1343.87	1400.58	-83.9547	1022.3	1589.84	-147.97	1260.92	1644.89	-159.25	1032.37	1367.87	-195.967	1207.64	1566.45	38.1634	1271.15	1606.28	142.351	1065.27	1625.2	168.455	951.041	1699.2	168.052	818.031	1862.71	62.7043	775.392	1824.7	187.24	698.388	1859.01	130.036	712.208	1471.26	-288.063
1664.76	-89.0948	1520.28	1635.65	-237.474	1507.26	1516.11	-87.9961	1463.02	1501.95	-168.547	1459.25	1484.93	-120.425	1344.21	1403.13	-83.6631	1022.49	1591.82	-147.767	1261.08	1647.4	-159.454	1032.72	1370.53	-195.65	1207.75	1569.06	38.3188	1271.11	1610.18	142.049	1065.21	1629.78	168.079	951.031	1704.2	167.593	818.347	1867.43	61.6369	776.268	1830.46	186.333	699.034	1864.38	128.987	713.094	1473.31	-287.824
1667.22	-88.9846	1520.26	1638.19	-237.298	1507.34	1518.9	-87.6622	1463.01	1504.4	-168.452	1459.48	1487.27	-120.073	1344.23	1405.75	-83.412	1022.56	1594.26	-147.76	1261.35	1649.56	-159.669	1032.97	1372.64	-195.331	1208.09	1571.59	38.3851	1270.94	1613.87	141.785	1065.18	1634.08	167.571	950.914	1708.97	167.09	818.535	1871.8	60.5229	776.728	1835.91	185.564	699.66	1869.06	128.085	713.612	1475.32	-287.645
1669.36	-88.8969	1520.13	1640.56	-237.214	1507.44	1520.9	-87.8735	1463.33	1506.98	-168.392	1459.51	1489.14	-119.975	1344.42	1408.01	-83.2526	1022.69	1596.32	-147.702	1261.4	1651.74	-159.89	1033.13	1374.38	-195.125	1208	1573.95	38.4399	1270.71	1617.15	141.447	1064.82	1637.98	167.018	950.664	1713.21	166.569	818.538	1875.93	59.3512	776.791	1840.79	184.982	700.282	1873.73	127.222	713.947	1477.24	-287.411
1671.73	-88.7351	1520.26	1642.77	-237.165	1507.48	1523.02	-87.9198	1463.4	1509.02	-168.471	1459.67	1491.25	-119.787	1344.39	1409.84	-83.2274	1022.83	1598.42	-147.72	1261.41	1653.48	-160.007	1033.11	1376.51	-194.893	1207.97	1576.46	38.443	1270.57	1620.18	141.061	1064.32	1641.72	166.387	950.393	1717.3	166.01	818.464	1879.66	58.1635	776.527	1845.13	184.499	700.931	1877.71	126.48	713.974	1479.21	-287.353
1673.4	-88.829	1520.02	1644.84	-237.172	1507.47	1524.98	-87.9648	1463.37	1511.27	-168.478	1459.72	1493.66	-119.752	1344.32	1411.93	-83.1083	1022.84	1600.57	-147.798	1261.42	1655.23	-160.026	1033.02	1378.51	-194.759	1207.82	1578.49	38.4074	1270.38	1622.94	140.53	1063.89	1645.27	165.695	950.005	1720.95	165.368	818.382	1883.1	57.0198	775.966	1849.03	184.165	701.415	1881.58	125.856	713.923	1480.81	-287.299
1675.28	-88.7708	1519.86	1646.8	-237.133	1507.42	1526.8	-88.0453	1463.22	1512.93	-168.595	1459.71	1495.88	-119.885	1344.13	1413.83	-83.0183	1022.76	1602.26	-147.802	1261.26	1657.4	-160.041	1032.93	1380.27	-194.788	1207.8	1580.55	38.2466	1270.13	1625.59	139.962	1063.42	1648.24	164.913	949.687	1724.6	164.737	818.226	1886.34	55.9144	775.131	1852.64	183.843	701.809	1884.95	125.189	713.614	1482.59	-287.315
1677.11	-88.7636	1519.71	1648.66	-237.161	1507.34	1528.54	-88.1444	1462.99	1514.85	-168.703	1459.44	1497.07	-120.1	1344.19	1415.39	-82.9686	1022.68	1603.99	-147.831	1260.9	1659.22	-160.001	1032.62	1382.04	-194.872	1207.59	1582.3	38.1785	1269.83	1628.04	139.301	1063.03	1651.49	164.082	949.385	1727.63	164.092	817.996	1889.17	54.8053	774.111	1855.77	183.564	701.962	1887.94	124.69	713.081	1484.49	-287.423
1679.05	-88.611	1519.62	1650.46	-237.146	1507.2	1530.39	-88.2158	1462.65	1516.95	-168.769	1459.14	1498.99	-120.187	1343.88	1416.77	-83.072	1022.51	1605.68	-147.949	1260.69	1660.6	-159.872	1032.08	1383.84	-194.951	1207.34	1584.18	38.0927	1269.56	1630.26	138.559	1062.48	1654.35	163.295	949.093	1730.26	163.527	817.697	1891.69	53.8757	772.888	1858.62	183.261	701.913	1890.37	124.247	712.404	1486.39	-287.558
1680.96	-88.5745	1519.46	1652.12	-237.167	1506.94	1532.15	-88.3033	1462.26	1518.53	-168.916	1458.8	1501.1	-120.247	1343.51	1418.37	-83.2182	1022.29	1607.43	-148.099	1260.34	1662.11	-159.884	1031.58	1385.59	-195.094	1207.03	1585.85	38.0032	1269.2	1632.45	137.869	1062.03	1656.97	162.511	948.757	1733.09	162.928	817.373	1893.87	52.9095	771.605	1861.1	183.002	701.721	1892.9	123.801	711.718	1488.17	-287.705
[truncated: 1,795 more rows]
[truncated: 73 more columns]
