# Supplementary material for: Locally weighted PCA regression to recover missing markers in human motion data
Source: PLoS One. 2022 Aug 8;17(8):e0272407. doi: 10.1371/journal.pone.0272407 (PMC9359544; doi:10.1371/journal.pone.0272407)
Supplement: S1 File — https://github.com/dangkh/LWPCA. (ZIP) [file pone.0272407.s001.zip › LWPCA-main/data3D/CMU1.txt]

116.397979736328	1075.61743164062	991.907958984375	-95.7642974853516	1073.7099609375	994.665222167969	68.05322265625	1277.8486328125	1020.01641845703	-41.6578826904297	1280.59252929688	1026.55578613281	197.532379150391	1173.86413574219	731.148559570312	186.928421020508	1215.03552246094	520.106323242188	209.16535949707	1280.68310546875	327.776062011719	194.882476806641	1324.07690429688	69.7530517578125	126.483459472656	1383.23901367188	19.6320457458496	253.436996459961	1191.61218261719	29.9692001342773	200.418441772461	1172.64953613281	43.1320457458496	-179.732009887695	1147.66259765625	821.951782226562	-214.238677978516	1088.92004394531	484.589111328125	-237.514678955078	1104.26623535156	396.655639648438	-263.368133544922	1090.80090332031	89.6840515136719	-197.46549987793	1140.25720214844	30.556568145752	-319.132751464844	959.468505859375
117.790985107422	1078.31384277344	991.645446777344	-95.027099609375	1078.25903320312	995.701171875	69.9940948486328	1280.20849609375	1022.8359375	-38.3103790283203	1284.67041015625	1027.4208984375	199.339721679688	1176.14868164062	731.32666015625	188.670425415039	1218.29650878906	520.211669921875	210.223770141602	1282.146484375	327.355377197266	195.657440185547	1324.45776367188	69.3220596313477	127.039710998535	1384.06591796875	19.3989658355713	253.414733886719	1191.86633300781	30.1477336883545	200.300262451172	1172.49291992188	43.0398139953613	-177.539154052734	1148.26647949219	820.407104492188	-213.354141235352	1093.78515625	485.450012207031	-236.782775878906	1107.958984375	397.444580078125	-262.368133544922	1089.57849121094	87.9149780273438	-196.211181640625	1138.88610839844	30.1448822021484	-318.147094726562	958.987548828125
118.935897827148	1080.52490234375	991.372253417969	-93.5813293457031	1081.70581054688	996.553283691406	71.9349594116211	1282.568359375	1025.65539550781	-35.0974769592285	1288.06396484375	1028.17272949219	201.12092590332	1178.31274414062	731.470031738281	189.683258056641	1220.19287109375	520.369567871094	211.070922851562	1284.14294433594	327.34521484375	196.060531616211	1324.62072753906	69.1793212890625	127.282554626465	1384.29541015625	19.1523914337158	253.436477661133	1191.94763183594	30.2289199829102	200.392669677734	1172.85278320312	43.1466636657715	-176.348114013672	1155.88610839844	821.889282226562	-212.366271972656	1098.93103027344	486.146697998047	-236.077133178711	1112.17883300781	398.339691162109	-261.368133544922	1088.35595703125	86.1459045410156	-195.41764831543	1138.79321289062	30.3836975097656	-316.854187011719	958.835998535156
119.879287719727	1082.22778320312	991.438232421875	-92.7158737182617	1084.77697753906	997.140625	73.8423690795898	1284.70812988281	1028.26196289062	-32.0963439941406	1290.91870117188	1028.87268066406	202.219390869141	1179.24597167969	731.232482910156	190.162475585938	1222.32995605469	520.390686035156	211.282638549805	1286.48461914062	327.481536865234	195.926498413086	1324.92028808594	69.1519393920898	127.205604553223	1384.20776367188	18.9170818328857	253.387847900391	1191.88903808594	30.1544971466064	200.266494750977	1172.69299316406	43.0488548278809	-175.296875	1162.4775390625	823.177307128906	-211.565582275391	1103.78161621094	486.7529296875	-235.504455566406	1116.77355957031	398.923675537109	-261.057525634766	1087.63000488281	84.0395202636719	-196.565689086914	1140.52807617188	30.9033164978027	-316.127258300781	959.509887695312
120.916236877441	1084.20153808594	991.440551757812	-91.8536758422852	1088.07495117188	997.814880371094	76.0796737670898	1286.94860839844	1030.15734863281	-29.0842132568359	1294.10534667969	1029.62463378906	203.399536132812	1180.53686523438	731.106689453125	190.862426757812	1224.44958496094	520.408203125	211.773147583008	1288.46765136719	327.525299072266	196.021102905273	1325.21728515625	69.0415573120117	127.287750244141	1384.32495117188	18.6981563568115	253.374374389648	1191.91186523438	30.1690654754639	200.206100463867	1172.71374511719	43.0272941589355	-174.048080444336	1168.04357910156	823.95849609375	-210.795333862305	1108.55187988281	487.405181884766	-234.934814453125	1121.00915527344	399.614349365234	-260.669830322266	1087.2080078125	82.3738021850586	-197.152359008789	1141.80041503906	31.16623878479	-315.217834472656	960.211242675781
121.865310668945	1086.06298828125	991.509460449219	-91.0589904785156	1091.2744140625	998.424560546875	78.4558410644531	1289.16711425781	1031.5146484375	-26.2193698883057	1297.17004394531	1030.36267089844	204.353988647461	1181.64831542969	730.941772460938	191.399887084961	1226.34802246094	520.385864257812	212.212860107422	1290.31335449219	327.630279541016	196.04850769043	1325.46398925781	68.9447860717773	127.319046020508	1384.39086914062	18.5220718383789	253.365158081055	1191.91589355469	30.170503616333	200.151931762695	1172.74194335938	43.0042686462402	-172.882431030273	1173.552734375	824.817199707031	-210.12060546875	1113.10925292969	488.039978027344	-234.444946289062	1125.18286132812	400.321472167969	-260.54736328125	1087.56701660156	81.1499252319336	-198.106063842773	1143.81860351562	31.4661045074463	-314.316772460938	961.445617675781
122.744941711426	1087.87976074219	991.609191894531	-90.304443359375	1094.50341796875	999.007873535156	80.8823013305664	1291.33337402344	1032.41979980469	-23.5396690368652	1300.15063476562	1031.07336425781	205.101791381836	1182.65209960938	730.784973144531	191.868637084961	1228.05249023438	520.335693359375	212.656677246094	1291.91284179688	327.750946044922	196.078277587891	1325.63049316406	68.8319091796875	127.341506958008	1384.47021484375	18.4070262908936	253.354949951172	1191.91577148438	30.1724643707275	200.100173950195	1172.75659179688	42.966121673584	-171.747207641602	1178.54931640625	825.596984863281	-209.551452636719	1117.390625	488.692962646484	-234.051605224609	1129.19165039062	401.071136474609	-260.661346435547	1088.95544433594	80.5132446289062	-199.247314453125	1146.56237792969	31.7510623931885	-313.407928466797	963.333984375
123.568115234375	1089.70874023438	991.715637207031	-89.5058212280273	1097.80163574219	999.598693847656	83.2965850830078	1293.4541015625	1032.93859863281	-21.0722560882568	1303.0693359375	1031.74291992188	205.695373535156	1183.61962890625	730.674194335938	192.332611083984	1229.52734375	520.283813476562	213.153350830078	1293.23425292969	327.863433837891	196.147232055664	1325.69799804688	68.7013702392578	127.376419067383	1384.56982421875	18.3526058197021	253.342254638672	1191.91540527344	30.1797046661377	200.057769775391	1172.77551269531	42.9138870239258	-170.652099609375	1183.12707519531	826.356811523438	-209.091033935547	1121.37646484375	489.388153076172	-233.763931274414	1132.99987792969	401.875366210938	-260.919036865234	1091.49011230469	80.4485397338867	-200.394790649414	1150.06164550781	32.0100440979004	-312.462860107422	966.005310058594
124.348220825195	1091.5791015625	991.81103515625	-88.6208267211914	1101.12512207031	1000.20916748047	85.5056762695312	1295.55261230469	1033.38037109375	-18.8417491912842	1305.93408203125	1032.3564453125	206.191314697266	1184.58251953125	730.62353515625	192.830307006836	1230.755859375	520.260559082031	213.717376708984	1294.32299804688	327.963256835938	196.265365600586	1325.68896484375	68.5661392211914	127.423126220703	1384.67309570312	18.3413791656494	253.323852539062	1191.92272949219	30.1888084411621	200.014785766602	1172.80065917969	42.8490867614746	-169.60693359375	1187.44836425781	827.188171386719	-208.742660522461	1125.05676269531	490.138854980469	-233.57878112793	1136.64392089844	402.730773925781	-261.201232910156	1095.12890625	80.7860870361328	-201.405990600586	1154.37268066406	32.2694931030273	-311.505157470703	969.553405761719
125.084007263184	1093.50134277344	991.902648925781	-87.6880493164062	1104.439453125	1000.83117675781	87.5048599243164	1297.68957519531	1033.75073242188	-16.8416175842285	1308.75598144531	1032.89916992188	206.638000488281	1185.54223632812	730.626953125	193.389297485352	1231.806640625	520.287780761719	214.319717407227	1295.22705078125	328.040985107422	196.421051025391	1325.63818359375	68.4353713989258	127.485137939453	1384.76794433594	18.3454570770264	253.293487548828	1191.95153808594	30.2038116455078	199.956848144531	1172.8349609375	42.7750930786133	-168.602661132812	1191.50415039062	828.082275390625	-208.50341796875	1128.45922851562	490.940612792969	-233.482727050781	1140.17565917969	403.616851806641	-261.446685791016	1099.87976074219	81.4268569946289	-202.197128295898	1159.48669433594	32.5313034057617	-310.620483398438	974.049987792969
125.771797180176	1095.47937011719	992.015075683594	-86.7654800415039	1107.70397949219	1001.46099853516	89.2838439941406	1299.91076660156	1034.05639648438	-15.0463485717773	1311.54296875	1033.36743164062	207.069671630859	1186.49475097656	730.665161132812	194.002349853516	1232.74645996094	520.362731933594	214.916381835938	1295.97802734375	328.092559814453	196.584899902344	1325.60400390625	68.3281173706055	127.569053649902	1384.84765625	18.3380031585693	253.250198364258	1192.00708007812	30.2325000762939	199.885482788086	1172.89172363281	42.712718963623	-167.633758544922	1195.29113769531	828.983276367188	-208.379241943359	1131.62365722656	491.777374267578	-233.460647583008	1143.63830566406	404.489624023438	-261.501831054688	1105.40246582031	81.9466018676758	-202.717681884766	1165.39489746094	32.7972869873047	-309.905792236328	979.551818847656
126.436462402344	1097.52734375	992.151428222656	-85.9218902587891	1110.87512207031	1002.07946777344	90.8391342163086	1302.21789550781	1034.30920410156	-13.4340343475342	1314.29736328125	1033.76843261719	207.502365112305	1187.43920898438	730.720092773438	194.618347167969	1233.57690429688	520.453918457031	215.465255737305	1296.61108398438	328.128326416016	196.73225402832	1325.63879394531	68.2638702392578	127.668159484863	1384.91857910156	18.3091926574707	253.195190429688	1192.08422851562	30.2745571136475	199.810836791992	1172.96740722656	42.684700012207	-166.692733764648	1198.79284667969	829.832397460938	-208.384490966797	1134.59350585938	492.625030517578	-233.498550415039	1147.08227539062	405.321166992188	-261.367858886719	1111.67541503906	82.3730621337891	-202.938980102539	1172.08190917969	33.0885925292969	-309.442352294922	986.075317382812
127.07275390625	1099.60144042969	992.301940917969	-85.1930694580078	1113.97302246094	1002.65100097656	92.1841506958008	1304.58801269531	1034.52136230469	-11.9818210601807	1316.99731445312	1034.10913085938	207.952529907227	1188.4169921875	730.794616699219	195.178512573242	1234.28002929688	520.52197265625	215.933532714844	1297.13806152344	328.150268554688	196.844619750977	1325.72790527344	68.2379760742188	127.768920898438	1384.98596191406	18.2714099884033	253.129684448242	1192.17553710938	30.3212280273438	199.739669799805	1173.02978515625	42.6795768737793	-165.770980834961	1202.00378417969	830.588928222656	-208.532608032227	1137.41918945312	493.452331542969	-233.59587097168	1150.56408691406	406.114501953125	-261.09423828125	1118.70446777344	82.7303237915039	-202.848388671875	1179.48120117188	33.4148445129395	-309.271911621094	993.567443847656
127.655303955078	1101.63098144531	992.44287109375	-84.5758285522461	1117.00451660156	1003.17803955078	93.3566589355469	1306.97412109375	1034.71154785156	-10.6860132217407	1319.60620117188	1034.39147949219	208.426849365234	1189.47827148438	730.912780761719	195.652252197266	1234.8642578125	520.558288574219	216.306304931641	1297.55395507812	328.152008056641	196.911239624023	1325.828125	68.2375564575195	127.858558654785	1385.04809570312	18.241548538208	253.053863525391	1192.25378417969	30.3630867004395	199.674179077148	1173.04992675781	42.6759223937988	-164.87663269043	1204.93054199219	831.260375976562	-208.832763671875	1140.10595703125	494.236907958984	-233.771682739258	1154.09558105469	406.870178222656	-260.707366943359	1126.49084472656	83.0574951171875	-202.433563232422	1187.53930664062	33.8037490844727	-309.393707275391	1001.95562744141
128.186935424805	1103.62854003906	992.552978515625	-84.0558471679688	1119.92358398438	1003.67138671875	94.3943862915039	1309.27355957031	1034.87805175781	-9.55516624450684	1322.10729980469	1034.61572265625	208.911193847656	1190.61157226562	731.087219238281	196.046310424805	1235.35375976562	520.566528320312	216.587890625	1297.87121582031	328.125915527344	196.940399169922	1325.90258789062	68.2464904785156	127.932815551758	1385.1025390625	18.2194881439209	252.966400146484	1192.28662109375	30.3901786804199	199.613250732422	1173.02893066406	42.6563262939453	-164.033752441406	1207.56079101562	831.875427246094	-209.283050537109	1142.65563964844	494.981323242188	-234.05354309082	1157.66540527344	407.583679199219	-260.215667724609	1135.00305175781	83.39208984375	-201.714218139648	1196.19665527344	34.284969329834	-309.768188476562	1011.19232177734
128.649459838867	1105.60461425781	992.639221191406	-83.5991897583008	1122.69384765625	1004.12634277344	95.3082656860352	1311.39904785156	1034.98413085938	-8.5809154510498	1324.50341796875	1034.78601074219	209.387069702148	1191.76281738281	731.303344726562	196.397567749023	1235.78039550781	520.543640136719	216.808395385742	1298.10974121094	328.059936523438	196.945388793945	1325.9375	68.2530517578125	127.992126464844	1385.14331054688	18.198112487793	252.867095947266	1192.27209472656	30.3945865631104	199.551742553711	1172.97534179688	42.6044158935547	-163.26025390625	1209.88464355469	832.4462890625	-209.879898071289	1145.08312988281	495.703460693359	-234.465850830078	1161.28649902344	408.256103515625	-259.658630371094	1144.16748046875	83.7665786743164	-200.753143310547	1205.37097167969	34.8681221008301	-310.332000732422	1021.19848632812
129.016357421875	1107.54162597656	992.712341308594	-83.1926193237305	1125.31103515625	1004.55517578125	96.0970153808594	1313.36328125	1035.00939941406	-7.75382137298584	1326.80334472656	1034.90576171875	209.828735351562	1192.85791015625	731.533508300781	196.749923706055	1236.17272949219	520.522888183594	217.01806640625	1298.28991699219	327.956420898438	196.941223144531	1325.95141601562	68.25537109375	128.041107177734	1385.15515136719	18.1658325195312	252.759719848633	1192.2333984375	30.3811931610107	199.49055480957	1172.91174316406	42.5270042419434	-162.564819335938	1211.89440917969	832.994201660156	-210.623565673828	1147.37573242188	496.40576171875	-235.01416015625	1164.95776367188	408.900543212891	-259.059265136719	1153.8427734375	84.207893371582	-199.618194580078	1215.01232910156	35.5978164672852	-311.043182373047	1031.87292480469
129.281158447266	1109.455078125	992.787231445312	-82.8513641357422	1127.77880859375	1004.97119140625	96.7590713500977	1315.25427246094	1034.96130371094	-7.0759105682373	1329.00610351562	1034.96997070312	210.225326538086	1193.8466796875	731.751831054688	197.130126953125	1236.54162597656	520.542053222656	217.250228881836	1298.41125488281	327.834197998047	196.94287109375	1325.95886230469	68.245246887207	128.099243164062	1385.12292480469	18.1087684631348	252.653778076172	1192.20031738281	30.362813949585	199.424850463867	1172.86865234375	42.4346580505371	-161.95849609375	1213.60192871094	833.517333984375	-211.508575439453	1149.52905273438	497.079986572266	-235.692489624023	1168.65734863281	409.543365478516	-258.44189453125	1163.90930175781	84.7536010742188	-198.371246337891	1225.04345703125	36.5341682434082	-311.873901367188	1043.103515625
129.456100463867	1111.33959960938	992.894165039062	-82.6016235351562	1130.1015625	1005.39080810547	97.3012084960938	1317.19470214844	1034.85778808594	-6.54899597167969	1331.12060546875	1034.98034667969	210.593139648438	1194.75354003906	731.956848144531	197.533309936523	1236.88793945312	520.602172851562	217.506652832031	1298.46301269531	327.707672119141	196.954498291016	1325.98059082031	68.2316818237305	128.182891845703	1385.05114746094	18.0361328125	252.563018798828	1192.19299316406	30.350025177002	199.346298217773	1172.85009765625	42.3450088500977	-161.452072143555	1215.04064941406	833.990966796875	-212.521636962891	1151.55822753906	497.727294921875	-236.487335205078	1172.35827636719	410.19482421875	-257.824615478516	1174.24853515625	85.4331130981445	-197.080307006836	1235.34802246094	37.7148361206055	-312.784332275391	1054.74243164062
129.590133666992	1113.17529296875	993.057495117188	-82.460578918457	1132.29443359375	1005.83093261719	97.7106018066406	1319.15966796875	1034.70532226562	-6.18103551864624	1333.16528320312	1034.94396972656	210.944152832031	1195.61071777344	732.170654296875	197.926574707031	1237.20532226562	520.701110839844	217.773406982422	1298.45654296875	327.594207763672	196.978622436523	1326.041015625	68.2339324951172	128.290603637695	1384.95593261719	17.9658393859863	252.496292114258	1192.21313476562	30.3472900390625	199.260131835938	1172.84106445312	42.2848014831543	-161.041580200195	1216.22912597656	834.411804199219	-213.651123046875	1153.47058105469	498.347686767578	-237.369064331055	1176.044921875	410.862396240234	-257.212341308594	1184.73376464844	86.2696228027344	-195.825286865234	1245.87280273438	39.1655616760254	-313.733520507812	1066.638671875
129.705718994141	1114.93481445312	993.290466308594	-82.4038925170898	1134.33093261719	1006.26910400391	97.9869003295898	1321.12939453125	1034.52734375	-5.99059200286865	1335.13635253906	1034.86962890625	211.278244018555	1196.4267578125	732.408142089844	198.269943237305	1237.47924804688	520.828491210938	218.029861450195	1298.41271972656	327.509857177734	197.012405395508	1326.12817382812	68.2463989257812	128.407592773438	1384.85595703125	17.9238891601562	252.458877563477	1192.25	30.3564338684082	199.166549682617	1172.82287597656	42.2529830932617	-160.714614868164	1217.20251464844	834.78564453125	-214.872680664062	1155.271484375	498.929901123047	-238.312469482422	1179.70385742188	411.566711425781	-256.662261962891	1195.30187988281	87.2936325073242	-194.693252563477	1256.57873535156	40.8633499145508	-314.673004150391	1078.63134765625
129.79997253418	1116.5810546875	993.593688964844	-82.3910980224609	1136.16979980469	1006.65997314453	98.1233062744141	1323.03881835938	1034.33679199219	-5.98015832901001	1337.01989746094	1034.76525878906	211.588195800781	1197.22375488281	732.672058105469	198.537750244141	1237.70422363281	520.963439941406	218.25373840332	1298.34448242188	327.452423095703	197.0537109375	1326.2177734375	68.2554397583008	128.513320922852	1384.77746582031	17.9304389953613	252.448318481445	1192.28234863281	30.3798866271973	199.06916809082	1172.7841796875	42.2437934875488	-160.465667724609	1218.01586914062	835.130126953125	-216.140930175781	1156.97302246094	499.459930419922	-239.304763793945	1183.28515625	412.306121826172	-256.219940185547	1205.89978027344	88.5227813720703	-193.781921386719	1267.37841796875	42.7439994812012	-315.557434082031	1090.57421875
129.886260986328	1118.13439941406	993.966430664062	-82.3832626342773	1137.79565429688	1006.97418212891	98.11865234375	1324.82409667969	1034.13146972656	-6.11516666412354	1338.80310058594	1034.63098144531	211.865798950195	1198.02429199219	732.953125	198.725372314453	1237.89147949219	521.09716796875	218.431442260742	1298.26342773438	327.420043945312	197.106170654297	1326.28173828125	68.2478790283203	128.596527099609	1384.73400878906	17.9628810882568	252.448608398438	1192.28979492188	30.4083061218262	198.985137939453	1172.73803710938	42.2542533874512	-160.306732177734	1218.71313476562	835.46533203125	-217.405303955078	1158.60595703125	499.928344726562	-240.333557128906	1186.75915527344	413.050628662109	-255.899032592773	1216.46032714844	89.9601898193359	-193.174789428711	1278.20910644531	44.7531089782715	-316.360168457031	1102.3505859375
129.954437255859	1119.64270019531	994.396118164062	-82.3548812866211	1139.18127441406	1007.19207763672	97.9774475097656	1326.44396972656	1033.89025878906	-6.35410165786743	1340.45104980469	1034.46350097656	212.09521484375	1198.81274414062	733.220031738281	198.84114074707	1238.04821777344	521.223449707031	218.560943603516	1298.16784667969	327.402923583984	197.159286499023	1326.30102539062	68.2238082885742	128.654052734375	1384.72509765625	17.9966773986816	252.442962646484	1192.2705078125	30.4332828521729	198.925201416016	1172.71362304688	42.2691116333008	-160.263854980469	1219.32214355469	835.777221679688	-218.625228881836	1160.21899414062	500.324188232422	-241.3935546875	1190.14770507812	413.766540527344	-255.741287231445	1226.88452148438	91.5565567016602	-192.92170715332	1289.01623535156	46.8481826782227	-317.089630126953	1113.83312988281
129.995620727539	1121.12451171875	994.849487304688	-82.2977066040039	1140.33776855469	1007.31567382812	97.7139358520508	1327.91809082031	1033.61987304688	-6.67265939712524	1341.90881347656	1034.25219726562	212.250610351562	1199.55932617188	733.451477050781	198.89924621582	1238.17016601562	521.340698242188	218.64778137207	1298.05187988281	327.38232421875	197.197906494141	1326.27758789062	68.2009887695312	128.687301635742	1384.74755859375	18.023681640625	252.42236328125	1192.23840332031	30.4603786468506	198.897003173828	1172.73217773438	42.2898406982422	-160.368728637695	1219.89050292969	836.033020019531	-219.795318603516	1161.8662109375	500.617980957031	-242.483459472656	1193.4638671875	414.417022705078	-255.782257080078	1237.04711914062	93.2365951538086	-193.045013427734	1299.72277832031	48.9993629455566	-317.800964355469	1124.91906738281
130.039764404297	1122.62243652344	995.284118652344	-82.2223434448242	1141.30383300781	1007.37084960938	97.3437957763672	1329.30773925781	1033.34582519531	-7.0547981262207	1343.14916992188	1033.99621582031	212.327117919922	1200.27111816406	733.650024414062	198.906936645508	1238.23901367188	521.452209472656	218.698059082031	1297.9150390625	327.356323242188	197.211074829102	1326.216796875	68.1892929077148	128.706665039062	1384.78393554688	18.0324268341064	252.391143798828	1192.20581054688	30.4864063262939	198.894332885742	1172.79418945312	42.315502166748	-160.661209106445	1220.49475097656	836.204528808594	-220.931640625	1163.61389160156	500.772369384766	-243.604187011719	1196.716796875	414.967590332031	-256.049865722656	1246.87756347656	94.9590225219727	-193.523849487305	1310.24584960938	51.1987686157227	-318.56494140625	1135.53051757812
130.11181640625	1124.17248535156	995.669738769531	-82.1837005615234	1142.07116699219	1007.38348388672	96.8827667236328	1330.71594238281	1033.09387207031	-7.51442289352417	1344.19665527344	1033.716796875	212.346298217773	1200.99938964844	733.833312988281	198.862213134766	1238.23986816406	521.553161621094	218.710494995117	1297.755859375	327.322845458984	197.193984985352	1326.13671875	68.1978378295898	128.722869873047	1384.81481933594	18.0249462127686	252.360137939453	1192.17810058594	30.5036239624023	198.882843017578	1172.85266113281	42.324634552002	-161.159820556641	1221.20568847656	836.270141601562	-222.053863525391	1165.52856445312	500.773162841797	-244.766937255859	1199.96179199219	415.391784667969	-256.574310302734	1256.31372070312	96.6642074584961	-194.314788818359	1320.43322753906	53.392765045166	-319.425842285156	1145.58666992188
130.200256347656	1125.7431640625	996.002197265625	-82.2285461425781	1142.66564941406	1007.36401367188	96.3011779785156	1332.08569335938	1032.86352539062	-8.09381198883057	1345.09130859375	1033.43225097656	212.324188232422	1201.7763671875	734.025085449219	198.764022827148	1238.20104980469	521.642211914062	218.682067871094	1297.58984375	327.279724121094	197.157531738281	1326.06286621094	68.2354965209961	128.740112304688	1384.83374023438	18.0101909637451	252.330459594727	1192.15930175781	30.5105419158936	198.841522216797	1172.8623046875	42.3154411315918	-161.836364746094	1222.08264160156	836.228393554688	-223.186080932617	1167.67993164062	500.629547119141	-245.988403320312	1203.28735351562	415.674255371094	-257.365600585938	1265.26245117188	98.2626342773438	-195.378799438477	1330.1181640625	55.4593620300293	-320.429870605469	1155.08557128906
130.255187988281	1127.28601074219	996.285522460938	-82.3553237915039	1143.16003417969	1007.30285644531	95.5650939941406	1333.37854003906	1032.6611328125	-8.82935523986816	1345.85107421875	1033.14831542969	212.249237060547	1202.54968261719	734.226501464844	198.604248046875	1238.16027832031	521.728637695312	218.617813110352	1297.43469238281	327.235992431641	197.112487792969	1326.00390625	68.2909393310547	128.763336181641	1384.84326171875	18.0075397491455	252.300827026367	1192.14282226562	30.5060272216797	198.772491455078	1172.82800292969	42.293643951416	-162.640899658203	1223.14111328125	836.097229003906	-224.332595825195	1170.15380859375	500.362091064453	-247.268035888672	1206.76330566406	415.824493408203	-258.425170898438	1273.65246582031	99.6625900268555	-196.687469482422	1339.18835449219	57.263671875	-321.632049560547	1164.02624511719
130.214279174805	1128.73278808594	996.538940429688	-82.5605392456055	1143.59753417969	1007.18713378906	94.6471633911133	1334.55639648438	1032.48254394531	-9.73724746704102	1346.48388671875	1032.86083984375	212.107345581055	1203.25305175781	734.422973632812	198.373901367188	1238.14538574219	521.8173828125	218.528442382812	1297.30029296875	327.197296142578	197.074600219727	1325.96142578125	68.3431777954102	128.795761108398	1384.84985351562	18.0333404541016	252.272277832031	1192.12316894531	30.4895496368408	198.68132019043	1172.7568359375	42.2551383972168	-163.511184692383	1224.36730957031	835.888977050781	-225.47737121582	1173.01025390625	499.984558105469	-248.585678100586	1210.43798828125	415.859497070312	-259.740966796875	1281.41052246094	100.759963989258	-198.230316162109	1347.53503417969	58.6818656921387	-323.035827636719	1172.30126953125
130.039047241211	1130.01232910156	996.782287597656	-82.8603286743164	1144.03247070312	1007.0078125	93.5547332763672	1335.58142089844	1032.31323242188	-10.802791595459	1347.02026367188	1032.54895019531	211.908309936523	1203.86901855469	734.603698730469	198.068923950195	1238.20129394531	521.909301757812	218.41877746582	1297.20751953125	327.164001464844	197.065292358398	1325.94396972656	68.380973815918	128.828399658203	1384.85144042969	18.0646934509277	252.23908996582	1192.10668945312	30.462230682373	198.580871582031	1172.66198730469	42.2040824890137	-164.394119262695	1225.73779296875	835.599914550781	-226.602752685547	1176.26525878906	499.504272460938	-249.915222167969	1214.34826660156	415.788635253906	-261.279235839844	1288.466796875	101.471405029297	-199.981689453125	1355.08142089844	59.6433067321777	-324.630767822266	1179.791015625
129.690185546875	1131.09106445312	997.011962890625	-83.2835311889648	1144.54125976562	1006.75506591797	92.3196487426758	1336.4384765625	1032.1396484375	-11.9883890151978	1347.51086425781	1032.20007324219	211.650497436523	1204.40075683594	734.771301269531	197.686584472656	1238.35375976562	522.013732910156	218.282836914062	1297.17346191406	327.145690917969	197.079238891602	1325.94140625	68.399658203125	128.852172851562	1384.84094238281	18.0818309783936	252.194732666016	1192.09301757812	30.4298152923584	198.485763549805	1172.5712890625	42.1450462341309	-165.268783569336	1227.19970703125	835.220642089844	-227.690734863281	1179.91247558594	498.943878173828	-251.220886230469	1218.50439453125	415.614318847656	-263.011199951172	1294.82739257812	101.751274108887	-201.894943237305	1361.79260253906	60.1235961914062	-326.407867431641	1186.41809082031
129.11474609375	1131.94799804688	997.234130859375	-83.8477630615234	1145.16442871094	1006.43499755859	90.9739685058594	1337.15344238281	1031.96130371094	-13.2670431137085	1348.005859375	1031.82360839844	211.297866821289	1204.85852050781	734.936218261719	197.239822387695	1238.61450195312	522.135864257812	218.10676574707	1297.20886230469	327.160003662109	197.101150512695	1325.93518066406	68.4025955200195	128.863693237305	1384.82299804688	18.0934772491455	252.13835144043	1192.07397460938	30.3953075408936	198.409225463867	1172.5126953125	42.0938720703125	-166.12907409668	1228.70251464844	834.737487792969	-228.726287841797	1183.90307617188	498.304229736328	-252.464752197266	1222.88586425781	415.321929931641	-264.918304443359	1300.5517578125	101.585906982422	-203.927459716797	1367.68359375	60.1271362304688	-328.323486328125	1192.19445800781
128.304046630859	1132.62170410156	997.453918457031	-84.5658264160156	1145.88061523438	1006.07269287109	89.543586730957	1337.80737304688	1031.78503417969	-14.6268119812012	1348.53649902344	1031.43603515625	210.815032958984	1205.27526855469	735.088928222656	196.736801147461	1239.00158691406	522.271789550781	217.872985839844	1297.31298828125	327.208740234375	197.126190185547	1325.93310546875	68.4002914428711	128.86164855957	1384.80517578125	18.1088409423828	252.080902099609	1192.04577636719	30.3551692962646	198.361206054688	1172.50109863281	42.0700759887695	-166.995071411133	1230.21923828125	834.149780273438	-229.694580078125	1188.17761230469	497.567687988281	-253.615966796875	1227.44104003906	414.894500732422	-266.973999023438	1305.70166015625	101.018943786621	-206.041656494141	1372.82861328125	59.7173690795898	-330.343780517578	1197.20556640625
127.278938293457	1133.19995117188	997.65625	-85.4759979248047	1146.62268066406	1005.68988037109	88.0429000854492	1338.47509765625	1031.60070800781	-16.0557975769043	1349.109375	1031.05102539062	210.183151245117	1205.72265625	735.224548339844	196.170913696289	1239.50244140625	522.423706054688	217.562728881836	1297.45727539062	327.284942626953	197.148010253906	1325.94555664062	68.3968276977539	128.853118896484	1384.78833007812	18.1261596679688	252.036117553711	1192.01794433594	30.3120288848877	198.335174560547	1172.51428222656	42.0599098205566	-167.895095825195	1231.72692871094	833.481689453125	-230.576141357422	1192.68981933594	496.734893798828	-254.662734985352	1232.12915039062	414.337524414062	-269.142944335938	1310.30517578125	100.120933532715	-208.198440551758	1377.31481933594	58.9746856689453	-332.428100585938	1201.53186035156
126.037269592285	1133.74841308594	997.838928222656	-86.6096801757812	1147.31176757812	1005.29888916016	86.480354309082	1339.17504882812	1031.38745117188	-17.561206817627	1349.71508789062	1030.67041015625	209.402221679688	1206.27697753906	735.350708007812	195.546203613281	1240.10632324219	522.589538574219	217.166763305664	1297.6240234375	327.382019042969	197.160614013672	1325.97485351562	68.3935012817383	128.845809936523	1384.77111816406	18.1418285369873	252.007400512695	1191.99768066406	30.2793350219727	198.313873291016	1172.5390625	42.059398651123	-168.828994750977	1233.21728515625	832.745544433594	-231.355361938477	1197.39074707031	495.812072753906	-255.616348266602	1236.91418457031	413.654052734375	-271.367309570312	1314.35693359375	98.9385528564453	-210.362167358398	1381.22570800781	57.9477233886719	-334.518951416016	1205.26354980469
124.611808776855	1134.3486328125	997.991821289062	-87.9623641967773	1147.88610839844	1004.91223144531	84.8552703857422	1339.92163085938	1031.14038085938	-19.1629676818848	1350.32446289062	1030.27807617188	208.485397338867	1206.96032714844	735.46630859375	194.853302001953	1240.80456542969	522.76171875	216.693115234375	1297.814453125	327.485076904297	197.158721923828	1326.01062011719	68.3906021118164	128.846420288086	1384.75817871094	18.156156539917	251.998825073242	1191.97546386719	30.2690811157227	198.294174194336	1172.59985351562	42.082649230957	-169.795913696289	1234.68103027344	831.948120117188	-232.017623901367	1202.25256347656	494.823883056641	-256.471282958984	1241.72790527344	412.856414794922	-273.574127197266	1317.89465332031	97.5158386230469	-212.513397216797	1384.646484375	56.6933403015137	-336.577362060547	1208.50061035156
123.070945739746	1135.02990722656	998.106079101562	-89.5004653930664	1148.30322265625	1004.55169677734	83.1415710449219	1340.71557617188	1030.85607910156	-20.8710308074951	1350.90087890625	1029.86328125	207.439270019531	1207.74157714844	735.582092285156	194.062347412109	1241.53735351562	522.936645507812	216.15217590332	1298.02612304688	327.583587646484	197.137496948242	1326.01867675781	68.3796539306641	128.857498168945	1384.75231933594	18.1740283966064	252.009826660156	1191.9443359375	30.2796039581299	198.279342651367	1172.69421386719	42.1247940063477	-170.802291870117	1236.10607910156	831.122680664062	-232.545776367188	1207.22204589844	493.793579101562	-257.196075439453	1246.51123046875	411.977569580078	-275.707000732422	1320.95263671875	95.9062576293945	-214.645965576172	1387.67419433594	55.2660217285156	-338.548614501953	1211.23559570312
121.449699401855	1135.73400878906	998.193420410156	-91.1932220458984	1148.56518554688	1004.23321533203	81.3085632324219	1341.5234375	1030.53002929688	-22.7079086303711	1351.42004394531	1029.42443847656	206.278259277344	1208.56958007812	735.708862304688	193.154495239258	1242.25366210938	523.103698730469	215.545288085938	1298.26550292969	327.667388916016	197.099716186523	1325.9931640625	68.3610153198242	128.869781494141	1384.75439453125	18.1893329620361	252.030883789062	1191.90686035156	30.3057899475098	198.260314941406	1172.78796386719	42.172908782959	-171.859725952148	1237.51586914062	830.297607421875	-232.930618286133	1212.2099609375	492.7275390625	-257.766265869141	1251.20703125	411.027526855469	-277.702087402344	1323.52075195312	94.1682510375977	-216.755142211914	1390.34338378906	53.6641540527344	-340.358276367188	1213.38012695312
119.758583068848	1136.45764160156	998.243469238281	-93.0195465087891	1148.76110839844	1003.94659423828	79.339241027832	1342.3076171875	1030.17309570312	-24.6938762664795	1351.86010742188	1028.95568847656	205.002334594727	1209.39636230469	735.848754882812	192.120452880859	1242.94653320312	523.260559082031	214.867523193359	1298.54321289062	327.740142822266	197.045806884766	1325.94494628906	68.3442306518555	128.870544433594	1384.76391601562	18.1732387542725	252.053131103516	1191.86560058594	30.3419742584229	198.23551940918	1172.84924316406	42.2120246887207	-173.01171875	1238.9375	829.475463867188	-233.170837402344	1217.16784667969	491.644378662109	-258.163940429688	1255.75280761719	410.002807617188	-279.497375488281	1325.62756347656	92.3581314086914	-218.825149536133	1392.58520507812	51.8628082275391	-341.969665527344	1214.97985839844
117.973281860352	1137.21545410156	998.254333496094	-94.9471817016602	1148.99255371094	1003.66943359375	77.2067565917969	1343.04382324219	1029.80798339844	-26.8302631378174	1352.23791503906	1028.47143554688	203.572174072266	1210.18884277344	736.008422851562	190.966110229492	1243.61108398438	523.421752929688	214.111968994141	1298.88342285156	327.831451416016	196.968673706055	1325.87316894531	68.3371505737305	128.842529296875	1384.76550292969	18.1104793548584	252.065338134766	1191.81799316406	30.3698234558105	198.211898803711	1172.87609863281	42.2385330200195	-174.297653198242	1240.349609375	828.655334472656	-233.271896362305	1222.05065917969	490.540252685547	-258.381622314453	1260.1220703125	408.895812988281	-281.058746337891	1327.33532714844	90.5086135864258	-220.820114135742	1394.33422851562	49.8504791259766	-343.403778076172	1216.14538574219
116.059867858887	1138.01196289062	998.251586914062	-96.9619674682617	1149.28564453125	1003.38739013672	74.8906173706055	1343.74816894531	1029.46948242188	-29.1278800964355	1352.59899902344	1027.99841308594	201.965850830078	1210.92761230469	736.172424316406	189.702880859375	1244.24060058594	523.584655761719	213.280426025391	1299.29919433594	327.958984375	196.868179321289	1325.79748535156	68.3513717651367	128.783172607422	1384.75463867188	18.0197486877441	252.061111450195	1191.75964355469	30.3739776611328	198.188858032227	1172.87963867188	42.2543601989746	-175.741302490234	1241.69702148438	827.8349609375	-233.258560180664	1226.80383300781	489.396789550781	-258.443023681641	1264.30554199219	407.693725585938	-282.348937988281	1328.7080078125	88.6634216308594	-222.662506103516	1395.58068847656	47.6334228515625	-344.676605224609	1216.892578125
114.011032104492	1138.85607910156	998.248596191406	-99.0779647827148	1149.61157226562	1003.08892822266	72.4081573486328	1344.419921875	1029.17028808594	-31.5797004699707	1352.94482421875	1027.54943847656	200.205154418945	1211.62780761719	736.321716308594	188.341049194336	1244.8232421875	523.732849121094	212.384704589844	1299.76416015625	328.128051757812	196.754638671875	1325.73718261719	68.3937606811523	128.706893920898	1384.74890136719	17.9227256774902	252.043182373047	1191.70190429688	30.3603610992432	198.167358398438	1172.85241699219	42.2487907409668	-177.371688842773	1242.92456054688	827.007385253906	-233.174118041992	1231.40466308594	488.214263916016	-258.400329589844	1268.31115722656	406.411193847656	-283.337982177734	1329.80139160156	86.8630752563477	-224.219284057617	1396.36340332031	45.2619705200195	-345.783782958984	1217.291015625
111.804206848145	1139.71997070312	998.245056152344	-101.324081420898	1149.92895507812	1002.75573730469	69.7901000976562	1345.02661132812	1028.88916015625	-34.1591415405273	1353.28063964844	1027.12805175781	198.325302124023	1212.3212890625	736.453369140625	186.896713256836	1245.33264160156	523.852722167969	211.435241699219	1300.23681640625	328.337219238281	196.630081176758	1325.70324707031	68.457633972168	128.623596191406	1384.76904296875	17.837007522583	252.015975952148	1191.65905761719	30.3431663513184	198.142562866211	1172.79345703125	42.2282371520996	-179.193313598633	1243.99572753906	826.167541503906	-233.06103515625	1235.83825683594	486.995391845703	-258.298431396484	1272.17492675781	405.072814941406	-283.982788085938	1330.64831542969	85.1015548706055	-225.337020874023	1396.76721191406	42.7968597412109	-346.704193115234	1217.43591308594
109.433990478516	1140.5908203125	998.248291015625	-103.705596923828	1150.220703125	1002.39324951172	67.0522003173828	1345.59643554688	1028.61547851562	-36.8574714660645	1353.6474609375	1026.73889160156	196.369857788086	1213.02624511719	736.568176269531	185.382751464844	1245.75915527344	523.938293457031	210.442535400391	1300.67504882812	328.569488525391	196.482421875	1325.70874023438	68.5320129394531	128.54719543457	1384.82360839844	17.7776470184326	251.983505249023	1191.6328125	30.3317832946777	198.116577148438	1172.73767089844	42.2253379821777	-181.184783935547	1244.93273925781	825.320678710938	-232.94255065918	1240.10034179688	485.754180908203	-258.141967773438	1275.919921875	403.704040527344	-284.220703125	1331.34362792969	83.3784790039062	-225.888168334961	1396.91186523438	40.2857894897461	-347.373077392578	1217.42578125
106.932662963867	1141.43896484375	998.265686035156	-106.189544677734	1150.49084472656	1002.02984619141	64.196891784668	1346.18078613281	1028.34655761719	-39.6744956970215	1354.07067871094	1026.39831542969	194.37565612793	1213.73681640625	736.666259765625	183.813888549805	1246.11352539062	524.002136230469	209.423782348633	1301.0185546875	328.801025390625	196.308578491211	1325.74609375	68.6032257080078	128.491775512695	1384.89880371094	17.7486534118652	251.951034545898	1191.60717773438	30.3295745849609	198.104476928711	1172.71032714844	42.2525825500488	-183.304702758789	1245.80517578125	824.4912109375	-232.824035644531	1244.19775390625	484.50830078125	-257.900787353516	1279.56457519531	402.338562011719	-284.027893066406	1332.01806640625	81.7123260498047	-225.826232910156	1396.94104003906	37.7855491638184	-347.757720947266	1217.42834472656
104.328742980957	1142.22595214844	998.285949707031	-108.773780822754	1150.7431640625	1001.67419433594	61.2204208374023	1346.80529785156	1028.08044433594	-42.618278503418	1354.53723144531	1026.10852050781	192.35546875	1214.43872070312	736.759155273438	182.202072143555	1246.39208984375	524.051513671875	208.392333984375	1301.21472167969	329.003967285156	196.118453979492	1325.80847167969	68.6561126708984	128.462387084961	1384.97692871094	17.7485179901123	251.923538208008	1191.56652832031	30.3334178924561	198.110305786133	1172.71130371094	42.2952156066895	-185.512542724609	1246.68103027344	823.70654296875	-232.699264526367	1248.15148925781	483.270202636719	-257.539093017578	1283.14697265625	400.987701416016	-283.411834716797	1332.70153808594	80.1086196899414	-225.220230102539	1396.96435546875	35.339225769043	-347.868865966797	1217.50415039062
101.632141113281	1142.97924804688	998.310241699219	-111.477661132812	1151.00402832031	1001.32537841797	58.1361351013184	1347.47485351562	1027.82141113281	-45.6952171325684	1355.01672363281	1025.84875488281	190.302062988281	1215.15161132812	736.882568359375	180.556640625	1246.6064453125	524.088317871094	207.348159790039	1301.25903320312	329.162475585938	195.925308227539	1325.89379882812	68.696418762207	128.454437255859	1385.03894042969	17.7581119537354	251.905731201172	1191.51232910156	30.3390598297119	198.133163452148	1172.73840332031	42.3420791625977	-187.795486450195	1247.59228515625	822.971740722656	-232.545715332031	1252.0224609375	482.053802490234	-257.043212890625	1286.68859863281	399.653564453125	-282.448089599609	1333.35961914062	78.5767211914062	-224.232971191406	1397.03137207031	32.9925193786621	-347.725799560547	1217.68029785156
98.8488540649414	1143.75646972656	998.324890136719	-114.319534301758	1151.31225585938	1000.98541259766	54.9618988037109	1348.17822265625	1027.56469726562	-48.8886299133301	1355.51147460938	1025.61572265625	188.184097290039	1215.88256835938	737.0556640625	178.899063110352	1246.78039550781	524.131225585938	206.281646728516	1301.18237304688	329.288330078125	195.740539550781	1325.96704101562	68.7528762817383	128.447784423828	1385.06091308594	17.7543964385986	251.901580810547	1191.44580078125	30.3411960601807	198.160675048828	1172.76721191406	42.3796157836914	-190.138732910156	1248.5234375	822.277221679688	-232.350357055664	1255.84619140625	480.862915039062	-256.441223144531	1290.19104003906	398.361877441406	-281.317077636719	1333.97509765625	77.143669128418	-223.105392456055	1397.18139648438	30.8205413818359	-347.431945800781	1217.98913574219
96.0015335083008	1144.61755371094	998.300720214844	-117.293968200684	1151.71484375	1000.64630126953	51.6998100280762	1348.92907714844	1027.32080078125	-52.1699638366699	1356.05639648438	1025.43054199219	185.977478027344	1216.58618164062	737.263366699219	177.241302490234	1246.88098144531	524.194946289062	205.179092407227	1301.02258300781	329.396728515625	195.556564331055	1325.99060058594	68.8498229980469	128.419387817383	1385.03100585938	17.7433052062988	251.913757324219	1191.39965820312	30.3382434844971	198.180282592773	1172.7734375	42.3878746032715	-192.532943725586	1249.45251464844	821.626281738281	-232.135726928711	1259.57604980469	479.716278076172	-255.817901611328	1293.61572265625	397.160552978516	-280.235473632812	1334.54125976562	75.8504791259766	-222.101837158203	1397.443359375	28.901029586792	-347.113739013672	1218.32592773438
93.0839233398438	1145.57495117188	998.271057128906	-120.352340698242	1152.20874023438	1000.32867431641	48.375186920166	1349.7373046875	1027.1142578125	-55.5062217712402	1356.65441894531	1025.3193359375	183.714157104492	1217.26037597656	737.495910644531	175.575378417969	1246.85461425781	524.280517578125	204.035781860352	1300.82214355469	329.504547119141	195.35693359375	1325.962890625	68.9942855834961	128.354385375977	1384.95947265625	17.7467727661133	251.941375732422	1191.41064453125	30.3347587585449	198.201019287109	1172.76159667969	42.3755950927734	-194.984588623047	1250.37170410156	821.050231933594	-231.957046508789	1263.125	478.672424316406	-255.305603027344	1296.85546875	396.117279052734	-279.397644042969	1335.07470703125	74.7538299560547	-221.417236328125	1397.79382324219	27.2901382446289	-346.851379394531	1218.59594726562
90.0947494506836	1146.61779785156	998.28173828125	-123.478286743164	1152.70458984375	1000.08728027344	45.0294151306152	1350.5849609375	1026.9541015625	-58.8607139587402	1357.28601074219	1025.29943847656	181.448760986328	1217.97619628906	737.73876953125	173.898040771484	1246.70129394531	524.382446289062	202.859130859375	1300.60461425781	329.643432617188	195.130737304688	1325.89111328125	69.1848297119141	128.243362426758	1384.88305664062	17.7818164825439	251.976486206055	1191.46862792969	30.3334789276123	198.23291015625	1172.72473144531	42.3635520935059	-197.495788574219	1251.25439453125	820.610229492188	-231.913589477539	1266.39465332031	477.825225830078	-255.044448852539	1299.78015136719	395.307342529297	-278.910186767578	1335.58459472656	73.8907623291016	-221.120758056641	1398.16479492188	26.0197219848633	-346.699676513672	1218.7822265625
87.0814895629883	1147.76184082031	998.3623046875	-126.614685058594	1153.17956542969	999.959594726562	41.693473815918	1351.49011230469	1026.85607910156	-62.1944046020508	1357.95349121094	1025.38098144531	179.215408325195	1218.80310058594	737.976623535156	172.199859619141	1246.44616699219	524.498352050781	201.653411865234	1300.34838867188	329.831665039062	194.859924316406	1325.78210449219	69.4114151000977	128.089370727539	1384.82446289062	17.8518199920654	252.013305664062	1191.55981445312	30.3388175964355	198.278961181641	1172.67565917969	42.3703918457031	-200.0693359375	1252.05041503906	820.3681640625	-232.129364013672	1269.27294921875	477.282745361328	-255.149917602539	1302.28503417969	394.793579101562	-278.772216796875	1336.05993652344	73.263671875	-221.160751342773	1398.48962402344	25.0905933380127	-346.669219970703	1218.88598632812
84.0935440063477	1149.01452636719	998.557495117188	-129.657241821289	1153.63610839844	999.983703613281	38.4088859558105	1352.4892578125	1026.83386230469	-65.4737243652344	1358.66223144531	1025.58374023438	177.032440185547	1219.7900390625	738.213928222656	170.473785400391	1246.13720703125	524.634948730469	200.428237915039	1300.01928710938	330.059844970703	194.536331176758	1325.63720703125	69.6537857055664	127.914726257324	1384.77075195312	17.9418487548828	252.050537109375	1191.65661621094	30.3574886322021	198.34033203125	1172.642578125	42.4175567626953	-202.692962646484	1252.72961425781	820.366271972656	-232.703536987305	1271.66906738281	477.105804443359	-255.682205200195	1304.30773925781	394.598510742188	-278.931121826172	1336.51208496094	72.8650894165039	-221.432067871094	1398.71545410156	24.4709529876709	-346.750549316406	1218.94506835938
81.1906280517578	1150.37268066406	998.879211425781	-132.548400878906	1154.0537109375	1000.18359375	35.2088088989258	1353.60583496094	1026.87976074219	-68.6811141967773	1359.38305664062	1025.89489746094	174.897445678711	1220.94665527344	738.454284667969	168.737319946289	1245.83264160156	524.780639648438	199.199859619141	1299.59875488281	330.297241210938	194.17448425293	1325.45007324219	69.8923492431641	127.743560791016	1384.70178222656	18.037956237793	252.085708618164	1191.72094726562	30.3863983154297	198.409439086914	1172.61877441406	42.4954071044922	-205.359069824219	1253.26599121094	820.615600585938	-233.68000793457	1273.59399414062	477.2763671875	-256.635040283203	1305.87548828125	394.680023193359	-279.302978515625	1336.93212890625	72.6556243896484	-221.82014465332	1398.84094238281	24.1321048736572	-346.934631347656	1218.98583984375
78.4153137207031	1151.77722167969	999.317199707031	-135.228713989258	1154.48950195312	1000.521484375	32.1006355285645	1354.85424804688	1026.98413085938	-71.8234176635742	1360.07983398438	1026.26989746094	172.800186157227	1222.244140625	738.708679199219	166.997894287109	1245.53173828125	524.905578613281	197.975662231445	1299.12158203125	330.512481689453	193.791702270508	1325.21533203125	70.1124420166016	127.582550048828	1384.59814453125	18.131763458252	252.120513916016	1191.73522949219	30.4177188873291	198.478378295898	1172.60180664062	42.5938301086426	-208.084991455078	1253.60888671875	821.071899414062	-235.035842895508	1275.166015625	477.714904785156	-257.950531005859	1307.10327148438	394.942749023438	-279.815368652344	1337.2734375	72.5473403930664	-222.226425170898	1398.92797851562	24.0467872619629	-347.196563720703	1219.01403808594
75.7873687744141	1153.20812988281	999.820251464844	-137.695053100586	1154.95703125	1000.94421386719	29.0653419494629	1356.22766113281	1027.1181640625	-74.9320068359375	1360.74865722656	1026.67956542969	170.707580566406	1223.62109375	738.97216796875	165.268936157227	1245.21643066406	525.001159667969	196.757781982422	1298.63134765625	330.694732666016	193.412200927734	1324.93078613281	70.318244934082	127.421699523926	1384.43139648438	18.2109680175781	252.153717041016	1191.69006347656	30.4469127655029	198.544036865234	1172.59716796875	42.7259330749512	-210.873382568359	1253.744140625	821.65478515625	-236.700271606445	1276.51428222656	478.293212890625	-259.530212402344	1308.12548828125	395.267852783203	-280.425079345703	1337.52600097656	72.4595489501953	-222.617462158203	1399.04162597656	24.1440238952637	-347.5078125	1219.03540039062
73.3096923828125	1154.71276855469	1000.28070068359	-139.990280151367	1155.45739746094	1001.39270019531	26.0427131652832	1357.70776367188	1027.23779296875	-78.0399856567383	1361.39172363281	1027.09423828125	168.574569702148	1224.97924804688	739.21044921875	163.607208251953	1244.90771484375	525.071044921875	195.546371459961	1298.13989257812	330.840942382812	193.051895141602	1324.62036132812	70.5337982177734	127.232330322266	1384.16650390625	18.2713375091553	252.187133789062	1191.63110351562	30.4751415252686	198.601165771484	1172.59106445312	42.8721504211426	-213.724578857422	1253.72790527344	822.278869628906	-238.590087890625	1277.74328613281	478.863037109375	-261.26953125	1309.05493164062	395.548675537109	-281.083953857422	1337.72668457031	72.3401184082031	-223.018341064453	1399.21875	24.3276138305664	-347.849334716797	1219.04150390625
70.9272918701172	1156.29235839844	1000.63037109375	-142.159210205078	1156.01171875	1001.81237792969	22.9822845458984	1359.23962402344	1027.32080078125	-81.1793594360352	1362.01037597656	1027.47961425781	166.404098510742	1226.29663085938	739.418579101562	162.048217773438	1244.63098144531	525.117126464844	194.345748901367	1297.66345214844	330.956207275391	192.712448120117	1324.33117675781	70.767692565918	126.98641204834	1383.80603027344	18.3212547302246	252.225540161133	1191.60705566406	30.5050296783447	198.650604248047	1172.57336425781	42.995792388916	-216.645477294922	1253.61059570312	822.86767578125	-240.614151000977	1278.92004394531	479.307922363281	-263.074005126953	1309.96276855469	395.711822509766	-281.738525390625	1337.91101074219	72.1565856933594	-223.447616577148	1399.44445800781	24.5093746185303	-348.201110839844	1219.02746582031
68.5686798095703	1157.93664550781	1000.86181640625	-144.326751708984	1156.55346679688	1002.19372558594	19.8558521270752	1360.74340820312	1027.35119628906	-84.3825225830078	1362.62145996094	1027.80908203125	164.211395263672	1227.60986328125	739.603698730469	160.584213256836	1244.39331054688	525.148071289062	193.169586181641	1297.20922851562	331.063293457031	192.403381347656	1324.09436035156	71.0172576904297	126.686019897461	1383.40417480469	18.3757991790771	252.255187988281	1191.59326171875	30.5317687988281	198.7021484375	1172.54174804688	43.0933990478516	-219.623992919922	1253.40747070312	823.382934570312	-242.689987182617	1280.03442382812	479.576721191406	-264.860656738281	1310.85400390625	395.723449707031	-282.324584960938	1338.08679199219	71.9089813232422	-223.879364013672	1399.66833496094	24.627233505249	-348.539184570312	1218.99792480469
66.1968460083008	1159.59045410156	1000.9931640625	-146.586822509766	1157.07092285156	1002.52008056641	16.6329441070557	1362.16748046875	1027.29870605469	-87.6573333740234	1363.25244140625	1028.05249023438	161.989685058594	1228.90405273438	739.750366210938	159.206436157227	1244.1748046875	525.167907714844	192.032577514648	1296.75695800781	331.179718017578	192.120300292969	1323.9072265625	71.2900695800781	126.361114501953	1383.037109375	18.4607582092285	252.267852783203	1191.55786132812	30.5543651580811	198.752487182617	1172.49060058594	43.1653327941895	-222.642486572266	1253.12023925781	823.804809570312	-244.774673461914	1281.02197265625	479.675720214844	-266.584899902344	1311.68078613281	395.602874755859	-282.786560058594	1338.23193359375	71.6299057006836	-224.262298583984	1399.85314941406	24.660026550293	-348.831176757812	1218.96301269531
63.8144950866699	1161.244140625	1001.03729248047	-148.954818725586	1157.57873535156	1002.77490234375	13.3145055770874	1363.51098632812	1027.1513671875	-90.9901275634766	1363.95202636719	1028.19189453125	159.744293212891	1230.16589355469	739.866333007812	157.892105102539	1243.92919921875	525.187683105469	190.935363769531	1296.26318359375	331.305633544922	191.839828491211	1323.74243164062	71.5932540893555	126.047744750977	1382.75378417969	18.5837383270264	252.269760131836	1191.50720214844	30.575590133667	198.793487548828	1172.41687011719	43.2119789123535	-225.677917480469	1252.76489257812	824.1201171875	-246.831680297852	1281.7939453125	479.646514892578	-268.230041503906	1312.37048339844	395.396087646484	-283.120819091797	1338.33276367188	71.3646850585938	-224.550811767578	1399.97497558594	24.6297245025635	-349.056060791016	1218.93395996094
61.4382362365723	1162.98815917969	1001.00311279297	-151.42594909668	1158.02404785156	1002.97064208984	9.92445468902588	1364.83752441406	1026.93139648438	-94.3647537231445	1364.74780273438	1028.21606445312	157.497207641602	1231.40441894531	739.977600097656	156.610565185547	1243.61926269531	525.227600097656	189.864639282227	1295.70520019531	331.433258056641	191.532531738281	1323.56555175781	71.925163269043	125.770805358887	1382.53747558594	18.7300815582275	252.262023925781	1191.46826171875	30.5910739898682	198.822357177734	1172.30541992188	43.2490463256836	-228.701751708984	1252.3720703125	824.342041015625	-248.809280395508	1282.27563476562	479.538269042969	-269.801116943359	1312.83654785156	395.140960693359	-283.358764648438	1338.39709472656	71.1538696289062	-224.731796264648	1400.03637695312	24.581392288208	-349.217346191406	1218.90551757812
59.0615158081055	1164.79626464844	1000.93316650391	-153.933883666992	1158.42028808594	1003.10424804688	6.49333429336548	1366.22314453125	1026.67138671875	-97.7697448730469	1365.61376953125	1028.11474609375	155.277908325195	1232.6181640625	740.087951660156	155.339859008789	1243.22961425781	525.286926269531	188.808685302734	1295.11120605469	331.558166503906	191.165649414062	1323.35021972656	72.285285949707	125.530075073242	1382.3740234375	18.9112300872803	252.252197265625	1191.45751953125	30.5976238250732	198.830413818359	1172.1435546875	43.2842597961426	-231.689956665039	1251.94018554688	824.486877441406	-250.674377441406	1282.44543457031	479.386779785156	-271.320343017578	1313.02868652344	394.879943847656	-283.544769287109	1338.43859863281	71.019172668457	-224.824234008789	1400.0712890625	24.5517311096191	-349.324737548828	1218.8662109375
56.6975059509277	1166.60302734375	1000.85998535156	-156.412612915039	1158.771484375	1003.17120361328	3.0639500617981	1367.69213867188	1026.38391113281	-101.190055847168	1366.5234375	1027.9169921875	153.10920715332	1233.79833984375	740.193725585938	154.070098876953	1242.77014160156	525.366271972656	187.763702392578	1294.51440429688	331.694152832031	190.72900390625	1323.09020996094	72.671272277832	125.291473388672	1382.25073242188	19.1350765228271	252.246063232422	1191.47741699219	30.5975322723389	198.817916870117	1171.95495605469	43.3335113525391	-234.618713378906	1251.45654296875	824.565734863281	-252.428039550781	1282.30432128906	479.231475830078	-272.809478759766	1312.9384765625	394.643829345703	-283.726013183594	1338.45678710938	70.937370300293	-224.865570068359	1400.09875488281	24.5560665130615	-349.393524169922	1218.82116699219
54.3801307678223	1168.40563964844	1000.79156494141	-158.822692871094	1159.06433105469	1003.189453125	-0.31596851348877	1369.24475097656	1026.06579589844	-104.585594177246	1367.42712402344	1027.66149902344	150.992828369141	1234.9326171875	740.296203613281	152.828811645508	1242.30151367188	525.484802246094	186.737487792969	1293.93994140625	331.858673095703	190.238189697266	1322.81030273438	73.0695419311523	125.006034851074	1382.08264160156	19.3663120269775	252.236633300781	1191.51684570312	30.597282409668	198.790603637695	1171.767578125	43.4070434570312	-237.475219726562	1250.90515136719	824.585754394531	-254.102447509766	1281.87609863281	479.095153808594	-274.304077148438	1312.55285644531	394.428009033203	-283.921112060547	1338.44104003906	70.8703918457031	-224.912200927734	1400.11975097656	24.5747566223145	-349.442321777344	1218.77697753906
52.1196022033691	1170.1328125	1000.76062011719	-161.124664306641	1159.365234375	1003.19195556641	-3.59412884712219	1370.85400390625	1025.72729492188	-107.903526306152	1368.24450683594	1027.3798828125	148.929168701172	1236.02478027344	740.404479980469	151.647064208984	1241.88879394531	525.640441894531	185.744293212891	1293.41650390625	332.055419921875	189.725982666016	1322.55847167969	73.4605941772461	124.64754486084	1381.81030273438	19.5799884796143	252.215057373047	1191.55346679688	30.6010131835938	198.745452880859	1171.58532714844	43.4828720092773	-240.250427246094	1250.24987792969	824.561767578125	-255.744140625	1281.21569824219	478.972686767578	-275.827239990234	1311.89770507812	394.221160888672	-284.125610351562	1338.38342285156	70.7929763793945	-225.001983642578	1400.12438964844	24.5753498077393	-349.486328125	1218.7265625
49.9212684631348	1171.70556640625	1000.78729248047	-163.310882568359	1159.72424316406	1003.20245361328	-6.74078607559204	1372.44445800781	1025.37915039062	-111.101585388184	1368.95629882812	1027.11853027344	146.920074462891	1237.07299804688	740.527893066406	150.524612426758	1241.54187011719	525.814514160156	184.801681518555	1292.96472167969	332.276550292969	189.237487792969	1322.37121582031	73.8213043212891	124.230926513672	1381.45227050781	19.7611694335938	252.167175292969	1191.56396484375	30.6083106994629	198.683792114258	1171.42370605469	43.5536460876465	-242.924713134766	1249.48889160156	824.531494140625	-257.379821777344	1280.38623046875	478.86767578125	-277.369567871094	1311.05139160156	394.012420654297	-284.332183837891	1338.28527832031	70.6879196166992	-225.137756347656	1400.10913085938	24.5509490966797	-349.525939941406	1218.66687011719
47.7976188659668	1173.08752441406	1000.85327148438	-165.395095825195	1160.11975097656	1003.22741699219	-9.758864402771	1373.94470214844	1025.01538085938	-114.157218933105	1369.57312011719	1026.89477539062	144.952758789062	1238.04162597656	740.648193359375	149.464447021484	1241.22717285156	525.992309570312	183.927780151367	1292.58654785156	332.503265380859	188.806213378906	1322.251953125	74.1362075805664	123.798446655273	1381.04907226562	19.8840732574463	252.083251953125	1191.53869628906	30.6284313201904	198.615158081055	1171.31066894531	43.6308822631836	-245.483215332031	1248.67248535156	824.524475097656	-259.025604248047	1279.43383789062	478.776336669922	-278.911010742188	1310.09509277344	393.795440673828	-284.522827148438	1338.17297363281	70.5637664794922	-225.311187744141	1400.08483886719	24.5151596069336	-349.554443359375	1218.60009765625
45.7744941711426	1174.2880859375	1000.92987060547	-167.391693115234	1160.48913574219	1003.25769042969	-12.6698656082153	1375.29479980469	1024.63562011719	-117.07299041748	1370.11828613281	1026.69787597656	143.018524169922	1238.91198730469	740.748229980469	148.486114501953	1240.91247558594	526.15478515625	183.125	1292.24243164062	332.711639404297	188.453826904297	1322.18884277344	74.4110946655273	123.39404296875	1380.66235351562	19.949987411499	251.964492797852	1191.51184082031	30.6668453216553	198.552047729492	1171.28356933594	43.7259178161621	-247.91584777832	1247.86169433594	824.550720214844	-260.679016113281	1278.39587402344	478.700012207031	-280.419952392578	1309.10034179688	393.582092285156	-284.688446044922	1338.0654296875	70.437126159668	-225.501708984375	1400.05615234375	24.4795207977295	-349.579620361328	1218.5205078125
43.8715438842773	1175.40979003906	1000.98089599609	-169.303436279297	1160.78759765625	1003.26696777344	-15.5071287155151	1376.46179199219	1024.24987792969	-119.869430541992	1370.63659667969	1026.51135253906	141.129547119141	1239.70251464844	740.831726074219	147.600296020508	1240.599609375	526.293518066406	182.390609741211	1291.90124511719	332.890563964844	188.181411743164	1322.15173339844	74.6518630981445	123.055267333984	1380.3447265625	19.9775199890137	251.817855834961	1191.53149414062	30.7190818786621	198.499710083008	1171.34680175781	43.842212677002	-250.223007202148	1247.10144042969	824.608947753906	-262.300476074219	1277.31225585938	478.653076171875	-281.861724853516	1308.11083984375	393.377258300781	-284.84130859375	1337.96069335938	70.3223037719727	-225.688461303711	1400.02978515625	24.4506378173828	-349.599945068359	1218.43444824219
42.0690040588379	1176.55065917969	1000.98260498047	-171.125534057617	1160.99645996094	1003.24926757812	-18.2833671569824	1377.4755859375	1023.86511230469	-122.573516845703	1371.12524414062	1026.30688476562	139.291213989258	1240.42761230469	740.883056640625	146.79541015625	1240.31066894531	526.411560058594	181.735412597656	1291.55920410156	333.037872314453	187.96614074707	1322.09924316406	74.8597259521484	122.803894042969	1380.14050292969	20.0184154510498	251.660354614258	1191.60473632812	30.7827339172363	198.452346801758	1171.44482421875	43.9551467895508	-252.4033203125	1246.40063476562	824.681030273438	-263.848205566406	1276.21398925781	478.619201660156	-283.208404541016	1307.15002441406	393.188720703125	-284.983856201172	1337.8662109375	70.2310104370117	-225.860565185547	1400.0146484375	24.4352245330811	-349.606597900391	1218.36010742188
40.3293800354004	1177.73205566406	1000.95031738281	-172.857391357422	1161.11645507812	1003.20941162109	-20.9937744140625	1378.38598632812	1023.47662353516	-125.201461791992	1371.58715820312	1026.08093261719	137.502258300781	1241.08618164062	740.881103515625	146.055358886719	1240.05017089844	526.50927734375	181.174255371094	1291.2041015625	333.161743164062	187.787704467773	1322.01391601562	75.0432281494141	122.632263183594	1380.091796875	20.139331817627	251.510635375977	1191.70544433594	30.8561859130859	198.410614013672	1171.54504394531	44.0425987243652	-254.448104858398	1245.72912597656	824.7294921875	-265.275299072266	1275.13781738281	478.577545166016	-284.440032958984	1306.251953125	393.038391113281	-285.112396240234	1337.76306152344	70.1503143310547	-226.00651550293	1400.01196289062	24.4388542175293	-349.602111816406	1218.30725097656
38.6536178588867	1178.95178222656	1000.90795898438	-174.487197875977	1161.19519042969	1003.14733886719	-23.6150798797607	1379.25390625	1023.08612060547	-127.740646362305	1372.03674316406	1025.8349609375	135.776626586914	1241.69677734375	740.839477539062	145.383926391602	1239.81213378906	526.601013183594	180.71696472168	1290.83044433594	333.28955078125	187.633804321289	1321.90576171875	75.210807800293	122.515510559082	1380.16418457031	20.3503913879395	251.372283935547	1191.79663085938	30.9334335327148	198.370071411133	1171.64318847656	44.0944023132324	-256.358154296875	1245.03942871094	824.71142578125	-266.532073974609	1274.11889648438	478.513153076172	-285.561218261719	1305.41967773438	392.914093017578	-285.226501464844	1337.64196777344	70.0693054199219	-226.125595092773	1400.02197265625	24.4573268890381	-349.589172363281	1218.27819824219
37.0640144348145	1180.18103027344	1000.86730957031	-175.992034912109	1161.28479003906	1003.06896972656	-26.0983867645264	1380.14123535156	1022.70831298828	-130.165176391602	1372.4296875	1025.54431152344	134.128555297852	1242.28869628906	740.790588378906	144.791809082031	1239.56518554688	526.713073730469	180.36360168457	1290.43444824219	333.447998046875	187.501678466797	1321.79956054688	75.3764343261719	122.424453735352	1380.2734375	20.636812210083	251.241363525391	1191.85095214844	31.0042133331299	198.322280883789	1171.70886230469	44.0992317199707	-258.129241943359	1244.29162597656	824.60986328125	-267.610198974609	1273.17626953125	478.404205322266	-286.593505859375	1304.62744140625	392.77978515625	-285.315948486328	1337.54602050781	69.9936370849609	-226.222900390625	1400.03332519531	24.4796466827393	-349.577392578125	1218.25024414062
35.5668106079102	1181.37646484375	1000.84893798828	-177.369812011719	1161.42749023438	1002.97290039062	-28.4227085113525	1381.06005859375	1022.34655761719	-132.45475769043	1372.75744628906	1025.21203613281	132.573669433594	1242.87548828125	740.769897460938	144.291458129883	1239.26000976562	526.859008789062	180.113784790039	1290.02111816406	333.657531738281	187.388137817383	1321.71118164062	75.5591278076172	122.330680847168	1380.35510253906	20.9910259246826	251.119445800781	1191.86206054688	31.0606517791748	198.269180297852	1171.71899414062	44.0692176818848	-259.750274658203	1243.46813964844	824.440063476562	-268.538177490234	1272.29650878906	478.24609375	-287.550445556641	1303.87719726562	392.624694824219	-285.382720947266	1337.50366210938	69.9316329956055	-226.295288085938	1400.03894042969	24.5066680908203	-349.570983886719	1218.20886230469
34.164192199707	1182.51867675781	1000.86962890625	-178.648559570312	1161.63659667969	1002.87744140625	-30.6037826538086	1381.9951171875	1022.005859375	-134.606063842773	1373.06945800781	1024.85241699219	131.133056640625	1243.43359375	740.798645019531	143.905136108398	1238.86364746094	527.055480957031	179.964874267578	1289.58544921875	333.918365478516	187.285125732422	1321.63122558594	75.7813949584961	122.20246887207	1380.34924316406	21.3977336883545	251.009979248047	1191.84399414062	31.1043586730957	198.208587646484	1171.66723632812	44.026927947998	-261.212921142578	1242.61242675781	824.242309570312	-269.359039306641	1271.44604492188	478.047424316406	-288.436676025391	1303.16845703125	392.454010009766	-285.442596435547	1337.51086425781	69.8990020751953	-226.343719482422	1400.04675292969	24.5438632965088	-349.558746337891	1218.16284179688
32.8583488464355	1183.60278320312	1000.9443359375	-179.849243164062	1161.88024902344	1002.81335449219	-32.6655769348145	1382.89794921875	1021.68536376953	-136.636535644531	1373.40991210938	1024.47204589844	129.834121704102	1243.92163085938	740.891784667969	143.649597167969	1238.35412597656	527.332946777344	179.90869140625	1289.10583496094	334.217468261719	187.194519042969	1321.55346679688	76.0585174560547	121.99250793457	1380.20007324219	21.855525970459	250.915298461914	1191.81420898438	31.1374378204346	198.149169921875	1171.55700683594	43.9991111755371	-262.531188964844	1241.78796386719	824.050903320312	-270.112823486328	1270.61193847656	477.828491210938	-289.247253417969	1302.46435546875	392.275512695312	-285.507598876953	1337.54260253906	69.9028167724609	-226.371231079102	1400.05541992188	24.5892124176025	-349.539306640625	1218.10974121094
31.6504364013672	1184.62768554688	1001.10491943359	-180.963012695312	1162.1376953125	1002.78979492188	-34.6357536315918	1383.71301269531	1021.36791992188	-138.557922363281	1373.81921386719	1024.09582519531	128.717346191406	1244.33056640625	741.0791015625	143.535202026367	1237.74633789062	527.715942382812	179.949356079102	1288.58984375	334.562835693359	187.114898681641	1321.46887207031	76.3804702758789	121.656074523926	1379.87182617188	22.3761100769043	250.837921142578	1191.77917480469	31.1585903167725	198.110656738281	1171.41821289062	44.0117301940918	-263.733184814453	1241.03356933594	823.888916015625	-270.811096191406	1269.79528808594	477.624298095703	-289.966400146484	1301.72570800781	392.092956542969	-285.591979980469	1337.56091308594	69.9406890869141	-226.383819580078	1400.06323242188	24.6321678161621	-349.507385253906	1218.05334472656
30.554027557373	1185.62194824219	1001.35797119141	-181.981857299805	1162.357421875	1002.82757568359	-36.5254936218262	1384.45043945312	1021.06225585938	-140.373825073242	1374.28076171875	1023.73883056641	127.817588806152	1244.67211914062	741.380065917969	143.556915283203	1237.06982421875	528.218017578125	180.092071533203	1288.04992675781	334.963409423828	187.042999267578	1321.35119628906	76.7351379394531	121.187728881836	1379.37512207031	22.9659881591797	250.780685424805	1191.73657226562	31.1679210662842	198.09245300293	1171.24658203125	44.0544128417969	-264.828277587891	1240.38317871094	823.776306152344	-271.445068359375	1269.0009765625	477.458557128906	-290.586090087891	1300.95458984375	391.912719726562	-285.685729980469	1337.54809570312	70.0040588378906	-226.395385742188	1400.07250976562	24.6581077575684	-349.453308105469	1218.005859375
29.5874462127686	1186.62780761719	1001.68200683594	-182.90966796875	1162.46606445312	1002.93664550781	-38.3196983337402	1385.14013671875	1020.78656005859	-142.096725463867	1374.74694824219	1023.41790771484	127.156051635742	1244.96667480469	741.809265136719	143.697891235352	1236.32116699219	528.829223632812	180.332824707031	1287.47241210938	335.407806396484	186.996871948242	1321.19848632812	77.1249084472656	120.63304901123	1378.76257324219	23.619649887085	250.755096435547	1191.66821289062	31.1706714630127	198.09489440918	1171.02014160156	44.1012229919434	-265.825988769531	1239.84155273438	823.708251953125	-271.998352050781	1268.24645996094	477.335327148438	-291.110809326172	1300.19616699219	391.751800537109	-285.765167236328	1337.49682617188	70.0673522949219	-226.41242980957	1400.07092285156	24.6666698455811	-349.382385253906	1217.9755859375
28.7557468414307	1187.64916992188	1002.06164550781	-183.737945556641	1162.46472167969	1003.08465576172	-40.0039176940918	1385.83129882812	1020.56219482422	-143.731094360352	1375.18737792969	1023.15576171875	126.747200012207	1245.23400878906	742.381164550781	143.944747924805	1235.49035644531	529.522766113281	180.663757324219	1286.84130859375	335.889434814453	187.009292602539	1321.00720214844	77.552375793457	120.09447479248	1378.11987304688	24.3455085754395	250.776504516602	1191.56689453125	31.1753177642822	198.122421264648	1170.76672363281	44.1490135192871	-266.737823486328	1239.39196777344	823.67529296875	-272.453460693359	1267.54577636719	477.248840332031	-291.547973632812	1299.51184082031	391.616973876953	-285.833557128906	1337.41455078125	70.1115798950195	-226.439834594727	1400.05285644531	24.6627349853516	-349.306884765625	1217.96826171875
28.0537433624268	1188.67077636719	1002.46130371094	-184.449890136719	1162.38854980469	1003.22125244141	-41.5692367553711	1386.57092285156	1020.41082763672	-145.260498046875	1375.55249023438	1022.94598388672	126.578002929688	1245.47814941406	743.090209960938	144.277862548828	1234.57983398438	530.284790039062	181.071670532227	1286.15307617188	336.422790527344	187.117782592773	1320.74389648438	78.0263900756836	119.703216552734	1377.56750488281	25.17160987854	250.852676391602	1191.44409179688	31.1824035644531	198.17839050293	1170.51538085938	44.2061653137207	-267.563415527344	1239.03637695312	823.685241699219	-272.818969726562	1266.92248535156	477.182312011719	-291.916748046875	1298.93664550781	391.501800537109	-285.888854980469	1337.33947753906	70.1350555419922	-226.480514526367	1400.02685546875	24.6530990600586	-349.239868164062	1217.97058105469
27.4741744995117	1189.64111328125	1002.85668945312	-185.047348022461	1162.26843261719	1003.30364990234	-43.0047721862793	1387.33825683594	1020.31982421875	-146.673004150391	1375.78344726562	1022.76715087891	126.605598449707	1245.69799804688	743.912231445312	144.670364379883	1233.59265136719	531.1064453125	181.544128417969	1285.40612792969	337.025543212891	187.350540161133	1320.37036132812	78.5537414550781	119.555755615234	1377.19653320312	26.0880832672119	250.983993530273	1191.29565429688	31.1895713806152	198.273330688477	1170.27429199219	44.2846221923828	-268.300415039062	1238.75305175781	823.733337402344	-273.133392333984	1266.39807128906	477.1171875	-292.237976074219	1298.48620605469	391.408660888672	-285.924041748047	1337.30529785156	70.1430053710938	-226.522125244141	1400.00439453125	24.6594142913818	-349.195953369141	1217.96728515625
27.0105400085449	1190.49536132812	1003.2607421875	-185.548233032227	1162.15246582031	1003.32385253906	-44.3196830749512	1388.08972167969	1020.27062988281	-147.969985961914	1375.86865234375	1022.60205078125	126.773788452148	1245.88391113281	744.80517578125	145.101791381836	1232.53405761719	531.975402832031	182.07421875	1284.57629394531	337.693817138672	187.71989440918	1319.87646484375	79.1231231689453	119.699523925781	1377.04919433594	27.0710372924805	251.154479980469	1191.11669921875	31.2177505493164	198.392837524414	1170.060546875	44.4239959716797	-268.939086914062	1238.49853515625	823.799072265625	-273.428527832031	1265.96667480469	477.044799804688	-292.518432617188	1298.16845703125	391.346130371094	-285.949584960938	1337.2998046875	70.1368789672852	-226.555908203125	1400.00012207031	24.6875476837158	-349.1806640625	1217.95678710938
26.6518230438232	1191.25439453125	1003.67620849609	-185.967056274414	1162.07067871094	1003.29742431641	-45.5361480712891	1388.7666015625	1020.24389648438	-149.154571533203	1375.861328125	1022.44659423828	127.02613067627	1246.02770996094	745.716186523438	145.561416625977	1231.41442871094	532.88037109375	182.663711547852	1283.63122558594	338.396942138672	188.222030639648	1319.31518554688	79.7275772094727	120.122901916504	1377.12475585938	28.0976753234863	251.3369140625	1190.94519042969	31.3406982421875	198.509506225586	1169.89562988281	44.6865615844727	-269.488128662109	1238.24621582031	823.861999511719	-273.708343505859	1265.626953125	476.957397460938	-292.760986328125	1297.94750976562	391.310150146484	-285.972473144531	1337.29650878906	70.1183929443359	-226.583938598633	1400.01818847656	24.7250785827637	-349.181793212891	1217.94177246094
26.3822593688965	1191.94653320312	1004.09545898438	-186.307800292969	1162.01098632812	1003.24908447266	-46.6533164978027	1389.31335449219	1020.21356201172	-150.22981262207	1375.85363769531	1022.31341552734	127.320785522461	1246.1376953125	746.601989746094	146.048782348633	1230.26318359375	533.798522949219	183.32746887207	1282.57482910156	339.097320556641	188.817001342773	1318.76318359375	80.3514709472656	120.74235534668	1377.36462402344	29.1120014190674	251.504837036133	1190.83581542969	31.652286529541	198.598358154297	1169.78784179688	45.110034942627	-269.956756591797	1237.95971679688	823.899475097656	-273.957305908203	1265.37182617188	476.854064941406	-292.968353271484	1297.76989746094	391.280334472656	-285.996734619141	1337.29565429688	70.1014862060547	-226.60417175293	1400.052734375	24.7647914886475	-349.182525634766	1217.92651367188
26.1863021850586	1192.55981445312	1004.50915527344	-186.576416015625	1161.95690917969	1003.21240234375	-47.6519584655762	1389.75268554688	1020.18487548828	-151.188400268555	1375.91613769531	1022.21533203125	127.623985290527	1246.21923828125	747.418151855469	146.571258544922	1229.12683105469	534.687316894531	184.071823120117	1281.4365234375	339.761596679688	189.444580078125	1318.28039550781	80.9695510864258	121.462196350098	1377.69604492188	30.046573638916	251.635833740234	1190.80541992188	32.2076072692871	198.625274658203	1169.724609375	45.7083702087402	-270.32421875	1237.60705566406	823.8916015625	-274.152984619141	1265.16735839844	476.744384765625	-293.142242431641	1297.61462402344	391.239654541016	-286.023620605469	1337.29760742188	70.0977172851562	-226.619216918945	1400.08959960938	24.7901458740234	-349.172088623047	1217.9111328125
26.0528602600098	1193.09204101562	1004.90588378906	-186.798873901367	1161.92163085938	1003.20550537109	-48.4984664916992	1390.13012695312	1020.17163085938	-152.008865356445	1376.07763671875	1022.15875244141	127.911933898926	1246.24340820312	748.111206054688	147.129608154297	1228.04125976562	535.490417480469	184.874069213867	1280.2451171875	340.338958740234	190.067657470703	1317.90856933594	81.5689010620117	122.21900177002	1378.06298828125	30.8454475402832	251.731872558594	1190.84130859375	33.0236663818359	198.578201293945	1169.69567871094	46.4805603027344	-270.581298828125	1237.20788574219	823.836669921875	-274.282257080078	1264.97717285156	476.63671875	-293.282501220703	1297.47375488281	391.191528320312	-286.041412353516	1337.29577636719	70.1108169555664	-226.636367797852	1400.11645507812	24.7889652252197	-349.150299072266	1217.89831542969
25.9606056213379	1193.5234375	1005.27709960938	-186.988754272461	1161.95227050781	1003.21282958984	-49.1517524719238	1390.46252441406	1020.15734863281	-152.665542602539	1376.34020996094	1022.13647460938	128.179733276367	1246.17993164062	748.639770507812	147.699920654297	1227.0302734375	536.153076171875	185.693542480469	1279.06286621094	340.782989501953	190.668838500977	1317.65356445312	82.1239624023438	122.983177185059	1378.44311523438	31.4918766021729	251.819534301758	1190.91137695312	34.0721740722656	198.482238769531	1169.71203613281	47.3632888793945	-270.733001708984	1236.81213378906	823.755065917969	-274.346557617188	1264.7880859375	476.539825439453	-293.382476806641	1297.3427734375	391.149353027344	-286.044067382812	1337.28771972656	70.1391448974609	-226.657623291016	1400.13439941406	24.7728290557861	-349.120147705078	1217.89282226562
25.8745880126953	1193.84484863281	1005.60467529297	-187.136123657227	1162.09289550781	1003.20300292969	-49.5776824951172	1390.75390625	1020.10809326172	-153.107040405273	1376.68310546875	1022.11804199219	128.428421020508	1246.0283203125	748.979431152344	148.236099243164	1226.11779785156	536.638732910156	186.477874755859	1277.97705078125	341.091186523438	191.232879638672	1317.51391601562	82.62451171875	123.749214172363	1378.85070800781	31.9967079162598	251.916458129883	1190.97802734375	35.2553672790527	198.374252319336	1169.79675292969	48.2566413879395	-270.784484863281	1236.49523925781	823.677795410156	-274.347961425781	1264.60510253906	476.462158203125	-293.432861328125	1297.23718261719	391.122253417969	-286.032257080078	1337.2705078125	70.1725082397461	-226.679962158203	1400.15234375	24.7530899047852	-349.085357666016	1217.89025878906
25.7907428741455	1194.03918457031	1005.86907958984	-187.233612060547	1162.34436035156	1003.15972900391	-49.7294425964355	1390.98132324219	1019.9921875	-153.274291992188	1377.04736328125	1022.06097412109	128.658447265625	1245.7939453125	749.109619140625	148.681274414062	1225.31689453125	536.918273925781	187.167541503906	1277.04577636719	341.264190673828	191.741134643555	1317.48095703125	83.0750885009766	124.502067565918	1379.27026367188	32.3228645324707	252.023620605469	1191.02270507812	36.4344635009766	198.280410766602	1169.95751953125	49.0631675720215	-270.747192382812	1236.36560058594	823.641052246094	-274.285675048828	1264.44653320312	476.411499023438	-293.432678222656	1297.16784667969	391.114410400391	-285.994720458984	1337.24206542969	70.201416015625	-226.695755004883	1400.17846679688	24.7336959838867	-349.056793212891	1217.88623046875
25.7479228973389	1194.06579589844	1006.06774902344	-187.263549804688	1162.67578125	1003.08325195312	-49.5641975402832	1391.11596679688	1019.78460693359	-153.146697998047	1377.35803222656	1021.92584228516	128.87760925293	1245.52221679688	749.032409667969	148.987014770508	1224.61352539062	536.963684082031	187.713439941406	1276.28588867188	341.284027099609	192.163436889648	1317.52136230469	83.4314041137695	125.210350036621	1379.64807128906	32.4052810668945	252.136642456055	1191.04052734375	37.4853401184082	198.20182800293	1170.16186523438	49.6956901550293	-270.638122558594	1236.47314453125	823.661560058594	-274.163238525391	1264.33312988281	476.392303466797	-293.380554199219	1297.14880371094	391.131011962891	-285.924743652344	1337.20007324219	70.212272644043	-226.702209472656	1400.21008300781	24.7218418121338	-349.040069580078	1217.88000488281
25.7786293029785	1193.95007324219	1006.18927001953	-187.211151123047	1163.0556640625	1002.97674560547	-49.0813903808594	1391.1611328125	1019.47650146484	-152.71955871582	1377.58081054688	1021.69329833984	129.10481262207	1245.26428222656	748.761535644531	149.13850402832	1224.00256347656	536.761474609375	188.083129882812	1275.671875	341.130035400391	192.460693359375	1317.61120605469	83.6363983154297	125.820678710938	1379.93884277344	32.2274932861328	252.25749206543	1191.05969238281	38.3651847839355	198.141555786133	1170.36669921875	50.1173286437988	-270.471588134766	1236.7919921875	823.730224609375	-273.991088867188	1264.28393554688	476.400573730469	-293.272430419922	1297.1943359375	391.169189453125	-285.829437255859	1337.15649414062	70.1925201416016	-226.696792602539	1400.24536132812	24.7276782989502	-349.028594970703	1217.87670898438
25.9112777709961	1193.72106933594	1006.21630859375	-187.072875976562	1163.44970703125	1002.85491943359	-48.307689666748	1391.16552734375	1019.10107421875	-151.998657226562	1377.72717285156	1021.36657714844	129.355621337891	1245.00500488281	748.309020996094	149.139602661133	1223.49865722656	536.308837890625	188.25764465332	1275.162109375	340.775085449219	192.580642700195	1317.71057128906	83.650016784668	126.247543334961	1380.08508300781	31.7967014312744	252.403594970703	1191.13256835938	39.086238861084	198.137756347656	1170.50927734375	50.295597076416	-270.240295410156	1237.26135253906	823.824096679688	-273.784881591797	1264.30603027344	476.433380126953	-293.110900878906	1297.27893066406	391.209716796875	-285.715118408203	1337.13891601562	70.1525573730469	-226.674270629883	1400.29028320312	24.7559471130371	-349.014373779297	1217.88537597656
26.1819934844971	1193.35632324219	1006.14764404297	-186.847564697266	1163.82861328125	1002.73028564453	-47.2732696533203	1391.17114257812	1018.70544433594	-151.01416015625	1377.83947753906	1020.96459960938	129.624603271484	1244.71362304688	747.701232910156	149.005249023438	1223.12329101562	535.62353515625	188.225311279297	1274.73876953125	340.199462890625	192.470993041992	1317.78271484375	83.4296112060547	126.399475097656	1380.01989746094	31.1077327728271	252.581848144531	1191.26782226562	39.6209754943848	198.227798461914	1170.52197265625	50.1896705627441	-269.92236328125	1237.77844238281	823.907287597656	-273.556884765625	1264.39245605469	476.489685058594	-292.900512695312	1297.37524414062	391.232727050781	-285.593505859375	1337.15832519531	70.1102905273438	-226.636993408203	1400.32800292969	24.7897052764893	-348.98974609375	1217.91088867188
26.5882034301758	1192.86083984375	1005.98022460938	-186.556488037109	1164.158203125	1002.60131835938	-46.0195503234863	1391.150390625	1018.298828125	-149.801071166992	1377.95190429688	1020.50854492188	129.897720336914	1244.34716796875	746.941040039062	148.768310546875	1222.92004394531	534.753784179688	187.973678588867	1274.40661621094	339.402587890625	192.107925415039	1317.81652832031	82.9542770385742	126.206565856934	1379.7421875	30.1773872375488	252.767547607422	1191.41784667969	39.923698425293	198.400390625	1170.39892578125	49.8219947814941	-269.499359130859	1238.25805664062	823.9580078125	-273.305541992188	1264.53308105469	476.560791015625	-292.642608642578	1297.47436523438	391.237945556641	-285.482482910156	1337.19897460938	70.0732269287109	-226.594177246094	1400.34448242188	24.8014717102051	-348.954284667969	1217.94934082031
27.0847492218018	1192.26684570312	1005.7158203125	-186.221771240234	1164.42834472656	1002.43859863281	-44.5857429504395	1391.04479980469	1017.86517333984	-148.391677856445	1378.08190917969	1020.01666259766	130.162292480469	1243.87829589844	746.035095214844	148.458679199219	1222.92541503906	533.751770019531	187.487152099609	1274.21875	338.410003662109	191.485961914062	1317.77575683594	82.2266159057617	125.634216308594	1379.29370117188	29.026819229126	252.912536621094	1191.52270507812	39.9720039367676	198.611694335938	1170.17175292969	49.226978302002	-268.957336425781	1238.65356445312	823.968383789062	-273.022552490234	1264.71496582031	476.639068603516	-292.329162597656	1297.55493164062	391.239166259766	-285.385375976562	1337.23510742188	70.041748046875	-226.553939819336	1400.35229492188	24.7884922027588	-348.921661376953	1217.99255371094
27.6365432739258	1191.60266113281	1005.37408447266	-185.848007202148	1164.65295410156	1002.21063232422	-42.9984664916992	1390.7939453125	1017.38629150391	-146.824737548828	1378.24768066406	1019.50305175781	130.403961181641	1243.33764648438	745.016723632812	148.090408325195	1223.13940429688	532.657165527344	186.766464233398	1274.25268554688	337.270751953125	190.61149597168	1317.66796875	81.2828216552734	124.704299926758	1378.73181152344	27.6707363128662	252.961318969727	1191.55261230469	39.7385368347168	198.810012817383	1169.86853027344	48.4302406311035	-268.2822265625	1238.92956542969	823.929565429688	-272.688659667969	1264.91516113281	476.721099853516	-291.952697753906	1297.61645507812	391.252319335938	-285.301971435547	1337.25769042969	70.0147018432617	-226.518905639648	1400.35510253906	24.7564945220947	-348.902496337891	1218.03515625
28.2322902679443	1190.89208984375	1004.97515869141	-185.416366577148	1164.81860351562	1001.93353271484	-41.2706985473633	1390.36291503906	1016.85467529297	-145.125549316406	1378.42846679688	1018.97271728516	130.622665405273	1242.75793457031	743.907348632812	147.667282104492	1223.54272460938	531.493103027344	185.847640991211	1274.5537109375	336.028533935547	189.533325195312	1317.5625	80.2033538818359	123.517051696777	1378.16027832031	26.1530895233154	252.899490356445	1191.51354980469	39.2018814086914	198.955322265625	1169.52197265625	47.513599395752	-267.467010498047	1239.09655761719	823.86181640625	-272.273162841797	1265.10131835938	476.795532226562	-291.516387939453	1297.66125488281	391.280426025391	-285.234832763672	1337.26599121094	69.9912567138672	-226.491485595703	1400.35119628906	24.7012195587158	-348.894622802734	1218.07604980469
28.888032913208	1190.14221191406	1004.54278564453	-184.880096435547	1164.90856933594	1001.64562988281	-39.3931121826172	1389.76574707031	1016.28387451172	-143.289108276367	1378.59033203125	1018.44384765625	130.832565307617	1242.18127441406	742.734436035156	147.180877685547	1224.10705566406	530.255981445312	184.795928955078	1275.14331054688	334.725524902344	188.352600097656	1317.49462890625	79.0670928955078	122.247406005859	1377.67700195312	24.5415191650391	252.779403686523	1191.44641113281	38.3960342407227	199.05158996582	1169.1845703125	46.5851669311523	-266.533538818359	1239.18627929688	823.795837402344	-271.76904296875	1265.24426269531	476.852722167969	-291.027587890625	1297.66320800781	391.314239501953	-285.177642822266	1337.25817871094	69.9736938476562	-226.475219726562	1400.33959960938	24.6325531005859	-348.891662597656	1218.11694335938
29.6453399658203	1189.33728027344	1004.10662841797	-184.202499389648	1164.93774414062	1001.37341308594	-37.3588829040527	1389.04724121094	1015.70068359375	-141.302429199219	1378.69653320312	1017.93188476562	131.053649902344	1241.66687011719	741.524780273438	146.623931884766	1224.80163574219	528.948669433594	183.712051391602	1275.98767089844	333.425201416016	187.216567993164	1317.5029296875	77.9364242553711	121.091644287109	1377.3681640625	22.951509475708	252.682540893555	1191.41662597656	37.4314155578613	199.137176513672	1168.93188476562	45.7398452758789	-265.511627197266	1239.23791503906	823.74267578125	-271.189056396484	1265.33728027344	476.898986816406	-290.49560546875	1297.62780761719	391.355560302734	-285.125579833984	1337.25268554688	69.9782180786133	-226.467346191406	1400.31262207031	24.5611667633057	-348.889343261719	1218.15686035156
30.5370903015137	1188.45397949219	1003.68975830078	-183.379867553711	1164.94177246094	1001.13806152344	-35.176815032959	1388.29846191406	1015.15844726562	-139.171249389648	1378.70361328125	1017.43957519531	131.319198608398	1241.255859375	740.312744140625	146.016098022461	1225.57275390625	527.613403320312	182.722152709961	1276.98352050781	332.21484375	186.29475402832	1317.64819335938	76.8892669677734	120.210655212402	1377.2890625	21.5347919464111	252.679412841797	1191.46398925781	36.4363174438477	199.272201538086	1168.83642578125	45.0427627563477	-264.416381835938	1239.33935546875	823.719848632812	-270.543243408203	1265.38732910156	476.949981689453	-289.915863037109	1297.57495117188	391.415069580078	-285.074829101562	1337.26281738281	70.0245895385742	-226.460311889648	1400.27465820312	24.4958190917969	-348.879211425781	1218.19714355469
31.5711688995361	1187.47021484375	1003.31866455078	-182.438690185547	1164.9638671875	1000.96606445312	-32.8748893737793	1387.59460449219	1014.71496582031	-136.928100585938	1378.62939453125	1016.99182128906	131.657302856445	1240.94763183594	739.164978027344	145.399978637695	1226.3310546875	526.332214355469	181.957427978516	1277.9990234375	331.185577392578	185.727523803711	1317.93371582031	75.9956283569336	119.712791442871	1377.39599609375	20.4008617401123	252.799240112305	1191.57434082031	35.4817161560059	199.510650634766	1168.94470214844	44.5173072814941	-263.27099609375	1239.55334472656	823.734130859375	-269.846496582031	1265.38586425781	477.016143798828	-289.276824951172	1297.49560546875	391.492950439453	-285.017272949219	1337.28259277344	70.1288909912109	-226.440383911133	1400.23413085938	24.4429054260254	-348.858825683594	1218.23425292969
32.6964416503906	1186.35119628906	1003.02203369141	-181.436599731445	1165.04992675781	1000.88653564453	-30.5116767883301	1386.92590332031	1014.39227294922	-134.625869750977	1378.51306152344	1016.61682128906	132.07975769043	1240.68823242188	738.153686523438	144.842086791992	1227.00341796875	525.233215332031	181.539443969727	1278.88793945312	330.417449951172	185.582626342773	1318.29223632812	75.2702484130859	119.623985290527	1377.61254882812	19.6132793426514	253.014617919922	1191.68017578125	34.584903717041	199.841278076172	1169.24536132812	44.1607666015625	-262.108612060547	1239.90026855469	823.778442382812	-269.108001708984	1265.31689453125	477.091186523438	-288.575592041016	1297.39587402344	391.591766357422	-284.943939208984	1337.29772949219	70.2866592407227	-226.391204833984	1400.18371582031	24.3972797393799	-348.826538085938	1218.25231933594
33.8143424987793	1185.0927734375	1002.82495117188	-180.436325073242	1165.26477050781	1000.89996337891	-28.1578121185303	1386.26379394531	1014.20257568359	-132.330322265625	1378.38403320312	1016.3271484375	132.593139648438	1240.41772460938	737.376708984375	144.442108154297	1227.54821777344	524.438720703125	181.516967773438	1279.51599121094	329.958129882812	185.842712402344	1318.61364746094	74.7052459716797	119.881401062012	1377.87524414062	19.1917667388916	253.256332397461	1191.69970703125	33.7539100646973	200.20556640625	1169.65075683594	43.9450759887695	-260.955291748047	1240.38696289062	823.84228515625	-268.33935546875	1265.16711425781	477.167236328125	-287.814422607422	1297.28784179688	391.716125488281	-284.841918945312	1337.28955078125	70.4674758911133	-226.299041748047	1400.13208007812	24.3854904174805	-348.777069091797	1218.25146484375
34.8654823303223	1183.72436523438	1002.76171875	-179.472595214844	1165.68347167969	1000.98596191406	-25.8850498199463	1385.60327148438	1014.15588378906	-130.117279052734	1378.29455566406	1016.12884521484	133.198684692383	1240.06640625	736.923095703125	144.293167114258	1227.95300292969	524.013793945312	181.849548339844	1279.79248046875	329.791687011719	186.411483764648	1318.81091308594	74.2848663330078	120.378295898438	1378.12341308594	19.0880069732666	253.463165283203	1191.62133789062	33.0055236816406	200.553771972656	1170.03784179688	43.8275184631348	-259.825531005859	1240.97094726562	823.897277832031	-267.571533203125	1264.91259765625	477.253479003906	-287.018646240234	1297.15783691406	391.856231689453	-284.696563720703	1337.25622558594	70.6490173339844	-226.144470214844	1400.10192871094	24.4519329071045	-348.719757080078	1218.24108886719
35.8362197875977	1182.287109375	1002.85546875	-178.556686401367	1166.31274414062	1001.14727783203	-23.7580165863037	1384.92724609375	1014.24584960938	-128.054000854492	1378.27575683594	1016.00872802734	133.898666381836	1239.54943847656	736.825500488281	144.45002746582	1228.24182128906	523.974243164062	182.451614379883	1279.70764160156	329.841094970703	187.147094726562	1318.88110351562	73.9761199951172	120.995002746582	1378.33728027344	19.2167720794678	253.62890625	1191.48767089844	32.3425979614258	200.871139526367	1170.30932617188	43.7650947570801	-258.734802246094	1241.61669921875	823.946899414062	-266.828735351562	1264.52880859375	477.350891113281	-286.237152099609	1296.99206542969	392.000366210938	-284.502044677734	1337.20141601562	70.8232116699219	-225.924850463867	1400.08764648438	24.6012172698975	-348.658813476562	1218.23034667969
36.7167053222656	1180.85546875	1003.10327148438	-177.686767578125	1167.08422851562	1001.39074707031	-21.7933158874512	1384.18286132812	1014.44403076172	-126.157676696777	1378.34692382812	1015.95458984375	134.698547363281	1238.8232421875	737.066650390625	144.915771484375	1228.45715332031	524.258239746094	183.208511352539	1279.39819335938	330.004699707031	187.917999267578	1318.87854003906	73.7530670166016	121.627967834473	1378.52587890625	19.4751491546631	253.790405273438	1191.349609375	31.7753887176514	201.173568725586	1170.43591308594	43.7114486694336	-257.701904296875	1242.30065917969	824.017822265625	-266.140106201172	1264.03161621094	477.442047119141	-285.512268066406	1296.77661132812	392.135620117188	-284.263946533203	1337.13000488281	70.9940338134766	-225.659820556641	1400.068359375	24.814151763916	-348.592529296875	1218.23413085938
37.5012664794922	1179.48425292969	1003.47515869141	-176.870712280273	1167.91235351562	1001.70147705078	-19.9540100097656	1383.33239746094	1014.70709228516	-124.384796142578	1378.515625	1015.97064208984	135.595916748047	1237.88439941406	737.560668945312	145.630416870117	1228.66064453125	524.731323242188	184.007690429688	1279.10717773438	330.195251464844	188.624969482422	1318.86950683594	73.5834579467773	122.200759887695	1378.68444824219	19.7575988769531	253.988372802734	1191.26770019531	31.3403911590576	201.471374511719	1170.44982910156	43.6327323913574	-256.725463867188	1242.998046875	824.111450195312	-265.539825439453	1263.49450683594	477.519989013672	-284.865112304688	1296.51721191406	392.259857177734	-284.00634765625	1337.05126953125	71.1693344116211	-225.373016357422	1400.02734375	25.0574989318848	-348.537109375	1218.24975585938
38.1996231079102	1178.19641113281	1003.91888427734	-176.180038452148	1168.62377929688	1002.0732421875	-18.1794357299805	1382.4130859375	1015.01483154297	-122.668762207031	1378.74829101562	1016.05651855469	136.58430480957	1236.79907226562	738.187805175781	146.498397827148	1228.93188476562	525.253173828125	184.760925292969	1279.05688476562	330.371063232422	189.211715698242	1318.92138671875	73.433349609375	122.654769897461	1378.79431152344	19.9902362823486	254.232559204102	1191.25329589844	31.0469989776611	201.76042175293	1170.39782714844	43.5234413146973	-255.768966674805	1243.7333984375	824.222534179688	-265.023651123047	1263.00903320312	477.587646484375	-284.289489746094	1296.24609375	392.392028808594	-283.764099121094	1336.96325683594	71.3454055786133	-225.0986328125	1399.94506835938	25.2806091308594	-348.500122070312	1218.26416015625
38.829216003418	1176.99719238281	1004.38885498047	-175.699981689453	1169.00268554688	1002.51806640625	-16.4042663574219	1381.48901367188	1015.35510253906	-120.944267272949	1379.00244140625	1016.20166015625	137.656402587891	1235.68737792969	738.837646484375	147.41862487793	1229.34387207031	525.715515136719	185.400817871094	1279.38293457031	330.523284912109	189.652954101562	1319.064453125	73.2978897094727	122.965065002441	1378.83935546875	20.1401538848877	254.50407409668	1191.27331542969	30.8598003387451	202.037017822266	1170.32983398438	43.3986473083496	-254.781066894531	1244.52368164062	824.338500976562	-264.565124511719	1262.65295410156	477.646606445312	-283.761169433594	1295.96630859375	392.542175292969	-283.565582275391	1336.86413574219	71.5126724243164	-224.866348266602	1399.82458496094	25.4481620788574	-348.47509765625	1218.28271484375
39.4040031433105	1175.83764648438	1004.85015869141	-175.444839477539	1168.99462890625	1003.02514648438	-14.5744934082031	1380.60522460938	1015.69873046875	-119.150428771973	1379.22338867188	1016.39178466797	138.784561157227	1234.62622070312	739.4130859375	148.301727294922	1229.94470214844	526.075134277344	185.889465332031	1280.11071777344	330.653778076172	189.924514770508	1319.24926757812	73.1808853149414	123.133262634277	1378.80712890625	20.2105350494385	254.776351928711	1191.29895019531	30.7332763671875	202.291030883789	1170.27416992188	43.2777061462402	-253.732879638672	1245.365234375	824.4326171875	-264.141815185547	1262.45068359375	477.696197509766	-283.262237548828	1295.66491699219	392.698516845703	-283.420318603516	1336.75561523438	71.6569442749023	-224.688003540039	1399.67211914062	25.5436496734619	-348.467590332031	1218.30993652344
39.9533729553223	1174.68225097656	1005.29180908203	-175.376312255859	1168.70129394531	1003.54260253906	-12.6618843078613	1379.79455566406	1016.02764892578	-117.259239196777	1379.34936523438	1016.59893798828	139.911697387695	1233.66552734375	739.861633300781	149.076843261719	1230.74377441406	526.324645996094	186.213165283203	1281.15295410156	330.767272949219	190.02815246582	1319.40588378906	73.0890121459961	123.174468994141	1378.71826171875	20.2352409362793	255.010498046875	1191.3037109375	30.6382942199707	202.508163452148	1170.22802734375	43.1752624511719	-252.623764038086	1246.29162597656	824.49267578125	-263.732940673828	1262.36682128906	477.739562988281	-282.783538818359	1295.34313964844	392.845275878906	-283.305114746094	1336.66186523438	71.7713165283203	-224.563262939453	1399.48547363281	25.5720386505127	-348.472991943359	1218.35107421875
40.5089721679688	1173.556640625	1005.72033691406	-175.377243041992	1168.3115234375	1004.00360107422	-10.6738376617432	1379.08325195312	1016.33489990234	-115.288162231445	1379.36535644531	1016.78448486328	140.978988647461	1232.85571289062	740.170166015625	149.69514465332	1231.70397949219	526.4619140625	186.374069213867	1282.3427734375	330.857330322266	190.001861572266	1319.51538085938	73.0398178100586	123.12654876709	1378.6279296875	20.2454242706299	255.175003051758	1191.29089355469	30.5750770568848	202.671325683594	1170.19006347656	43.102481842041	-251.462158203125	1247.3046875	824.518798828125	-263.328399658203	1262.35510253906	477.794525146484	-282.320892333984	1295.00891113281	392.969848632812	-283.199066162109	1336.58813476562	71.8644943237305	-224.47200012207	1399.28735351562	25.567024230957	-348.485046386719	1218.40844726562
41.0925750732422	1172.49475097656	1006.12261962891	-175.305480957031	1168.01586914062	1004.35595703125	-8.66577529907227	1378.48425292969	1016.62213134766	-113.291496276855	1379.30541992188	1016.92053222656	141.952789306641	1232.22143554688	740.354919433594	150.135162353516	1232.740234375	526.514709472656	186.399871826172	1283.50354003906	330.923004150391	189.893188476562	1319.58483886719	73.0385818481445	123.035743713379	1378.58251953125	20.2545566558838	255.268447875977	1191.28015136719	30.547679901123	202.770523071289	1170.1552734375	43.0642967224121	-250.269729614258	1248.38989257812	824.5185546875	-262.923156738281	1262.36071777344	477.870452880859	-281.871978759766	1294.69006347656	393.067474365234	-283.094299316406	1336.51025390625	71.9537811279297	-224.385665893555	1399.09533691406	25.5635395050049	-348.515197753906	1218.4716796875
41.7261505126953	1171.52612304688	1006.49029541016	-175.084564208984	1167.92175292969	1004.56945800781	-6.70110034942627	1377.94458007812	1016.88488769531	-111.326622009277	1379.21765136719	1016.99255371094	142.824935913086	1231.76428222656	740.460876464844	150.396011352539	1233.7412109375	526.512390136719	186.342895507812	1284.53100585938	330.971160888672	189.756286621094	1319.63952636719	73.0763549804688	122.94490814209	1378.60302734375	20.2649459838867	255.304702758789	1191.271484375	30.5457019805908	202.818618774414	1170.11547851562	43.0499305725098	-249.084289550781	1249.54211425781	824.508544921875	-262.511749267578	1262.33349609375	477.948822021484	-281.421783447266	1294.41613769531	393.141784667969	-282.97509765625	1336.43530273438	72.0673904418945	-224.271850585938	1398.92431640625	25.5925979614258	-348.565032958984	1218.53503417969
42.4104232788086	1170.65161132812	1006.82312011719	-174.682968139648	1168.08239746094	1004.64776611328	-4.80917549133301	1377.37707519531	1017.10583496094	-109.431182861328	1379.16296386719	1016.99749755859	143.601608276367	1231.4375	740.519287109375	150.498565673828	1234.62390136719	526.47119140625	186.250411987305	1285.3935546875	331.005828857422	189.639556884766	1319.71520996094	73.1383514404297	122.884269714355	1378.67565917969	20.2662010192871	255.303649902344	1191.27282714844	30.5633544921875	202.828109741211	1170.07580566406	43.0411987304688	-247.924743652344	1250.69445800781	824.491638183594	-262.093872070312	1262.27209472656	478.012359619141	-280.949462890625	1294.20764160156	393.201568603516	-282.842437744141	1336.3671875	72.2156295776367	-224.108673095703	1398.79992675781	25.6766185760498	-348.625823974609	1218.591796875
43.1447067260742	1169.84362792969	1007.10638427734	-174.138381958008	1168.43969726562	1004.63854980469	-3.01329112052917	1376.74621582031	1017.29205322266	-107.62580871582	1379.18811035156	1016.94769287109	144.288299560547	1231.18334960938	740.547546386719	150.485107421875	1235.39428710938	526.41064453125	186.149002075195	1286.10522460938	331.040985107422	189.577224731445	1319.81481933594	73.1967544555664	122.868225097656	1378.77807617188	20.2538623809814	255.284851074219	1191.27941894531	30.5913829803467	202.809066772461	1170.05541992188	43.0381736755371	-246.776870727539	1251.76782226562	824.461242675781	-261.659759521484	1262.18371582031	478.059509277344	-280.440032958984	1294.06591796875	393.251556396484	-282.709716796875	1336.29052734375	72.3806838989258	-223.90495300293	1398.7119140625	25.8081321716309	-348.683074951172	1218.63708496094
43.9241905212402	1169.04895019531	1007.32861328125	-173.516571044922	1168.85363769531	1004.61724853516	-1.32349848747253	1376.05078125	1017.45867919922	-105.895111083984	1379.29357910156	1016.85565185547	144.900161743164	1230.97424316406	740.5615234375	150.405914306641	1236.12329101562	526.359558105469	186.054489135742	1286.71081542969	331.091613769531	189.579620361328	1319.9345703125	73.222038269043	122.898559570312	1378.89709472656	20.2283897399902	255.260345458984	1191.27954101562	30.6112422943115	202.776580810547	1170.07373046875	43.0504760742188	-245.625244140625	1252.69348144531	824.414916992188	-261.184326171875	1262.07629394531	478.095764160156	-279.883697509766	1293.97253417969	393.296661376953	-282.58056640625	1336.2021484375	72.5389785766602	-223.6748046875	1398.64001464844	25.9651584625244	-348.71826171875	1218.6865234375
44.7122344970703	1168.22204589844	1007.48400878906	-172.847793579102	1169.25817871094	1004.63549804688	0.282366842031479	1375.29040527344	1017.59936523438	-104.209754943848	1379.45520019531	1016.7333984375	145.458297729492	1230.77258300781	740.560180664062	150.313919067383	1236.85559082031	526.34814453125	185.978546142578	1287.27697753906	331.155212402344	189.620468139648	1320.06909179688	73.2053298950195	122.959030151367	1379.01416015625	20.1901321411133	255.240753173828	1191.28601074219	30.6157531738281	202.73957824707	1170.12744140625	43.068042755127	-244.472076416016	1253.42785644531	824.349914550781	-260.646362304688	1261.96813964844	478.12548828125	-279.290435791016	1293.91931152344	393.347442626953	-282.445617675781	1336.10424804688	72.6641693115234	-223.431198120117	1398.576171875	26.1274604797363	-348.729949951172	1218.75061035156
45.4754600524902	1167.37353515625	1007.57720947266	-172.155136108398	1169.66479492188	1004.7060546875	1.84252142906189	1374.48364257812	1017.70336914062	-102.546798706055	1379.62219238281	1016.60211181641	145.964950561523	1230.53149414062	740.536743164062	150.238510131836	1237.58386230469	526.369812011719	185.929260253906	1287.88806152344	331.213897705078	189.671539306641	1320.18811035156	73.1504211425781	123.028694152832	1379.11840820312	20.1431541442871	255.230865478516	1191.30932617188	30.6090259552002	202.703048706055	1170.19873046875	43.0759315490723	-243.327682495117	1254.00549316406	824.274597167969	-260.042053222656	1261.85595703125	478.149047851562	-278.677215576172	1293.88488769531	393.400421142578	-282.276519775391	1336.03344726562	72.7506866455078	-223.186660766602	1398.50634765625	26.273078918457	-348.720764160156	1218.82312011719
46.180793762207	1166.52380371094	1007.62353515625	-171.435531616211	1170.09973144531	1004.83392333984	3.39743566513062	1373.6796875	1017.76647949219	-100.89038848877	1379.734375	1016.47265625	146.41194152832	1230.23168945312	740.495239257812	150.181854248047	1238.32373046875	526.390625	185.900527954102	1288.59350585938	331.251739501953	189.720016479492	1320.28186035156	73.0689315795898	123.093315124512	1379.19616699219	20.0846977233887	255.225875854492	1191.34899902344	30.5987091064453	202.667266845703	1170.26867675781	43.0687713623047	-242.198104858398	1254.455078125	824.2041015625	-259.382019042969	1261.73205566406	478.170104980469	-278.050323486328	1293.85009765625	393.451141357422	-282.059448242188	1336.01098632812	72.8093338012695	-222.945343017578	1398.42443847656	26.3873519897461	-348.682067871094	1218.88586425781
46.8084182739258	1165.67407226562	1007.63195800781	-170.68408203125	1170.55627441406	1005.00054931641	4.95155668258667	1372.93041992188	1017.79351806641	-99.2567138671875	1379.77587890625	1016.34954833984	146.797454833984	1229.87084960938	740.448791503906	150.142776489258	1239.11267089844	526.388916015625	185.884979248047	1289.41333007812	331.274841308594	189.759948730469	1320.35546875	72.9820404052734	123.146118164062	1379.23828125	20.0133266448975	255.22395324707	1191.392578125	30.5954246520996	202.62483215332	1170.32043457031	43.0446128845215	-241.082717895508	1254.78479003906	824.136962890625	-258.683807373047	1261.6025390625	478.190124511719	-277.417755126953	1293.81909179688	393.507751464844	-281.813720703125	1336.01147460938	72.8511199951172	-222.722122192383	1398.32751464844	26.4622592926025	-348.610321044922	1218.92224121094
47.3881492614746	1164.83508300781	1007.61651611328	-169.934967041016	1171.00024414062	1005.15454101562	6.4800329208374	1372.26696777344	1017.78680419922	-97.6744079589844	1379.75805664062	1016.24102783203	147.13818359375	1229.44165039062	740.413940429688	150.116653442383	1239.96215820312	526.362609863281	185.880264282227	1290.35852050781	331.295806884766	189.790542602539	1320.42114257812	72.9126358032227	123.187828063965	1379.26245117188	19.9411239624023	255.22331237793	1191.4208984375	30.5999031066895	202.579818725586	1170.35205078125	43.0161666870117	-239.998260498047	1255.029296875	824.060363769531	-257.976165771484	1261.47192382812	478.207946777344	-276.794616699219	1293.78112792969	393.570922851562	-281.558319091797	1336.02502441406	72.8971405029297	-222.525573730469	1398.22729492188	26.5044612884521	-348.514221191406	1218.93774414062
47.9452018737793	1164.04138183594	1007.60766601562	-169.217834472656	1171.41650390625	1005.26141357422	7.96056270599365	1371.70275878906	1017.75164794922	-96.176155090332	1379.69982910156	1016.14129638672	147.459213256836	1228.91101074219	740.387756347656	150.100799560547	1240.8740234375	526.317687988281	185.868301391602	1291.38110351562	331.321014404297	189.81120300293	1320.50109863281	72.8759689331055	123.218475341797	1379.279296875	19.8795890808105	255.215728759766	1191.4326171875	30.607349395752	202.542907714844	1170.37658691406	43.0034103393555	-238.969757080078	1255.1904296875	823.964416503906	-257.297515869141	1261.32995605469	478.225891113281	-276.207794189453	1293.71789550781	393.63232421875	-281.310760498047	1336.03759765625	72.9621124267578	-222.354141235352	1398.14794921875	26.5341281890869	-348.40869140625	1218.94213867188
48.4738006591797	1163.30102539062	1007.63726806641	-168.549560546875	1171.79760742188	1005.31622314453	9.34643459320068	1371.24194335938	1017.71032714844	-94.8061447143555	1379.63391113281	1016.03839111328	147.765487670898	1228.27587890625	740.349365234375	150.099960327148	1241.83068847656	526.256164550781	185.835266113281	1292.41235351562	331.361358642578	189.821243286133	1320.58178710938	72.8673629760742	123.235511779785	1379.29431152344	19.8362159729004	255.197280883789	1191.43688964844	30.6165981292725	202.513290405273	1170.40991210938	43.0106811523438	-238.002166748047	1255.28088378906	823.8505859375	-256.680023193359	1261.16296386719	478.24267578125	-275.686889648438	1293.60107421875	393.682312011719	-281.093444824219	1336.03210449219	73.0436019897461	-222.223037719727	1398.08801269531	26.5582065582275	-348.3017578125	1218.94616699219
48.9675674438477	1162.56518554688	1007.70989990234	-167.938903808594	1172.14489746094	1005.33721923828	10.5880060195923	1370.86730957031	1017.68273925781	-93.5816040039062	1379.59350585938	1015.93859863281	148.049118041992	1227.5927734375	740.280334472656	150.114944458008	1242.77624511719	526.191528320312	185.785919189453	1293.39685058594	331.419311523438	189.818466186523	1320.654296875	72.8769912719727	123.245452880859	1379.30932617188	19.8070697784424	255.169494628906	1191.43884277344	30.6275024414062	202.487350463867	1170.44897460938	43.0331039428711	-237.095794677734	1255.32580566406	823.723205566406	-256.1435546875	1260.95642089844	478.250549316406	-275.249176025391	1293.40466308594	393.711761474609	-280.915679931641	1336.00231933594	73.1309280395508	-222.138687133789	1398.03796386719	26.5776214599609	-348.205444335938	1218.962890625
49.4154281616211	1161.79431152344	1007.81469726562	-167.38493347168	1172.46472167969	1005.35461425781	11.6704521179199	1370.52453613281	1017.66766357422	-92.4911041259766	1379.58813476562	1015.84814453125	148.299575805664	1226.89270019531	740.154052734375	150.142303466797	1243.61169433594	526.140319824219	185.735076904297	1294.27307128906	331.487823486328	189.806228637695	1320.72985839844	72.8962707519531	123.260734558105	1379.3076171875	19.772346496582	255.134872436523	1191.45568847656	30.6429176330566	202.464569091797	1170.46411132812	43.0577354431152	-236.254592895508	1255.34362792969	823.59912109375	-255.692733764648	1260.69409179688	478.238922119141	-274.899566650391	1293.13879394531	393.72216796875	-280.778991699219	1335.94653320312	73.2086563110352	-222.087951660156	1397.99768066406	26.5967597961426	-348.140319824219	1218.99584960938
49.8162574768066	1160.99731445312	1007.94512939453	-166.877944946289	1172.76599121094	1005.38787841797	12.6145315170288	1370.15283203125	1017.64862060547	-91.4991073608398	1379.60852050781	1015.75659179688	148.507934570312	1226.18676757812	739.953002929688	150.169570922852	1244.20300292969	526.086608886719	185.703491210938	1295.00695800781	331.55712890625	189.796173095703	1320.79443359375	72.9136581420898	123.286056518555	1379.28051757812	19.7212715148926	255.097412109375	1191.50231933594	30.6587505340576	202.442962646484	1170.43371582031	43.064395904541	-235.476272583008	1255.39233398438	823.513671875	-255.325393676758	1260.384765625	478.206939697266	-274.632873535156	1292.82080078125	393.718872070312	-280.686309814453	1335.88317871094	73.2695693969727	-222.059188842773	1397.96789550781	26.6159515380859	-348.116912841797	1219.03955078125
50.1844367980957	1160.19775390625	1008.08728027344	-166.400604248047	1173.07629394531	1005.44128417969	13.4693813323975	1369.73059082031	1017.61254882812	-90.563720703125	1379.64001464844	1015.65991210938	148.678085327148	1225.51110839844	739.69921875	150.17350769043	1244.46496582031	525.995727539062	185.705963134766	1295.59313964844	331.617248535156	189.799468994141	1320.84020996094	72.9191055297852	123.321166992188	1379.22277832031	19.6522350311279	255.063659667969	1191.57055664062	30.6682262420654	202.422073364258	1170.37243652344	43.051944732666	-234.752380371094	1255.50036621094	823.486145019531	-255.042144775391	1260.05200195312	478.162902832031	-274.435516357422	1292.4697265625	393.709991455078	-280.636596679688	1335.83874511719	73.3153686523438	-222.044784545898	1397.94567871094	26.6380958557129	-348.131530761719	1219.07214355469
50.5317878723145	1159.44409179688	1008.22570800781	-165.943267822266	1173.39929199219	1005.49481201172	14.2746772766113	1369.28186035156	1017.56213378906	-89.6682052612305	1379.65197753906	1015.54901123047	148.820465087891	1224.89294433594	739.43359375	150.15299987793	1244.4130859375	525.853088378906	185.758773803711	1296.04125976562	331.661804199219	189.819305419922	1320.85668945312	72.8953323364258	123.358779907227	1379.14245605469	19.5712642669678	255.033325195312	1191.63073730469	30.668571472168	202.403335571289	1170.3232421875	43.0402374267578	-234.085739135742	1255.63696289062	823.513488769531	-254.835540771484	1259.71350097656	478.116882324219	-274.28955078125	1292.11791992188	393.709503173828	-280.635803222656	1335.82263183594	73.3461303710938	-222.048233032227	1397.92321777344	26.6684513092041	-348.168487548828	1219.07824707031
50.8772315979004	1158.81323242188	1008.34057617188	-165.522674560547	1173.70068359375	1005.51824951172	15.0522832870483	1368.85290527344	1017.49627685547	-88.8090972900391	1379.62744140625	1015.41284179688	148.960403442383	1224.33764648438	739.188903808594	150.137573242188	1244.1298828125	525.664978027344	185.878982543945	1296.37097167969	331.682220458984	189.853942871094	1320.83752441406	72.8430480957031	123.386512756348	1379.07360839844	19.4964847564697	255.000152587891	1191.65979003906	30.6595726013184	202.386184692383	1170.31628417969	43.0410690307617	-233.498489379883	1255.76159667969	823.568115234375	-254.691360473633	1259.39880371094	478.079559326172	-274.186492919922	1291.79650878906	393.728454589844	-280.685577392578	1335.84033203125	73.3680801391602	-222.082931518555	1397.89587402344	26.7007465362549	-348.220184326172	1219.06018066406
51.2239875793457	1158.376953125	1008.40930175781	-165.162902832031	1173.94958496094	1005.50073242188	15.8198156356812	1368.48718261719	1017.41082763672	-87.9958419799805	1379.56762695312	1015.26043701172	149.139801025391	1223.84020996094	738.996459960938	150.175262451172	1243.72082519531	525.448547363281	186.064407348633	1296.576171875	331.671722412109	189.903335571289	1320.80773925781	72.7854995727539	123.402450561523	1379.02575683594	19.4337844848633	254.967407226562	1191.66052246094	30.648006439209	202.371078491211	1170.34838867188	43.0497398376465	-233.004028320312	1255.83911132812	823.608032226562	-254.597290039062	1259.11376953125	478.054901123047	-274.123107910156	1291.53271484375	393.763854980469	-280.767852783203	1335.88122558594	73.3876724243164	-222.147796630859	1397.87268066406	26.7251377105713	-348.282562255859	1219.02172851562
51.5517539978027	1158.13061523438	1008.43878173828	-164.869033813477	1174.13024902344	1005.45245361328	16.571605682373	1368.21801757812	1017.310546875	-87.2495803833008	1379.49670410156	1015.10882568359	149.386367797852	1223.40380859375	738.873474121094	150.319061279297	1243.26196289062	525.217407226562	186.301986694336	1296.62585449219	331.628784179688	189.964370727539	1320.77587890625	72.7350616455078	123.409385681152	1378.99255371094	19.3832607269287	254.938522338867	1191.65148925781	30.6423435211182	202.354751586914	1170.39794921875	43.0576210021973	-232.596206665039	1255.86376953125	823.615783691406	-254.537338256836	1258.8447265625	478.041564941406	-274.086181640625	1291.33117675781	393.802795410156	-280.861419677734	1335.92236328125	73.4109497070312	-222.227416992188	1397.86450195312	26.7448139190674	-348.341979980469	1218.97985839844
51.8577079772949	1157.9775390625	1008.44561767578	-164.651077270508	1174.22937011719	1005.39294433594	17.2818794250488	1368.04431152344	1017.19610595703	-86.590087890625	1379.47241210938	1014.97454833984	149.701599121094	1223.05212402344	738.812133789062	150.610443115234	1242.85070800781	524.981872558594	186.573867797852	1296.50952148438	331.554962158203	190.021759033203	1320.74926757812	72.7068176269531	123.41236114502	1378.96655273438	19.3438549041748	254.909484863281	1191.65600585938	30.6500205993652	202.331329345703	1170.43981933594	43.0597229003906	-232.254547119141	1255.84936523438	823.583862304688	-254.49284362793	1258.595703125	478.034912109375	-274.059326171875	1291.17956542969	393.837554931641	-280.945220947266	1335.9482421875	73.4416885375977	-222.309265136719	1397.86767578125	26.7707901000977	-348.388732910156	1218.94641113281
52.14599609375	1157.833984375	1008.42364501953	-164.512573242188	1174.2353515625	1005.33679199219	17.9219741821289	1367.91271972656	1017.05920410156	-86.0259628295898	1379.52893066406	1014.86694335938	150.066696166992	1222.802734375	738.796936035156	151.062377929688	1242.58117675781	524.778137207031	186.856185913086	1296.26245117188	331.464538574219	190.064163208008	1320.75122070312	72.711181640625	123.42064666748	1378.9296875	19.304407119751	254.878707885742	1191.68127441406	30.6709499359131	202.302612304688	1170.45471191406	43.0537719726562	-231.949813842773	1255.80932617188	823.512329101562	-254.440490722656	1258.37390136719	478.029754638672	-274.027069091797	1291.068359375	393.861114501953	-281.009338378906	1335.93969726562	73.4706344604492	-222.377502441406	1397.87316894531	26.803394317627	-348.41796875	1218.91979980469
52.4210510253906	1157.68432617188	1008.36535644531	-164.41276550293	1174.16076660156	1005.29901123047	18.4677448272705	1367.77661132812	1016.90191650391	-85.5381851196289	1379.64855957031	1014.77197265625	150.457336425781	1222.66638183594	738.815063476562	151.637191772461	1242.45446777344	524.641235351562	187.124404907227	1295.93823242188	331.374816894531	190.096694946289	1320.77392578125	72.7397079467773	123.433479309082	1378.88586425781	19.2667427062988	254.844482421875	1191.72424316406	30.6962509155273	202.274673461914	1170.44067382812	43.0414619445801	-231.663299560547	1255.76452636719	823.422485351562	-254.355926513672	1258.19494628906	478.023498535156	-273.977355957031	1290.99487304688	393.870758056641	-281.054595947266	1335.90380859375	73.4839630126953	-222.41796875	1397.87292480469	26.8409538269043	-348.433929443359	1218.91076660156
52.6949844360352	1157.54931640625	1008.271484375	-164.311904907227	1174.03698730469	1005.28515625	18.9152584075928	1367.62744140625	1016.75665283203	-85.100341796875	1379.80590820312	1014.68353271484	150.851486206055	1222.66381835938	738.875671386719	152.254211425781	1242.439453125	524.567199707031	187.35530090332	1295.60327148438	331.302307128906	190.123779296875	1320.80688476562	72.7816543579102	123.442199707031	1378.85803222656	19.2454013824463	254.804809570312	1191.78076171875	30.7135124206543	202.252975463867	1170.41723632812	43.0320472717285	-231.380401611328	1255.73266601562	823.328552246094	-254.232421875	1258.07373046875	478.009552001953	-273.906799316406	1290.955078125	393.875274658203	-281.072814941406	1335.8671875	73.4738006591797	-222.428512573242	1397.86779785156	26.8843841552734	-348.444976806641	1218.91784667969
52.9686508178711	1157.45727539062	1008.15100097656	-164.205780029297	1173.88842773438	1005.283203125	19.2747287750244	1367.48620605469	1016.66888427734	-84.7073287963867	1379.97277832031	1014.61004638672	151.220489501953	1222.80847167969	738.989685058594	152.825866699219	1242.48889160156	524.546203613281	187.537139892578	1295.32250976562	331.251220703125	190.136428833008	1320.83752441406	72.8118209838867	123.439422607422	1378.86340332031	19.2487239837646	254.762985229492	1191.82263183594	30.7057285308838	202.244171142578	1170.4130859375	43.0349197387695	-231.095718383789	1255.73718261719	823.243469238281	-254.079299926758	1258.0068359375	477.984802246094	-273.819580078125	1290.93249511719	393.875579833984	-281.059509277344	1335.84741210938	73.4391555786133	-222.411010742188	1397.865234375	26.9251499176025	-348.447448730469	1218.92553710938
53.2412223815918	1157.43518066406	1008.02410888672	-164.09928894043	1173.7353515625	1005.28576660156	19.565221786499	1367.40441894531	1016.65991210938	-84.3630142211914	1380.11645507812	1014.54907226562	151.534713745117	1223.0732421875	739.128051757812	153.291961669922	1242.5537109375	524.566162109375	187.669052124023	1295.12658691406	331.214965820312	190.124481201172	1320.84069824219	72.8131942749023	123.425674438477	1378.89685058594	19.2711772918701	254.725280761719	1191.83203125	30.6726837158203	202.253021240234	1170.44409179688	43.0547142028809	-230.817016601562	1255.8037109375	823.184814453125	-253.911178588867	1257.98229980469	477.961029052734	-273.729705810547	1290.90747070312	393.865386962891	-281.018310546875	1335.84912109375	73.3902893066406	-222.372543334961	1397.86511230469	26.9591274261475	-348.436706542969	1218.93237304688
53.5083503723145	1157.48815917969	1007.90496826172	-163.995254516602	1173.60205078125	1005.2880859375	19.8109245300293	1367.4189453125	1016.71801757812	-84.0736618041992	1380.22607421875	1014.50665283203	151.776916503906	1223.39172363281	739.253356933594	153.628005981445	1242.61352539062	524.60888671875	187.754257202148	1295.02368164062	331.199340820312	190.086608886719	1320.82641601562	72.8044204711914	123.411651611328	1378.93127441406	19.2985439300537	254.707366943359	1191.81945800781	30.6346874237061	202.274917602539	1170.49987792969	43.0855865478516	-230.543533325195	1255.92895507812	823.152160644531	-253.750762939453	1257.97326660156	477.952117919922	-273.653533935547	1290.87084960938	393.845092773438	-280.949768066406	1335.845703125	73.3409423828125	-222.320037841797	1397.87097167969	26.9870281219482	-348.415588378906	1218.93395996094
53.7594032287598	1157.58630371094	1007.81414794922	-163.886108398438	1173.50744628906	1005.29254150391	20.0222434997559	1367.53430175781	1016.81140136719	-83.8442306518555	1380.318359375	1014.49310302734	151.944671630859	1223.69958496094	739.342529296875	153.829391479492	1242.61791992188	524.654357910156	187.803726196289	1294.98718261719	331.202575683594	190.021469116211	1320.818359375	72.8088150024414	123.402030944824	1378.95922851562	19.3304481506348	254.723434448242	1191.78149414062	30.6034908294678	202.298263549805	1170.56176757812	43.118465423584	-230.274612426758	1256.10913085938	823.140930175781	-253.617950439453	1257.95471191406	477.961212158203	-273.599975585938	1290.81591796875	393.816528320312	-280.858734130859	1335.8076171875	73.3040161132812	-222.254989624023	1397.88757324219	27.0131053924561	-348.388610839844	1218.93127441406
53.9840545654297	1157.68176269531	1007.78021240234	-163.74934387207	1173.47094726562	1005.30615234375	20.1988830566406	1367.74743652344	1016.89923095703	-83.6759719848633	1380.416015625	1014.50506591797	152.059906005859	1223.97631835938	739.385375976562	153.918960571289	1242.53625488281	524.680541992188	187.824768066406	1294.97607421875	331.214782714844	189.921875	1320.82958984375	72.8536911010742	123.385124206543	1378.98999023438	19.3736209869385	254.762252807617	1191.734375	30.5835418701172	202.313949584961	1170.61694335938	43.1538925170898	-230.019638061523	1256.33337402344	823.146484375	-253.518859863281	1257.92736816406	477.984130859375	-273.573211669922	1290.74035644531	393.787475585938	-280.756500244141	1335.73815917969	73.2962112426758	-222.184707641602	1397.9111328125	27.0642604827881	-348.36181640625	1218.9326171875
54.1764526367188	1157.75720214844	1007.80206298828	-163.575469970703	1173.51232910156	1005.33721923828	20.3365592956543	1368.02941894531	1016.95178222656	-83.5682983398438	1380.5234375	1014.52917480469	152.163009643555	1224.24145507812	739.405639648438	153.948196411133	1242.40246582031	524.692932128906	187.815490722656	1294.96557617188	331.230499267578	189.781509399414	1320.87475585938	72.9598541259766	123.350227355957	1379.02978515625	19.428373336792	254.799438476562	1191.70556640625	30.5735340118408	202.314758300781	1170.64624023438	43.1843490600586	-229.794311523438	1256.57958984375	823.164123535156	-253.453216552734	1257.90283203125	478.016540527344	-273.574157714844	1290.6552734375	393.771697998047	-280.667541503906	1335.64477539062	73.3215637207031	-222.122589111328	1397.92651367188	27.1494789123535	-348.337097167969	1218.92944335938
54.3400421142578	1157.82763671875	1007.85803222656	-163.340240478516	1173.65832519531	1005.40612792969	20.4293117523193	1368.341796875	1016.95983886719	-83.5100173950195	1380.63330078125	1014.55023193359	152.283767700195	1224.49548339844	739.446838378906	153.96794128418	1242.24047851562	524.711669921875	187.781814575195	1294.93530273438	331.239532470703	189.60758972168	1320.95446777344	73.1228256225586	123.299667358398	1379.0869140625	19.4946422576904	254.816467285156	1191.69567871094	30.5692520141602	202.299514770508	1170.63586425781	43.198371887207	-229.614486694336	1256.828125	823.196411132812	-253.416519165039	1257.87976074219	478.046447753906	-273.602447509766	1290.57287597656	393.78369140625	-280.618377685547	1335.55346679688	73.372444152832	-222.085113525391	1397.91650390625	27.2504787445068	-348.319305419922	1218.92114257812
54.4824714660645	1157.90954589844	1007.92645263672	-162.999740600586	1173.93090820312	1005.52764892578	20.4871692657471	1368.67553710938	1016.93487548828	-83.4802474975586	1380.74816894531	1014.56689453125	152.438873291016	1224.72229003906	739.539794921875	154.010131835938	1242.06518554688	524.739013671875	187.732666015625	1294.87036132812	331.236480712891	189.42219543457	1321.05725097656	73.3233489990234	123.23966217041	1379.16430664062	19.5685253143311	254.801116943359	1191.70812988281	30.5707054138184	202.28190612793	1170.60717773438	43.2043190002441	-229.488403320312	1257.05432128906	823.246887207031	-253.408508300781	1257.85607910156	478.065643310547	-273.655151367188	1290.5078125	393.833435058594	-280.621917724609	1335.49462890625	73.4416961669922	-222.085678100586	1397.89147949219	27.3653163909912	-348.320098876953	1218.92321777344
54.6095657348633	1158.00561523438	1007.98980712891	-162.576873779297	1174.31359863281	1005.70178222656	20.5342464447021	1369.02465820312	1016.89929199219	-83.4616928100586	1380.87890625	1014.587890625	152.626449584961	1224.90869140625	739.685791015625	154.080535888672	1241.88415527344	524.771362304688	187.678573608398	1294.75036621094	331.214447021484	189.257522583008	1321.15905761719	73.5180892944336	123.183120727539	1379.24475097656	19.6364078521729	254.757553100586	1191.73522949219	30.5704689025879	202.273788452148	1170.57421875	43.2016983032227	-229.421478271484	1257.25280761719	823.322631835938	-253.437408447266	1257.84265136719	478.086273193359	-273.725433349609	1290.47534179688	393.910675048828	-280.688781738281	1335.46606445312	73.5130615234375	-222.125900268555	1397.86865234375	27.4752712249756	-348.338684082031	1218.92956542969
54.7185173034668	1158.10339355469	1008.04119873047	-162.12744140625	1174.75317382812	1005.90948486328	20.5910758972168	1369.37280273438	1016.86260986328	-83.4426574707031	1381.02746582031	1014.61407470703	152.822219848633	1225.03955078125	739.848083496094	154.175491333008	1241.69702148438	524.807189941406	187.643081665039	1294.56506347656	331.167236328125	189.136932373047	1321.22570800781	73.6649475097656	123.141578674316	1379.29406738281	19.6740856170654	254.702239990234	1191.75854492188	30.5648765563965	202.278259277344	1170.53698730469	43.1849479675293	-229.412506103516	1257.4169921875	823.424194335938	-253.502059936523	1257.853515625	478.120971679688	-273.817687988281	1290.47570800781	393.994689941406	-280.818878173828	1335.45043945312	73.5660171508789	-222.199203491211	1397.84643554688	27.5499153137207	-348.364929199219	1218.92700195312
54.8030471801758	1158.19763183594	1008.07214355469	-161.700500488281	1175.18701171875	1006.12182617188	20.6616592407227	1369.70263671875	1016.82775878906	-83.420768737793	1381.18884277344	1014.64514160156	153.000030517578	1225.11120605469	739.982238769531	154.294815063477	1241.515625	524.845336914062	187.650650024414	1294.34167480469	331.104766845703	189.068298339844	1321.25366210938	73.7590942382812	123.115142822266	1379.29858398438	19.6746120452881	254.654449462891	1191.77233886719	30.5619449615479	202.292755126953	1170.50646972656	43.1641387939453	-229.454879760742	1257.53149414062	823.531616210938	-253.595993041992	1257.90380859375	478.173614501953	-273.938873291016	1290.50891113281	394.069641113281	-280.991394042969	1335.41589355469	73.5883026123047	-222.289276123047	1397.82824707031	27.5801563262939	-348.401672363281	1218.9140625
54.8669853210449	1158.29223632812	1008.07580566406	-161.374969482422	1175.54821777344	1006.30822753906	20.7299461364746	1369.98620605469	1016.80279541016	-83.4043273925781	1381.35412597656	1014.68469238281	153.141159057617	1225.12609863281	740.068054199219	154.428833007812	1241.34643554688	524.884399414062	187.712188720703	1294.10400390625	331.037658691406	189.050857543945	1321.26159667969	73.8140411376953	123.104644775391	1379.28234863281	19.660831451416	254.629028320312	1191.76831054688	30.5612716674805	202.306838989258	1170.48010253906	43.1426086425781	-229.536163330078	1257.61560058594	823.620300292969	-253.713607788086	1258.00268554688	478.238250732422	-274.081268310547	1290.58117675781	394.121673583984	-281.178833007812	1335.34851074219	73.5730056762695	-222.38053894043	1397.82092285156	27.5576915740967	-348.454132080078	1218.8974609375
54.9181060791016	1158.408203125	1008.05328369141	-161.194030761719	1175.7939453125	1006.43341064453	20.7783908843994	1370.20886230469	1016.79449462891	-83.404052734375	1381.51623535156	1014.73797607422	153.240921020508	1225.10681152344	740.103576660156	154.55908203125	1241.18444824219	524.921569824219	187.82177734375	1293.86340332031	330.977386474609	189.064544677734	1321.27124023438	73.85302734375	123.095825195312	1379.26843261719	19.6503734588623	254.61833190918	1191.75256347656	30.5593643188477	202.314331054688	1170.46215820312	43.1259384155273	-229.638885498047	1257.70678710938	823.677490234375	-253.840072631836	1258.15417480469	478.298004150391	-274.23779296875	1290.68322753906	394.145141601562	-281.359222412109	1335.27600097656	73.5314407348633	-222.4619140625	1397.82604980469	27.4939746856689	-348.521148681641	1218.88623046875
54.9567756652832	1158.57507324219	1008.00476074219	-161.163604736328	1175.92797851562	1006.47961425781	20.7950687408447	1370.37084960938	1016.80999755859	-83.4299468994141	1381.66247558594	1014.80865478516	153.299774169922	1225.09423828125	740.098937988281	154.671646118164	1241.02807617188	524.9560546875	187.954360961914	1293.62463378906	330.930297851562	189.083114624023	1321.29846191406	73.8971176147461	123.074317932129	1379.26489257812	19.6467800140381	254.608459472656	1191.74633789062	30.5618190765381	202.313949584961	1170.46203613281	43.120174407959	-229.756011962891	1257.8310546875	823.703369140625	-253.960556030273	1258.35144042969	478.340637207031	-274.398071289062	1290.81225585938	394.147796630859	-281.519989013672	1335.22827148438	73.4788208007812	-222.52473449707	1397.84436035156	27.4122257232666	-348.596221923828	1218.8779296875
54.985481262207	1158.78295898438	1007.94317626953	-161.291381835938	1175.97387695312	1006.44946289062	20.7719345092773	1370.4853515625	1016.857421875	-83.4854125976562	1381.7802734375	1014.89379882812	153.307723999023	1225.07934570312	740.073059082031	154.762939453125	1240.8798828125	524.978515625	188.078475952148	1293.38208007812	330.892272949219	189.090698242188	1321.33813476562	73.9436798095703	123.053726196289	1379.27795410156	19.6545352935791	254.595077514648	1191.75573730469	30.5725936889648	202.306900024414	1170.48425292969	43.1230697631836	-229.877380371094	1258.00451660156	823.702331542969	-254.067962646484	1258.57153320312	478.359100341797	-274.544830322266	1290.96960449219	394.143341064453	-281.655731201172	1335.21887207031	73.4113922119141	-222.574157714844	1397.87390136719	27.3264350891113	-348.6591796875	1218.86889648438
55.014087677002	1159.00732421875	1007.87957763672	-161.535690307617	1175.9541015625	1006.35809326172	20.7114276885986	1370.59558105469	1016.93518066406	-83.5646743774414	1381.88391113281	1014.9892578125	153.258804321289	1225.03503417969	740.0419921875	154.829788208008	1240.740234375	524.973510742188	188.172576904297	1293.14038085938	330.862030029297	189.079574584961	1321.37939453125	73.9822235107422	123.046295166016	1379.30883789062	19.6745357513428	254.580810546875	1191.76940917969	30.5901679992676	202.300476074219	1170.533203125	43.1343574523926	-229.99235534668	1258.21899414062	823.68115234375	-254.15934753418	1258.80847167969	478.356750488281	-274.669616699219	1291.15258789062	394.143890380859	-281.766815185547	1335.25305175781	73.3309936523438	-222.617050170898	1397.91333007812	27.2622451782227	-348.694885253906	1218.87255859375
55.0414123535156	1159.23461914062	1007.81304931641	-161.860824584961	1175.90295410156	1006.24487304688	20.6273002624512	1370.73181152344	1017.02587890625	-83.6555480957031	1381.99340820312	1015.09307861328	153.159515380859	1224.98120117188	740.005554199219	154.864730834961	1240.59619140625	524.938354492188	188.227996826172	1292.91931152344	330.842010498047	189.057357788086	1321.40661621094	73.9986038208008	123.056968688965	1379.34582519531	19.7004528045654	254.577239990234	1191.76257324219	30.6065406799316	202.295852661133	1170.59045410156	43.1481666564941	-230.10124206543	1258.46545410156	823.65234375	-254.231826782227	1259.07421875	478.349639892578	-274.765502929688	1291.36938476562	394.156188964844	-281.857604980469	1335.31958007812	73.2433319091797	-222.651702880859	1397.95776367188	27.2301349639893	-348.705139160156	1218.89538574219
55.0485725402832	1159.42749023438	1007.76031494141	-162.249465942383	1175.86462402344	1006.14611816406	20.5356483459473	1370.90075683594	1017.10943603516	-83.7449188232422	1382.13488769531	1015.20269775391	153.020431518555	1224.93664550781	739.962768554688	154.860336303711	1240.43505859375	524.880737304688	188.240737915039	1292.72583007812	330.829711914062	189.036834716797	1321.40002441406	73.9842987060547	123.082885742188	1379.37341308594	19.7213268280029	254.587142944336	1191.73083496094	30.6151351928711	202.289352416992	1170.63745117188	43.157787322998	-230.207977294922	1258.73791503906	823.629943847656	-254.285263061523	1259.37475585938	478.344055175781	-274.832611083984	1291.61596679688	394.178924560547	-281.927520751953	1335.39428710938	73.1489715576172	-222.679244995117	1397.99597167969	27.2181243896484	-348.700103759766	1218.92041015625
55.0145835876465	1159.55310058594	1007.73211669922	-162.652328491211	1175.87426757812	1006.08258056641	20.4392757415771	1371.11120605469	1017.1787109375	-83.8234405517578	1382.34582519531	1015.31799316406	152.854476928711	1224.90441894531	739.927734375	154.811828613281	1240.26232910156	524.811706542969	188.211883544922	1292.56066894531	330.820861816406	189.018707275391	1321.36120605469	73.9472961425781	123.105751037598	1379.37634277344	19.7240295410156	254.598251342773	1191.685546875	30.6136474609375	202.282974243164	1170.67626953125	43.1632537841797	-230.322540283203	1259.03271484375	823.622314453125	-254.329299926758	1259.71252441406	478.340301513672	-274.885711669922	1291.87524414062	394.205413818359	-281.973175048828	1335.45288085938	73.0609283447266	-222.697967529297	1398.01684570312	27.2137432098389	-348.700500488281	1218.93347167969
54.9296264648438	1159.59411621094	1007.73138427734	-163.03630065918	1175.97485351562	1006.07379150391	20.3351631164551	1371.35754394531	1017.23364257812	-83.8877182006836	1382.63342285156	1015.43414306641	152.677581787109	1224.89733886719	739.916381835938	154.723602294922	1240.09997558594	524.747924804688	188.147964477539	1292.4443359375	330.823577880859	189.001113891602	1321.31042480469	73.9000854492188	123.118934631348	1379.35302734375	19.7079010009766	254.602722167969	1191.62866210938	30.5983619689941	202.278091430664	1170.70056152344	43.1611671447754	-230.450607299805	1259.35607910156	823.630310058594	-254.375411987305	1260.06958007812	478.339996337891	-274.935028076172	1292.13623046875	394.221862792969	-281.993316650391	1335.48461914062	72.9937896728516	-222.703353881836	1398.01818847656	27.2040538787842	-348.716247558594	1218.93701171875
54.8057327270508	1159.60302734375	1007.75299072266	-163.378875732422	1176.19409179688	1006.12170410156	20.225606918335	1371.63122558594	1017.27673339844	-83.943733215332	1382.97961425781	1015.53540039062	152.504913330078	1224.91662597656	739.93212890625	154.597961425781	1239.97607421875	524.709167480469	188.047515869141	1292.36828613281	330.838745117188	188.977798461914	1321.26953125	73.8558349609375	123.118057250977	1379.31591796875	19.6802654266357	254.602249145508	1191.58544921875	30.5792198181152	202.276351928711	1170.70703125	43.1527938842773	-230.598892211914	1259.71166992188	823.654541015625	-254.427474975586	1260.42358398438	478.342529296875	-274.989501953125	1292.39074707031	394.21533203125	-281.992401123047	1335.50744628906	72.9597396850586	-222.696701049805	1398.01184082031	27.1856098175049	-348.737884521484	1218.93579101562
54.6595458984375	1159.67602539062	1007.77093505859	-163.647125244141	1176.51159667969	1006.21276855469	20.1157836914062	1371.93310546875	1017.30987548828	-84.0083694458008	1383.34741210938	1015.61328125	152.343078613281	1224.96911621094	739.963439941406	154.435333251953	1239.91247558594	524.705383300781	187.914825439453	1292.3076171875	330.855560302734	188.935302734375	1321.2568359375	73.8266143798828	123.090919494629	1379.26513671875	19.6426448822021	254.59651184082	1191.58081054688	30.5744457244873	202.278076171875	1170.70617675781	43.1479949951172	-230.782211303711	1260.08972167969	823.696716308594	-254.489135742188	1260.77014160156	478.354278564453	-275.056915283203	1292.640625	394.182281494141	-281.981964111328	1335.54870605469	72.9675140380859	-222.683013916016	1398.01037597656	27.1612071990967	-348.757843017578	1218.927734375
54.5017585754395	1159.84619140625	1007.775390625	-163.847091674805	1176.89501953125	1006.33331298828	20.0162162780762	1372.24975585938	1017.33142089844	-84.0933151245117	1383.69104003906	1015.67431640625	152.192459106445	1225.07580566406	739.987121582031	154.247253417969	1239.91809082031	524.730407714844	187.764846801758	1292.26232910156	330.868347167969	188.869934082031	1321.27954101562	73.8161468505859	123.042251586914	1379.20947265625	19.6069984436035	254.587112426758	1191.61633300781	30.5911140441895	202.277206420898	1170.70031738281	43.1527900695801	-231.00032043457	1260.49206542969	823.754333496094	-254.567764282227	1261.11877441406	478.382049560547	-275.133270263672	1292.89672851562	394.122253417969	-281.973205566406	1335.60632324219	72.998291015625	-222.667083740234	1398.02209472656	27.144214630127	-348.766845703125	1218.90905761719
54.3417129516602	1160.12512207031	1007.76391601562	-164.009567260742	1177.31115722656	1006.4716796875	19.9290447235107	1372.57189941406	1017.3486328125	-84.196159362793	1383.99475097656	1015.72894287109	152.043334960938	1225.21960449219	739.990661621094	154.046936035156	1239.97058105469	524.775085449219	187.607940673828	1292.22241210938	330.863159179688	188.793975830078	1321.3251953125	73.8186416625977	122.989036560059	1379.1748046875	19.5919609069824	254.582656860352	1191.6845703125	30.6291122436523	202.268295288086	1170.69262695312	43.1669273376465	-231.234451293945	1260.9267578125	823.815856933594	-254.669250488281	1261.48803710938	478.420715332031	-275.216339111328	1293.15869140625	394.044677734375	-281.974853515625	1335.66455078125	73.0274658203125	-222.655181884766	1398.04956054688	27.1454277038574	-348.756072998047	1218.88781738281
54.1842575073242	1160.51196289062	1007.72625732422	-164.155670166016	1177.72912597656	1006.61767578125	19.8460502624512	1372.89245605469	1017.37176513672	-84.3110427856445	1384.26586914062	1015.78881835938	151.876434326172	1225.3720703125	739.967163085938	153.847808837891	1240.04174804688	524.833374023438	187.45329284668	1292.19006347656	330.837341308594	188.721588134766	1321.37707519531	73.8293380737305	122.944717407227	1379.16809082031	19.5993881225586	254.585891723633	1191.74865722656	30.677038192749	202.250381469727	1170.67749023438	43.1875190734863	-231.465591430664	1261.37170410156	823.865173339844	-254.791290283203	1261.88818359375	478.470855712891	-275.308654785156	1293.42358398438	393.970947265625	-281.991577148438	1335.71484375	73.0434036254883	-222.655334472656	1398.08264160156	27.1537609100342	-348.7333984375	1218.87768554688
54.0195693969727	1160.9404296875	1007.6767578125	-164.300674438477	1178.14489746094	1006.76171875	19.7569561004639	1373.20764160156	1017.41046142578	-84.4296340942383	1384.5234375	1015.86401367188	151.677047729492	1225.51843261719	739.908935546875	153.662094116211	1240.11608886719	524.897033691406	187.3125	1292.17749023438	330.802551269531	188.666564941406	1321.42126464844	73.8467483520508	122.921089172363	1379.17907714844	19.6159954071045	254.591812133789	1191.77429199219	30.718297958374	202.230194091797	1170.6591796875	43.2159385681152	-231.687896728516	1261.81298828125	823.88671875	-254.926040649414	1262.3095703125	478.537658691406	-275.411437988281	1293.68371582031	393.918792724609	-282.024963378906	1335.74963378906	73.0359802246094	-222.674346923828	1398.10876464844	27.1525421142578	-348.716705322266	1218.8759765625
53.8225898742676	1161.33764648438	1007.62982177734	-164.451919555664	1178.55627441406	1006.88061523438	19.646520614624	1373.52905273438	1017.47283935547	-84.5442657470703	1384.7939453125	1015.95825195312	151.438323974609	1225.64489746094	739.830810546875	153.489974975586	1240.17431640625	524.956909179688	187.191604614258	1292.1826171875	330.75732421875	188.639083862305	1321.44384765625	73.8654022216797	122.928169250488	1379.193359375	19.6284694671631	254.591644287109	1191.7646484375	30.7404365539551	202.216232299805	1170.66101074219	43.2528076171875	-231.903198242188	1262.26062011719	823.878234863281	-255.073089599609	1262.73156738281	478.614044189453	-275.528442382812	1293.92224121094	393.891571044922	-282.074005126953	1335.76867675781	72.9926681518555	-222.721115112305	1398.12170410156	27.1284141540527	-348.717529296875	1218.87463378906
53.5842590332031	1161.66284179688	1007.58679199219	-164.611419677734	1178.95727539062	1006.95220947266	19.514820098877	1373.86511230469	1017.55560302734	-84.6545639038086	1385.09155273438	1016.07006835938	151.168899536133	1225.76489257812	739.76025390625	153.329879760742	1240.22131347656	525.007690429688	187.091751098633	1292.21997070312	330.716064453125	188.629348754883	1321.45007324219	73.8807601928711	122.965919494629	1379.19519042969	19.6272563934326	254.578430175781	1191.72290039062	30.7296943664551	202.205062866211	1170.66638183594	43.2795295715332	-232.109298706055	1262.72058105469	823.8544921875	-255.229263305664	1263.11962890625	478.689758300781	-275.661712646484	1294.12658691406	393.879180908203	-282.133178710938	1335.77661132812	72.9158325195312	-222.794540405273	1398.11657714844	27.0780277252197	-348.739776611328	1218.86999511719
53.31103515625	1161.91186523438	1007.54705810547	-164.785888671875	1179.34765625	1006.97509765625	19.374547958374	1374.20422363281	1017.65191650391	-84.7645416259766	1385.42321777344	1016.19122314453	150.889114379883	1225.89929199219	739.715942382812	153.185775756836	1240.28015136719	525.051330566406	187.010879516602	1292.29833984375	330.695220947266	188.620742797852	1321.45300292969	73.8916549682617	123.015602111816	1379.18811035156	19.6107177734375	254.56071472168	1191.66320800781	30.6913261413574	202.188125610352	1170.64636230469	43.2799415588379	-232.3095703125	1263.18347167969	823.828186035156	-255.378372192383	1263.43957519531	478.754791259766	-275.808288574219	1294.30432128906	393.874542236328	-282.195373535156	1335.78649902344	72.8367080688477	-222.884262084961	1398.10473632812	27.0090312957764	-348.778045654297	1218.85974121094
53.0150680541992	1162.15148925781	1007.48797607422	-164.979843139648	1179.72375488281	1006.95257568359	19.2317047119141	1374.52380371094	1017.74298095703	-84.8830718994141	1385.7958984375	1016.31610107422	150.621505737305	1226.07653808594	739.709533691406	153.061386108398	1240.36096191406	525.091674804688	186.947372436523	1292.40185546875	330.685699462891	188.597671508789	1321.45397949219	73.8976974487305	123.043586730957	1379.18383789062	19.5879821777344	254.544891357422	1191.61437988281	30.651575088501	202.160385131836	1170.61071777344	43.2646675109863	-232.516448974609	1263.62524414062	823.808959960938	-255.512237548828	1263.68701171875	478.797424316406	-275.964660644531	1294.47509765625	393.8759765625	-282.256164550781	1335.81396484375	72.7831802368164	-222.983276367188	1398.11535644531	26.9363460540771	-348.827209472656	1218.84582519531
52.7185440063477	1162.43579101562	1007.40875244141	-165.184982299805	1180.10034179688	1006.90045166016	19.0988368988037	1374.81713867188	1017.80731201172	-85.0178451538086	1386.20751953125	1016.44873046875	150.389587402344	1226.32873535156	739.734436035156	152.969970703125	1240.47680664062	525.125549316406	186.901473999023	1292.51611328125	330.686492919922	188.552978515625	1321.45690917969	73.8984985351562	123.028228759766	1379.18127441406	19.5674438476562	254.523056030273	1191.59655761719	30.6257076263428	202.121978759766	1170.57690429688	43.2436790466309	-232.730545043945	1264.03515625	823.812866210938	-255.635192871094	1263.88854980469	478.812713623047	-276.125457763672	1294.65356445312	393.883819580078	-282.312683105469	1335.85461425781	72.7640151977539	-223.080917358398	1398.15515136719	26.8827610015869	-348.888122558594	1218.82336425781
52.4280471801758	1162.76098632812	1007.345703125	-165.398803710938	1180.50073242188	1006.84924316406	18.9811992645264	1375.08288574219	1017.84356689453	-85.1682052612305	1386.63977050781	1016.58386230469	150.203704833984	1226.64221191406	739.772216796875	152.929016113281	1240.61547851562	525.150817871094	186.870574951172	1292.61254882812	330.696655273438	188.498779296875	1321.45874023438	73.8914337158203	122.963775634766	1379.1845703125	19.550760269165	254.491394042969	1191.62341308594	30.6142387390137	202.076019287109	1170.5537109375	43.2210845947266	-232.934585571289	1264.41662597656	823.847534179688	-255.750946044922	1264.08801269531	478.800048828125	-276.283843994141	1294.85510253906	393.907806396484	-282.366302490234	1335.89025878906	72.7715454101562	-223.166046142578	1398.20947265625	26.8562393188477	-348.95654296875	1218.79296875
52.1454696655273	1163.14379882812	1007.32067871094	-165.614852905273	1180.92456054688	1006.82458496094	18.8607788085938	1375.326171875	1017.85650634766	-85.3356552124023	1387.07177734375	1016.70916748047	150.060607910156	1226.98840332031	739.807678222656	152.949325561523	1240.74267578125	525.168395996094	186.844985961914	1292.64929199219	330.704040527344	188.448608398438	1321.44921875	73.8775863647461	122.85375213623	1379.19873046875	19.5366611480713	254.450408935547	1191.68127441406	30.6131343841553	202.023788452148	1170.54931640625	43.2038345336914	-233.120590209961	1264.76232910156	823.908874511719	-255.864227294922	1264.3203125	478.768096923828	-276.439208984375	1295.10522460938	393.947937011719	-282.417358398438	1335.90686035156	72.7851028442383	-223.235977172852	1398.26147460938	26.841796875	-349.023010253906	1218.76574707031
51.8813743591309	1163.60388183594	1007.33251953125	-165.811294555664	1181.337890625	1006.83557128906	18.7167739868164	1375.58349609375	1017.86120605469	-85.5274124145508	1387.48986816406	1016.81799316406	149.961715698242	1227.3388671875	739.823425292969	153.035217285156	1240.83325195312	525.16845703125	186.824920654297	1292.59521484375	330.709533691406	188.409149169922	1321.42932128906	73.8632202148438	122.717185974121	1379.21215820312	19.5121097564697	254.397262573242	1191.74072265625	30.6185874938965	201.9619140625	1170.56103515625	43.1976623535156	-233.293304443359	1265.0654296875	823.984985351562	-255.973190307617	1264.599609375	478.743286132812	-276.591918945312	1295.41174316406	393.996215820312	-282.464172363281	1335.9140625	72.7887649536133	-223.284851074219	1398.30676269531	26.8250617980957	-349.079742431641	1218.74597167969
51.6342697143555	1164.13500976562	1007.37023925781	-165.974227905273	1181.70495605469	1006.87445068359	18.5274238586426	1375.88525390625	1017.87072753906	-85.7472229003906	1387.87609863281	1016.90246582031	149.90966796875	1227.68347167969	739.81201171875	153.176040649414	1240.82543945312	525.136779785156	186.832183837891	1292.44384765625	330.714141845703	188.385391235352	1321.41247558594	73.8541793823242	122.586601257324	1379.20947265625	19.4631576538086	254.32893371582	1191.78833007812	30.6307048797607	201.881607055664	1170.57202148438	43.2138252258301	-233.456100463867	1265.34069824219	824.066162109375	-256.077331542969	1264.92749023438	478.738189697266	-276.735107421875	1295.75549316406	394.040924072266	-282.513580322266	1335.92602539062	72.7621536254883	-223.306076049805	1398.36499023438	26.8043365478516	-349.121856689453	1218.73693847656
51.4052429199219	1164.76440429688	1007.40948486328	-166.098678588867	1182.0087890625	1006.92712402344	18.275936126709	1376.25183105469	1017.88037109375	-85.996826171875	1388.21313476562	1016.95782470703	149.903015136719	1228.0146484375	739.781921386719	153.362030029297	1240.65466308594	525.071716308594	186.877136230469	1292.18237304688	330.702758789062	188.372146606445	1321.41870117188	73.8540649414062	122.489372253418	1379.18884277344	19.3953895568848	254.24479675293	1191.81262207031	30.6435813903809	201.775726318359	1170.564453125	43.2531623840332	-233.609100341797	1265.60705566406	824.150085449219	-256.179229736328	1265.296875	478.745971679688	-276.865142822266	1296.12097167969	394.059631347656	-282.573455810547	1335.94311523438	72.6896743774414	-223.306274414062	1398.4521484375	26.7822608947754	-349.152618408203	1218.73950195312
51.1947631835938	1165.54760742188	1007.42053222656	-166.181900024414	1182.23327636719	1006.97723388672	17.9662132263184	1376.70458984375	1017.89123535156	-86.2767105102539	1388.505859375	1016.98980712891	149.93571472168	1228.27026367188	739.740295410156	153.595748901367	1240.28601074219	524.984130859375	186.963470458984	1291.77978515625	330.670349121094	188.357025146484	1321.45935058594	73.8630676269531	122.429489135742	1379.15112304688	19.3068733215332	254.150482177734	1191.80798339844	30.6517543792725	201.641357421875	1170.53564453125	43.303882598877	-233.745193481445	1265.8515625	824.221252441406	-256.264190673828	1265.70617675781	478.759643554688	-276.980499267578	1296.50341796875	394.044738769531	-282.640472412109	1335.98022460938	72.5864639282227	-223.300369262695	1398.56579589844	26.7573757171631	-349.175415039062	1218.74572753906
51.005672454834	1166.5380859375	1007.37457275391	-166.227661132812	1182.39001464844	1007.00604248047	17.6150569915771	1377.24670410156	1017.904296875	-86.583869934082	1388.78369140625	1017.00811767578	149.99609375	1228.41357421875	739.688415527344	153.882095336914	1239.67395019531	524.888122558594	187.108322143555	1291.205078125	330.616088867188	188.333847045898	1321.52990722656	73.8826599121094	122.394393920898	1379.10241699219	19.1984558105469	254.054931640625	1191.78161621094	30.6592044830322	201.487640380859	1170.51110839844	43.3593482971191	-233.85871887207	1266.04626464844	824.263854980469	-256.316802978516	1266.14855957031	478.7646484375	-277.073944091797	1296.90502929688	394.007507324219	-282.708374023438	1336.04614257812	72.4736480712891	-223.299255371094	1398.69812011719	26.7249698638916	-349.193267822266	1218.74658203125
50.8537673950195	1167.75354003906	1007.27563476562	-166.243225097656	1182.51904296875	1006.98992919922	17.2511043548584	1377.90661621094	1017.92071533203	-86.9198532104492	1389.08874511719	1017.02789306641	150.084426879883	1228.47399902344	739.6240234375	154.242462158203	1238.78820800781	524.780029296875	187.32926940918	1290.42065429688	330.533752441406	188.30061340332	1321.61157226562	73.9117584228516	122.373672485352	1379.05883789062	19.0906372070312	253.961761474609	1191.75268554688	30.668327331543	201.335830688477	1170.53442382812	43.4153480529785	-233.946441650391	1266.18298339844	824.278076171875	-256.331024169922	1266.60314941406	478.748870849609	-277.136352539062	1297.31494140625	393.963745117188	-282.776947021484	1336.12377929688	72.3554153442383	-223.320785522461	1398.81530761719	26.6739387512207	-349.212371826172	1218.7353515625
50.7429084777832	1169.13818359375	1007.17687988281	-166.235076904297	1182.63537597656	1006.90405273438	16.9089450836182	1378.72326660156	1017.94842529297	-87.2922592163086	1389.4599609375	1017.06195068359	150.218994140625	1228.46789550781	739.532104492188	154.713806152344	1237.62817382812	524.658935546875	187.6435546875	1289.41784667969	330.430053710938	188.252990722656	1321.67053222656	73.9417877197266	122.352165222168	1379.02209472656	18.9874324798584	253.874008178711	1191.74047851562	30.6715831756592	201.200164794922	1170.62561035156	43.4650001525879	-233.99040222168	1266.27856445312	824.277160644531	-256.303466796875	1267.06591796875	478.715728759766	-277.157562255859	1297.71472167969	393.930603027344	-282.849487304688	1336.19580078125	72.2349853515625	-223.385986328125	1398.87487792969	26.5865783691406	-349.230712890625	1218.70886230469
50.6839218139648	1170.61975097656	1007.11297607422	-166.202880859375	1182.72766113281	1006.74133300781	16.6071910858154	1379.69445800781	1017.97802734375	-87.7013320922852	1389.91711425781	1017.11743164062	150.439788818359	1228.4169921875	739.404357910156	155.318344116211	1236.18505859375	524.537475585938	188.058441162109	1288.22033691406	330.301788330078	188.189376831055	1321.68115234375	73.964958190918	122.313049316406	1378.98974609375	18.8865795135498	253.796600341797	1191.7470703125	30.6651382446289	201.081756591797	1170.74365234375	43.489574432373	-233.96549987793	1266.35583496094	824.2763671875	-256.23779296875	1267.52111816406	478.677185058594	-277.135650634766	1298.08825683594	393.908721923828	-282.9287109375	1336.24548339844	72.1213760375977	-223.50065612793	1398.86010742188	26.4489803314209	-349.24951171875	1218.66625976562
50.7122650146484	1172.14208984375	1007.06707763672	-166.125122070312	1182.79113769531	1006.51159667969	16.3487148284912	1380.79638671875	1017.99133300781	-88.1319885253906	1390.46069335938	1017.20764160156	150.796966552734	1228.35229492188	739.256286621094	156.06298828125	1234.43701171875	524.406005859375	188.570571899414	1286.81188964844	330.123046875	188.116851806641	1321.63537597656	73.9810104370117	122.252494812012	1378.96447753906	18.7994022369385	253.728378295898	1191.76525878906	30.6599597930908	200.968414306641	1170.83923339844	43.4813385009766	-233.860061645508	1266.42590332031	824.272583007812	-256.134399414062	1267.93676757812	478.653503417969	-277.080871582031	1298.41357421875	393.889373779297	-283.014007568359	1336.27111816406	72.0188064575195	-223.657089233398	1398.79260253906	26.2764129638672	-349.270294189453	1218.61950683594
50.8671073913574	1173.67163085938	1007.00848388672	-165.936874389648	1182.82666015625	1006.21875	16.121036529541	1381.99365234375	1017.97271728516	-88.558349609375	1391.06433105469	1017.33465576172	151.313018798828	1228.28503417969	739.091247558594	156.947677612305	1232.36364746094	524.260131835938	189.191864013672	1285.16833496094	329.887451171875	188.045486450195	1321.537109375	74.0062255859375	122.178680419922	1378.94165039062	18.7339477539062	253.661071777344	1191.77893066406	30.6708908081055	200.850799560547	1170.88134765625	43.4535255432129	-233.668609619141	1266.50524902344	824.268371582031	-255.999649047852	1268.2919921875	478.658721923828	-277.002777099609	1298.66638183594	393.874786376953	-283.102294921875	1336.28881835938	71.9281997680664	-223.835266113281	1398.73046875	26.1082820892334	-349.297760009766	1218.5771484375
51.1716003417969	1175.19189453125	1006.91424560547	-165.568313598633	1182.81848144531	1005.86730957031	15.9022531509399	1383.25671386719	1017.90551757812	-88.9555206298828	1391.66711425781	1017.47241210938	151.985809326172	1228.21875	738.899597167969	157.966735839844	1229.96057128906	524.112365722656	189.925186157227	1283.29760742188	329.611083984375	187.984466552734	1321.39807128906	74.0622634887695	122.104034423828	1378.92858886719	18.7106323242188	253.588150024414	1191.77258300781	30.7068252563477	200.734710693359	1170.85607910156	43.4155044555664	-233.389282226562	1266.62060546875	824.278564453125	-255.849761962891	1268.5732421875	478.689178466797	-276.916381835938	1298.84289550781	393.863800048828	-283.193084716797	1336.3095703125	71.8476181030273	-224.016311645508	1398.72045898438	25.978422164917	-349.342681884766	1218.53295898438
51.6425819396973	1176.71484375	1006.75561523438	-164.988754272461	1182.7578125	1005.46447753906	15.6905555725098	1384.58312988281	1017.77954101562	-89.3110427856445	1392.21520996094	1017.59460449219	152.814071655273	1228.16638183594	738.699096679688	159.100463867188	1227.2646484375	523.965698242188	190.74658203125	1281.19116210938	329.305145263672	187.935089111328	1321.22204589844	74.1532974243164	122.026359558105	1378.93273925781	18.7632141113281	253.510360717773	1191.74560546875	30.7672500610352	200.628082275391	1170.7939453125	43.385368347168	-233.036712646484	1266.78503417969	824.303771972656	-255.688140869141	1268.7900390625	478.734832763672	-276.837371826172	1298.97106933594	393.848968505859	-283.284637451172	1336.34362792969	71.7730102539062	-224.189544677734	1398.76782226562	25.906192779541	-349.3955078125	1218.49426269531
52.3177680969238	1178.294921875	1006.51208496094	-164.18359375	1182.66711425781	1005.00445556641	15.5014905929565	1385.97302246094	1017.59698486328	-89.61279296875	1392.70104980469	1017.68841552734	153.786682128906	1228.16149902344	738.516479492188	160.305709838867	1224.33093261719	523.818054199219	191.634353637695	1278.86889648438	328.989837646484	187.894927978516	1320.99304199219	74.2777938842773	121.937622070312	1378.91589355469	18.9229602813721	253.434661865234	1191.6943359375	30.840425491333	200.544723510742	1170.744140625	43.3868026733398	-232.631118774414	1266.982421875	824.346130371094	-255.508666992188	1268.94958496094	478.773559570312	-276.763977050781	1299.09411621094	393.834655761719	-283.378723144531	1336.38757324219	71.6978225708008	-224.346282958984	1398.86962890625	25.8898506164551	-349.441070556641	1218.46032714844
53.2251167297363	1179.94287109375	1006.18707275391	-163.177780151367	1182.54699707031	1004.49438476562	15.3503427505493	1387.41882324219	1017.37536621094	-89.8497467041016	1393.14025878906	1017.75372314453	154.870590209961	1228.19604492188	738.3427734375	161.541732788086	1221.21130371094	523.659484863281	192.563873291016	1276.39367675781	328.695404052734	187.867218017578	1320.68359375	74.4411773681641	121.834159851074	1378.83264160156	19.2279510498047	253.365005493164	1191.62243652344	30.9163150787354	200.49055480957	1170.71923828125	43.432731628418	-232.181549072266	1267.15930175781	824.397094726562	-255.30224609375	1269.05578613281	478.782623291016	-276.679718017578	1299.2333984375	393.826843261719	-283.491668701172	1336.42236328125	71.6038131713867	-224.493774414062	1399.02966308594	25.9176330566406	-349.480407714844	1218.42163085938
54.366455078125	1181.63073730469	1005.79077148438	-162.012313842773	1182.36071777344	1003.96905517578	15.255087852478	1388.9140625	1017.13446044922	-90.0232391357422	1393.552734375	1017.80206298828	156.012908935547	1228.16857910156	738.138916015625	162.788040161133	1217.99951171875	523.495300292969	193.498809814453	1273.8076171875	328.444091796875	187.847747802734	1320.26293945312	74.6473159790039	121.712997436523	1378.650390625	19.6986560821533	253.294418334961	1191.52502441406	30.9849510192871	200.458190917969	1170.71325683594	43.530200958252	-231.672348022461	1267.26391601562	824.431457519531	-255.057312011719	1269.13818359375	478.758605957031	-276.564422607422	1299.37414550781	393.816528320312	-283.633880615234	1336.44543457031	71.4860076904297	-224.652618408203	1399.23046875	25.9769058227539	-349.509674072266	1218.38330078125
55.7375068664551	1183.37158203125	1005.33239746094	-160.685974121094	1182.0947265625	1003.45526123047	15.2288484573364	1390.42956542969	1016.88073730469	-90.133171081543	1393.943359375	1017.83734130859	157.16047668457	1227.947265625	737.872924804688	164.028182983398	1214.79187011719	523.355895996094	194.40869140625	1271.1591796875	328.254852294922	187.818328857422	1319.7060546875	74.9103775024414	121.577011108398	1378.36413574219	20.3384685516357	253.206573486328	1191.37780761719	31.0354347229004	200.431854248047	1170.68786621094	43.6579513549805	-231.058486938477	1267.25231933594	824.434753417969	-254.761093139648	1269.21215820312	478.709320068359	-276.400573730469	1299.4794921875	393.792205810547	-283.807739257812	1336.4697265625	71.3634490966797	-224.840728759766	1399.4384765625	26.037691116333	-349.522491455078	1218.353515625
57.3151435852051	1185.16320800781	1004.82794189453	-159.197967529297	1181.79125976562	1002.96246337891	15.2737703323364	1391.89819335938	1016.61547851562	-90.1773452758789	1394.30310058594	1017.85852050781	158.312240600586	1227.49890136719	737.55078125	165.237503051758	1211.63830566406	523.259887695312	195.273559570312	1268.50012207031	328.138275146484	187.759841918945	1319.01892089844	75.2573547363281	121.415481567383	1377.98083496094	21.1375560760498	253.075927734375	1191.16967773438	31.077127456665	200.373992919922	1170.58227539062	43.7852935791016	-230.299560546875	1267.08569335938	824.393737792969	-254.397811889648	1269.27185058594	478.647369384766	-276.1728515625	1299.50524902344	393.747741699219	-284.007568359375	1336.49731445312	71.2490692138672	-225.062774658203	1399.63549804688	26.0819454193115	-349.525604248047	1218.32678222656
59.0628814697266	1186.97668457031	1004.31176757812	-157.538772583008	1181.50915527344	1002.48748779297	15.3837623596191	1393.27197265625	1016.33532714844	-90.1467514038086	1394.63879394531	1017.86370849609	159.513366699219	1226.93469238281	737.212646484375	166.408843994141	1208.58471679688	523.225280761719	196.096130371094	1265.84777832031	328.09521484375	187.661056518555	1318.25451660156	75.7146759033203	121.184577941895	1377.50451660156	22.0565433502197	252.876083374023	1190.90283203125	31.126916885376	200.246337890625	1170.35913085938	43.8889007568359	-229.378463745117	1266.77282714844	824.314453125	-253.955215454102	1269.28955078125	478.583160400391	-275.873779296875	1299.42297363281	393.684112548828	-284.212615966797	1336.51794433594	71.1567306518555	-225.302825927734	1399.80200195312	26.1183624267578	-349.525024414062	1218.29296875
60.9351463317871	1188.79345703125	1003.82598876953	-155.698776245117	1181.26940917969	1002.01843261719	15.5480604171753	1394.54663085938	1016.02642822266	-90.0178527832031	1394.96203613281	1017.83544921875	160.803192138672	1226.40771484375	736.906921386719	167.559768676758	1205.65270996094	523.260070800781	196.900436401367	1263.23876953125	328.140228271484	187.518417358398	1317.50061035156	76.2847290039062	120.831245422363	1376.96557617188	23.0608043670654	252.598739624023	1190.6083984375	31.194730758667	200.027297973633	1169.99877929688	43.9424819946289	-228.306533813477	1266.34924316406	824.224609375	-253.430709838867	1269.21252441406	478.516845703125	-275.508392333984	1299.201171875	393.604644775391	-284.396392822266	1336.5205078125	71.1024169921875	-225.535278320312	1399.91198730469	26.1612358093262	-349.519714355469	1218.24645996094
62.8840942382812	1190.56909179688	1003.38293457031	-153.685150146484	1181.15270996094	1001.53466796875	15.7710857391357	1395.73327636719	1015.67681884766	-89.7743911743164	1395.296875	1017.77410888672	162.211288452148	1226.01477050781	736.693298339844	168.711624145508	1202.84313964844	523.35595703125	197.69352722168	1260.7177734375	328.282257080078	187.340744018555	1316.83374023438	76.9388656616211	120.321487426758	1376.40234375	24.1373863220215	252.254760742188	1190.33837890625	31.2824649810791	199.719039916992	1169.53662109375	43.9432334899902	-227.117645263672	1265.87109375	824.136657714844	-252.825942993164	1269.00732421875	478.438842773438	-275.086669921875	1298.81286621094	393.514129638672	-284.531341552734	1336.48791503906	71.0953369140625	-225.733596801758	1399.93920898438	26.2211303710938	-349.507354736328	1218.18896484375
64.8987884521484	1192.26843261719	1002.98089599609	-151.480651855469	1181.28930664062	1001.01361083984	16.0829887390137	1396.86157226562	1015.29150390625	-89.4058151245117	1395.67797851562	1017.69378662109	163.753540039062	1225.78698730469	736.638427734375	169.898513793945	1200.18298339844	523.51220703125	198.494689941406	1258.32739257812	328.501251220703	187.150405883789	1316.28576660156	77.6480331420898	119.680694580078	1375.841796875	25.2799015045166	251.859924316406	1190.12268066406	31.3839206695557	199.347808837891	1169.04516601562	43.9011116027832	-225.839828491211	1265.39440917969	824.042114257812	-252.145278930664	1268.64038085938	478.347595214844	-274.610504150391	1298.2734375	393.430114746094	-284.602020263672	1336.40612792969	71.1466979980469	-225.884078979492	1399.86987304688	26.2914047241211	-349.483337402344	1218.1298828125
66.9806976318359	1193.87487792969	1002.62036132812	-149.096893310547	1181.6591796875	1000.48156738281	16.5234851837158	1397.95520019531	1014.90386962891	-88.8918075561523	1396.09814453125	1017.59112548828	165.402267456055	1225.64782714844	736.746765136719	171.162750244141	1197.68615722656	523.737487792969	199.353958129883	1256.12219238281	328.781860351562	186.985855102539	1315.83483886719	78.376350402832	119.006530761719	1375.32885742188	26.4946537017822	251.432968139648	1189.96374511719	31.4921684265137	198.941757202148	1168.568359375	43.832462310791	-224.481338500977	1264.93176269531	823.926696777344	-251.401153564453	1268.09533691406	478.258880615234	-274.073638916016	1297.62390136719	393.381134033203	-284.597290039062	1336.28894042969	71.267692565918	-225.989547729492	1399.71923828125	26.3784008026123	-349.451354980469	1218.07299804688
69.1180725097656	1195.3583984375	1002.28088378906	-146.586242675781	1182.11303710938	1000.00561523438	17.1316261291504	1399.01135253906	1014.55725097656	-88.2108154296875	1396.50573730469	1017.45935058594	167.099563598633	1225.46008300781	736.957702636719	172.528747558594	1195.34680175781	524.050964355469	200.302734375	1254.10021972656	329.127655029297	186.901611328125	1315.42456054688	79.0898361206055	118.430953979492	1374.92163085938	27.7756996154785	251.007690429688	1189.84594726562	31.5995769500732	198.537322998047	1168.134765625	43.7569313049316	-223.027893066406	1264.49206542969	823.777648925781	-250.612289428711	1267.39697265625	478.190612792969	-273.480102539062	1296.90844726562	393.388153076172	-284.508880615234	1336.16162109375	71.4679718017578	-226.055236816406	1399.50842285156	26.5150241851807	-349.422485351562	1218.01843261719
71.2988967895508	1196.68127441406	1001.94799804688	-143.999588012695	1182.50500488281	999.620727539062	17.9519367218018	1399.99633789062	1014.27606201172	-87.3446731567383	1396.8447265625	1017.29730224609	168.798187255859	1225.14978027344	737.208679199219	174.002395629883	1193.14453125	524.449890136719	201.358749389648	1252.20812988281	329.535308837891	186.953201293945	1315.02563476562	79.7908325195312	118.094505310059	1374.67651367188	29.095890045166	250.62956237793	1189.73681640625	31.6946353912354	198.184143066406	1167.77490234375	43.6848754882812	-221.459136962891	1264.09790039062	823.597534179688	-249.791122436523	1266.55249023438	478.152587890625	-272.836120605469	1296.15783691406	393.453247070312	-284.362091064453	1336.03051757812	71.7547912597656	-226.086883544922	1399.26025390625	26.7340278625488	-349.397766113281	1217.98388671875
73.5174179077148	1197.79992675781	1001.62811279297	-141.407577514648	1182.73706054688	999.33544921875	19.0133399963379	1400.84838867188	1014.07440185547	-86.27001953125	1397.08544921875	1017.11254882812	170.48762512207	1224.72351074219	737.450012207031	175.572723388672	1191.04174804688	524.908508300781	202.543090820312	1250.42272949219	329.995574951172	187.196228027344	1314.63305664062	80.5037612915039	118.104499816895	1374.61022949219	30.4417762756348	250.349044799805	1189.60510253906	31.7663669586182	197.92643737793	1167.51098632812	43.6365776062012	-219.765075683594	1263.759765625	823.410095214844	-248.945739746094	1265.5517578125	478.142242431641	-272.140228271484	1295.36950683594	393.570220947266	-284.200164794922	1335.88061523438	72.1170654296875	-226.085556030273	1399.01940917969	27.0581207275391	-349.378967285156	1217.97717285156
75.7613143920898	1198.69091796875	1001.31628417969	-138.906860351562	1182.79296875	999.147033691406	20.3189544677734	1401.53564453125	1013.95989990234	-84.9578475952148	1397.23693847656	1016.92706298828	172.212295532227	1224.24865722656	737.660400390625	177.214752197266	1188.97485351562	525.408020019531	203.868804931641	1248.74182128906	330.501373291016	187.688446044922	1314.23645019531	81.2457809448242	118.496757507324	1374.69055175781	31.8156147003174	250.213577270508	1189.44580078125	31.8105964660645	197.79231262207	1167.34216308594	43.6184349060059	-217.944534301758	1263.47998046875	823.241027832031	-248.09521484375	1264.39672851562	478.151245117188	-271.404571533203	1294.5224609375	393.730010986328	-284.063110351562	1335.68713378906	72.5207138061523	-226.04541015625	1398.83239746094	27.5044002532959	-349.373229980469	1217.98327636719
78.0121459960938	1199.3740234375	1000.998046875	-136.54753112793	1182.74072265625	999.01416015625	21.8639240264893	1402.06909179688	1013.91180419922	-83.3792266845703	1397.34350585938	1016.765625	174.020217895508	1223.79333496094	737.835266113281	178.901321411133	1186.8681640625	525.908935546875	205.342498779297	1247.11181640625	331.024047851562	188.473480224609	1313.876953125	82.0220489501953	119.261756896973	1374.9013671875	33.2301406860352	250.255813598633	1189.2802734375	31.8305568695068	197.789672851562	1167.244140625	43.6178207397461	-216.027145385742	1263.28063964844	823.122131347656	-247.262130737305	1263.10168457031	478.185760498047	-270.655670166016	1293.57934570312	393.916198730469	-283.968719482422	1335.42797851562	72.9331817626953	-225.969116210938	1398.71789550781	28.0776119232178	-349.382232666016	1217.99926757812
80.2733612060547	1199.89978027344	1000.66314697266	-134.269912719727	1182.68957519531	998.890930175781	23.6465587615967	1402.462890625	1013.90069580078	-81.5153274536133	1397.46594238281	1016.65051269531	175.917572021484	1223.33703613281	737.968200683594	180.61018371582	1184.68737792969	526.365173339844	206.95344543457	1245.45983886719	331.532318115234	189.583755493164	1313.60559082031	82.8815383911133	120.379287719727	1375.23168945312	34.703197479248	250.47900390625	1189.12939453125	31.8363132476807	197.915893554688	1167.21350097656	43.6497650146484	-214.037948608398	1263.17443847656	823.075256347656	-246.456893920898	1261.68188476562	478.254699707031	-269.919555664062	1292.49401855469	394.125610351562	-283.902130126953	1335.12243652344	73.350959777832	-225.874114990234	1398.65234375	28.7486915588379	-349.40869140625	1218.02746582031
82.5510711669922	1200.30822753906	1000.31176757812	-132.009201049805	1182.73876953125	998.736938476562	25.6873760223389	1402.74365234375	1013.90484619141	-79.3834991455078	1397.65795898438	1016.59088134766	177.903686523438	1222.78137207031	738.063537597656	182.338302612305	1182.42993164062	526.760803222656	208.67839050293	1243.73999023438	331.999114990234	191.004425048828	1313.40405273438	83.8571243286133	121.835144042969	1375.67492675781	36.2446899414062	250.819488525391	1188.970703125	31.8224658966064	198.159072875977	1167.26745605469	43.7280540466309	-211.95068359375	1263.11462402344	823.072265625	-245.681457519531	1260.14416503906	478.363433837891	-269.207244873047	1291.248046875	394.381683349609	-283.859771728516	1334.8134765625	73.7956466674805	-225.781494140625	1398.58215332031	29.4663333892822	-349.454742431641	1218.06323242188
84.8615112304688	1200.64123535156	999.953735351562	-129.74641418457	1182.88916015625	998.551574707031	28.0091018676758	1402.96606445312	1013.90087890625	-77.0140762329102	1397.92980957031	1016.55651855469	179.98258972168	1222.03491210938	738.128601074219	184.102416992188	1180.1181640625	527.089904785156	210.513473510742	1241.95349121094	332.398071289062	192.672409057617	1313.25341796875	84.8885955810547	123.624717712402	1376.23901367188	37.8285522460938	251.204574584961	1188.76635742188	31.7841510772705	198.486022949219	1167.38366699219	43.8383369445801	-209.740631103516	1263.05090332031	823.076232910156	-244.925827026367	1258.49780273438	478.52490234375	-268.507720947266	1289.87890625	394.709533691406	-283.837890625	1334.52880859375	74.3028945922852	-225.707077026367	1398.45703125	30.2060565948486	-349.514373779297	1218.10205078125
87.2409820556641	1200.94128417969	999.587646484375	-127.44807434082	1183.09680175781	998.385620117188	30.6088886260986	1403.17492675781	1013.86401367188	-74.4041213989258	1398.26062011719	1016.49597167969	182.151107788086	1221.05737304688	738.169067382812	185.919403076172	1177.7900390625	527.351318359375	212.457000732422	1240.13879394531	332.726348876953	194.531768798828	1313.12866210938	85.9002990722656	125.726097106934	1376.90881347656	39.3918418884277	251.608032226562	1188.48937988281	31.7253265380859	198.86328125	1167.5107421875	43.9662933349609	-207.390365600586	1262.96215820312	823.075012207031	-244.172729492188	1256.76794433594	478.753814697266	-267.815155029297	1288.45300292969	395.122314453125	-283.823150634766	1334.27465820312	74.9098968505859	-225.648971557617	1398.26586914062	31.0185165405273	-349.585052490234	1218.10729980469
89.7299652099609	1201.23608398438	999.203552246094	-125.081260681152	1183.37976074219	998.247924804688	33.4903678894043	1403.38012695312	1013.76849365234	-71.5486068725586	1398.6435546875	1016.38140869141	184.409973144531	1219.86413574219	738.183898925781	187.79296875	1175.45935058594	527.543212890625	214.488494873047	1238.30212402344	332.974426269531	196.522598266602	1312.98156738281	86.80859375	128.088943481445	1377.66259765625	40.8796653747559	252.023345947266	1188.11022949219	31.6319122314453	199.287124633789	1167.64624023438	44.0991630554199	-204.890426635742	1262.85229492188	823.0615234375	-243.423385620117	1254.97680664062	479.055267333984	-267.132507324219	1287.00891113281	395.616394042969	-283.821350097656	1334.0068359375	75.6194534301758	-225.590393066406	1398.029296875	31.9801540374756	-349.672180175781	1218.03332519531
92.3678359985352	1201.53186035156	998.796997070312	-122.608207702637	1183.77111816406	998.116760253906	36.6610298156738	1403.59240722656	1013.60083007812	-68.4479141235352	1399.09240722656	1016.20379638672	186.754760742188	1218.50915527344	738.171447753906	189.726104736328	1173.125	527.664428710938	216.584121704102	1236.44165039062	333.122772216797	198.593353271484	1312.81616210938	87.5624313354492	130.656661987305	1378.46594238281	42.2593650817871	252.478576660156	1187.63305664062	31.5103282928467	199.761810302734	1167.81176757812	44.2196502685547	-202.256866455078	1262.77160644531	823.041015625	-242.689849853516	1253.12243652344	479.432891845703	-266.462615966797	1285.52807617188	396.179351806641	-283.841674804688	1333.68212890625	76.4209060668945	-225.523040771484	1397.77526855469	33.1045684814453	-349.773681640625	1217.87719726562
95.1637420654297	1201.8076171875	998.354187011719	-119.998802185059	1184.30480957031	997.964965820312	40.1025161743164	1403.84020996094	1013.35546875	-65.0932769775391	1399.62048339844	1015.95446777344	189.155288696289	1216.99597167969	738.130126953125	191.727630615234	1170.76489257812	527.728698730469	218.716583251953	1234.56188964844	333.187744140625	200.706832885742	1312.63732910156	88.1637191772461	133.370300292969	1379.26794433594	43.5339202880859	253.011306762695	1187.09240722656	31.3856449127197	200.273803710938	1168.0009765625	44.3116073608398	-199.498718261719	1262.77136230469	823.0263671875	-241.993377685547	1251.20385742188	479.908294677734	-265.822204589844	1283.962890625	396.801879882812	-283.874877929688	1333.30541992188	77.3157272338867	-225.435501098633	1397.53820800781	34.3779563903809	-349.883819580078	1217.66101074219
98.0987396240234	1202.05065917969	997.859069824219	-117.230979919434	1185.09814453125	997.706604003906	43.7859230041504	1404.13989257812	1013.02355957031	-61.4898109436035	1400.24279785156	1015.63244628906	191.586669921875	1215.30786132812	738.042785644531	193.796798706055	1168.36328125	527.742431640625	220.860992431641	1232.62670898438	333.198852539062	202.820785522461	1312.42065429688	88.6192474365234	136.16047668457	1380.04162597656	44.7340393066406	253.641006469727	1186.55151367188	31.2636833190918	200.810531616211	1168.18872070312	44.360481262207	-196.629638671875	1262.91394042969	823.032165527344	-241.366165161133	1249.22229003906	480.496185302734	-265.242828369141	1282.27819824219	397.476470947266	-283.89990234375	1332.88195800781	78.2884902954102	-225.319885253906	1397.31433105469	35.7850685119629	-350.006378173828	1217.42004394531
101.169143676758	1202.29016113281	997.307006835938	-114.239776611328	1186.26037597656	997.286193847656	47.6892433166504	1404.50207519531	1012.60681152344	-57.6403045654297	1400.98388671875	1015.23895263672	194.058181762695	1213.52062988281	737.900451660156	195.93212890625	1165.94946289062	527.699768066406	223.009063720703	1230.61303710938	333.161468505859	204.915588378906	1312.16455078125	89.0122756958008	138.972442626953	1380.7802734375	45.8909187316895	254.357162475586	1186.07006835938	31.1535549163818	201.354248046875	1168.33142089844	44.3723564147949	-193.665420532227	1263.29968261719	823.068664550781	-240.820602416992	1247.1376953125	481.19091796875	-264.758178710938	1280.44738769531	398.208679199219	-283.916107177734	1332.421875	79.3300247192383	-225.198989868164	1397.07434082031	37.2987594604492	-350.143218994141	1217.201171875
104.391632080078	1202.55688476562	996.691040039062	-110.984161376953	1187.78100585938	996.739990234375	51.8071327209473	1404.9482421875	1012.1103515625	-53.5590553283691	1401.85290527344	1014.77032470703	196.589096069336	1211.6904296875	737.697692871094	198.138870239258	1163.5302734375	527.598693847656	225.154006958008	1228.53112792969	333.079681396484	206.981750488281	1311.87976074219	89.4380340576172	141.755157470703	1381.47985839844	47.0488243103027	255.092468261719	1185.64367675781	31.0510997772217	201.875442504883	1168.40637207031	44.3718948364258	-190.59245300293	1263.97253417969	823.110656738281	-240.364196777344	1244.88525390625	481.981597900391	-264.394378662109	1278.43225097656	399.022705078125	-283.957611083984	1331.95629882812	80.4763946533203	-225.107070922852	1396.81518554688	38.9293632507324	-350.271362304688	1217.06518554688
107.775276184082	1202.85693359375	996.009521484375	-107.494651794434	1189.61437988281	996.123962402344	56.1381759643555	1405.48840332031	1011.52856445312	-49.2770805358887	1402.84814453125	1014.22100830078	199.213027954102	1209.857421875	737.430053710938	200.430633544922	1161.10412597656	527.442565917969	227.30696105957	1226.40759277344	332.9619140625	208.986083984375	1311.56884765625	89.887825012207	144.450180053711	1382.142578125	48.2336196899414	255.776321411133	1185.26904296875	30.9518871307373	202.349533081055	1168.41735839844	44.3571891784668	-187.41015625	1264.92236328125	823.115844726562	-240.028762817383	1242.39624023438	482.848815917969	-264.181945800781	1276.18469238281	399.943298339844	-284.083374023438	1331.47827148438	81.7609176635742	-225.084213256836	1396.52600097656	40.7189788818359	-350.365966796875	1217.04577636719
111.302131652832	1203.21765136719	995.260070800781	-103.796859741211	1191.72058105469	995.505798339844	60.6722183227539	1406.14306640625	1010.86486816406	-44.7922782897949	1403.99450683594	1013.57928466797	201.978042602539	1208.11376953125	737.103149414062	202.829376220703	1158.7041015625	527.246520996094	229.491455078125	1224.31274414062	332.808532714844	210.905487060547	1311.22778320312	90.3287353515625	147.016021728516	1382.76330566406	49.4273490905762	256.371612548828	1184.96447753906	30.8868236541748	202.755599975586	1168.36401367188	44.3205184936523	-184.134017944336	1266.142578125	823.057739257812	-239.854721069336	1239.59411621094	483.788726806641	-264.156616210938	1273.65356445312	400.986541748047	-284.350250244141	1330.94470214844	83.2227783203125	-225.160827636719	1396.19641113281	42.7322425842285	-350.431396484375	1217.09326171875
114.945068359375	1203.66552734375	994.434997558594	-99.8938751220703	1194.09558105469	994.920776367188	65.4096374511719	1406.93774414062	1010.12780761719	-40.0760459899902	1405.35693359375	1012.83666992188	204.904602050781	1206.50085449219	736.710021972656	205.344985961914	1156.34008789062	527.027954101562	231.708129882812	1222.26232910156	332.611572265625	212.72509765625	1310.865234375	90.7495269775391	149.411209106445	1383.30346679688	50.5985679626465	256.860687255859	1184.70373535156	30.8585033416748	203.096878051758	1168.28259277344	44.2722091674805	-180.763717651367	1267.60485839844	822.919921875	-239.887619018555	1236.40893554688	484.828002929688	-264.3427734375	1270.76354980469	402.1689453125	-284.78564453125	1330.30590820312	84.913932800293	-225.339004516602	1395.83032226562	45.0531196594238	-350.469543457031	1217.154296875
118.666648864746	1204.18957519531	993.514953613281	-95.8271408081055	1196.78698730469	994.345153808594	70.3758239746094	1407.85949707031	1009.30584716797	-35.1029510498047	1407.01477050781	1011.99011230469	208.006591796875	1205.05798339844	736.245056152344	207.976272583008	1153.97875976562	526.779907226562	233.945419311523	1220.2236328125	332.349273681641	214.424179077148	1310.533203125	91.1599426269531	151.599548339844	1383.73046875	51.7151031494141	257.260803222656	1184.46215820312	30.8495941162109	203.399429321289	1168.23645019531	44.2108917236328	-177.296966552734	1269.29357910156	822.677856445312	-240.169036865234	1232.78369140625	486.000396728516	-264.754669189453	1267.43139648438	403.514739990234	-285.402008056641	1329.49597167969	86.831428527832	-225.613586425781	1395.42041015625	47.7271614074707	-350.457885742188	1217.21691894531
122.402168273926	1204.74792480469	992.475952148438	-91.6909408569336	1199.78283691406	993.720275878906	75.5925064086914	1408.8955078125	1008.36285400391	-29.8497066497803	1409.01599121094	1011.01538085938	211.278167724609	1203.77062988281	735.697448730469	210.725708007812	1151.56616210938	526.476318359375	236.179550170898	1218.20544433594	332.012939453125	215.991241455078	1310.27661132812	91.5682601928711	153.573516845703	1384.05078125	52.7598571777344	257.609802246094	1184.23474121094	30.8509521484375	203.674728393555	1168.24011230469	44.134090423584	-173.734222412109	1271.20983886719	822.304443359375	-240.697113037109	1228.69958496094	487.348724365234	-265.393615722656	1263.62255859375	405.039031982422	-286.182220458984	1328.50122070312	88.9485473632812	-225.964385986328	1394.93212890625	50.7668609619141	-350.3818359375	1217.26403808594
126.105178833008	1205.33154296875	991.285583496094	-87.5598297119141	1203.09753417969	992.952880859375	81.059928894043	1410.03625488281	1007.25347900391	-24.2944736480713	1411.37023925781	1009.86364746094	214.682266235352	1202.53344726562	735.043701171875	213.607162475586	1149.06335449219	526.093872070312	238.390808105469	1216.20263671875	331.617462158203	217.419845581055	1310.08374023438	91.9627304077148	155.332092285156	1384.28894042969	53.7512321472168	257.956176757812	1184.03540039062	30.836820602417	203.934722900391	1168.27172851562	44.044979095459	-170.094924926758	1273.33093261719	821.775756835938	-241.429153442383	1224.17028808594	488.904510498047	-266.238067626953	1259.36315917969	406.738006591797	-287.077972412109	1327.34814453125	91.272705078125	-226.357757568359	1394.298828125	54.1877212524414	-350.262298583984	1217.27221679688
129.755386352539	1205.96936035156	989.887268066406	-83.4599609375	1206.84973144531	991.973571777344	86.7794723510742	1411.263671875	1005.94055175781	-18.4324035644531	1414.08361816406	1008.48718261719	218.220886230469	1201.345703125	734.285522460938	216.638137817383	1146.46057128906	525.61328125	240.584503173828	1214.21533203125	331.152221679688	218.702133178711	1309.91613769531	92.3340454101562	156.868591308594	1384.46789550781	54.7294044494629	258.330932617188	1183.90625	30.7865219116211	204.207260131836	1168.33020019531	43.9533233642578	-166.41552734375	1275.69445800781	821.076416015625	-242.302627563477	1219.22119140625	490.665374755859	-267.243377685547	1254.72546386719	408.608093261719	-288.065643310547	1326.009765625	93.8023834228516	-226.788970947266	1393.48474121094	57.9886512756348	-350.139587402344	1217.18530273438
133.330322265625	1206.60876464844	988.259216308594	-79.4102172851562	1211.06896972656	990.762084960938	92.7379837036133	1412.59375	1004.40319824219	-12.2981739044189	1417.12707519531	1006.83642578125	221.897598266602	1200.2431640625	733.4208984375	219.83723449707	1143.74865722656	525.023498535156	242.782348632812	1212.27368164062	330.605590820312	219.836013793945	1309.75317382812	92.6814346313477	158.160720825195	1384.59094238281	55.7294235229492	258.733001708984	1183.85961914062	30.6938571929932	204.511917114258	1168.42712402344	43.8752555847168	-162.747680664062	1278.39074707031	820.198669433594	-243.224655151367	1213.94946289062	492.614776611328	-268.348815917969	1249.82250976562	410.650268554688	-289.1416015625	1324.50146484375	96.4830551147461	-227.303787231445	1392.49792480469	62.1060638427734	-350.036773681641	1216.93127441406
136.785858154297	1207.400390625	986.288696289062	-75.4625701904297	1215.69128417969	989.277587890625	98.8974533081055	1414.03686523438	1002.60479736328	-5.95604753494263	1420.44018554688	1004.86102294922	225.689331054688	1199.22045898438	732.426879882812	223.228515625	1140.91662597656	524.329772949219	245.006484985352	1210.35144042969	329.988159179688	220.813140869141	1309.58605957031	93.0039520263672	159.161193847656	1384.63342285156	56.7519416809082	259.145446777344	1183.88793945312	30.5684623718262	204.843978881836	1168.54089355469	43.8159484863281	-159.154174804688	1281.41381835938	819.1162109375	-244.097671508789	1208.51550292969	494.720672607422	-269.486511230469	1244.76745605469	412.856994628906	-290.304901123047	1322.86303710938	99.250732421875	-227.99592590332	1391.33972167969	66.4087066650391	-349.966583251953	1216.44738769531
140.07682800293	1208.34375	983.938171386719	-71.6975860595703	1220.61474609375	987.466003417969	105.203109741211	1415.59655761719	1000.50469970703	0.527106523513794	1423.962890625	1002.51556396484	229.583709716797	1198.31457519531	731.278381347656	226.826690673828	1137.97961425781	523.549194335938	247.260070800781	1208.39794921875	329.296020507812	221.60514831543	1309.37548828125	93.2811431884766	159.835571289062	1384.56958007812	57.7813453674316	259.531524658203	1183.98217773438	30.4428100585938	205.183776855469	1168.61401367188	43.7952690124512	-155.675186157227	1284.68725585938	817.802307128906	-244.843017578125	1203.07958984375	496.929565429688	-270.578521728516	1239.66613769531	415.199951171875	-291.557464599609	1321.078125	102.046646118164	-228.975372314453	1390.02709960938	70.7383041381836	-349.960113525391	1215.63720703125
143.173675537109	1209.5244140625	981.138977050781	-68.1741561889648	1225.71276855469	985.282958984375	111.572059631348	1417.27685546875	998.076171875	7.09105062484741	1427.63171386719	999.757751464844	233.541778564453	1197.55114746094	729.946228027344	230.634246826172	1134.95703125	522.697204589844	249.546676635742	1206.3720703125	328.513671875	222.187286376953	1309.08654785156	93.5078506469727	160.180297851562	1384.361328125	58.8048782348633	259.860931396484	1184.09753417969	30.3298015594482	205.514572143555	1168.57446289062	43.8291358947754	-152.324722290039	1288.15185546875	816.255798339844	-245.384765625	1197.82446289062	499.181884765625	-271.538024902344	1234.62182617188	417.621520996094	-292.9013671875	1319.13073730469	104.827339172363	-230.339599609375	1388.61645507812	74.9259719848633	-350.033020019531	1214.41088867188
146.08479309082	1211.01391601562	977.827270507812	-64.9069290161133	1230.94799804688	982.686340332031	117.916831970215	1419.03283691406	995.286682128906	13.6711845397949	1431.39453125	996.574951171875	237.537689208984	1196.92822265625	728.407104492188	234.635238647461	1131.88122558594	521.771179199219	251.879760742188	1204.22155761719	327.617919921875	222.555755615234	1308.71142578125	93.6987533569336	160.210342407227	1383.97338867188	59.7990074157715	260.124328613281	1184.17541503906	30.2187976837158	205.825469970703	1168.38122558594	43.9009170532227	-149.09147644043	1291.75915527344	814.485595703125	-245.667205810547	1192.91809082031	501.410675048828	-272.298065185547	1229.72912597656	420.049194335938	-294.351379394531	1316.98254394531	107.566551208496	-232.165649414062	1387.1865234375	78.8093032836914	-350.178405761719	1212.68884277344
148.859008789062	1212.78051757812	974.018859863281	-61.8809394836426	1236.2744140625	979.657043457031	124.157775878906	1420.85327148438	992.1171875	20.1900978088379	1435.18310546875	992.974243164062	241.600814819336	1196.45556640625	726.642211914062	238.790832519531	1128.83227539062	520.760314941406	254.259429931641	1201.95471191406	326.588256835938	222.738342285156	1308.23291015625	93.8412399291992	159.971633911133	1383.43334960938	60.7375297546387	260.321105957031	1184.18664550781	30.1046962738037	206.1162109375	1168.05126953125	43.9912605285645	-145.930023193359	1295.46203613281	812.498718261719	-245.6513671875	1188.45080566406	503.5390625	-272.828857421875	1225.08447265625	422.391021728516	-295.9189453125	1314.60180664062	110.194068908691	-234.501159667969	1385.7880859375	82.2566070556641	-350.393890380859	1210.36840820312
151.533294677734	1214.77136230469	969.791015625	-59.0538711547852	1241.58508300781	976.203796386719	130.219436645508	1422.76965332031	988.56103515625	26.5756893157959	1438.94104003906	988.975769042969	245.745330810547	1196.16906738281	724.63525390625	243.064468383789	1125.89196777344	519.652465820312	256.691589355469	1199.60913085938	325.412750244141	222.789260864258	1307.634765625	93.900505065918	159.546600341797	1382.82727050781	61.5934143066406	260.458801269531	1184.11511230469	29.9964027404785	206.393051147461	1167.61450195312	44.0748672485352	-142.793197631836	1299.22534179688	810.300537109375	-245.302917480469	1184.46618652344	505.493103027344	-273.113372802734	1220.72912597656	424.532104492188	-297.601013183594	1312.00561523438	112.650299072266	-237.352645874023	1384.38354492188	85.170524597168	-350.659362792969	1207.35595703125
154.10823059082	1216.95666503906	965.217163085938	-56.3398132324219	1246.85363769531	972.390502929688	136.048797607422	1424.79858398438	984.626525878906	32.7677421569824	1442.68872070312	984.648254394531	249.960357666016	1196.13439941406	722.394958496094	247.433380126953	1123.1748046875	518.427612304688	259.197143554688	1197.28381347656	324.074188232422	222.772888183594	1306.9658203125	93.8352432250977	159.019866943359	1382.25329589844	62.3114929199219	260.557708740234	1183.97937011719	29.9141120910645	206.658157348633	1167.13330078125	44.1269683837891	-139.65771484375	1303.03259277344	807.901123046875	-244.609527587891	1180.962890625	507.207672119141	-273.139984130859	1216.66638183594	426.381744384766	-299.393493652344	1309.18994140625	114.917617797852	-240.689453125	1382.91870117188	87.4999618530273	-350.914733886719	1203.62585449219
156.590850830078	1219.14611816406	960.466613769531	-53.6614990234375	1252.08581542969	968.328002929688	141.606994628906	1426.96594238281	980.363830566406	38.7152404785156	1446.46215820312	980.093200683594	254.211822509766	1196.41052246094	719.949340820312	251.885025024414	1120.87658691406	517.05322265625	261.786254882812	1195.18627929688	322.566680908203	222.745407104492	1306.36303710938	93.6114044189453	158.463912963867	1381.79675292969	62.7932929992676	260.636474609375	1183.81640625	29.8610420227051	206.91975402832	1166.70751953125	44.1325225830078	-136.511199951172	1306.89819335938	805.329895019531	-243.560821533203	1177.91638183594	508.633117675781	-272.900329589844	1212.912109375	427.892181396484	-301.263000488281	1306.18505859375	116.910217285156	-244.442321777344	1381.373046875	89.2343826293945	-351.017425537109	1199.27526855469
158.985107421875	1221.43823242188	955.609130859375	-51.0188484191895	1257.26062011719	964.130249023438	146.872711181641	1429.29040527344	975.854919433594	44.3843460083008	1450.26770019531	975.43701171875	258.432830810547	1197.04626464844	717.331359863281	256.385772705078	1119.20349121094	515.494262695312	264.446655273438	1193.50146484375	320.879211425781	222.74348449707	1305.96313476562	93.1826400756836	157.934753417969	1381.51843261719	62.9003372192383	260.700439453125	1183.63232421875	29.8256359100342	207.175659179688	1166.39770507812	44.0633659362793	-133.361587524414	1310.82055664062	802.614135742188	-242.144149780273	1175.31860351562	509.739624023438	-272.359985351562	1209.48791503906	429.058135986328	-303.136840820312	1303.08178710938	118.534187316895	-248.495941162109	1379.70678710938	90.3838882446289	-350.768005371094	1194.49145507812
161.321502685547	1223.86193847656	950.752990722656	-48.4476165771484	1262.34399414062	959.913757324219	151.841293334961	1431.80285644531	971.235473632812	49.7545890808105	1454.10754394531	970.834899902344	262.554168701172	1198.11413574219	714.581970214844	260.8544921875	1118.33679199219	513.736267089844	267.117614746094	1192.35205078125	318.969116210938	222.781356811523	1305.83801269531	92.4625854492188	157.464614868164	1381.42724609375	62.491813659668	260.747253417969	1183.44897460938	29.8000106811523	207.395431518555	1166.2158203125	43.9042930603027	-130.233047485352	1314.74267578125	799.781127929688	-240.35823059082	1173.16748046875	510.524597167969	-271.468078613281	1206.45397949219	429.917236328125	-304.931610107422	1299.93518066406	119.760383605957	-252.708480834961	1377.93322753906	91.0003509521484	-350.042114257812	1189.51281738281
163.65544128418	1226.45556640625	945.992004394531	-45.9660224914551	1267.27416992188	955.800231933594	156.49739074707	1434.52111816406	966.699584960938	54.8051223754883	1457.95751953125	966.43994140625	266.499877929688	1199.71057128906	711.746032714844	265.191802978516	1118.41320800781	511.773101806641	269.714233398438	1191.83044433594	316.802490234375	222.830627441406	1306.01403808594	91.3858642578125	157.068237304688	1381.5146484375	61.4955635070801	260.773345947266	1183.294921875	29.7805213928223	207.557342529297	1166.1650390625	43.6703605651855	-127.138702392578	1318.62707519531	796.906005859375	-238.204223632812	1171.49450683594	511.012054443359	-270.178863525391	1203.89733886719	430.506805419922	-306.545349121094	1296.80981445312	120.591117858887	-256.872619628906	1376.15734863281	91.1658935546875	-348.838287353516	1184.59912109375
166.007675170898	1229.29919433594	941.389526367188	-43.5884971618652	1272.01318359375	951.8974609375	160.818283081055	1437.412109375	962.451293945312	59.4956283569336	1461.78039550781	962.404479980469	270.207580566406	1201.90563964844	708.866455078125	269.292694091797	1119.46704101562	509.598205566406	272.156402587891	1191.96667480469	314.369476318359	222.823577880859	1306.44543457031	89.9413528442383	156.694351196289	1381.71887207031	59.8771057128906	260.778717041016	1183.18603515625	29.7638740539551	207.65185546875	1166.23461914062	43.3768844604492	-124.088973999023	1322.4833984375	794.097900390625	-235.686218261719	1170.32397460938	511.216644287109	-268.451507568359	1201.89440917969	430.858703613281	-307.855285644531	1293.85009765625	121.084617614746	-260.684387207031	1374.49377441406	90.9504013061523	-347.282287597656	1180.00146484375
168.386444091797	1232.43249511719	937.038635253906	-41.3130836486816	1276.53308105469	948.288696289062	164.771514892578	1440.50183105469	958.692993164062	63.7617645263672	1465.56518554688	958.877563476562	273.671020507812	1204.72912597656	705.9892578125	273.050598144531	1121.46203613281	507.243927001953	274.323883056641	1192.7138671875	311.685882568359	222.673110961914	1307.02905273438	88.1679153442383	156.212142944336	1381.93420410156	57.6463088989258	260.763610839844	1183.16186523438	29.7417888641357	207.670227050781	1166.38598632812	43.0436096191406	-121.104919433594	1326.27807617188	791.46630859375	-232.794708251953	1169.64587402344	511.152038574219	-266.267852783203	1200.51708984375	431.014831542969	-308.730590820312	1291.24975585938	121.318565368652	-263.814239501953	1373.06823730469	90.4272308349609	-345.61181640625	1175.98181152344
170.782043457031	1235.90173339844	933.044250488281	-39.1062622070312	1280.79125976562	945.037536621094	168.305923461914	1443.86901855469	955.580627441406	67.5258026123047	1469.32934570312	955.971130371094	276.882202148438	1208.23974609375	703.173889160156	276.368621826172	1124.32971191406	504.796508789062	276.083343505859	1194.00573730469	308.821411132812	222.275024414062	1307.67932128906	86.1635665893555	155.448501586914	1382.08825683594	54.9134483337402	260.726470947266	1183.22619628906	29.7196464538574	207.626998901367	1166.55493164062	42.7074279785156	-118.212982177734	1329.91186523438	789.115417480469	-229.497680664062	1169.4716796875	510.847595214844	-263.617401123047	1199.8125	430.994323730469	-309.022705078125	1289.24682617188	121.372657775879	-265.953216552734	1372.00549316406	89.6798858642578	-344.050750732422	1172.79125976562
173.140716552734	1239.765625	929.499389648438	-36.9240608215332	1284.76586914062	942.199890136719	171.351089477539	1447.5615234375	953.188598632812	70.6954116821289	1473.11181640625	953.762817382812	279.798767089844	1212.52197265625	700.509765625	279.170745849609	1127.98779296875	502.385772705078	277.346405029297	1195.85412597656	305.917755126953	221.529281616211	1308.34008789062	84.0335464477539	154.227020263672	1382.10925292969	51.8271713256836	260.672332763672	1183.36389160156	29.6929550170898	207.543182373047	1166.68054199219	42.4145927429199	-115.456657409668	1333.29345703125	787.151428222656	-225.760330200195	1169.81213378906	510.323059082031	-260.48046875	1199.79748535156	430.801635742188	-308.577178955078	1288.08520507812	121.327674865723	-266.854125976562	1371.45361328125	88.7941970825195	-342.695617675781	1170.62121582031
175.466720581055	1244.07189941406	926.530578613281	-34.7267227172852	1288.43518066406	939.841674804688	173.813247680664	1451.61242675781	951.559387207031	73.1706390380859	1476.95568847656	952.311157226562	282.389007568359	1217.60974121094	698.12646484375	281.415863037109	1132.39819335938	500.179626464844	278.055877685547	1198.32177734375	303.169128417969	220.376647949219	1308.99633789062	81.8622283935547	152.461608886719	1381.91931152344	48.5253295898438	260.602661132812	1183.58618164062	29.63600730896	207.430633544922	1166.72509765625	42.1989440917969	-112.894088745117	1336.32775878906	785.676208496094	-221.551315307617	1170.66235351562	509.604431152344	-256.844360351562	1200.47766113281	430.444244384766	-307.247955322266	1287.89538574219	121.213111877441	-266.397003173828	1371.60778808594	87.8589477539062	-341.46142578125	1169.654296875
177.82243347168	1248.87890625	924.278503417969	-32.4985961914062	1291.80737304688	938.041015625	175.594009399414	1456.06030273438	950.735656738281	74.8603134155273	1480.88293457031	951.663024902344	284.628051757812	1223.46459960938	696.183532714844	283.073791503906	1137.58203125	498.382202148438	278.208740234375	1201.43981933594	300.769409179688	218.828063964844	1309.65087890625	79.7248306274414	150.197601318359	1381.46044921875	45.1272277832031	260.507049560547	1183.859375	29.5524368286133	207.307434082031	1166.67907714844	42.05908203125	-110.560813903809	1338.94604492188	784.77734375	-216.841827392578	1172.00134277344	508.730224609375	-252.676544189453	1201.84155273438	429.930541992188	-304.922454833984	1288.72814941406	121.048156738281	-264.5849609375	1372.6298828125	86.9573059082031	-340.060760498047	1170.02807617188
180.247711181641	1254.21716308594	922.865417480469	-30.2414455413818	1294.93054199219	936.885009765625	176.61181640625	1460.95190429688	950.747131347656	75.6907424926758	1484.89379882812	951.874755859375	286.481781005859	1230.06872558594	694.845947265625	284.117218017578	1143.59838867188	497.202575683594	277.871490478516	1205.21215820312	298.871765136719	216.999069213867	1310.27905273438	77.6647567749023	147.614242553711	1380.74011230469	41.7334098815918	260.373352050781	1184.12866210938	29.4534320831299	207.182647705078	1166.55908203125	41.9761657714844	-108.472305297852	1341.15869140625	784.526245117188	-211.595169067383	1173.80114746094	507.744079589844	-247.923309326172	1203.8349609375	429.287292480469	-301.564788818359	1290.55639648438	120.86344909668	-261.550567626953	1374.62487792969	86.1658630371094	-338.012603759766	1171.67553710938
182.778182983398	1260.10046386719	922.380065917969	-27.965425491333	1297.84838867188	936.475830078125	176.807281494141	1466.31604003906	951.636779785156	75.6186904907227	1488.99597167969	953.016845703125	287.907348632812	1237.42004394531	694.234741210938	284.552276611328	1150.50769042969	496.786682128906	277.158935546875	1209.61694335938	297.600280761719	215.104064941406	1310.87780761719	75.7306823730469	145.017639160156	1379.88317871094	38.4835586547852	260.198059082031	1184.35766601562	29.3566741943359	207.04833984375	1166.38293457031	41.9291610717773	-106.628845214844	1342.99633789062	784.9658203125	-205.756683349609	1176.06909179688	506.705413818359	-242.541366577148	1206.36279296875	428.552856445312	-297.197570800781	1293.26696777344	120.688179016113	-257.533386230469	1377.6259765625	85.5484008789062	-334.727294921875	1174.36889648438
185.406494140625	1266.55078125	922.865295410156	-25.7223415374756	1300.61535644531	936.908813476562	176.174163818359	1472.15625	953.474182128906	74.6505737304688	1493.19226074219	955.152770996094	288.87548828125	1245.4384765625	694.414916992188	284.432708740234	1158.32019042969	497.193603515625	276.231109619141	1214.65234375	297.055206298828	213.382385253906	1311.47290039062	74.0076675415039	142.727096557617	1379.07336425781	35.5468635559082	259.994537353516	1184.49975585938	29.2922782897949	206.898849487305	1166.15661621094	41.8873710632324	-104.995178222656	1344.54602050781	786.106689453125	-199.256851196289	1178.78381347656	505.652862548828	-236.47412109375	1209.30407714844	427.756805419922	-291.863922119141	1296.8017578125	120.583053588867	-252.763900756836	1381.5908203125	85.170051574707	-329.64990234375	1177.88391113281
188.048080444336	1273.54650878906	924.340515136719	-23.5767841339111	1303.2939453125	938.263061523438	174.764129638672	1478.43762207031	956.318481445312	72.838752746582	1497.46948242188	958.339416503906	289.400817871094	1254.13879394531	695.427856445312	283.854278564453	1167.04736328125	498.419006347656	275.239135742188	1220.32580566406	297.273162841797	212.024169921875	1312.08190917969	72.5702362060547	140.965789794922	1378.45910644531	33.0594100952148	259.792388916016	1184.54528808594	29.2625770568848	206.740966796875	1165.91101074219	41.8393974304199	-103.530090332031	1345.95385742188	787.945373535156	-192.027557373047	1181.89428710938	504.614501953125	-229.647979736328	1212.54663085938	426.94921875	-285.607086181641	1301.17211914062	120.651954650879	-247.441696166992	1386.43737792969	85.1080780029297	-322.347015380859	1182.02368164062
190.588363647461	1281.05078125	926.79150390625	-21.5840034484863	1305.96875	940.607971191406	172.639297485352	1485.07373046875	960.222229003906	70.2615585327148	1501.83422851562	962.624755859375	289.505096435547	1263.70153808594	697.2978515625	282.938140869141	1176.8076171875	500.42626953125	274.280181884766	1226.67553710938	298.236022949219	211.126266479492	1312.72985839844	71.4725112915039	139.810531616211	1378.10534667969	31.1161689758301	259.632232666016	1184.52893066406	29.2622528076172	206.611801147461	1165.70190429688	41.8018379211426	-102.209907531738	1347.33325195312	790.471557617188	-184.019088745117	1185.42102050781	503.655792236328	-222.006988525391	1216.0556640625	426.206573486328	-278.435241699219	1306.35278320312	120.94881439209	-241.735092163086	1392.0615234375	85.4316940307617	-312.576110839844	1186.66760253906
192.878295898438	1289.01525878906	930.182922363281	-19.8075675964355	1308.74841308594	943.9541015625	169.850143432617	1491.97387695312	965.226501464844	67.0079574584961	1506.2724609375	968.019104003906	289.200592041016	1274.26501464844	700.029418945312	281.801330566406	1187.78637695312	503.152923583984	273.400512695312	1233.84252929688	299.917297363281	210.669281005859	1313.43920898438	70.742431640625	139.180541992188	1377.97814941406	29.7465724945068	259.557281494141	1184.48498535156	29.267671585083	206.580352783203	1165.56323242188	41.8091468811035	-100.998321533203	1348.77551269531	793.654846191406	-175.21125793457	1189.43041992188	502.870330810547	-213.517593383789	1219.86962890625	425.601165771484	-270.304260253906	1312.26452636719	121.4150390625	-235.756378173828	1398.46228027344	86.2510986328125	-300.311950683594	1191.83227539062
194.769989013672	1297.33471679688	934.496032714844	-18.3044147491455	1311.70788574219	948.267456054688	166.433700561523	1499.0400390625	971.328002929688	63.156364440918	1510.70874023438	974.491821289062	288.518127441406	1285.9013671875	703.585266113281	280.532592773438	1200.15942382812	506.496673583984	272.603332519531	1242.0283203125	302.286682128906	210.547317504883	1314.18969726562	70.342399597168	138.910827636719	1377.95739746094	28.8897838592529	259.598022460938	1184.45043945312	29.2323436737061	206.694137573242	1165.50012207031	41.9175453186035	-99.860725402832	1350.32934570312	797.451477050781	-165.628845214844	1193.99853515625	502.376403808594	-204.181427001953	1224.06127929688	425.2138671875	-261.182830810547	1318.81481933594	121.991249084473	-229.580352783203	1405.74584960938	87.7074966430664	-285.718780517578	1197.68078613281
196.167572021484	1305.89636230469	939.722717285156	-17.1232833862305	1314.82727050781	953.509460449219	162.421020507812	1506.16369628906	978.48583984375	58.7595901489258	1515.06237792969	981.986022949219	287.475067138672	1298.60998535156	707.860473632812	279.18505859375	1214.06701660156	510.325469970703	271.852813720703	1251.44995117188	305.273895263672	210.642791748047	1314.93896484375	70.2140960693359	138.80451965332	1377.87731933594	28.4359111785889	259.769348144531	1184.46350097656	29.1485633850098	206.96809387207	1165.484375	42.1446914672852	-98.7808303833008	1352.02429199219	801.830505371094	-155.331558227539	1199.22485351562	502.294738769531	-194.05126953125	1228.75061035156	425.127685546875	-251.088836669922	1325.90771484375	122.662994384766	-223.187240600586	1413.94946289062	89.853401184082	-269.116851806641	1204.50671386719
197.027053833008	1314.62658691406	945.851257324219	-16.2649898529053	1317.99133300781	959.605895996094	157.844253540039	1513.28002929688	986.602600097656	53.865535736084	1519.2529296875	990.405578613281	286.063201904297	1312.34045410156	712.705505371094	277.694854736328	1229.88146972656	514.513549804688	271.053588867188	1262.30493164062	308.753295898438	210.884750366211	1315.67626953125	70.3280792236328	138.665954589844	1377.61828613281	28.3197994232178	260.078735351562	1184.52294921875	29.0278549194336	207.43537902832	1165.4765625	42.4767570495605	-97.7502136230469	1353.88061523438	806.767883300781	-144.405395507812	1205.20056152344	502.7119140625	-183.200790405273	1234.06726074219	425.398864746094	-240.068786621094	1333.48767089844	123.447959899902	-216.430374145508	1423.02478027344	92.6468658447266	-250.877182006836	1212.54541015625
197.399780273438	1323.49194335938	952.813049316406	-15.641996383667	1321.06433105469	966.435607910156	152.725524902344	1520.34362792969	995.523071289062	48.5158576965332	1523.18078613281	999.613098144531	284.263122558594	1327.08044433594	717.930603027344	275.903167724609	1247.55224609375	518.898132324219	270.061126708984	1274.7021484375	312.586761474609	211.265029907227	1316.49011230469	70.6975784301758	138.372802734375	1377.12365722656	28.5573234558105	260.558349609375	1184.60693359375	28.8662910461426	208.168441772461	1165.46118164062	42.9541435241699	-96.7762603759766	1355.82250976562	812.218994140625	-132.971954345703	1211.96459960938	503.677215576172	-171.725143432617	1240.10083007812	426.064178466797	-228.200012207031	1341.59948730469	124.423439025879	-209.102890014648	1432.86901855469	95.9868469238281	-231.358383178711	1221.88464355469
197.444625854492	1332.49438476562	960.49169921875	-15.0992631912231	1323.88110351562	973.830139160156	147.086471557617	1527.30993652344	1005.07708740234	42.7485771179199	1526.76635742188	1009.43713378906	282.047119140625	1342.75305175781	723.330749511719	273.622314453125	1266.89099121094	523.336181640625	268.722778320312	1288.61645507812	316.661315917969	211.848907470703	1317.53247070312	71.3810653686523	137.913131713867	1376.36596679688	29.2408199310303	261.302429199219	1184.7265625	28.6490535736084	209.36116027832	1165.44226074219	43.7362251281738	-95.8602600097656	1357.76770019531	818.111206054688	-121.180488586426	1219.50524902344	505.196838378906	-159.770889282227	1246.92114257812	427.133605957031	-215.565795898438	1350.33642578125	125.672660827637	-200.991409301758	1443.33959960938	99.7107925415039	-210.963928222656	1232.53051757812
197.344741821289	1341.66186523438	968.747985839844	-14.4362993240356	1326.28686523438	981.594055175781	140.965744018555	1534.15686035156	1015.07330322266	36.6275100708008	1529.94055175781	1019.67913818359	279.414703369141	1359.2744140625	728.767944335938	270.691680908203	1287.53625488281	527.744995117188	266.908874511719	1303.90502929688	320.871917724609	212.769104003906	1318.91394042969	72.4039688110352	137.365570068359	1375.37854003906	30.5174808502197	262.467926025391	1184.91052246094	28.3295936584473	211.393051147461	1165.51159667969	45.1533203125	-94.9912490844727	1359.65979003906	824.347473144531	-109.200332641602	1227.75085449219	507.233673095703	-147.503707885742	1254.57250976562	428.579742431641	-202.250198364258	1359.79638671875	127.271347045898	-191.91015625	1454.32177734375	103.643264770508	-190.15788269043	1244.4140625
197.230865478516	1351.04528808594	977.359924316406	-13.4354333877563	1328.25952148438	989.522094726562	134.399490356445	1540.83532714844	1025.28454589844	30.2256546020508	1532.64025878906	1030.1279296875	276.402038574219	1376.611328125	734.169799804688	267.040740966797	1309.001953125	532.090209960938	264.546508789062	1320.38110351562	325.148254394531	214.184448242188	1320.76330566406	73.7856597900391	136.864608764648	1374.24340820312	32.5186729431152	264.219451904297	1185.25073242188	27.8517379760742	214.725646972656	1165.90148925781	47.5929374694824	-94.137809753418	1361.43762207031	830.797912597656	-97.2309875488281	1236.59887695312	509.715637207031	-135.115188598633	1263.05285644531	430.363861083984	-188.364639282227	1370.07751464844	129.238433837891	-181.735427856445	1465.74182128906	107.62574005127	-169.391677856445	1257.40344238281
197.177978515625	1360.67651367188	986.052551269531	-11.9199132919312	1329.87731933594	997.361328125	127.411254882812	1547.265625	1035.48669433594	23.6130981445312	1534.8388671875	1040.55725097656	273.0712890625	1394.57360839844	739.494873046875	262.716491699219	1330.85925292969	536.372985839844	261.64990234375	1337.83227539062	329.445037841797	216.224990844727	1323.23718261719	75.5608978271484	136.544647216797	1373.08703613281	35.3435478210449	266.606964111328	1186.00329589844	27.2082405090332	219.757690429688	1166.96801757812	51.3245735168457	-93.2323913574219	1363.1025390625	837.293640136719	-85.4660110473633	1245.96789550781	512.541137695312	-122.822265625	1272.31726074219	432.436798095703	-174.045303344727	1381.17907714844	131.467681884766	-170.469543457031	1477.59252929688	111.54891204834	-149.012115478516	1271.30822753906
197.196105957031	1370.498046875	994.5458984375	-9.83179092407227	1331.27893066406	1004.86785888672	120.034797668457	1553.39233398438	1045.48254394531	16.8596973419189	1536.51110839844	1050.73071289062	269.514312744141	1412.82360839844	744.718566894531	257.859954833984	1352.81384277344	540.566162109375	258.34326171875	1356.0263671875	333.704742431641	218.924255371094	1326.43933105469	77.6687622070312	136.45930480957	1372.15478515625	39.0699043273926	269.502868652344	1187.54565429688	26.4467105865479	226.673690795898	1169.21997070312	56.4390602111816	-92.2064208984375	1364.6494140625	843.628662109375	-74.0463409423828	1255.73669433594	515.581481933594	-110.794921875	1282.25622558594	434.701751708984	-159.475616455078	1393.0556640625	133.841613769531	-158.288513183594	1489.92993164062	115.367897033691	-129.245590209961	1285.89025878906
197.212631225586	1380.37365722656	1002.56018066406	-7.26559352874756	1332.57019042969	1011.87005615234	112.350929260254	1559.12927246094	1055.07153320312	10.0258150100708	1537.64916992188	1060.41064453125	265.825347900391	1431.02478027344	749.799255371094	252.727203369141	1374.54565429688	544.550415039062	254.814498901367	1374.72973632812	337.876373291016	222.07991027832	1330.76098632812	80.0268936157227	136.611450195312	1371.91760253906	43.6339683532715	273.289215087891	1190.75842285156	26.2725791931152	235.292098999023	1173.26696777344	62.818473815918	-91.0180587768555	1366.0634765625	849.577819824219	-63.0483627319336	1265.77001953125	518.661499023438	-99.1466751098633	1292.71350097656	437.012176513672	-144.849151611328	1405.61804199219	136.231002807617	-145.461212158203	1502.72692871094	119.017356872559	-110.164138793945	1300.85986328125
197.092987060547	1390.14562988281	1009.85205078125	-4.44115591049194	1333.8271484375	1018.22290039062	104.512451171875	1564.35522460938	1064.05407714844	3.18734121322632	1538.31848144531	1069.37414550781	262.052520751953	1448.89196777344	754.671264648438	247.582778930664	1396.07531738281	548.218383789062	251.226654052734	1393.64526367188	341.913055419922	225.474960327148	1336.68688964844	82.6350173950195	137.061706542969	1373.10461425781	48.680549621582	278.215576171875	1196.42370605469	27.3858776092529	245.050201416016	1179.69470214844	70.1400909423828	-89.6297378540039	1367.35888671875	854.917541503906	-52.4686737060547	1275.96984863281	521.575805664062	-87.9138793945312	1303.50366210938	439.192749023438	-130.284942626953	1418.62585449219	138.440811157227	-132.261352539062	1515.83642578125	122.413986206055	-91.6447906494141	1315.93811035156
196.686126708984	1399.69714355469	1016.23773193359	-1.60410141944885	1335.25915527344	1023.78186035156	96.7087249755859	1569.02368164062	1072.2783203125	-3.55332350730896	1538.63818359375	1077.43774414062	258.210632324219	1466.21154785156	759.267639160156	242.615051269531	1417.11511230469	551.5224609375	247.713912963867	1412.45190429688	345.828704833984	228.856979370117	1344.86694335938	85.552604675293	137.906372070312	1376.59741210938	53.6187629699707	284.512451171875	1205.22192382812	30.4538516998291	255.164352416992	1188.92016601562	77.971794128418	-88.0177154541016	1368.51586914062	859.443176269531	-42.2606620788574	1286.21130371094	524.127868652344	-77.0225982666016	1314.38989257812	441.054443359375	-115.835456848145	1431.79235839844	140.262145996094	-118.967567443848	1529.06982421875	125.49787902832	-73.4629974365234	1330.98022460938
195.890151977539	1408.98510742188	1021.63452148438	1.06579732894897	1337.1552734375	1028.400390625	89.1042938232422	1573.19226074219	1079.63073730469	-10.0815687179565	1538.74365234375	1084.42932128906	254.30876159668	1482.83947753906	763.550842285156	237.925765991211	1437.20141601562	554.508850097656	244.40559387207	1430.89440917969	349.721374511719	231.987350463867	1355.90490722656	88.834358215332	139.181335449219	1383.31616210938	57.8720245361328	291.994750976562	1217.91760253906	35.2745666503906	264.870941162109	1201.29724121094	85.6274108886719	-86.1782150268555	1369.50561523438	862.982238769531	-32.3621253967285	1296.4091796875	526.13623046875	-66.3694534301758	1325.15075683594	442.442443847656	-101.514404296875	1444.84753417969	141.527862548828	-105.874702453613	1542.19055175781	128.182235717773	-55.344352722168	1346.001953125
194.683242797852	1418.04858398438	1026.08093261719	3.45707631111145	1339.72155761719	1031.98828125	81.8031616210938	1577.02807617188	1085.99938964844	-16.2766151428223	1538.75061035156	1090.19677734375	250.343521118164	1498.66625976562	767.530334472656	233.577194213867	1455.84350585938	557.334106445312	241.407012939453	1448.86938476562	353.677734375	234.604446411133	1370.37512207031	92.3690414428711	140.781341552734	1393.99926757812	61.0749702453613	300.203002929688	1234.84045410156	41.0995140075684	273.554992675781	1217.18737792969	92.2301635742188	-84.0866394042969	1370.33276367188	865.426330566406	-22.6532554626465	1306.55505371094	527.470520019531	-55.8609390258789	1335.62878417969	443.240264892578	-87.3117370605469	1457.52490234375	142.163925170898	-93.225212097168	1554.94775390625	130.351593017578	-37.024585723877	1361.11535644531
193.114639282227	1426.99792480469	1029.69128417969	5.55142974853516	1343.07043457031	1034.51892089844	74.812614440918	1580.76623535156	1091.28247070312	-22.0735874176025	1538.7470703125	1094.65222167969	246.334564208984	1513.53100585938	771.22607421875	229.677200317383	1472.61938476562	560.168151855469	238.784652709961	1466.49340820312	357.687377929688	236.475479125977	1388.39782714844	95.9152984619141	142.376419067383	1408.9541015625	63.1032600402832	308.337097167969	1256.08325195312	46.7255821228027	280.861907958984	1236.68603515625	97.0830154418945	-81.6902008056641	1371.0390625	866.749145507812	-13.0329542160034	1316.66394042969	528.072448730469	-45.3903884887695	1345.77172851562	443.364379882812	-73.2104949951172	1469.63110351562	142.178451538086	-81.1354751586914	1567.13342285156	131.904708862305	-18.389705657959	1376.3525390625
191.312103271484	1435.91186523438	1032.61999511719	7.38598489761353	1347.27001953125	1035.9775390625	68.0312423706055	1584.54162597656	1095.41296386719	-27.5103664398193	1538.77233886719	1097.76611328125	242.337142944336	1527.24963378906	774.638610839844	226.40788269043	1487.37194824219	563.101745605469	236.549942016602	1484.01843261719	361.611511230469	237.313629150391	1409.90454101562	99.1874237060547	143.422317504883	1427.96862792969	64.0751113891602	315.551025390625	1281.48754882812	51.0839080810547	286.613586425781	1259.75573730469	99.6493682861328	-78.9161529541016	1371.67858886719	867.012023925781	-3.49105715751648	1326.78771972656	527.927978515625	-34.8843612670898	1355.69396972656	442.800476074219	-59.2006301879883	1481.04504394531	141.651184082031	-69.6178741455078	1578.583984375	132.756881713867	0.559620261192322	1391.61108398438
189.457214355469	1444.79455566406	1035.01953125	9.30411148071289	1351.52526855469	1036.54931640625	61.2902221679688	1588.33361816406	1098.39575195312	-32.695369720459	1538.79187011719	1099.57592773438	238.395629882812	1539.74108886719	777.771911621094	223.951278686523	1500.3125	566.087585449219	234.652465820312	1501.75109863281	365.224670410156	236.908477783203	1434.45849609375	101.879173278809	143.302505493164	1450.34704589844	64.3271179199219	320.936309814453	1310.50708007812	53.3682518005371	290.79541015625	1286.18212890625	99.7886505126953	-75.7035598754883	1372.27001953125	866.334350585938	5.96897459030151	1336.94201660156	527.080993652344	-24.3368587493896	1365.52355957031	441.578338623047	-45.2707939147949	1491.68005371094	140.71794128418	-58.6269798278809	1589.21215820312	132.844543457031	19.7468509674072	1406.71484375
187.706924438477	1453.626953125	1036.97729492188	11.4140939712524	1355.52795410156	1036.35510253906	54.42529296875	1592.00134277344	1100.29760742188	-37.7491416931152	1538.73071289062	1100.18005371094	234.575592041016	1551.04919433594	780.631652832031	222.409805297852	1511.97021484375	568.94482421875	232.981292724609	1519.9580078125	368.298583984375	235.079132080078	1461.60827636719	103.815315246582	141.652450561523	1475.50646972656	64.1102447509766	324.346038818359	1342.75219726562	53.7829780578613	293.49658203125	1315.54382324219	97.8068237304688	-72.0665512084961	1372.78295898438	864.806823730469	15.318660736084	1347.07202148438	525.614807128906	-13.8204717636108	1375.29406738281	439.746887207031	-31.4907455444336	1501.65197753906	139.297241210938	-48.0722160339355	1599.02368164062	132.144393920898	38.9529647827148	1421.41064453125
186.120300292969	1462.35583496094	1038.49438476562	13.8605298995972	1358.78894042969	1035.57507324219	47.3701972961426	1595.31689453125	1101.19799804688	-42.7525520324707	1538.48864746094	1099.71423339844	230.955917358398	1561.32934570312	783.182067871094	221.748291015625	1523.048828125	571.464965820312	231.375091552734	1538.75756835938	370.690216064453	231.896484375	1490.79602050781	105.111419677734	138.535018920898	1503.06701660156	63.7930183410645	325.88037109375	1377.60693359375	52.888126373291	294.790344238281	1347.26489257812	94.2721862792969	-68.0449905395508	1373.19189453125	862.490173339844	24.4983768463135	1357.11987304688	523.619201660156	-3.43093776702881	1384.97094726562	437.358001708984	-17.9396324157715	1511.05212402344	137.385452270508	-37.8243865966797	1608.10913085938	130.705062866211	57.839599609375	1435.46301269531
184.671295166016	1470.92724609375	1039.50659179688	16.7100276947021	1361.03454589844	1034.34558105469	40.1834831237793	1598.12622070312	1101.19860839844	-47.6988525390625	1537.97741699219	1098.34301757812	227.5673828125	1570.82543945312	785.348754882812	221.767913818359	1534.21923828125	573.486267089844	229.698852539062	1558.14733886719	372.427520751953	227.615234375	1521.50231933594	106.09366607666	134.280258178711	1532.72570800781	63.6744537353516	325.8974609375	1414.24719238281	51.5394325256348	294.740600585938	1380.67749023438	89.8991928100586	-63.6680641174316	1373.52209472656	859.469970703125	33.4481620788574	1367.00427246094	521.190307617188	6.76111125946045	1394.49035644531	434.45849609375	-4.75628614425659	1520.02783203125	134.97673034668	-27.8078651428223	1616.62145996094	128.663909912109	76.000846862793	1448.71984863281
183.313980102539	1479.32336425781	1039.92199707031	19.9199562072754	1362.80444335938	1032.65478515625	33.0024490356445	1600.41857910156	1100.40539550781	-52.481746673584	1537.15832519531	1096.19287109375	224.414611816406	1579.81982421875	787.027465820312	222.158172607422	1545.92541503906	574.907531738281	227.895446777344	1578.09313964844	373.682067871094	222.534317016602	1553.20336914062	107.086265563965	129.205062866211	1564.08203125	63.9577140808105	324.456176757812	1452.35229492188	50.1627044677734	293.509979248047	1415.26489257812	85.2776641845703	-59.0173645019531	1373.83190917969	855.829833984375	42.101001739502	1376.62805175781	518.380920410156	16.6262855529785	1403.86022949219	431.117004394531	7.89289045333862	1528.70678710938	132.087966918945	-18.098217010498	1624.66442871094	126.148880004883	93.0675201416016	1461.12585449219
181.98796081543	1487.48461914062	1039.646484375	23.2322368621826	1364.76293945312	1030.30529785156	25.998218536377	1602.28125	1098.87329101562	-56.9469718933105	1536.0205078125	1093.31774902344	221.447982788086	1588.57250976562	788.083984375	222.632171630859	1558.34069824219	575.679382324219	225.939544677734	1598.57116699219	374.641174316406	216.781646728516	1585.71484375	108.286415100098	123.470497131348	1596.67224121094	64.8667144775391	321.786376953125	1491.43957519531	48.9397315979004	291.273864746094	1450.865234375	80.6583633422852	-54.1512260437012	1374.18151855469	851.6298828125	50.4471130371094	1385.91955566406	515.204650878906	26.0447750091553	1413.015625	427.410003662109	19.8995456695557	1537.15930175781	128.833587646484	-8.85082054138184	1632.25573730469	123.184577941895	108.81071472168	1472.70581054688
180.660369873047	1495.36157226562	1038.615234375	26.8913803100586	1366.46899414062	1027.3671875	19.3247032165527	1603.84301757812	1096.60314941406	-60.9587097167969	1534.603515625	1089.73608398438	218.558166503906	1597.26342773438	788.389770507812	223.053176879883	1571.49279785156	575.782897949219	223.801651000977	1619.55102539062	375.41064453125	210.401473999023	1618.76220703125	109.828216552734	117.048843383789	1629.93640136719	66.563720703125	318.037567138672	1531.15490722656	47.8500480651855	288.221099853516	1487.31896972656	76.2602462768555	-49.0649604797363	1374.63427734375	846.898193359375	58.5219497680664	1394.7763671875	511.680999755859	35.0078773498535	1421.77429199219	423.358306884766	31.1602325439453	1545.39599609375	125.171691894531	-0.156625509262085	1639.44580078125	119.742828369141	123.159172058105	1483.43041992188
179.33854675293	1502.93188476562	1036.8095703125	30.5985107421875	1368.76452636719	1023.63397216797	13.0825872421265	1605.16943359375	1093.56750488281	-64.4513473510742	1532.98767089844	1085.42834472656	215.656265258789	1606.00329589844	787.851684570312	223.451263427734	1585.35168457031	575.199035644531	221.434585571289	1640.98291015625	376.016632080078	203.383758544922	1652.07165527344	111.779022216797	109.808120727539	1663.26513671875	68.9591217041016	313.296539306641	1571.2373046875	46.8813323974609	284.495269775391	1524.44787597656	72.2198104858398	-43.7317047119141	1375.2412109375	841.617736816406	66.3524551391602	1403.11560058594	507.783050537109	43.5792961120605	1430.06091308594	418.915130615234	41.7092819213867	1553.48388671875	121.058792114258	7.97750663757324	1646.3212890625	115.808723449707	136.233139038086	1493.36889648438
178.028442382812	1510.16613769531	1034.24157714844	35.0046005249023	1370.07153320312	1019.51123046875	7.31628751754761	1606.2880859375	1089.74035644531	-67.4252624511719	1531.25085449219	1080.35473632812	212.699844360352	1614.93017578125	786.462524414062	223.924224853516	1599.83947753906	573.888427734375	218.761383056641	1662.814453125	376.459197998047	195.649398803711	1685.56518554688	114.17830657959	101.602325439453	1696.05895996094	71.9141540527344	307.685028076172	1611.48022460938	46.0918006896973	280.156311035156	1562.20935058594	68.7038955688477	-38.0738868713379	1375.99011230469	835.794128417969	74.0144119262695	1410.93237304688	503.433380126953	51.881893157959	1437.80493164062	414.021301269531	51.7907218933105	1561.58850097656	116.397453308105	15.5532627105713	1652.99462890625	111.355590820312	148.215255737305	1502.75183105469
176.736968994141	1517.13806152344	1030.95874023438	39.8705596923828	1371.29370117188	1014.75238037109	2.02194452285767	1607.22387695312	1085.09326171875	-69.899772644043	1529.47973632812	1074.48718261719	209.728698730469	1624.19946289062	784.30419921875	224.522186279297	1614.88610839844	571.855102539062	215.704116821289	1684.9853515625	376.725738525391	187.175247192383	1718.94030761719	116.868453979492	92.4572525024414	1728.13366699219	75.1560516357422	301.274169921875	1651.71630859375	45.5298690795898	275.2412109375	1600.44421386719	65.7574844360352	-32.047119140625	1376.779296875	829.455627441406	81.6401443481445	1418.2490234375	498.537933349609	60.0313110351562	1444.88330078125	408.642608642578	61.2084884643555	1570.01843261719	111.21785736084	22.5369892120361	1659.69409179688	106.286888122559	159.135955810547	1511.69787597656
175.454772949219	1523.98913574219	1027.03869628906	45.2989349365234	1372.20568847656	1009.51098632812	-2.84265470504761	1608.00939941406	1079.6044921875	-71.9069519042969	1527.74792480469	1067.8173828125	206.869918823242	1633.92565917969	781.472290039062	225.215972900391	1630.4443359375	569.170715332031	212.206451416016	1707.42102050781	376.803436279297	177.955276489258	1752.01416015625	119.824935913086	82.5787811279297	1759.56005859375	78.6059722900391	294.070861816406	1691.81799316406	45.284481048584	269.702392578125	1638.95703125	63.3914108276367	-25.7004566192627	1377.49328613281	822.627197265625	89.3601303100586	1425.09289550781	493.012176513672	68.1446380615234	1451.26721191406	402.746856689453	69.4629821777344	1578.61303710938	105.770896911621	28.8001327514648	1666.63415527344	100.567665100098	168.448745727539	1519.91748046875
174.170181274414	1530.81701660156	1022.56268310547	50.8308219909668	1373.73168945312	1003.53192138672	-7.3439564704895	1608.73706054688	1073.28002929688	-73.4911346435547	1526.09375	1060.375	204.239944458008	1644.21960449219	778.071899414062	225.903091430664	1646.45581054688	565.909301757812	208.241119384766	1730.01416015625	376.700958251953	168.097839355469	1784.5712890625	123.040229797363	72.1717834472656	1790.4638671875	82.3548431396484	286.141326904297	1731.66186523438	45.4862899780273	263.463989257812	1677.54370117188	61.5865364074707	-19.0172920227051	1378.51574707031	815.256408691406	97.2715301513672	1431.47668457031	486.818817138672	76.3076095581055	1456.99291992188	396.356292724609	76.0124893188477	1587.12939453125	100.479156494141	34.0640563964844	1673.80773925781	94.3885498046875	175.652969360352	1527.10290527344
172.911407470703	1537.70678710938	1017.60516357422	56.5726127624512	1375.76062011719	997.066284179688	-11.543249130249	1609.486328125	1066.15380859375	-74.6968231201172	1524.56396484375	1052.21813964844	201.889511108398	1655.13781738281	774.195068359375	226.421447753906	1662.85717773438	562.152160644531	203.814529418945	1752.64953613281	376.459686279297	157.710052490234	1816.44189453125	126.496078491211	61.3408432006836	1820.81750488281	86.4517364501953	277.339538574219	1771.34497070312	46.3195037841797	256.479187011719	1716.01867675781	60.3189697265625	-12.1659345626831	1379.75354003906	807.46337890625	105.420883178711	1437.32897949219	480.025421142578	84.3676681518555	1462.15625	389.607727050781	80.4619293212891	1595.0654296875	95.6682815551758	37.9984931945801	1680.86535644531	87.9939498901367	180.454284667969	1532.90283203125
171.709991455078	1544.68615722656	1012.21618652344	61.7812004089355	1379.69689941406	989.7744140625	-15.4854030609131	1610.314453125	1058.302734375	-75.5895538330078	1523.26550292969	1043.41845703125	199.776016235352	1666.62414550781	769.880432128906	226.599975585938	1679.55847167969	557.986572265625	198.941436767578	1775.23193359375	376.146179199219	146.864501953125	1847.65234375	130.230545043945	50.1278266906738	1850.54479980469	90.8993988037109	267.628936767578	1810.80871582031	47.8736915588379	248.780853271484	1754.28930664062	59.6003074645996	-5.31192445755005	1381.23876953125	799.331176757812	113.779724121094	1442.47912597656	472.860809326172	92.0936889648438	1466.75036621094	382.746978759766	82.8615341186523	1601.81518554688	91.4984359741211	40.3586311340332	1687.16943359375	81.5563812255859	183.014755249023	1537.14379882812
170.574188232422	1551.71984863281	1006.42895507812	66.9610061645508	1383.53479003906	982.213745117188	-19.1962051391602	1611.31335449219	1049.833984375	-76.240104675293	1522.32104492188	1034.04113769531	197.767272949219	1678.56689453125	765.160217285156	226.303924560547	1696.48474121094	553.50390625	193.627288818359	1797.64575195312	375.837463378906	135.622436523438	1878.31457519531	134.382751464844	38.5581817626953	1879.63208007812	95.7716827392578	257.041900634766	1849.857421875	50.1250877380371	240.298858642578	1792.15112304688	59.4168090820312	1.3958375453949	1382.85473632812	791.054626464844	122.249061584473	1446.73706054688	465.630401611328	99.439697265625	1470.48901367188	376.072296142578	83.5589447021484	1606.87951660156	87.7799606323242	41.084846496582	1692.07702636719	75.2494049072266	183.897659301758	1539.86328125
169.505599975586	1558.77941894531	1000.28088378906	71.4763870239258	1388.35717773438	974.16796875	-22.6765613555908	1612.599609375	1040.85961914062	-76.7251892089844	1521.86608886719	1024.15881347656	195.701400756836	1690.7978515625	760.088928222656	225.457870483398	1713.61389160156	548.814392089844	187.870559692383	1819.79626464844	375.645751953125	124.080009460449	1908.32690429688	139.053649902344	26.6746368408203	1908.0166015625	101.141944885254	245.602676391602	1888.20971679688	53.0136260986328	231.072952270508	1829.42687988281	59.7610931396484	7.82846927642822	1384.44641113281	782.870361328125	130.732620239258	1449.919921875	458.643218994141	106.51636505127	1473.11364746094	369.773162841797	83.1276931762695	1610.09509277344	84.328857421875	40.3635749816895	1695.12817382812	69.2802276611328	183.900588989258	1541.32421875
168.468444824219	1565.80358886719	993.814025878906	75.7998123168945	1392.12976074219	966.390930175781	-25.9391822814941	1614.35607910156	1031.52099609375	-77.1600799560547	1522.10913085938	1013.93780517578	193.420852661133	1703.11389160156	754.754211425781	224.028259277344	1730.86279296875	544.013671875	181.671936035156	1841.609375	375.68310546875	112.247169494629	1937.63757324219	144.335983276367	14.5063371658325	1935.54907226562	107.025886535645	233.368301391602	1925.59399414062	56.512092590332	220.962890625	1865.77160644531	60.6515655517578	13.9100732803345	1386.02453613281	775.000183105469	139.184524536133	1451.9091796875	452.197631835938	113.565124511719	1474.53173828125	363.949249267578	82.413948059082	1611.6923828125	80.9132766723633	38.556999206543	1696.16369628906	63.9222640991211	183.714157104492	1541.92346191406
167.394012451172	1572.73999023438	987.111450195312	79.4086151123047	1395.87353515625	958.652770996094	-29.0162372589111	1616.76525878906	1021.97021484375	-77.6586456298828	1523.2421875	1003.64892578125	190.798004150391	1715.34033203125	749.292114257812	221.988250732422	1748.10314941406	539.235595703125	175.039627075195	1862.97509765625	376.008209228516	100.113975524902	1965.95825195312	150.079483032227	2.06148099899292	1962.10302734375	113.451034545898	220.384307861328	1961.7353515625	60.5448036193848	209.981109619141	1901.00146484375	62.0891799926758	19.5472431182861	1387.65454101562	767.802185058594	147.614898681641	1452.72094726562	446.506286621094	120.857635498047	1474.76403808594	358.681976318359	81.9103927612305	1612.19641113281	77.646598815918	36.1320457458496	1695.44799804688	59.4080390930176	183.816833496094	1542.04431152344
166.227233886719	1579.57397460938	980.315307617188	82.3463134765625	1399.19396972656	951.2509765625	-31.9496479034424	1619.92846679688	1012.38104248047	-78.2932586669922	1525.37219238281	993.607116699219	187.757080078125	1727.30908203125	743.867797851562	219.314392089844	1765.22253417969	534.690979003906	167.971038818359	1883.78735351562	376.664215087891	87.6317825317383	1993.09594726562	156.180908203125	-10.6462144851685	1987.58764648438	120.470649719238	206.67839050293	1996.35705566406	64.963623046875	198.132919311523	1934.93444824219	64.0435409545898	24.692024230957	1389.27453613281	761.423156738281	156.060516357422	1452.45275878906	441.692474365234	128.539413452148	1473.99243164062	354.025909423828	81.646614074707	1611.88623046875	74.8573150634766	33.6175918579102	1693.62219238281	55.9197654724121	184.076675415039	1541.74401855469
164.926971435547	1586.28295898438	973.610961914062	84.2521896362305	1402.90063476562	944.065979003906	-34.8010520935059	1623.84741210938	1003.00128173828	-79.0917053222656	1528.45910644531	984.148193359375	184.265243530273	1738.88562011719	738.678527832031	215.982147216797	1782.09460449219	530.588562011719	160.468460083008	1903.92834472656	377.702575683594	74.8304214477539	2018.90710449219	162.595901489258	-23.6114139556885	2011.8671875	128.08122253418	192.274597167969	2029.2998046875	69.6626281738281	185.457611083984	1967.47973632812	66.4693374633789	29.1898536682129	1391.08728027344	755.964660644531	164.490539550781	1451.27026367188	437.803100585938	136.520294189453	1472.48901367188	350.067138671875	81.5622482299805	1611.11584472656	72.9284057617188	31.4795322418213	1691.48986816406	53.700065612793	184.333038330078	1541.18872070312
163.476547241211	1592.82897949219	967.201110839844	85.4958877563477	1406.48059082031	937.435363769531	-37.602466583252	1628.33740234375	994.106994628906	-80.0407409667969	1532.23999023438	975.567138671875	180.328536987305	1749.99597167969	733.967834472656	211.966339111328	1798.59350585938	527.112670898438	152.556365966797	1923.26965332031	379.179260253906	61.7573471069336	2043.26733398438	169.319549560547	-36.8344612121582	2034.77819824219	136.230575561523	177.163803100586	2060.49487304688	74.6143569946289	172.001831054688	1998.53076171875	69.3172073364258	32.9200859069824	1392.90844726562	751.400146484375	172.739898681641	1449.42370605469	434.805938720703	144.419708251953	1470.61279296875	346.894866943359	81.6572799682617	1610.24072265625	72.0700759887695	30.0524864196777	1689.69897460938	52.8286209106445	184.50065612793	1540.57775878906
161.897994995117	1599.17053222656	961.267150878906	85.969367980957	1411.01391601562	931.202697753906	-40.3269653320312	1633.07568359375	985.969909667969	-81.1060485839844	1536.37231445312	968.043823242188	175.996963500977	1760.57727050781	729.959411621094	207.255218505859	1814.58190917969	524.4248046875	144.257888793945	1941.70239257812	381.151062011719	48.4723701477051	2066.12377929688	176.365783691406	-50.2977561950684	2056.19287109375	144.863342285156	161.373184204102	2089.86743164062	79.7697372436523	157.847839355469	2027.97827148438	72.5483474731445	35.8772926330566	1395.03637695312	747.47021484375	180.504241943359	1447.17553710938	432.647094726562	151.704696655273	1468.72399902344	344.546783447266	81.9413223266602	1609.48071289062	72.2271957397461	29.5079250335693	1688.62365722656	53.0578842163086	184.599075317383	1540.07849121094
160.217544555664	1605.30151367188	955.972290039062	86.2460327148438	1415.34167480469	925.705932617188	-42.9241065979004	1637.69653320312	978.842102050781	-82.2428283691406	1540.50158691406	961.601806640625	171.358352661133	1770.57482910156	726.7890625	201.873672485352	1829.912109375	522.636779785156	135.598297119141	1959.11364746094	383.647644042969	35.0379943847656	2087.53466796875	183.785003662109	-63.9606285095215	2076.05493164062	153.929214477539	144.977645874023	2117.31689453125	85.0436553955078	142.929946899414	2055.54345703125	76.0592041015625	37.9352684020996	1396.92199707031	744.179809570312	187.378890991211	1444.86865234375	431.160430908203	157.930618286133	1467.02758789062	343.007171630859	82.343391418457	1608.91223144531	73.0889511108398	29.7690925598145	1688.39660644531	53.9489059448242	184.672622680664	1539.80834960938
158.471633911133	1611.23681640625	951.428161621094	86.294677734375	1420.14331054688	920.740478515625	-45.3512001037598	1641.85900878906	972.88330078125	-83.4281158447266	1544.30297851562	956.127502441406	166.534851074219	1779.94909667969	724.505920410156	195.900466918945	1844.45092773438	521.780883789062	126.598541259766	1975.45288085938	386.675628662109	21.4858322143555	2107.50610351562	191.543655395508	-77.7566299438477	2094.38623046875	163.411087036133	128.05029296875	2142.69897460938	90.3573303222656	127.315132141113	2081.18139648438	79.8113098144531	39.2205085754395	1398.619140625	741.341247558594	192.97607421875	1442.87829589844	430.060302734375	162.828552246094	1465.70922851562	342.079193115234	82.7591781616211	1608.61560058594	74.2045974731445	30.5468139648438	1688.880859375	54.9857597351074	184.744323730469	1539.796875
156.688812255859	1616.98120117188	947.6962890625	86.3957824707031	1424.85717773438	916.538940429688	-47.6162567138672	1645.39343261719	968.145141601562	-84.7008590698242	1547.67687988281	951.502319335938	161.664825439453	1788.67260742188	723.081909179688	189.4384765625	1858.07092285156	521.775146484375	117.266792297363	1990.71789550781	390.201232910156	7.81257438659668	2125.9013671875	199.474014282227	-91.6362228393555	2111.18823242188	173.273300170898	110.658561706543	2165.91748046875	95.6533584594727	110.961990356445	2104.62548828125	83.7042388916016	40.0142135620117	1400.744140625	738.66552734375	197.014358520508	1441.43579101562	429.122497558594	166.354080200195	1465.04418945312	341.368896484375	83.1269836425781	1608.65966796875	75.1288909912109	31.481990814209	1689.76513671875	55.7068634033203	184.806777954102	1539.9755859375
154.854675292969	1622.54040527344	944.847534179688	86.4796676635742	1429.552734375	913.078063964844	-49.7865295410156	1648.34924316406	964.626892089844	-86.1203155517578	1550.70922851562	947.704467773438	156.865005493164	1796.73376464844	722.420959472656	182.59423828125	1870.68176269531	522.473022460938	107.619079589844	2004.85815429688	394.122467041016	-6.00841188430786	2142.63598632812	207.419219970703	-105.611961364746	2126.45263671875	183.448791503906	92.8657608032227	2186.98681640625	100.912559509277	93.9438629150391	2125.84521484375	87.6840744018555	40.4243850708008	1403.22131347656	736.383544921875	199.373840332031	1440.71228027344	428.188842773438	168.627197265625	1465.24829101562	340.511810302734	83.4182815551758	1608.99572753906	75.5111694335938	32.2509613037109	1690.71618652344	55.8202362060547	184.849075317383	1540.236328125
152.957092285156	1627.86279296875	942.911926269531	86.4021453857422	1434.19360351562	910.404663085938	-51.9388961791992	1650.96203613281	962.246948242188	-87.7201080322266	1553.57470703125	944.7607421875	152.211853027344	1804.14526367188	722.41748046875	175.452270507812	1882.2431640625	523.732177734375	97.6732711791992	2017.84069824219	398.336273193359	-19.9756965637207	2157.73999023438	215.279663085938	-119.69563293457	2140.24731445312	193.895370483398	74.7465286254883	2205.96264648438	106.140991210938	76.3811187744141	2144.931640625	91.7716064453125	40.5581588745117	1406.38977050781	734.523071289062	200.160827636719	1440.89538574219	427.173187255859	169.732345581055	1466.33947753906	339.358673095703	83.5868072509766	1609.48461914062	75.2486724853516	32.6758689880371	1691.50891113281	55.2219200134277	184.872634887695	1540.48791503906
150.976470947266	1632.87829589844	941.883544921875	85.9934310913086	1438.67443847656	908.596801757812	-54.1428337097168	1653.60241699219	960.853698730469	-89.5019760131836	1556.50439453125	942.713928222656	147.725814819336	1810.94934082031	722.984191894531	168.062286376953	1892.76196289062	525.425415039062	87.4624176025391	2029.65625	402.771270751953	-34.0455856323242	2171.26708984375	223.019241333008	-133.859893798828	2152.59790039062	204.534545898438	56.3732795715332	2222.91088867188	111.35676574707	58.3952140808105	2161.97680664062	95.9856414794922	40.3165626525879	1410.197265625	733.321533203125	199.675155639648	1442.10998535156	426.147644042969	169.698425292969	1468.15222167969	338.027465820312	83.6271514892578	1610.00964355469	74.4890747070312	32.7644119262695	1692.12329101562	54.0001258850098	184.879104614258	1540.69323730469
148.853057861328	1637.59716796875	941.76025390625	85.0881271362305	1442.93041992188	907.710815429688	-56.4472999572754	1656.58728027344	960.342163085938	-91.4449691772461	1559.67517089844	941.659057617188	143.373001098633	1817.17443847656	724.018737792969	160.477172851562	1902.29760742188	527.471313476562	77.0564804077148	2040.29565429688	407.369659423828	-48.1599235534668	2183.27905273438	230.679809570312	-148.056549072266	2163.48095703125	215.264495849609	37.8102645874023	2237.88256835938	116.562057495117	40.1424560546875	2177.05712890625	100.359413146973	39.5467338562012	1414.25769042969	733.001342773438	198.276504516602	1444.38122558594	425.300872802734	168.658432006836	1470.49841308594	336.841156005859	83.6030120849609	1610.55017089844	73.4777145385742	32.6322784423828	1692.64172363281	52.3692016601562	184.881500244141	1540.87036132812
146.55632019043	1642.02197265625	942.496459960938	83.6134567260742	1447.09655761719	907.761474609375	-58.8525123596191	1660.06677246094	960.67138671875	-93.544807434082	1563.21276855469	941.697448730469	139.069122314453	1822.86413574219	725.441223144531	152.72737121582	1910.87390136719	529.828796386719	66.5446472167969	2049.78198242188	412.090118408203	-62.242919921875	2193.82348632812	238.305541992188	-162.199569702148	2172.93041992188	226.008056640625	19.1618003845215	2250.93579101562	121.777824401855	21.7773399353027	2190.21728515625	104.945953369141	38.2976760864258	1418.87536621094	733.44384765625	196.249908447266	1447.64245605469	424.914398193359	166.956756591797	1473.21594238281	336.198699951172	83.5467529296875	1611.14697265625	72.4572677612305	32.4401626586914	1693.13269042969	50.5547180175781	184.906921386719	1541.07238769531
144.095748901367	1646.17639160156	944.047424316406	81.5712280273438	1451.15747070312	908.723754882812	-61.3425979614258	1664.06286621094	961.882080078125	-95.8252258300781	1567.17822265625	942.876586914062	134.690948486328	1828.12048339844	727.234802246094	144.825637817383	1918.46313476562	532.461486816406	56.0204963684082	2058.1162109375	416.864105224609	-76.2034225463867	2202.96435546875	245.939697265625	-176.19873046875	2181.017578125	236.70231628418	0.564536094665527	2262.06469726562	127.033882141113	3.42414426803589	2201.50634765625	109.74291229248	36.3774795532227	1423.63391113281	734.761291503906	193.713623046875	1451.71838378906	425.29638671875	164.657150268555	1476.10986328125	336.437713623047	83.4503631591797	1611.85949707031	71.5738296508789	32.3296508789062	1693.6435546875	48.7473411560059	184.972702026367	1541.33959960938
141.446411132812	1650.22192382812	946.397888183594	79.0117874145508	1455.20202636719	910.575012207031	-63.9293327331543	1668.47778320312	964.117065429688	-98.3384704589844	1571.51708984375	945.207763671875	130.139099121094	1833.03344726562	729.408752441406	136.828369140625	1925.02734375	535.33642578125	45.5670356750488	2065.328125	421.628448486328	-89.9858169555664	2210.75708007812	253.598556518555	-189.993911743164	2187.8154296875	247.296646118164	-17.845947265625	2271.2060546875	132.322952270508	-14.7905559539795	2211.0107421875	114.710754394531	33.6983108520508	1428.2705078125	736.946472167969	190.605667114258	1456.32543945312	426.646881103516	161.849838256836	1479.06481933594	337.764587402344	83.3166885375977	1612.70532226562	70.8849258422852	32.3640174865723	1694.19604492188	47.0905685424805	185.073318481445	1541.64636230469
138.548202514648	1654.33386230469	949.527160644531	76.0015640258789	1459.361328125	913.272155761719	-66.6596908569336	1673.169921875	967.482971191406	-101.154594421387	1576.14392089844	948.653869628906	125.350372314453	1837.6826171875	731.988952636719	128.80046081543	1930.56042480469	538.406066894531	35.2649612426758	2071.46655273438	426.346374511719	-103.57347869873	2217.17456054688	261.197052001953	-203.526107788086	2193.36840820312	257.705627441406	-35.9340019226074	2278.37890625	137.618148803711	-32.7802696228027	2218.78173828125	119.775444030762	30.3038063049316	1433.26000976562	739.78271484375	186.765960693359	1461.42358398438	428.972076416016	158.502746582031	1482.23071289062	340.093780517578	83.163444519043	1613.6240234375	70.3738784790039	32.5153312683105	1694.7548828125	45.6508750915527	185.190078735352	1541.92761230469
135.310836791992	1658.64721679688	953.448059082031	72.6107330322266	1463.72534179688	916.744873046875	-69.6043090820312	1678.04370117188	971.98974609375	-104.316062927246	1580.98327636719	953.134643554688	120.286590576172	1842.15234375	735.002746582031	120.783905029297	1935.13549804688	541.61474609375	25.1914825439453	2076.50927734375	430.935272216797	-116.930686950684	2222.16796875	268.590179443359	-216.752593994141	2197.68115234375	267.815155029297	-53.5914840698242	2283.66552734375	142.853485107422	-50.497875213623	2224.80810546875	124.822143554688	26.228889465332	1438.51489257812	743.284423828125	181.941452026367	1466.81066894531	432.224029541016	154.478530883789	1485.83557128906	343.166168212891	83.0083694458008	1614.50231933594	69.9795913696289	32.6849784851074	1695.22631835938	44.4272499084473	185.303695678711	1542.12548828125
131.714569091797	1663.16259765625	958.146545410156	68.8766479492188	1468.31213378906	920.934936523438	-72.8201370239258	1683.02722167969	977.598449707031	-107.828765869141	1585.95751953125	958.574462890625	114.939300537109	1846.50659179688	738.459777832031	112.794555664062	1938.86193847656	544.921020507812	15.3949661254883	2080.45263671875	435.309173583984	-130.001586914062	2225.72802734375	275.642303466797	-229.598968505859	2200.74487304688	277.48779296875	-70.74169921875	2287.16088867188	147.913131713867	-67.878662109375	2229.08056640625	129.738540649414	21.4421634674072	1444.06506347656	747.421569824219	175.923782348633	1472.45068359375	436.182006835938	149.50651550293	1489.93493652344	346.761840820312	82.855110168457	1615.26330566406	69.6546936035156	32.779956817627	1695.52661132812	43.3676223754883	185.399429321289	1542.20178222656
127.838203430176	1667.71997070312	963.529724121094	64.7681579589844	1473.0947265625	925.786193847656	-76.3248748779297	1688.08483886719	984.17822265625	-111.672996520996	1591.02124023438	964.865417480469	109.30184173584	1850.81140136719	742.364074707031	104.809112548828	1941.86413574219	548.294860839844	5.8884129524231	2083.3564453125	439.410278320312	-142.739303588867	2227.9208984375	282.235626220703	-242.004974365234	2202.61743164062	286.598754882812	-87.326545715332	2288.97094726562	152.651626586914	-84.8841094970703	2231.6025390625	134.406784057617	15.9400043487549	1449.80310058594	752.29296875	168.602325439453	1478.443359375	440.578094482422	143.282135009766	1494.48864746094	350.699005126953	82.6968460083008	1615.91467285156	69.3601226806641	32.7845230102539	1695.64196777344	42.4103698730469	185.466674804688	1542.16198730469
123.704299926758	1672.26416015625	969.497192382812	60.2255058288574	1478.04016113281	931.257629394531	-80.0912399291992	1693.20178222656	991.574951171875	-115.805946350098	1596.1689453125	971.888366699219	103.375007629395	1855.08166503906	746.674072265625	96.8133773803711	1944.29443359375	551.746398925781	-3.3534848690033	2085.31298828125	443.183868408203	-155.099075317383	2228.88134765625	288.244903564453	-254.033584594727	2203.4501953125	295.090515136719	-103.317039489746	2289.15380859375	156.862670898438	-101.262817382812	2232.41552734375	138.703216552734	9.69845676422119	1455.94250488281	757.633911132812	159.929794311523	1484.85852050781	445.174591064453	135.61116027832	1499.4404296875	354.836059570312	82.5146865844727	1616.50170898438	69.1003952026367	32.7504005432129	1695.63854980469	41.5511054992676	185.494491577148	1542.04626464844
119.330451965332	1676.79309082031	975.945922851562	55.2297859191895	1483.15539550781	937.306823730469	-84.0674667358398	1698.35693359375	999.714477539062	-120.196350097656	1601.41967773438	979.594055175781	97.1678161621094	1859.2666015625	751.314147949219	88.7980041503906	1946.25317382812	555.307495117188	-12.3723316192627	2086.44287109375	446.610534667969	-167.047729492188	2228.7373046875	293.537475585938	-265.739074707031	2203.42431640625	302.889953613281	-118.683395385742	2287.73706054688	160.319732666016	-116.748115539551	2231.76733398438	142.701019287109	2.67543959617615	1462.07568359375	763.421264648438	149.857498168945	1491.67578125	449.796752929688	126.67032623291	1504.75891113281	359.116638183594	82.2851943969727	1617.10290527344	68.8954315185547	32.7591514587402	1695.61560058594	40.8410568237305	185.479629516602	1541.90771484375
114.772201538086	1681.26672363281	982.767211914062	49.7683067321777	1488.43090820312	943.845031738281	-88.2037811279297	1703.55847167969	1008.50744628906	-124.848152160645	1606.82543945312	987.953552246094	90.6708602905273	1863.34533691406	756.240417480469	80.7296295166016	1947.77453613281	558.993041992188	-21.2160129547119	2086.84838867188	449.701843261719	-178.569610595703	2227.61669921875	297.991149902344	-277.150970458984	2202.71801757812	309.870300292969	-133.390853881836	2284.7548828125	162.872894287109	-131.051727294922	2230.06201171875	146.624008178711	-5.16314554214478	1468.48425292969	769.471130371094	138.32063293457	1498.84606933594	454.391845703125	116.439170837402	1510.40368652344	363.494049072266	81.9687652587891	1617.76000976562	68.7754898071289	32.8982772827148	1695.6611328125	40.364559173584	185.42594909668	1541.79760742188
110.016792297363	1685.74694824219	989.86181640625	43.8167953491211	1493.80810546875	950.746704101562	-92.4549255371094	1708.83996582031	1017.79449462891	-129.77604675293	1612.43603515625	996.883178710938	83.9119491577148	1867.31555175781	761.426574707031	72.5957870483398	1948.89831542969	562.829650878906	-29.9594421386719	2086.6552734375	452.497283935547	-189.676162719727	2225.62719726562	301.476257324219	-288.30517578125	2201.41943359375	315.873138427734	-147.436813354492	2280.13500976562	164.292831420898	-144.812942504883	2226.34765625	149.681289672852	-13.8694276809692	1475.294921875	775.597839355469	125.312538146973	1506.15417480469	458.993286132812	104.94864654541	1516.28918457031	367.927917480469	81.5162124633789	1618.38720703125	68.8348617553711	33.2267570495605	1695.86071777344	40.2370910644531	185.322219848633	1541.7255859375
105.017784118652	1690.30651855469	997.113830566406	37.3917465209961	1499.23645019531	957.865356445312	-96.8019027709961	1714.23950195312	1027.39282226562	-134.95622253418	1618.240234375	1006.20288085938	76.9661407470703	1871.14440917969	766.805480957031	64.4046783447266	1949.685546875	566.845275878906	-38.6840019226074	2085.99560546875	455.045013427734	-200.40461730957	2222.83569335938	303.853881835938	-299.150177001953	2199.52880859375	320.718414306641	-160.801986694336	2274.16137695312	164.641311645508	-157.995559692383	2220.7236328125	151.836654663086	-23.4365749359131	1482.24682617188	781.848693847656	110.979400634766	1513.62084960938	463.529571533203	92.2836074829102	1522.43798828125	372.31396484375	80.8848419189453	1618.84509277344	69.1911010742188	33.7458686828613	1696.25476074219	40.5883636474609	185.143417358398	1541.67358398438
99.7555923461914	1694.95373535156	1004.37261962891	30.5309963226318	1504.67431640625	965.021545410156	-101.258491516113	1719.8251953125	1037.10546875	-140.343399047852	1624.22705078125	1015.66906738281	69.9130249023438	1874.78833007812	772.260009765625	56.1482353210449	1950.23571777344	571.017395019531	-47.4489784240723	2084.93798828125	457.339630126953	-210.768585205078	2219.31176757812	305.0205078125	-309.606994628906	2197.0439453125	324.236877441406	-173.441421508789	2267.1142578125	163.968170166016	-170.781784057617	2213.06616210938	152.814910888672	-33.7693481445312	1489.54663085938	788.076721191406	95.5298004150391	1521.18786621094	467.987731933594	78.593505859375	1528.94287109375	376.502838134766	80.0475006103516	1619.07580566406	69.9677200317383	34.3817405700684	1696.79187011719	41.5066070556641	184.847747802734	1541.62731933594
94.2863235473633	1699.60021972656	1011.45843505859	23.2762641906738	1510.08154296875	972.037841796875	-105.838829040527	1725.67565917969	1046.77770996094	-145.910537719727	1630.42712402344	1025.08251953125	62.8342742919922	1878.23425292969	777.674926757812	47.8083038330078	1950.67663574219	575.27880859375	-56.3040657043457	2083.56494140625	459.333862304688	-220.743347167969	2215.11987304688	304.941558837891	-319.586151123047	2193.9140625	326.251373291016	-185.316741943359	2259.08837890625	162.208297729492	-183.110443115234	2203.560546875	152.517684936523	-44.6397552490234	1497.10876464844	794.138610839844	79.2426071166992	1528.83361816406	472.320220947266	64.0782012939453	1535.78942871094	380.433074951172	78.861930847168	1619.03149414062	71.2673950195312	34.9717063903809	1697.40441894531	42.9984130859375	184.34228515625	1541.57592773438
88.730712890625	1704.07751464844	1018.17633056641	15.6814908981323	1515.40417480469	978.772705078125	-110.52473449707	1731.79748535156	1056.28857421875	-151.606170654297	1636.81689453125	1034.26379394531	55.7936096191406	1881.49890136719	782.934631347656	39.373119354248	1951.12670898438	579.535400390625	-65.2817840576172	2082.00073242188	460.965118408203	-230.313873291016	2210.3154296875	303.636169433594	-329.019561767578	2190.115234375	326.629364013672	-196.342803955078	2250.14599609375	159.349807739258	-194.604736328125	2192.69653320312	151.09635925293	-55.849967956543	1504.58581542969	800.152587890625	62.4425277709961	1536.5283203125	476.433837890625	49.0260696411133	1542.88427734375	384.101806640625	77.1368255615234	1618.83337402344	73.0683898925781	35.2542877197266	1698.09020996094	44.9820022583008	183.439193725586	1541.55126953125
83.1411361694336	1708.33923339844	1024.34497070312	7.81329727172852	1520.61059570312	985.110473632812	-115.260459899902	1738.13354492188	1065.48425292969	-157.374588012695	1643.34143066406	1043.02856445312	48.8313827514648	1884.62255859375	787.917785644531	30.8437271118164	1951.701171875	583.66552734375	-74.3731689453125	2080.34545898438	462.151062011719	-239.47265625	2204.99755859375	301.157958984375	-337.968780517578	2185.748046875	325.377258300781	-206.37841796875	2240.36157226562	155.4287109375	-204.987335205078	2181.12817382812	148.763748168945	-67.1904067993164	1512.15222167969	805.870056152344	45.4865646362305	1544.18786621094	480.278228759766	33.8135452270508	1550.07385253906	387.518402099609	74.63916015625	1618.62353515625	75.2875595092773	34.8155403137207	1698.95141601562	47.3007125854492	181.799987792969	1541.65270996094
77.5176773071289	1712.42846679688	1029.82287597656	-0.228527888655663	1525.74475097656	990.941284179688	-119.959503173828	1744.52282714844	1074.13745117188	-163.147247314453	1649.85168457031	1051.18151855469	41.9387321472168	1887.68627929688	792.52978515625	22.2243614196777	1952.46997070312	587.530578613281	-83.5227584838867	2078.638671875	462.785064697266	-248.157318115234	2199.28100585938	297.557250976562	-346.492553710938	2180.93041992188	322.541687011719	-215.287338256836	2229.72094726562	150.446685791016	-214.067794799805	2169.18286132812	145.661315917969	-78.5440216064453	1519.322265625	811.227783203125	28.7956600189209	1551.70471191406	483.811706542969	18.8368339538574	1557.20349121094	390.740631103516	70.9608993530273	1618.76904296875	77.7665786743164	33.0724792480469	1700.24499511719	49.7628974914551	178.955261230469	1542.07727050781
71.8890380859375	1716.34118652344	1034.50012207031	-8.35889339447021	1530.83569335938	996.156677246094	-124.50074005127	1750.63549804688	1081.90747070312	-168.875030517578	1656.18139648438	1058.5576171875	35.0708541870117	1890.74536132812	796.653076171875	13.5074462890625	1953.4345703125	590.9892578125	-92.6508941650391	2076.8798828125	462.779663085938	-256.292541503906	2193.25048828125	292.853424072266	-354.57177734375	2175.75268554688	318.106964111328	-222.936645507812	2218.296875	144.54899597168	-221.447463989258	2157.60424804688	142.380355834961	-89.7561569213867	1526.06433105469	816.115966796875	12.8006134033203	1558.90966796875	487.039764404297	4.4480504989624	1564.18811035156	393.829040527344	65.5176086425781	1619.87487792969	80.3142242431641	29.3792114257812	1702.326171875	52.1491317749023	174.34326171875	1543.0556640625
66.2679595947266	1720.07885742188	1038.28625488281	-16.5611400604248	1535.84106445312	1000.65869140625	-128.9140625	1756.3544921875	1088.56408691406	-174.66584777832	1662.46411132812	1065.18005371094	28.199535369873	1893.80151367188	800.140747070312	4.68271446228027	1954.56433105469	593.910583496094	-101.682914733887	2075.07666015625	462.087799072266	-263.817016601562	2186.96142578125	287.06298828125	-362.166900634766	2170.30419921875	312.074401855469	-229.21745300293	2206.107421875	137.814224243164	-227.706298828125	2145.63647460938	138.461029052734	-100.68497467041	1532.55151367188	820.346374511719	-2.08736109733582	1565.67211914062	490.008575439453	-9.1338529586792	1570.94067382812	396.837829589844	57.8868217468262	1622.39807128906	82.7744445800781	23.1262435913086	1705.55725097656	54.2625503540039	167.401611328125	1544.69982910156
60.6012229919434	1723.70520019531	1041.14111328125	-24.8297500610352	1540.74267578125	1004.37670898438	-133.245620727539	1761.57897949219	1093.94543457031	-180.506607055664	1668.56140136719	1070.95324707031	21.3072967529297	1896.83435058594	802.85791015625	-4.24491882324219	1955.77795410156	596.171508789062	-110.542709350586	2073.2392578125	460.658843994141	-270.652526855469	2180.45385742188	280.209136962891	-369.193695068359	2164.66967773438	304.545166015625	-234.069747924805	2193.3935546875	130.499664306641	-232.787567138672	2133.29907226562	134.028060913086	-111.287200927734	1538.52294921875	824.006713867188	-15.552716255188	1571.97778320312	492.705047607422	-21.8652801513672	1577.39221191406	399.791473388672	47.745059967041	1626.67260742188	85.0082092285156	13.8435640335083	1710.25817871094	56.0376358032227	157.704208374023	1547.75793457031
54.8230056762695	1727.29211425781	1043.07189941406	-33.1436500549316	1545.55517578125	1007.29644775391	-137.601058959961	1766.41455078125	1098.09130859375	-186.438934326172	1674.49401855469	1075.76794433594	14.3760070800781	1899.79455566406	804.685119628906	-13.2542724609375	1956.96655273438	597.651794433594	-119.148155212402	2071.35327148438	458.452301025391	-276.728210449219	2173.78051757812	272.367950439453	-375.553131103516	2158.91186523438	295.672210693359	-237.484329223633	2180.421875	122.82494354248	-236.615676879883	2120.67065429688	129.165252685547	-121.590431213379	1544.14636230469	827.05810546875	-27.5037231445312	1577.88171386719	495.1201171875	-33.8367614746094	1583.61779785156	402.604949951172	35.0107879638672	1632.93347167969	86.9539108276367	1.29942905902863	1716.61901855469	57.5440635681152	145.110168457031	1552.75036621094
48.9062004089355	1730.89050292969	1044.13562011719	-41.5034637451172	1550.24841308594	1009.45269775391	-142.112091064453	1771.1181640625	1101.19165039062	-192.50715637207	1680.33471679688	1079.61315917969	7.41645526885986	1902.61657714844	805.561584472656	-22.3133754730225	1958.04528808594	598.273315429688	-127.43391418457	2069.40087890625	455.47021484375	-281.972076416016	2167.00634765625	263.668640136719	-381.169647216797	2153.06811523438	285.618957519531	-239.538803100586	2167.32348632812	114.828765869141	-239.280014038086	2107.8955078125	123.903930664062	-131.604644775391	1549.50158691406	829.561279296875	-38.0469741821289	1583.53039550781	497.280120849609	-45.2397880554199	1589.7646484375	405.186981201172	19.7001304626465	1641.17224121094	88.6216888427734	-14.4988107681274	1724.70739746094	58.9476051330566	129.719802856445	1560.13818359375
42.8372573852539	1734.53161621094	1044.42370605469	-49.9004859924316	1554.78149414062	1010.90106201172	-146.859161376953	1775.91967773438	1103.41296386719	-198.721115112305	1686.17736816406	1082.521484375	0.464089572429657	1905.22961425781	805.465881347656	-31.3681697845459	1958.93103027344	598.021118164062	-135.332138061523	2067.37768554688	451.746856689453	-286.343536376953	2160.1708984375	254.218246459961	-385.980926513672	2147.16284179688	274.57080078125	-240.384506225586	2154.23754882812	106.50577545166	-240.746215820312	2095.06103515625	118.258079528809	-141.335784912109	1554.64782714844	831.599975585938	-47.4374542236328	1589.02880859375	499.151489257812	-56.2908477783203	1595.9287109375	407.480682373047	1.94108140468597	1651.30493164062	90.0424652099609	-33.3433837890625	1734.49963378906	60.4867553710938	111.83911895752	1570.22595214844
36.6107978820801	1738.22265625	1044.00720214844	-58.2984466552734	1559.15930175781	1011.69836425781	-151.878677368164	1780.99694824219	1104.83923339844	-205.069366455078	1692.12451171875	1084.53466796875	-6.49853897094727	1907.66076660156	804.450134277344	-40.3497009277344	1959.560546875	596.910949707031	-142.769943237305	2065.26586914062	447.321868896484	-289.874633789062	2153.31616210938	244.124359130859	-389.965576171875	2141.23095703125	262.739196777344	-240.226440429688	2141.39892578125	97.8955993652344	-241.273040771484	2082.41455078125	112.261154174805	-150.755142211914	1559.68078613281	833.271728515625	-56.0305099487305	1594.34777832031	500.68701171875	-67.1576690673828	1602.15087890625	409.418090820312	-17.973461151123	1663.10827636719	91.3210754394531	-54.9045372009277	1745.84594726562	62.4142913818359	91.7796249389648	1582.94262695312
30.2309455871582	1741.98486328125	1042.93627929688	-66.6461868286133	1563.41540527344	1011.88787841797	-157.207473754883	1786.49987792969	1105.49987792969	-211.505432128906	1698.20007324219	1085.72937011719	-13.4945154190063	1909.98522949219	802.633972167969	-49.1990509033203	1959.9033203125	594.981079101562	-149.695419311523	2063.02905273438	442.224975585938	-292.599426269531	2146.5263671875	233.517105102539	-393.15576171875	2135.390625	250.365325927734	-239.366333007812	2128.98583984375	89.0223999023438	-241.109573364258	2070.1552734375	105.947509765625	-159.785827636719	1564.70092773438	834.588745117188	-64.1469955444336	1599.505859375	501.846618652344	-77.958610534668	1608.40954589844	410.978210449219	-39.7563323974609	1676.30163574219	92.5643768310547	-78.8139419555664	1758.54553222656	64.9694137573242	69.7649993896484	1597.92297363281
23.7240657806396	1745.82983398438	1041.24279785156	-74.8874053955078	1567.59606933594	1011.49566650391	-162.778289794922	1792.32507324219	1105.29479980469	-217.930297851562	1704.26550292969	1086.14147949219	-20.4857616424561	1912.16577148438	800.066589355469	-57.8704643249512	1959.94750976562	592.279052734375	-156.071090698242	2060.6572265625	436.502990722656	-294.574432373047	2139.87353515625	222.540283203125	-395.614593505859	2129.84790039062	237.660125732422	-238.10710144043	2117.04418945312	79.9211578369141	-240.503433227539	2058.42065429688	99.390007019043	-168.348815917969	1569.76513671875	835.470642089844	-71.9937133789062	1604.53979492188	502.531860351562	-88.7776184082031	1614.70581054688	412.135711669922	-63.2891082763672	1690.66369628906	93.9338302612305	-104.671730041504	1772.36511230469	68.3405990600586	45.9522361755371	1614.79711914062
17.132661819458	1749.76989746094	1038.93408203125	-83.0451202392578	1571.60998535156	1010.60101318359	-168.615081787109	1798.44165039062	1104.23901367188	-224.394226074219	1710.416015625	1085.92541503906	-27.4541702270508	1914.15686035156	796.7529296875	-66.3273010253906	1959.70690917969	588.841247558594	-161.883743286133	2058.1689453125	430.215209960938	-295.907318115234	2133.41015625	211.335647583008	-397.423095703125	2124.8408203125	224.774475097656	-236.606857299805	2105.55297851562	70.705810546875	-239.716934204102	2047.25158691406	92.6809387207031	-176.395919799805	1574.89868164062	835.811584472656	-79.6695785522461	1609.45446777344	502.644439697266	-99.6742324829102	1621.11047363281	412.846771240234	-88.3305435180664	1705.82495117188	95.6641387939453	-132.062774658203	1786.98840332031	72.6392059326172	20.4391860961914	1632.76098632812
10.4705562591553	1753.8720703125	1036.00390625	-91.1905288696289	1575.29675292969	1009.30432128906	-174.724151611328	1804.68542480469	1102.36401367188	-230.84977722168	1716.46496582031	1085.10437011719	-34.4160957336426	1915.96984863281	792.697387695312	-74.5435333251953	1959.16430664062	584.674499511719	-167.147659301758	2055.53369140625	423.389526367188	-296.733032226562	2127.18432617188	200.022659301758	-398.681762695312	2120.576171875	211.813705444336	-234.935119628906	2094.42431640625	61.586368560791	-239.01806640625	2036.59045410156	85.9302520751953	-183.922668457031	1580.06567382812	835.474853515625	-87.2135467529297	1614.34423828125	502.097198486328	-110.693710327148	1627.66577148438	413.090179443359	-114.575134277344	1721.36791992188	97.9186019897461	-160.614715576172	1802.0947265625	77.9375076293945	-6.70358467102051	1651.42846679688
3.74829030036926	1758.19860839844	1032.44384765625	-99.3174514770508	1578.70300292969	1007.60394287109	-181.061309814453	1810.84436035156	1099.70129394531	-237.298187255859	1722.28332519531	1083.58227539062	-41.4232215881348	1917.65441894531	787.89111328125	-82.4927062988281	1958.28186035156	579.757751464844	-171.887100219727	2052.65673828125	416.015441894531	-297.224578857422	2121.23486328125	188.742126464844	-399.535827636719	2117.12719726562	198.834213256836	-233.162231445312	2083.4775390625	52.822322845459	-238.68571472168	2026.34057617188	79.2180328369141	-190.977554321289	1585.15380859375	834.329284667969	-94.6741790771484	1619.29968261719	500.804931640625	-121.875564575195	1634.42858886719	412.780670166016	-141.718902587891	1736.935546875	100.808715820312	-189.993637084961	1817.39135742188	84.2525405883789	-35.265796661377	1670.39465332031
-2.99638509750366	1762.77893066406	1028.26171875	-107.293472290039	1582.13745117188	1005.37994384766	-187.560806274414	1816.72973632812	1096.27722167969	-243.770584106445	1727.76965332031	1081.24548339844	-48.5396614074707	1919.2744140625	782.357116699219	-90.1325912475586	1957.0419921875	574.084289550781	-176.13508605957	2049.45166015625	408.063629150391	-297.581726074219	2115.61206054688	177.615905761719	-400.189178466797	2114.3974609375	185.939743041992	-231.377334594727	2072.560546875	44.582836151123	-238.930404663086	2016.45922851562	72.6126022338867	-197.666381835938	1590.06140136719	832.283569335938	-102.127105712891	1624.37707519531	498.7333984375	-133.232131958008	1641.44934082031	411.816528320312	-169.482513427734	1752.33056640625	104.394012451172	-219.870956420898	1832.61669921875	91.5291061401367	-65.0255508422852	1689.16845703125
-9.72836685180664	1767.57434082031	1023.45367431641	-114.914642333984	1586.0322265625	1002.44500732422	-194.164367675781	1822.21130371094	1092.10595703125	-250.312377929688	1732.87756347656	1078.04260253906	-55.7232704162598	1920.80676269531	776.130126953125	-97.3970642089844	1955.42443847656	567.668334960938	-179.92626953125	2045.87341308594	399.513580322266	-298.0966796875	2110.32983398438	166.683410644531	-400.932922363281	2112.15893554688	173.322830200195	-229.870483398438	2061.96997070312	37.2600898742676	-240.040618896484	2006.9580078125	66.0879364013672	-204.091888427734	1594.76452636719	829.328247070312	-109.651580810547	1629.64697265625	495.832214355469	-144.774261474609	1648.66723632812	410.189819335938	-197.538192749023	1767.47204589844	108.684242248535	-249.949340820312	1847.55480957031	99.6632232666016	-95.7622451782227	1707.29565429688
-16.4358310699463	1772.45825195312	1017.99096679688	-122.070518493652	1590.68334960938	998.645141601562	-200.837127685547	1827.2333984375	1087.17028808594	-256.974243164062	1737.61572265625	1073.95922851562	-62.8838691711426	1922.19958496094	769.259826660156	-104.163940429688	1953.44104003906	560.537841796875	-183.301406860352	2041.97900390625	390.385162353516	-299.234344482422	2105.39916992188	156.022888183594	-402.241516113281	2110.13427734375	161.178649902344	-228.989303588867	2052.13452148438	31.1567726135254	-242.306930541992	1998.1044921875	59.6282386779785	-210.42561340332	1598.88305664062	825.630554199219	-117.331344604492	1635.1181640625	492.010070800781	-156.529800415039	1655.98962402344	407.928100585938	-225.645858764648	1782.33276367188	113.61368560791	-279.989654541016	1862.02160644531	108.515525817871	-127.186767578125	1724.56774902344
-23.1306018829346	1777.29919433594	1011.85064697266	-128.883895874023	1596.00366210938	993.937622070312	-207.595962524414	1831.8193359375	1081.44799804688	-263.794158935547	1742.03576660156	1069.01647949219	-69.8782043457031	1923.37939453125	761.808959960938	-110.240867614746	1951.1640625	552.718322753906	-186.344863891602	2037.95678710938	380.753295898438	-301.558746337891	2100.88061523438	145.81721496582	-404.713165283203	2108.18359375	149.759490966797	-228.977752685547	2043.9482421875	26.8425769805908	-245.596725463867	1990.48937988281	53.5281944274902	-216.615844726562	1602.85217285156	821.088256835938	-125.260650634766	1640.78820800781	487.232116699219	-168.515701293945	1663.32727050781	405.062805175781	-253.6328125	1796.8505859375	118.972267150879	-309.799407958984	1875.88452148438	117.920791625977	-158.992340087891	1741.01062011719
-29.841552734375	1782.00183105469	1005.025390625	-135.653747558594	1601.58654785156	988.368286132812	-214.466705322266	1836.068359375	1074.96545410156	-270.794799804688	1746.22644042969	1063.26965332031	-76.4258575439453	1924.19750976562	753.812561035156	-115.398483276367	1948.69445800781	544.20654296875	-189.368438720703	2034.15637207031	370.753265380859	-305.550628662109	2097.2763671875	136.558349609375	-408.799255371094	2106.41455078125	139.379959106445	-230.089965820312	2038.03991699219	24.3161945343018	-249.511138916016	1984.77734375	48.2354965209961	-222.723281860352	1606.76342773438	815.717712402344	-133.522155761719	1646.6943359375	481.498138427734	-180.742538452148	1670.62548828125	401.645324707031	-281.553344726562	1810.81311035156	124.498260498047	-339.219512939453	1889.05432128906	127.701927185059	-190.883224487305	1756.88781738281
-36.6010856628418	1786.52026367188	997.539306640625	-142.568969726562	1607.0625	982.057495117188	-221.466247558594	1840.11535644531	1067.78735351562	-277.976318359375	1750.28552246094	1056.783203125	-82.2688522338867	1924.58996582031	745.327880859375	-119.432464599609	1946.1494140625	535.031860351562	-192.785491943359	2031.17614746094	360.888641357422	-311.534057617188	2095.04077148438	128.845001220703	-414.611999511719	2105.05883789062	130.20783996582	-232.286926269531	2034.81103515625	23.2774353027344	-253.764862060547	1981.72717285156	44.201416015625	-228.840591430664	1610.79479980469	809.497741699219	-142.162933349609	1652.80932617188	474.838897705078	-193.224533081055	1677.916015625	397.720886230469	-309.403961181641	1824.04760742188	130.069427490234	-368.123321533203	1901.44055175781	137.681869506836	-222.61930847168	1772.43640136719
-43.4419937133789	1790.85620117188	989.431457519531	-149.622451782227	1612.18127441406	975.169921875	-228.617340087891	1844.05102539062	1059.97338867188	-285.323638916016	1754.28601074219	1049.61120605469	-87.2668838500977	1924.64147949219	736.454284667969	-122.276519775391	1943.68322753906	525.329162597656	-196.676345825195	2029.28540039062	351.500579833984	-319.006378173828	2094.37963867188	123.034172058105	-421.848907470703	2104.27368164062	122.132232666016	-235.291488647461	2034.24560546875	23.2037944793701	-257.939208984375	1981.21325683594	41.6091079711914	-235.11003112793	1615.04833984375	802.388610839844	-151.205383300781	1659.10046386719	467.350677490234	-205.965911865234	1685.24792480469	393.295349121094	-337.103057861328	1836.39721679688	135.601837158203	-396.405120849609	1912.98754882812	147.70344543457	-254.060668945312	1787.64135742188
-50.3861312866211	1795.04638671875	980.752258300781	-156.737258911133	1616.84204101562	967.810913085938	-235.932830810547	1847.90600585938	1051.57934570312	-292.822052001953	1758.25500488281	1041.80737304688	-91.4075469970703	1924.54150390625	727.356201171875	-124.064224243164	1941.52392578125	515.360290527344	-200.966018676758	2028.53955078125	342.805938720703	-327.333312988281	2094.89990234375	118.680206298828	-429.852691650391	2104.03759765625	114.786567687988	-238.78141784668	2035.47961425781	23.4999866485596	-261.779388427734	1982.69897460938	40.3480644226074	-241.642181396484	1619.39282226562	794.37060546875	-160.650238037109	1665.58544921875	459.148254394531	-218.924713134766	1692.62060546875	388.370574951172	-364.499969482422	1847.79553222656	141.043670654297	-423.966278076172	1923.6708984375	157.636199951172	-285.131011962891	1802.38134765625
-57.4511909484863	1799.14916992188	971.593994140625	-163.751129150391	1621.21142578125	959.994567871094	-243.431625366211	1851.70751953125	1042.67785644531	-300.454864501953	1762.19104003906	1033.43664550781	-94.8530654907227	1924.55505371094	718.262878417969	-125.087074279785	1939.93017578125	505.4833984375	-205.281097412109	2028.68542480469	334.753692626953	-335.625762939453	2096.03637695312	115.169403076172	-437.839294433594	2104.13232421875	107.755744934082	-242.158279418945	2037.45983886719	23.6792526245117	-264.976135253906	1985.2890625	40.0412216186523	-248.65966796875	1623.09423828125	785.73046875	-170.488235473633	1672.2236328125	450.358001708984	-232.015731811523	1699.93896484375	383.009002685547	-391.4189453125	1858.27722167969	146.395751953125	-450.720550537109	1933.44580078125	167.366653442383	-315.831451416016	1816.451171875
-64.6831359863281	1803.19458007812	962.080139160156	-170.538375854492	1625.47180175781	951.73046875	-251.125701904297	1855.45886230469	1033.36840820312	-308.201171875	1766.04370117188	1024.56860351562	-97.8830032348633	1924.97277832031	709.423767089844	-125.709609985352	1939.12194824219	496.033325195312	-209.152923583984	2029.24890136719	327.052825927734	-343.072570800781	2097.08374023438	111.672424316406	-445.130249023438	2104.22827148438	100.767601013184	-245.015869140625	2039.45263671875	23.6895523071289	-267.46044921875	1987.92565917969	40.1203536987305	-255.937133789062	1626.87854003906	776.399230957031	-180.715042114258	1678.97229003906	441.093322753906	-245.229858398438	1707.09155273438	377.251434326172	-417.598541259766	1867.94006347656	151.688781738281	-476.593048095703	1942.27795410156	176.809631347656	-346.185760498047	1829.58569335938
-72.1346664428711	1807.16455078125	952.357788085938	-177.165298461914	1629.57385253906	943.093078613281	-259.004180908203	1859.12414550781	1023.78765869141	-316.032165527344	1769.72180175781	1015.28381347656	-100.807708740234	1926.02380371094	701.052368164062	-126.228706359863	1939.216796875	487.219573974609	-212.24690246582	2029.75512695312	319.3671875	-349.307525634766	2097.5927734375	107.629440307617	-451.351989746094	2104.02563476562	93.6651992797852	-247.236251831055	2040.86450195312	23.4909534454346	-269.420135498047	1989.87646484375	40.0567512512207	-263.632415771484	1630.24731445312	766.512329101562	-191.301910400391	1685.8486328125	431.433380126953	-258.529693603516	1714.12231445312	371.144378662109	-442.905364990234	1876.8740234375	156.905868530273	-501.537719726562	1950.18078613281	185.920837402344	-376.114959716797	1841.57739257812
-79.8345260620117	1811.00024414062	942.595581054688	-183.837753295898	1633.2890625	934.18408203125	-267.047790527344	1862.61962890625	1014.09320068359	-323.918518066406	1773.15539550781	1005.69995117188	-103.911895751953	1927.81274414062	693.242126464844	-126.757614135742	1940.14294433594	479.084106445312	-214.37809753418	2029.90490722656	311.533630371094	-354.400177001953	2097.33325195312	102.96630859375	-456.506774902344	2103.37622070312	86.5161972045898	-248.731750488281	2041.76208496094	23.4522151947021	-270.976806640625	1990.97827148438	39.7252082824707	-271.626983642578	1633.328125	756.327087402344	-202.222946166992	1692.83435058594	421.492706298828	-271.904174804688	1721.08435058594	364.748657226562	-467.258728027344	1885.17858886719	161.908676147461	-525.536437988281	1957.203125	194.673324584961	-405.457244873047	1852.439453125
-87.7710113525391	1814.64794921875	932.972717285156	-190.80207824707	1636.32971191406	925.116088867188	-275.203887939453	1865.83044433594	1004.48724365234	-331.833801269531	1776.30615234375	995.9833984375	-107.371070861816	1930.35192871094	686.009948730469	-127.212593078613	1941.68994140625	471.527160644531	-215.630432128906	2029.62866210938	303.504486083984	-358.549011230469	2096.64770507812	98.0575256347656	-460.755279541016	2102.33374023438	79.6577987670898	-249.671234130859	2042.28466796875	23.5801830291748	-272.088775634766	1991.29528808594	39.2319259643555	-279.694274902344	1636.90209960938	745.709228515625	-213.504638671875	1699.91052246094	411.394866943359	-285.357452392578	1727.93347167969	358.158599853516	-490.750213623047	1892.85668945312	166.470031738281	-548.555053710938	1963.42260742188	203.022109985352	-434.056701660156	1862.51440429688
-95.872314453125	1818.10034179688	923.663635253906	-198.059722900391	1638.70129394531	915.994873046875	-283.396453857422	1868.67785644531	995.202819824219	-339.728485107422	1779.12707519531	986.337280273438	-111.202323913574	1933.5537109375	679.366882324219	-127.369995117188	1943.58630371094	464.443481445312	-216.345962524414	2029.29699707031	295.713043212891	-362.203125	2095.93237304688	93.4278564453125	-464.247222900391	2101.06323242188	73.4400177001953	-250.319000244141	2042.60437011719	23.727855682373	-272.932983398438	1991.39306640625	38.7811660766602	-287.765869140625	1640.79467773438	734.948425292969	-225.186309814453	1707.02075195312	401.262084960938	-298.922760009766	1734.58923339844	351.519348144531	-513.409851074219	1899.93005371094	170.476745605469	-570.563049316406	1968.9404296875	210.882049560547	-461.848297119141	1872.14807128906
-104.030937194824	1821.36645507812	914.798706054688	-205.331466674805	1640.74938964844	906.921264648438	-291.559478759766	1871.12036132812	986.428588867188	-347.531433105469	1781.51550292969	976.962341308594	-115.290351867676	1937.19250488281	673.301147460938	-127.018333435059	1945.58044433594	457.856689453125	-216.620513916016	2029.17236328125	288.594635009766	-365.302062988281	2095.41967773438	89.618293762207	-467.117309570312	2099.71728515625	68.1040878295898	-250.831741333008	2043.02453613281	23.8396987915039	-273.579376220703	1991.4619140625	38.448112487793	-295.734680175781	1645.17785644531	724.258850097656	-237.30158996582	1713.95739746094	391.285827636719	-312.700866699219	1740.95349121094	344.930999755859	-535.214477539062	1906.49072265625	173.880874633789	-591.566528320312	1973.90222167969	218.11408996582	-488.766784667969	1881.07263183594
-112.121223449707	1824.48461914062	906.460998535156	-212.380081176758	1642.72766113281	898.080932617188	-299.647308349609	1873.1650390625	978.289367675781	-355.167053222656	1783.40759277344	968.062316894531	-119.431373596191	1940.94689941406	667.82763671875	-126.105194091797	1947.54150390625	451.929107666016	-216.507202148438	2029.43701171875	282.490295410156	-367.844818115234	2094.97192382812	86.4945755004883	-469.440612792969	2098.39282226562	63.7194442749023	-251.329483032227	2043.43518066406	23.8557415008545	-274.070159912109	1991.60046386719	38.2710762023926	-303.556732177734	1649.66674804688	713.972473144531	-249.89225769043	1720.53137207031	381.653167724609	-326.782653808594	1746.94555664062	338.451019287109	-556.169128417969	1912.70007324219	176.658828735352	-611.585144042969	1978.49682617188	224.573471069336	-514.666198730469	1889.52099609375
-120.024375915527	1827.52404785156	898.714233398438	-219.081649780273	1644.74963378906	889.706848144531	-307.648986816406	1874.88342285156	970.842529296875	-362.556274414062	1784.84777832031	959.849060058594	-123.421928405762	1944.50952148438	663.051879882812	-124.757667541504	1949.43054199219	446.875457763672	-216.045639038086	2030.11364746094	277.533660888672	-369.819244384766	2094.54809570312	83.8928833007812	-471.258880615234	2097.16528320312	60.200511932373	-251.720428466797	2043.78552246094	23.8395118713379	-274.310424804688	1991.83264160156	38.2311248779297	-311.3486328125	1653.51318359375	704.466735839844	-262.992370605469	1726.595703125	372.542358398438	-341.17138671875	1752.5126953125	332.221710205078	-576.329772949219	1918.62219238281	178.878463745117	-630.668518066406	1982.91430664062	230.121643066406	-539.448669433594	1897.39123535156
-127.669006347656	1830.50646972656	891.611511230469	-225.392272949219	1646.86547851562	882.024841308594	-315.561248779297	1876.36340332031	964.097900390625	-369.640930175781	1785.88781738281	952.483764648438	-127.140724182129	1947.63745117188	659.097412109375	-123.239128112793	1951.26721191406	442.842315673828	-215.322479248047	2031.10876464844	273.670959472656	-371.229675292969	2094.1826171875	81.7021484375	-472.616241455078	2096.13256835938	57.4266357421875	-251.905487060547	2044.09411621094	23.8531799316406	-274.314697265625	1992.14270019531	38.2702331542969	-319.008697509766	1656.96557617188	695.977661132812	-276.654815673828	1731.91430664062	364.165802001953	-355.927795410156	1757.59997558594	326.376373291016	-595.712158203125	1924.25183105469	180.657165527344	-648.886535644531	1987.32849121094	234.649597167969	-562.995727539062	1904.66552734375
-135.000442504883	1833.36608886719	885.2001953125	-231.36686706543	1649.00134277344	875.264343261719	-323.337493896484	1877.65649414062	958.059814453125	-376.411102294922	1786.60229492188	946.060791015625	-130.547760009766	1950.16625976562	656.01318359375	-121.872344970703	1953.11791992188	439.844940185547	-214.508239746094	2032.27099609375	270.710083007812	-372.216613769531	2093.99365234375	79.8820724487305	-473.576965332031	2095.37377929688	55.1887855529785	-251.917419433594	2044.39831542969	23.900728225708	-274.173522949219	1992.52416992188	38.3564910888672	-326.639465332031	1660.10339355469	688.427795410156	-290.924621582031	1736.30908203125	356.707000732422	-371.075317382812	1762.21704101562	321.063079833984	-614.304138183594	1929.54541015625	182.091201782227	-666.261291503906	1991.8642578125	238.161239624023	-585.218505859375	1911.34509277344
-141.959060668945	1835.93249511719	879.535217285156	-237.135681152344	1651.00354003906	869.574645996094	-330.859680175781	1878.74084472656	952.74658203125	-382.903015136719	1787.10522460938	940.621643066406	-133.700149536133	1952.08227539062	653.77294921875	-120.956535339355	1955.0185546875	437.794464111328	-213.834030151367	2033.47058105469	268.424163818359	-372.973724365234	2094.06103515625	78.3830871582031	-474.261169433594	2094.9130859375	53.2322158813477	-251.836303710938	2044.72485351562	23.9505157470703	-273.999450683594	1992.94201660156	38.4759368896484	-334.4716796875	1662.48999023438	682.140319824219	-305.802856445312	1739.67468261719	350.350646972656	-386.598510742188	1766.30200195312	316.4560546875	-632.114929199219	1934.45971679688	183.205444335938	-682.76025390625	1996.55810546875	240.749008178711	-606.083740234375	1917.36950683594
-148.512191772461	1837.96350097656	874.700378417969	-242.894058227539	1652.662109375	865.015197753906	-337.945922851562	1879.56811523438	948.252563476562	-389.167877197266	1787.52099609375	936.183898925781	-136.759429931641	1953.50354003906	652.295166015625	-120.726776123047	1956.94738769531	436.529815673828	-213.534820556641	2034.66662597656	266.652435302734	-373.671173095703	2094.3779296875	77.0810852050781	-474.795867919922	2094.67065429688	51.340503692627	-251.730880737305	2045.08227539062	23.9714221954346	-273.886077880859	1993.34765625	38.593448638916	-342.539459228516	1664.64367675781	677.11083984375	-321.256011962891	1741.94104003906	345.248657226562	-402.458618164062	1769.67553710938	312.685760498047	-649.130798339844	1939.02697753906	183.972351074219	-698.324035644531	2001.3798828125	242.52180480957	-625.585998535156	1922.7509765625
-154.670562744141	1839.23315429688	870.779541015625	-248.858062744141	1653.75427246094	861.602783203125	-344.414215087891	1880.11608886719	944.751953125	-395.234405517578	1787.99157714844	932.779663085938	-139.927627563477	1954.58251953125	651.477294921875	-121.334373474121	1958.86450195312	435.881652832031	-213.822937011719	2035.87438964844	265.306030273438	-374.434204101562	2094.85205078125	75.8800506591797	-475.288848876953	2094.478515625	49.3161087036133	-251.659454345703	2045.47546386719	23.9676399230957	-273.876190185547	1993.7314453125	38.6757316589355	-350.884552001953	1666.37634277344	673.374206542969	-337.164855957031	1743.18920898438	341.438598632812	-418.580139160156	1772.27160644531	309.803283691406	-665.358032226562	1943.20776367188	184.412384033203	-712.878112792969	2006.26049804688	243.589218139648	-643.741882324219	1927.75891113281
-160.486877441406	1839.60388183594	867.842102050781	-255.15657043457	1654.21789550781	859.299438476562	-350.152160644531	1880.39025878906	942.393859863281	-401.095520019531	1788.58325195312	930.44287109375	-143.370666503906	1955.44799804688	651.256958007812	-122.853408813477	1960.70727539062	435.763214111328	-214.855880737305	2037.09362792969	264.385589599609	-375.295745849609	2095.31030273438	74.727294921875	-475.841003417969	2094.20703125	47.094783782959	-251.666351318359	2045.90441894531	23.9440479278564	-273.955169677734	1994.11389160156	38.7294006347656	-359.535003662109	1667.95300292969	670.980712890625	-353.355041503906	1743.49365234375	338.951629638672	-434.872955322266	1773.90661621094	307.906158447266	-680.8037109375	1946.93676757812	184.552154541016	-726.368347167969	2011.09191894531	244.029907226562	-660.526000976562	1932.11694335938
-166.034393310547	1839.06103515625	865.961608886719	-261.77880859375	1654.11755371094	858.090026855469	-355.171478271484	1880.45495605469	941.248718261719	-406.7109375	1789.25866699219	929.213256835938	-147.178695678711	1956.13061523438	651.599365234375	-125.326927185059	1962.36730957031	436.1796875	-216.699005126953	2038.2724609375	263.966369628906	-376.266418457031	2095.60888671875	73.5780410766602	-476.503356933594	2093.78979492188	44.7673835754395	-251.767822265625	2046.35314941406	23.896858215332	-274.091522216797	1994.52685546875	38.7952728271484	-368.525054931641	1668.96850585938	670.071105957031	-369.690063476562	1742.95568847656	337.785919189453	-451.218444824219	1774.65344238281	306.93115234375	-695.403625488281	1950.27783203125	184.365646362305	-738.780029296875	2015.748046875	243.860412597656	-675.802917480469	1936.04968261719
-171.382553100586	1837.71105957031	865.186584472656	-268.59228515625	1653.50012207031	858.018493652344	-359.616241455078	1880.38488769531	941.302429199219	-412.031677246094	1789.9375	929.148742675781	-151.378540039062	1956.53869628906	652.521728515625	-128.775436401367	1963.72106933594	437.187286376953	-219.328247070312	2039.31188964844	264.148590087891	-377.30908203125	2095.66870117188	72.4363098144531	-477.247772216797	2093.22631835938	42.4870834350586	-251.947540283203	2046.79528808594	23.8291187286377	-274.273406982422	1994.96960449219	38.8902015686035	-377.772064208984	1669.3427734375	670.625732421875	-386.065765380859	1741.81201171875	337.890655517578	-467.449645996094	1774.6376953125	306.865081787109	-709.060546875	1953.25280761719	183.818222045898	-750.123962402344	2020.09655761719	243.043853759766	-689.431213378906	1939.69226074219
-176.568634033203	1835.71984863281	865.542602539062	-275.399444580078	1652.44909667969	859.143859863281	-363.706115722656	1880.18310546875	942.469787597656	-417.050689697266	1790.4638671875	930.286254882812	-155.95475769043	1956.53369140625	654.11279296875	-133.167083740234	1964.64758300781	438.850463867188	-222.638031005859	2040.09533691406	265.028717041016	-378.325622558594	2095.49487304688	71.3678817749023	-477.968139648438	2092.60693359375	40.4284286499023	-252.161010742188	2047.19165039062	23.7478351593018	-274.488677978516	1995.41064453125	39.0166130065918	-387.297149658203	1669.14331054688	672.635498046875	-402.385131835938	1740.15588378906	339.295196533203	-483.430847167969	1773.98095703125	307.747039794922	-721.590026855469	1955.87268066406	182.793731689453	-760.442749023438	2024.00036621094	241.511276245117	-701.201416015625	1943.13854980469
-181.576675415039	1833.24291992188	867.058837890625	-282.046936035156	1651.08129882812	861.545471191406	-367.648284912109	1879.78137207031	944.632263183594	-421.821166992188	1790.64831542969	932.615966796875	-160.873611450195	1955.99975585938	656.4287109375	-138.413833618164	1965.02014160156	441.213531494141	-226.460266113281	2040.50073242188	266.656280517578	-379.256683349609	2095.17431640625	70.4910888671875	-478.551483154297	2092.03564453125	38.7309532165527	-252.361251831055	2047.49975585938	23.6729335784912	-274.697174072266	1995.85009765625	39.1987915039062	-397.004547119141	1668.37377929688	676.081787109375	-418.580749511719	1737.96044921875	342.062316894531	-499.071380615234	1772.78149414062	309.638732910156	-732.748291015625	1958.30529785156	181.068359375	-769.770690917969	2027.31860351562	239.234909057617	-710.910705566406	1946.36706542969
-186.373306274414	1830.38342285156	869.747436523438	-288.483306884766	1649.4462890625	865.29736328125	-371.570434570312	1879.08081054688	947.684265136719	-426.424682617188	1790.36767578125	936.0966796875	-166.063095092773	1954.74853515625	659.478942871094	-144.379440307617	1964.71655273438	444.307281494141	-230.63313293457	2040.42297363281	269.032653808594	-380.029418945312	2094.7998046875	69.9330444335938	-478.952911376953	2091.60327148438	37.513313293457	-252.516586303711	2047.69470214844	23.6241245269775	-274.883666992188	1996.16650390625	39.3715553283691	-406.811767578125	1667.00744628906	680.815368652344	-434.611541748047	1735.23120117188	346.252105712891	-514.274658203125	1771.076171875	312.595733642578	-742.359558105469	1960.30334472656	178.670257568359	-778.109680175781	2029.91345214844	236.274459838867	-718.472778320312	1949.26318359375
-190.942459106445	1827.15478515625	873.604858398438	-294.766998291016	1647.50183105469	870.423034667969	-375.507354736328	1878.01721191406	951.573913574219	-430.970794677734	1789.64379882812	940.691345214844	-171.47233581543	1952.71105957031	663.244079589844	-150.922286987305	1963.62487792969	448.114776611328	-235.048538208008	2039.81005859375	272.143157958984	-380.570587158203	2094.45336914062	69.821403503418	-479.157409667969	2091.35327148438	36.8437461853027	-252.613632202148	2047.77819824219	23.5985679626465	-275.011810302734	1996.30700683594	39.4788665771484	-416.805053710938	1665.17858886719	686.923767089844	-450.433685302734	1731.92761230469	351.91162109375	-528.971496582031	1768.79968261719	316.640289306641	-750.369812011719	1961.78332519531	175.698883056641	-785.435852050781	2031.70397949219	232.806533813477	-723.966125488281	1951.70910644531
-195.293487548828	1823.49853515625	878.601196289062	-301.076904296875	1645.15393066406	876.873962402344	-379.414611816406	1876.57006835938	956.28271484375	-435.573120117188	1788.62097167969	946.363830566406	-177.059341430664	1949.81127929688	667.6376953125	-157.949127197266	1961.67932128906	452.5576171875	-239.654754638672	2038.65161132812	275.953704833984	-380.870697021484	2094.16577148438	70.2849426269531	-479.161315917969	2091.25268554688	36.7350273132324	-252.651306152344	2047.78405761719	23.5925579071045	-275.064361572266	1996.26477050781	39.477165222168	-426.959320068359	1662.92358398438	694.318969726562	-465.963745117188	1728.08813476562	358.987152099609	-543.098327636719	1766.02355957031	321.699157714844	-756.82080078125	1962.59204101562	172.459594726562	-791.6455078125	2032.68237304688	229.191879272461	-727.656433105469	1953.61376953125
-199.476974487305	1819.29736328125	884.644592285156	-307.630828857422	1642.33410644531	884.541870117188	-383.195617675781	1874.74987792969	961.776489257812	-440.282562255859	1787.45690917969	953.049926757812	-182.786422729492	1946.03051757812	672.552062988281	-165.42138671875	1958.88317871094	457.544799804688	-244.467895507812	2036.93713378906	280.393341064453	-380.912414550781	2093.88330078125	71.3579483032227	-478.992431640625	2091.27026367188	37.2268562316895	-252.633834838867	2047.74401855469	23.6020812988281	-275.030426025391	1996.04113769531	39.3531875610352	-437.367340087891	1660.33227539062	703.015563964844	-481.084381103516	1723.78112792969	367.368103027344	-556.605163574219	1762.64184570312	327.806640625	-761.903686523438	1962.54675292969	169.41716003418	-796.589050292969	2032.85852050781	225.925659179688	-729.941101074219	1954.98693847656
-203.559463500977	1814.39868164062	891.594848632812	-314.580688476562	1639.07067871094	893.272583007812	-386.756469726562	1872.61389160156	967.991760253906	-445.080657958984	1786.26818847656	960.660705566406	-188.634948730469	1941.43676757812	677.883972167969	-173.339904785156	1955.28686523438	462.996368408203	-249.53874206543	2034.66723632812	285.371612548828	-380.726043701172	2093.50610351562	72.9498748779297	-478.69287109375	2091.35131835938	38.3636436462402	-252.589721679688	2047.65356445312	23.6114444732666	-274.898284912109	1995.67211914062	39.1555137634277	-448.028228759766	1657.50146484375	712.861328125	-495.697265625	1718.9990234375	376.8896484375	-569.47265625	1758.70703125	334.884918212891	-765.836975097656	1961.64135742188	167.015548706055	-800.189697265625	2032.26440429688	223.484786987305	-731.227111816406	1955.85046386719
-207.600738525391	1808.67919921875	899.281066894531	-322.007476806641	1635.42565917969	902.876770019531	-390.044799804688	1870.25891113281	974.849853515625	-449.894561767578	1785.09533691406	969.0830078125	-194.617462158203	1936.09350585938	683.517700195312	-181.714599609375	1950.95654296875	468.829406738281	-254.900695800781	2031.88098144531	290.817840576172	-380.394012451172	2092.9072265625	74.9922103881836	-478.277465820312	2091.39672851562	40.1693649291992	-252.555282592773	2047.50500488281	23.6169395446777	-274.688293457031	1995.23974609375	38.9684028625488	-458.847076416016	1654.39343261719	723.657348632812	-509.735534667969	1713.83752441406	387.294555664062	-581.660583496094	1754.34533691406	342.780944824219	-768.803161621094	1959.97021484375	165.614730834961	-802.469360351562	2030.94799804688	222.219589233398	-731.844543457031	1956.17260742188
-211.661727905273	1802.09838867188	907.508056640625	-329.936431884766	1631.44665527344	913.186096191406	-393.05126953125	1867.763671875	982.249694824219	-454.641967773438	1783.93603515625	978.183471679688	-200.734970092773	1930.00842285156	689.361328125	-190.52653503418	1945.96496582031	474.958312988281	-260.569030761719	2028.63293457031	296.689910888672	-379.934661865234	2091.97778320312	77.4681167602539	-477.746368408203	2091.31420898438	42.6395874023438	-252.555374145508	2047.29345703125	23.6130504608154	-274.485900878906	1994.68933105469	38.7710800170898	-469.801788330078	1651.03723144531	735.169494628906	-523.155639648438	1708.3837890625	398.347686767578	-593.136169433594	1749.66174316406	351.33203125	-770.942749023438	1957.51879882812	165.490875244141	-803.5556640625	2028.96337890625	222.268264770508	-732.001037597656	1955.87646484375
-215.786590576172	1794.74108886719	916.101867675781	-338.338317871094	1627.23669433594	924.042236328125	-395.800109863281	1865.14099121094	990.053039550781	-459.283386230469	1782.76794433594	987.809143066406	-206.969421386719	1923.26135253906	695.360534667969	-199.719772338867	1940.4013671875	481.309448242188	-266.523193359375	2024.98742675781	302.968719482422	-379.380981445312	2090.68383789062	80.3490524291992	-477.153442382812	2090.99487304688	45.7274742126465	-252.63916015625	2046.99633789062	23.5870971679688	-274.318542480469	1994.07971191406	38.6443672180176	-480.805480957031	1647.44165039062	747.161254882812	-535.91552734375	1702.56237792969	409.842651367188	-603.893432617188	1744.76599121094	360.386810302734	-772.413269042969	1954.45434570312	166.658081054688	-803.651428222656	2026.39501953125	223.553298950195	-731.78125	1954.75695800781
-220.029586791992	1786.76574707031	924.902160644531	-347.142486572266	1622.93688964844	935.274353027344	-398.33984375	1862.37438964844	998.111022949219	-463.810302734375	1781.55517578125	997.789794921875	-213.249038696289	1915.841796875	701.466674804688	-209.200973510742	1934.32678222656	487.817016601562	-272.703552246094	2021.00256347656	309.624877929688	-378.826416015625	2088.99780273438	83.7099075317383	-476.61328125	2090.28271484375	49.3911056518555	-252.882400512695	2046.64440917969	23.5916843414307	-274.234130859375	1993.36059570312	38.6175880432129	-491.565887451172	1643.67761230469	759.25341796875	-547.968383789062	1696.36169433594	421.522796630859	-613.912719726562	1739.77490234375	369.780029296875	-773.380798339844	1950.67419433594	169.122375488281	-802.9521484375	2023.37084960938	225.803771972656	-731.233581542969	1952.57739257812
-224.462783813477	1778.33850097656	933.735290527344	-356.272766113281	1618.61218261719	946.750244140625	-400.751495361328	1859.45764160156	1006.30603027344	-468.263946533203	1780.31311035156	1007.95690917969	-219.50959777832	1907.80297851562	707.62353515625	-218.868774414062	1927.78662109375	494.414337158203	-279.063690185547	2016.69787597656	316.579772949219	-378.399536132812	2086.83056640625	87.6614227294922	-476.273071289062	2088.98901367188	53.5571441650391	-253.396881103516	2046.30236816406	23.7527370452881	-274.283813476562	1992.58386230469	38.7223815917969	-502.249237060547	1639.7734375	771.391967773438	-559.325622558594	1689.90161132812	433.105163574219	-623.227478027344	1734.71081542969	379.361480712891	-773.993286132812	1946.29113769531	172.697235107422	-801.590026855469	2020.09936523438	228.614715576172	-730.470764160156	1948.89489746094
-229.137481689453	1769.63342285156	942.462158203125	-365.688049316406	1614.17663574219	958.366149902344	-403.116607666016	1856.35571289062	1014.53002929688	-472.741394042969	1779.09204101562	1018.14758300781	-225.702545166016	1899.24450683594	713.770141601562	-228.652603149414	1920.84252929688	501.019134521484	-285.561096191406	2012.03271484375	323.696594238281	-378.302642822266	2084.07470703125	92.1487045288086	-476.326904296875	2086.91943359375	58.0706443786621	-254.317291259766	2045.95251464844	24.240161895752	-274.488403320312	1991.7216796875	39.0677299499512	-512.824523925781	1635.84973144531	783.456298828125	-570.010070800781	1683.27648925781	444.349517822266	-631.939697265625	1729.52734375	389.009521484375	-774.308532714844	1941.53198242188	177.039306640625	-799.567138671875	2016.84777832031	231.601058959961	-729.588012695312	1943.79016113281
-234.075546264648	1760.77478027344	950.986511230469	-375.293609619141	1609.89990234375	969.836181640625	-405.476928710938	1852.99829101562	1022.65545654297	-477.325347900391	1777.92163085938	1028.1953125	-231.795379638672	1890.29736328125	719.82373046875	-238.484497070312	1913.54467773438	507.520111083984	-292.15283203125	2006.90502929688	330.740264892578	-378.797210693359	2080.64184570312	96.9949340820312	-477.014617919922	2083.93872070312	62.7617301940918	-255.768585205078	2045.43872070312	25.2629852294922	-274.966949462891	1990.60302734375	39.7419776916504	-523.301147460938	1632.07653808594	795.288696289062	-580.016479492188	1676.55529785156	455.080932617188	-640.107727050781	1724.20251464844	398.579254150391	-774.340698242188	1936.60864257812	181.784271240234	-796.787292480469	2013.79919433594	234.436813354492	-728.855407714844	1936.97570800781
-239.268569946289	1751.87829589844	959.225341796875	-384.998443603516	1605.87426757812	980.937072753906	-407.854339599609	1849.37451171875	1030.56591796875	-482.039489746094	1776.80908203125	1037.92199707031	-237.78434753418	1881.076171875	725.648986816406	-248.257339477539	1905.93591308594	513.776000976562	-298.8291015625	2001.19702148438	337.424560546875	-380.194396972656	2076.49731445312	101.986534118652	-478.620727539062	2080.03393554688	67.4905319213867	-257.950012207031	2044.39904785156	27.0207138061523	-276.042877197266	1988.86120605469	40.7940673828125	-533.625122070312	1628.61303710938	806.723083496094	-589.351989746094	1669.72692871094	465.171234130859	-647.747131347656	1718.76062011719	407.889556884766	-774.091247558594	1931.64196777344	186.613693237305	-793.196350097656	2011.00354003906	236.853500366211	-728.513244628906	1928.43994140625
-244.712112426758	1743.09375	967.11669921875	-394.701263427734	1602.21362304688	991.40966796875	-410.265258789062	1845.55529785156	1038.14343261719	-486.852111816406	1775.74963378906	1047.14904785156	-243.683853149414	1871.6533203125	731.077453613281	-257.81787109375	1897.97534179688	519.600952148438	-305.598785400391	1994.83422851562	343.511352539062	-382.827697753906	2071.642578125	106.970581054688	-481.455200195312	2075.37573242188	72.1962203979492	-261.159912109375	2042.23999023438	29.6533069610596	-278.299194335938	1986.06494140625	42.3190650939941	-543.655151367188	1625.61474609375	817.550964355469	-598.032165527344	1662.82824707031	474.514495849609	-654.889099121094	1713.27722167969	416.716064453125	-773.527160644531	1926.67199707031	191.215118408203	-788.822875976562	2008.3935546875	238.65885925293	-728.765075683594	1918.24157714844
-250.404083251953	1734.53442382812	974.615417480469	-404.332336425781	1598.90710449219	1001.07611083984	-412.741027832031	1841.68359375	1045.26831054688	-491.70068359375	1774.73742675781	1055.71630859375	-249.48796081543	1862.05725097656	735.928466796875	-267.003631591797	1889.49682617188	524.765563964844	-312.493255615234	1987.77160644531	348.838958740234	-386.966491699219	2066.11572265625	111.895172119141	-485.767028808594	2070.36376953125	76.9741134643555	-265.759124755859	2038.19946289062	33.1626319885254	-282.568206787109	1981.60559082031	44.2433280944824	-553.260131835938	1623.1923828125	827.562744140625	-606.176330566406	1656.04992675781	483.045532226562	-661.553161621094	1707.81799316406	424.810729980469	-772.623962402344	1921.65466308594	195.363739013672	-783.756042480469	2005.75061035156	239.712783813477	-729.728698730469	1906.54931640625
-256.315612792969	1726.31262207031	981.672241210938	-413.860748291016	1595.88696289062	1009.83288574219	-415.325317382812	1837.96606445312	1051.82897949219	-496.509765625	1773.77368164062	1063.47912597656	-255.171112060547	1852.28234863281	740.057434082031	-275.698638916016	1880.33813476562	529.080932617188	-319.546142578125	1979.97082519531	353.342712402344	-392.735443115234	2060.033203125	116.692764282227	-491.683166503906	2065.55297851562	82.0543670654297	-272.213134765625	2031.4541015625	37.2973403930664	-289.722412109375	1974.93017578125	46.440071105957	-562.414245605469	1621.28063964844	836.645874023438	-613.948974609375	1649.48571777344	490.765533447266	-667.742065429688	1702.43469238281	431.979766845703	-771.442199707031	1916.39147949219	198.944152832031	-778.149536132812	2002.74829101562	239.920852661133	-731.400573730469	1893.61145019531
-262.427825927734	1718.47607421875	988.206420898438	-423.280853271484	1593.25988769531	1017.59948730469	-417.991577148438	1834.51342773438	1057.6826171875	-501.209899902344	1772.90393066406	1070.31030273438	-260.720031738281	1842.31030273438	743.399047851562	-283.878692626953	1870.38000488281	532.465576171875	-326.749267578125	1971.41772460938	357.017822265625	-400.076995849609	2053.4697265625	121.290885925293	-499.134857177734	2061.45629882812	87.6772689819336	-281.047454833984	2021.423828125	41.5158157348633	-300.473724365234	1965.68249511719	48.7609481811523	-570.980529785156	1619.90844726562	844.601745605469	-621.403381347656	1643.16784667969	497.668609619141	-673.452453613281	1697.17895507812	438.125335693359	-770.064880371094	1910.61743164062	201.838317871094	-772.210327148438	1999.0498046875	239.204452514648	-733.675659179688	1879.86279296875
-268.71240234375	1710.96740722656	994.121215820312	-432.630737304688	1590.87072753906	1024.47399902344	-420.659637451172	1831.27294921875	1062.67712402344	-505.749542236328	1772.20690917969	1076.11340332031	-266.140014648438	1832.12353515625	745.940551757812	-291.646667480469	1859.57238769531	534.932861328125	-334.083251953125	1962.03540039062	359.847839355469	-408.804168701172	2046.38049316406	125.615081787109	-507.8115234375	2058.37255859375	93.9505920410156	-292.687316894531	2008.05395507812	45.114688873291	-315.263397216797	1953.87768554688	51.0078239440918	-579.212768554688	1618.9140625	851.49072265625	-628.559692382812	1637.19128417969	503.718811035156	-678.68408203125	1692.02197265625	443.250122070312	-768.521301269531	1904.18566894531	203.920837402344	-766.165344238281	1994.42236328125	237.497039794922	-736.416259765625	1865.318359375
-275.145904541016	1703.72692871094	999.355224609375	-441.999877929688	1588.64050292969	1030.45715332031	-423.303527832031	1828.244140625	1066.70837402344	-510.111999511719	1771.74487304688	1080.83557128906	-271.481872558594	1821.69909667969	747.716369628906	-299.223236083984	1848.00476074219	536.578186035156	-341.555877685547	1951.64904785156	361.790100097656	-418.670379638672	2038.7109375	129.451400756836	-517.263427734375	2056.33374023438	100.765724182129	-307.682159423828	1991.72924804688	47.2597045898438	-334.117309570312	1939.84423828125	53.0606880187988	-587.226806640625	1618.20849609375	857.338195800781	-635.404113769531	1631.56066894531	508.927490234375	-683.480163574219	1686.873046875	447.434509277344	-766.806762695312	1897.02319335938	205.08740234375	-760.216491699219	1988.77294921875	234.755813598633	-739.309020996094	1850.40832519531
-281.729125976562	1696.66101074219	1003.88537597656	-451.495391845703	1586.54711914062	1035.6416015625	-425.976867675781	1825.62780761719	1069.76953125	-514.329528808594	1771.568359375	1084.47265625	-276.857055664062	1811.04345703125	748.801940917969	-306.892852783203	1835.85620117188	537.533508300781	-349.223693847656	1940.14184570312	362.799102783203	-429.4228515625	2030.50073242188	132.558303833008	-527.048034667969	2055.09033203125	107.83967590332	-326.188507080078	1973.15893554688	47.363338470459	-356.660736083984	1924.25073242188	54.9092750549316	-595.105590820312	1617.80578613281	862.172058105469	-641.855102539062	1626.19079589844	513.359069824219	-687.873596191406	1681.67138671875	450.758331298828	-764.930419921875	1889.08776855469	205.264846801758	-754.527160644531	1982.05859375	230.925445556641	-742.142883300781	1835.12622070312
-288.414428710938	1689.68713378906	1007.71923828125	-461.312438964844	1585.41772460938	1039.78234863281	-428.632476806641	1823.39990234375	1071.87780761719	-518.443176269531	1771.71179199219	1087.05334472656	-282.408264160156	1800.19689941406	749.244262695312	-314.942535400391	1823.349609375	537.906372070312	-357.229644775391	1927.57983398438	362.87255859375	-440.766693115234	2021.84130859375	134.81559753418	-536.823669433594	2054.14306640625	114.745262145996	-348.237182617188	1953.49194335938	45.3972702026367	-382.227844238281	1907.9326171875	56.6372604370117	-602.902160644531	1617.72644042969	866.048278808594	-647.829223632812	1620.94116210938	517.074035644531	-691.879211425781	1676.39636230469	453.294128417969	-762.959045410156	1880.41467285156	204.427352905273	-749.229187011719	1974.27429199219	225.973541259766	-744.722534179688	1819.41540527344
-295.176300048828	1682.83679199219	1010.90264892578	-471.586395263672	1585.72192382812	1042.72937011719	-431.237121582031	1821.59631347656	1073.12939453125	-522.470092773438	1772.19030761719	1088.62280273438	-288.277648925781	1789.20715332031	749.036560058594	-323.600067138672	1810.70190429688	537.754943847656	-365.7734375	1914.25927734375	362.09716796875	-452.284149169922	2012.73083496094	136.15837097168	-546.40869140625	2052.88940429688	120.956901550293	-373.340576171875	1933.82263183594	41.760684967041	-409.856506347656	1891.74084472656	58.3514938354492	-610.611267089844	1617.97668457031	869.039001464844	-653.265075683594	1615.70031738281	520.086059570312	-695.575927734375	1671.037109375	455.138153076172	-761.053527832031	1870.7705078125	202.426574707031	-744.420654296875	1965.4853515625	219.92057800293	-746.928405761719	1803.20446777344
-302.039794921875	1676.08410644531	1013.46740722656	-482.138092041016	1587.07263183594	1044.50524902344	-433.707733154297	1820.10339355469	1073.6337890625	-526.386596679688	1773.00390625	1089.26293945312	-294.566680908203	1778.14233398438	748.162109375	-333.0126953125	1798.05627441406	537.074340820312	-375.038116455078	1900.65795898438	360.633178710938	-464.330902099609	2003.06262207031	136.484786987305	-555.795837402344	2050.83056640625	126.045188903809	-400.954956054688	1914.66027832031	37.3319511413574	-438.398559570312	1876.31689453125	60.1465187072754	-618.214965820312	1618.56713867188	871.206237792969	-658.201171875	1610.49145507812	522.406921386719	-699.052917480469	1665.55456542969	456.346923828125	-759.198120117188	1860.46838378906	199.472595214844	-740.155517578125	1955.76379394531	212.830841064453	-748.724426269531	1786.52416992188
-308.976715087891	1669.32177734375	1015.423828125	-492.761169433594	1588.91186523438	1045.24096679688	-435.940673828125	1818.71459960938	1073.50390625	-530.1015625	1774.12536621094	1089.08520507812	-301.323455810547	1767.07495117188	746.618591308594	-343.243255615234	1785.56762695312	535.856201171875	-385.115600585938	1887.26110839844	358.6640625	-476.942199707031	1992.9013671875	135.890869140625	-565.116882324219	2047.69360351562	129.742584228516	-429.670959472656	1896.51538085938	33.1390151977539	-466.823944091797	1861.9072265625	62.119140625	-625.664245605469	1619.46765136719	872.606323242188	-662.752563476562	1605.32153320312	524.097106933594	-702.34765625	1659.87109375	456.923278808594	-757.509948730469	1849.43359375	195.633636474609	-736.434204101562	1945.1552734375	204.839263916016	-750.066040039062	1769.44018554688
-315.959259033203	1662.49865722656	1016.76306152344	-503.159942626953	1590.60949707031	1045.13171386719	-437.79248046875	1817.21594238281	1072.80725097656	-533.479675292969	1775.50915527344	1088.19494628906	-308.558654785156	1756.02038574219	744.418395996094	-354.258483886719	1773.42785644531	534.160400390625	-395.973541259766	1874.47521972656	356.348571777344	-490.165130615234	1982.31604003906	134.445373535156	-574.547241210938	2043.39221191406	131.88818359375	-458.238555908203	1879.53356933594	29.8301010131836	-494.225677490234	1848.51489257812	64.2210464477539	-632.936584472656	1620.68029785156	873.312744140625	-667.012451171875	1600.1552734375	525.223266601562	-705.476684570312	1653.91174316406	456.867065429688	-755.992736816406	1837.68505859375	191.067184448242	-733.220764160156	1933.67211914062	196.137405395508	-750.987365722656	1752.02209472656
-323.000915527344	1655.52685546875	1017.39801025391	-513.155212402344	1591.26892089844	1044.60681152344	-439.114440917969	1815.37719726562	1071.54968261719	-536.395690917969	1777.07360839844	1086.68127441406	-316.255310058594	1744.97216796875	741.59228515625	-365.965270996094	1761.76342773438	532.056579589844	-407.486389160156	1862.5380859375	353.768096923828	-503.928771972656	1971.39782714844	132.23681640625	-584.229797363281	2037.95336914062	132.431030273438	-485.328887939453	1863.76110839844	27.65797996521	-519.905029296875	1836.0166015625	66.2574005126953	-640.040222167969	1622.21484375	873.393310546875	-671.071044921875	1594.96997070312	525.838134765625	-708.458984375	1647.63342285156	456.199066162109	-754.613098144531	1825.29345703125	185.918319702148	-730.463134765625	1921.32434082031	186.934677124023	-751.610534667969	1734.40979003906
-330.128784179688	1648.34326171875	1017.21704101562	-522.680786132812	1590.74267578125	1043.7490234375	-439.787200927734	1812.72973632812	1069.54809570312	-538.774597167969	1778.66711425781	1084.60278320312	-324.372283935547	1733.98864746094	738.200500488281	-378.214233398438	1750.68542480469	529.592834472656	-419.471496582031	1851.41979980469	350.904937744141	-517.981994628906	1960.30310058594	129.358901977539	-594.2392578125	2031.48303222656	131.436874389648	-510.178924560547	1849.15795898438	26.354024887085	-543.554138183594	1824.22009277344	67.9625625610352	-646.96142578125	1624.02258300781	872.880065917969	-675.018920898438	1589.71166992188	525.974853515625	-711.333923339844	1641.01989746094	454.964996337891	-753.352783203125	1812.35656738281	180.328506469727	-728.107177734375	1908.17431640625	177.449798583984	-752.010314941406	1716.71704101562
-337.398834228516	1641.01672363281	1016.15142822266	-531.792663574219	1588.8291015625	1042.765625	-439.964111328125	1809.52917480469	1066.82080078125	-540.624755859375	1780.11267089844	1081.96911621094	-332.8662109375	1723.17944335938	734.306579589844	-390.803283691406	1740.31726074219	526.808654785156	-431.763824462891	1840.92150878906	347.686584472656	-532.030151367188	1949.20739746094	125.846900939941	-604.558410644531	2024.13122558594	129.079971313477	-532.424499511719	1835.3564453125	25.3244609832764	-565.224243164062	1812.98718261719	69.0266036987305	-653.701293945312	1626.07006835938	871.767761230469	-678.930969238281	1584.30041503906	525.657348632812	-714.147277832031	1634.06762695312	453.206970214844	-752.23193359375	1798.90417480469	174.398376464844	-726.09716796875	1894.31945800781	167.876754760742	-752.251342773438	1699.03295898438
-344.847625732422	1633.63562011719	1014.17895507812	-540.639343261719	1586.31665039062	1041.49157714844	-439.779296875	1805.88256835938	1063.33947753906	-542.02685546875	1781.25952148438	1078.74340820312	-341.694854736328	1712.66882324219	729.948547363281	-403.537567138672	1730.70288085938	523.686889648438	-444.244750976562	1830.80712890625	344.028167724609	-545.899719238281	1938.2890625	121.717185974121	-615.10546875	2016.09045410156	125.522994995117	-552.074829101562	1822.17700195312	24.5204906463623	-585.358703613281	1802.26318359375	69.1156921386719	-660.274475097656	1628.30578613281	870.049682617188	-682.8857421875	1578.67321777344	524.932250976562	-716.952209472656	1626.79150390625	450.971801757812	-751.237976074219	1785.10070800781	168.280517578125	-724.365478515625	1879.88488769531	158.351211547852	-752.407836914062	1681.42797851562
-352.478912353516	1626.29064941406	1011.33361816406	-549.428100585938	1583.98083496094	1039.75219726562	-439.449798583984	1801.93151855469	1059.10375976562	-543.103454589844	1782.00720214844	1074.85900878906	-350.76953125	1702.58081054688	725.12890625	-416.235443115234	1721.8251953125	520.152038574219	-456.809417724609	1820.88488769531	339.842712402344	-559.165222167969	1927.76843261719	117.13809967041	-625.781982421875	2007.73999023438	120.939628601074	-569.215209960938	1809.60314941406	23.9246921539307	-604.505798339844	1792.21154785156	67.9774703979492	-666.68359375	1630.60217285156	867.725463867188	-686.944702148438	1572.77136230469	523.819702148438	-719.823852539062	1619.20764160156	448.339447021484	-750.473510742188	1770.724609375	161.897491455078	-722.839965820312	1865.01391601562	148.976348876953	-752.558532714844	1663.89697265625
-360.270538330078	1619.00830078125	1007.67279052734	-558.335571289062	1582.18603515625	1037.46911621094	-439.222808837891	1797.86511230469	1054.17077636719	-544.014404296875	1782.36486816406	1070.28527832031	-359.95166015625	1693.0146484375	719.819458007812	-428.724243164062	1713.58215332031	516.098388671875	-469.394653320312	1811.09265136719	335.064270019531	-572.102783203125	1917.82250976562	112.390312194824	-636.537109375	1999.74975585938	115.786170959473	-584.723876953125	1797.53454589844	23.8295822143555	-622.968872070312	1783.26770019531	65.766845703125	-672.925170898438	1632.75537109375	864.794067382812	-691.137451171875	1566.521484375	522.323486328125	-722.814514160156	1611.29541015625	445.381011962891	-749.912719726562	1756.1015625	155.436950683594	-721.44775390625	1849.80883789062	139.817443847656	-752.859252929688	1646.51794433594
-368.153350830078	1611.80395507812	1003.22534179688	-567.251586914062	1580.97863769531	1034.57141113281	-439.288116455078	1793.80615234375	1048.60791015625	-544.918640136719	1782.42663574219	1065.041015625	-369.090911865234	1684.03771972656	713.999084472656	-440.871398925781	1705.77282714844	511.420867919922	-481.907531738281	1801.62231445312	329.715606689453	-584.617248535156	1909.453125	107.949317932129	-647.317077636719	1992.94848632812	110.714729309082	-598.257934570312	1787.3359375	24.5819396972656	-640.232238769531	1775.77099609375	61.9503593444824	-678.992370605469	1634.52746582031	861.276794433594	-695.478942871094	1559.86376953125	520.467712402344	-725.951171875	1603.02819824219	442.143249511719	-749.62841796875	1741.32446289062	148.918014526367	-720.201965332031	1834.28991699219	130.668197631836	-753.487426757812	1629.38928222656
-376.066284179688	1604.9345703125	997.988647460938	-576.178466796875	1580.4912109375	1030.94641113281	-439.751800537109	1789.78820800781	1042.44580078125	-545.93505859375	1782.27966308594	1059.14294433594	-378.039611816406	1675.64135742188	707.6796875	-452.579986572266	1698.20275878906	506.078887939453	-494.070648193359	1792.99145507812	324.007537841797	-596.230712890625	1903.28723144531	104.379333496094	-657.931762695312	1988.03247070312	106.18180847168	-609.707946777344	1780.11181640625	26.142822265625	-655.524291992188	1770.47351074219	57.4210090637207	-684.900756835938	1635.71105957031	857.214904785156	-699.968017578125	1552.76635742188	518.266784667969	-729.257263183594	1594.4169921875	438.676361083984	-749.6298828125	1726.48718261719	142.405715942383	-719.094360351562	1818.50634765625	121.589767456055	-754.561767578125	1612.505859375
-384.0078125	1598.40759277344	992.088256835938	-585.056396484375	1580.60241699219	1026.55004882812	-440.690338134766	1785.94519042969	1035.7763671875	-547.168212890625	1781.97229003906	1052.61853027344	-386.679260253906	1667.72802734375	700.923706054688	-463.748596191406	1690.7431640625	500.116027832031	-505.429840087891	1785.81298828125	318.263824462891	-606.60107421875	1899.72570800781	101.946159362793	-667.998718261719	1985.30651855469	102.32494354248	-618.918334960938	1776.43896484375	28.219554901123	-667.991271972656	1767.55688476562	52.7286682128906	-690.686157226562	1636.14013671875	852.660827636719	-704.595703125	1545.23608398438	515.748291015625	-732.754516601562	1585.50268554688	435.043975830078	-749.928588867188	1711.68286132812	136.01936340332	-718.191955566406	1802.52978515625	112.712135314941	-756.158508300781	1595.90454101562
-391.925048828125	1592.27697753906	985.591247558594	-593.76025390625	1581.06872558594	1021.36187744141	-442.064300537109	1782.0556640625	1028.54760742188	-548.69921875	1781.49377441406	1045.52136230469	-394.894226074219	1660.24499511719	693.861999511719	-474.177276611328	1683.47595214844	493.665313720703	-515.478820800781	1780.4521484375	312.707733154297	-615.312377929688	1898.61828613281	100.397758483887	-676.925170898438	1984.64086914062	98.9027099609375	-625.634826660156	1775.86352539062	30.3298015594482	-677.036682128906	1766.81677246094	48.5035667419434	-696.376586914062	1635.712890625	847.700988769531	-709.341369628906	1537.29309082031	512.960876464844	-736.44970703125	1576.3203125	431.316375732422	-750.515014648438	1696.95703125	129.881484985352	-717.58642578125	1786.49633789062	104.224746704102	-758.26513671875	1579.62316894531
-399.763305664062	1586.49755859375	978.604736328125	-602.174560546875	1581.56420898438	1015.44372558594	-443.858612060547	1778.12463378906	1020.83319091797	-550.587463378906	1780.80541992188	1037.93151855469	-402.542510986328	1653.25439453125	686.674377441406	-483.533355712891	1676.79736328125	486.954071044922	-523.833435058594	1776.8955078125	307.366058349609	-622.077941894531	1899.44226074219	99.1920318603516	-684.005737304688	1985.58837890625	95.3446578979492	-630.000671386719	1777.12658691406	31.8299446105957	-682.753845214844	1767.70751953125	45.3448448181152	-702.010803222656	1634.44860839844	842.443603515625	-714.149780273438	1528.91235351562	509.962982177734	-740.315979003906	1566.85083007812	427.55029296875	-751.351928710938	1682.26989746094	124.081123352051	-717.3046875	1770.55126953125	96.3823547363281	-760.782958984375	1563.64489746094
-407.455993652344	1580.91259765625	971.289001464844	-610.225402832031	1581.86157226562	1008.9521484375	-446.060791015625	1774.197265625	1012.78436279297	-552.875610351562	1779.87854003906	1029.9658203125	-409.522827148438	1646.86401367188	679.548522949219	-491.503265380859	1671.18505859375	480.201171875	-530.358459472656	1774.73852539062	302.078369140625	-626.777587890625	1901.427734375	97.6727752685547	-688.655517578125	1987.55725097656	91.0799407958984	-632.352478027344	1778.99597167969	32.6549072265625	-685.892028808594	1769.46301269531	43.4486198425293	-707.613708496094	1632.44665527344	836.980712890625	-718.96826171875	1520.05749511719	506.857025146484	-744.317077636719	1557.04064941406	423.809478759766	-752.477966308594	1667.65393066406	118.728210449219	-717.360900878906	1754.82482910156	89.3631057739258	-763.60498046875	1547.94714355469
-414.965454101562	1575.34790039062	963.78466796875	-617.841247558594	1581.59545898438	1002.13409423828	-448.687347412109	1770.30908203125	1004.60754394531	-555.540893554688	1778.67590332031	1021.76928710938	-415.782897949219	1641.18591308594	672.660705566406	-497.928192138672	1666.95910644531	473.559051513672	-535.192687988281	1773.34130859375	296.60205078125	-629.528747558594	1903.91540527344	95.3706588745117	-690.663391113281	1990.06176757812	85.7950439453125	-633.130493164062	1780.55297851562	32.8835601806641	-687.393493652344	1771.38940429688	42.4082450866699	-713.162719726562	1629.82116699219	831.396911621094	-723.787902832031	1510.72961425781	503.766448974609	-748.423095703125	1546.85290527344	420.177001953125	-753.922668457031	1653.2119140625	113.866073608398	-717.774230957031	1739.39074707031	83.1905746459961	-766.61669921875	1532.51452636719
-422.284332275391	1569.65148925781	956.242858886719	-625.299011230469	1580.86437988281	995.225708007812	-451.787780761719	1766.54248046875	996.555969238281	-558.519592285156	1777.17431640625	1013.53515625	-421.311218261719	1636.25085449219	666.158569335938	-502.8623046875	1664.20788574219	467.154968261719	-538.746643066406	1772.11828613281	290.785919189453	-630.689025878906	1906.22375488281	92.2462615966797	-690.383422851562	1992.82470703125	79.662727355957	-633.340148925781	1781.17272949219	32.7572059631348	-688.338928222656	1773.2490234375	42.2739677429199	-718.617431640625	1626.69323730469	825.774230957031	-728.624267578125	1500.919921875	500.78857421875	-752.619079589844	1536.27185058594	416.720855712891	-755.670227050781	1638.912109375	109.469123840332	-718.441223144531	1724.17358398438	77.8262252807617	-769.758361816406	1517.34741210938
-429.4345703125	1563.76281738281	948.880737304688	-632.570007324219	1579.6298828125	988.432006835938	-455.09521484375	1762.42761230469	988.814636230469	-561.688049316406	1775.3212890625	1005.47283935547	-426.182739257812	1631.90954589844	660.146606445312	-506.572875976562	1662.64331054688	461.114959716797	-541.5791015625	1770.77380371094	284.684295654297	-630.806945800781	1908.46215820312	88.5410995483398	-688.635375976562	1995.68469238281	73.2960739135742	-633.317199707031	1781.49841308594	32.5441741943359	-689.111572265625	1774.77319335938	42.0189094543457	-723.9267578125	1623.18872070312	820.175659179688	-733.5185546875	1490.64489746094	498.004974365234	-756.915100097656	1525.337890625	413.507232666016	-757.752197265625	1624.69152832031	105.557006835938	-719.361938476562	1709.04748535156	72.9413223266602	-773.086975097656	1502.42687988281
-436.450134277344	1557.91931152344	941.878234863281	-639.642456054688	1577.93981933594	981.835693359375	-458.417907714844	1757.82836914062	981.65771484375	-564.857482910156	1772.98876953125	997.776672363281	-430.537689208984	1627.86267089844	654.687194824219	-509.544647216797	1661.68835449219	455.562652587891	-544.161499023438	1769.41381835938	278.626831054688	-630.328125	1910.5595703125	84.7364883422852	-686.422790527344	1998.48852539062	67.3192367553711	-633.291870117188	1781.99938964844	32.3504486083984	-689.752075195312	1776.19677734375	41.7051239013672	-729.011047363281	1619.40588378906	814.653198242188	-738.531066894531	1480.01782226562	495.490112304688	-761.337036132812	1514.17541503906	410.616149902344	-760.125793457031	1610.50561523438	102.121215820312	-720.536987304688	1693.99694824219	68.4613189697266	-776.650634765625	1487.74279785156
-443.339050292969	1552.04699707031	935.562316894531	-646.47314453125	1575.73474121094	975.527282714844	-461.553466796875	1752.60522460938	975.359741210938	-567.86328125	1770.04577636719	990.680297851562	-434.534545898438	1623.74731445312	649.802185058594	-512.401733398438	1660.79443359375	450.606719970703	-546.736389160156	1768.30444335938	273.111541748047	-629.888793945312	1912.40478515625	81.2891464233398	-684.679748535156	2001.01586914062	62.1670112609863	-633.442077636719	1782.80029296875	32.2590827941895	-690.338562011719	1777.53076171875	41.4178161621094	-733.773376464844	1615.40954589844	809.287048339844	-743.707275390625	1469.24133300781	493.322052001953	-765.922485351562	1502.96447753906	408.116821289062	-762.715148925781	1596.33728027344	99.1611557006836	-721.957885742188	1679.04333496094	64.4216232299805	-780.450622558594	1473.3037109375
-449.947143554688	1546.09545898438	930.154907226562	-652.931030273438	1573.00354003906	969.622192382812	-464.351165771484	1746.69006347656	970.146545410156	-570.564453125	1766.39501953125	984.440307617188	-438.308929443359	1619.27502441406	645.492797851562	-515.595458984375	1659.55773925781	446.346740722656	-549.367492675781	1767.53015136719	268.531829833984	-629.927368164062	1913.82995605469	78.4130630493164	-683.971557617188	2003.03869628906	58.0509796142578	-633.748352050781	1783.64624023438	32.295581817627	-690.886596679688	1778.67907714844	41.2285690307617	-738.137817382812	1611.28588867188	804.2177734375	-749.069946289062	1458.60217285156	491.586273193359	-770.694274902344	1491.91552734375	406.068511962891	-765.528503417969	1582.27221679688	96.6898956298828	-723.662536621094	1664.26989746094	60.8587951660156	-784.517883300781	1459.12133789062
-456.066711425781	1539.96179199219	925.738159179688	-658.836364746094	1569.693359375	964.25830078125	-466.766448974609	1740.17199707031	966.169128417969	-572.876159667969	1761.98486328125	979.269104003906	-441.910125732422	1614.38024902344	641.752136230469	-519.2412109375	1657.81262207031	442.862152099609	-552.031433105469	1767.01525878906	265.057983398438	-630.584533691406	1914.85070800781	76.251823425293	-684.350830078125	2004.43981933594	54.9207420349121	-634.098693847656	1784.27209472656	32.4083213806152	-691.374084472656	1779.57104492188	41.1863098144531	-742.068725585938	1607.111328125	799.622802734375	-754.597717285156	1448.39807128906	490.342376708984	-775.633850097656	1481.25183105469	404.532897949219	-768.5595703125	1568.38012695312	94.6699676513672	-725.640869140625	1649.72937011719	57.814826965332	-788.906188964844	1445.24768066406
-461.514831542969	1533.45080566406	922.33984375	-664.006469726562	1565.71081542969	959.574951171875	-468.8154296875	1733.1494140625	963.44287109375	-574.783142089844	1756.798828125	975.291198730469	-445.306274414062	1609.20385742188	638.561279296875	-523.189025878906	1655.65087890625	440.151733398438	-554.607116699219	1766.62194824219	262.675262451172	-631.691101074219	1915.53784179688	74.849967956543	-685.467529296875	2005.23852539062	52.6739883422852	-634.441101074219	1784.69592285156	32.5858993530273	-691.818725585938	1780.21276855469	41.3229179382324	-745.536376953125	1602.88696289062	795.654296875	-760.212036132812	1438.83642578125	489.623901367188	-780.687316894531	1471.16796875	403.567108154297	-771.866394042969	1554.76452636719	93.1065368652344	-727.881958007812	1635.42419433594	55.2967796325684	-793.672790527344	1431.72106933594
-466.210784912109	1526.42419433594	919.925476074219	-668.347473144531	1560.95544433594	955.701965332031	-470.499359130859	1725.64709472656	961.847961425781	-576.2646484375	1750.8291015625	972.518981933594	-448.422271728516	1603.95043945312	635.900634765625	-527.095458984375	1653.20483398438	438.12939453125	-556.901000976562	1766.16784667969	261.247802734375	-632.91455078125	1915.91516113281	74.1776733398438	-686.79345703125	2005.5654296875	51.2814750671387	-634.745971679688	1785.01110839844	32.8195724487305	-692.185974121094	1780.62536621094	41.5527992248535	-748.52978515625	1598.59997558594	792.431213378906	-765.816345214844	1430.07165527344	489.458435058594	-785.775695800781	1461.80639648438	403.202789306641	-775.556091308594	1541.61303710938	91.9711761474609	-730.457275390625	1621.4130859375	53.3202171325684	-798.870544433594	1418.56945800781
-470.216217041016	1518.82458496094	918.427795410156	-671.905883789062	1555.35009765625	952.734741210938	-471.922637939453	1717.90661621094	961.213562011719	-577.319946289062	1744.10620117188	970.873474121094	-451.152984619141	1598.76989746094	633.784912109375	-530.527404785156	1650.60607910156	436.706268310547	-558.73486328125	1765.50732421875	260.599670410156	-633.926086425781	1915.98181152344	74.1216506958008	-687.848449707031	2005.58325195312	50.7364273071289	-634.985656738281	1785.25256347656	33.0694694519043	-692.423889160156	1780.8310546875	41.7367172241211	-751.080993652344	1594.23132324219	790.052062988281	-771.309509277344	1422.18676757812	489.8466796875	-790.813537597656	1453.24194335938	403.428894042969	-779.641052246094	1528.93786621094	91.1947402954102	-733.378356933594	1607.70581054688	51.8676452636719	-804.540710449219	1405.84997558594
-473.696228027344	1510.67272949219	917.767272949219	-674.791381835938	1548.91784667969	950.720764160156	-472.949188232422	1709.66516113281	961.25244140625	-577.972534179688	1736.69421386719	970.214111328125	-453.397979736328	1593.67724609375	632.267150878906	-533.078125	1647.95349121094	435.829010009766	-559.97412109375	1764.541015625	260.593292236328	-634.50244140625	1915.75244140625	74.5801544189453	-688.323547363281	2005.40905761719	51.0612182617188	-635.127380371094	1785.43005371094	33.2688980102539	-692.540649414062	1780.89489746094	41.8481597900391	-753.229370117188	1589.74108886719	788.572875976562	-776.599853515625	1415.13244628906	490.744903564453	-795.723999023438	1445.44348144531	404.185363769531	-784.151977539062	1516.6259765625	90.7736358642578	-736.667114257812	1594.29187011719	50.8546829223633	-810.736389160156	1393.60607910156
-476.866912841797	1502.04663085938	917.825439453125	-677.180847167969	1541.81506347656	949.638061523438	-473.549591064453	1700.93041992188	961.820861816406	-578.251586914062	1728.66418457031	970.369934082031	-455.096160888672	1588.53979492188	631.396606445312	-534.463500976562	1645.08776855469	435.457641601562	-560.535095214844	1763.20788574219	261.17431640625	-634.532897949219	1915.26489257812	75.58935546875	-688.121215820312	2005.08349609375	52.3685417175293	-635.140014648438	1785.478515625	33.3485488891602	-692.539245605469	1780.83435058594	41.8983535766602	-755.010437011719	1585.08056640625	787.976806640625	-781.629516601562	1408.78784179688	492.064483642578	-800.46533203125	1438.31518554688	405.37890625	-789.128173828125	1504.67224121094	90.6753005981445	-740.406311035156	1581.25134277344	50.1873397827148	-817.515075683594	1381.90026855469
-479.907104492188	1493.0078125	918.516967773438	-679.312194824219	1534.32299804688	949.384460449219	-473.817596435547	1691.8212890625	962.926391601562	-578.237426757812	1720.13586425781	971.201416015625	-456.255462646484	1583.16564941406	631.190246582031	-534.666320800781	1641.73510742188	435.550842285156	-560.390258789062	1761.47424316406	262.359680175781	-634.022216796875	1914.53015136719	77.2165298461914	-687.315063476562	2004.54541015625	54.8442497253418	-635.04736328125	1785.3642578125	33.2808227539062	-692.392639160156	1780.580078125	41.8473587036133	-756.459350585938	1580.14196777344	788.192199707031	-786.369812011719	1402.99987792969	493.6826171875	-805.042541503906	1431.75939941406	406.888336181641	-794.54443359375	1493.14892578125	90.8323669433594	-744.60986328125	1568.677734375	49.7543678283691	-824.903991699219	1370.82373046875
-482.877990722656	1483.64123535156	919.783142089844	-681.374084472656	1526.69604492188	949.818969726562	-473.892944335938	1682.3828125	964.590881347656	-578.038757324219	1711.27770996094	972.614196777344	-456.94287109375	1577.35876464844	631.632934570312	-533.918762207031	1637.67712402344	436.0732421875	-559.573791503906	1759.22705078125	264.193634033203	-633.112548828125	1913.35205078125	79.347282409668	-686.03662109375	2003.66162109375	58.6202278137207	-634.906555175781	1785.15173339844	33.0838508605957	-692.086853027344	1780.10180664062	41.734058380127	-757.622680664062	1574.81921386719	789.156188964844	-790.829711914062	1397.62902832031	495.473907470703	-809.473937988281	1425.68933105469	408.574829101562	-800.379821777344	1482.17639160156	91.1826934814453	-749.238586425781	1556.65771484375	49.4415245056152	-832.919189453125	1360.44458007812
-485.758422851562	1474.0263671875	921.560729980469	-683.447875976562	1519.10998535156	950.787353515625	-473.905181884766	1672.64501953125	966.821716308594	-577.762817382812	1702.24816894531	974.520141601562	-457.242553710938	1570.95202636719	632.675415039062	-532.51513671875	1632.64123535156	436.992889404297	-558.18310546875	1756.26904296875	266.693237304688	-631.807006835938	1911.71081542969	82.1247177124023	-684.417419433594	2002.31176757812	63.7699356079102	-634.664611816406	1784.87072753906	32.8223457336426	-691.615112304688	1779.42932128906	41.673900604248	-758.559631347656	1569.00842285156	790.782897949219	-795.036193847656	1392.61730957031	497.310119628906	-813.775085449219	1420.06811523438	410.306945800781	-806.606567382812	1471.89575195312	91.6684799194336	-754.235412597656	1545.28833007812	49.1900367736816	-841.556518554688	1350.82421875
-488.490936279297	1464.23352050781	923.840026855469	-685.531982421875	1511.70568847656	952.130798339844	-473.966461181641	1662.68713378906	969.611206054688	-577.505920410156	1693.13684082031	976.827331542969	-457.236938476562	1563.84948730469	634.2314453125	-530.737487792969	1626.404296875	438.240234375	-556.336730957031	1752.40197753906	269.790588378906	-630.226135253906	1909.54479980469	85.8377075195312	-682.554992675781	2000.39526367188	70.3231735229492	-634.225769042969	1784.50598144531	32.5507888793945	-690.967102050781	1778.58813476562	41.7166976928711	-759.314208984375	1562.57592773438	792.937377929688	-799.006774902344	1387.9345703125	499.058410644531	-817.957946777344	1414.89831542969	411.959747314453	-813.177612304688	1462.43615722656	92.2751083374023	-759.571044921875	1534.64221191406	48.9777069091797	-850.728942871094	1342.03515625
-490.995300292969	1454.40319824219	926.620483398438	-687.534973144531	1503.98779296875	953.622985839844	-474.121032714844	1652.60815429688	972.894226074219	-577.328735351562	1683.96313476562	979.464111328125	-456.983215332031	1555.98767089844	636.190673828125	-528.826904296875	1618.88708496094	439.67529296875	-554.135498046875	1747.45251464844	273.337066650391	-628.399291992188	1906.68225097656	90.3802108764648	-680.49755859375	1997.81359863281	78.253776550293	-633.549987792969	1784.02416992188	32.2522430419922	-690.149597167969	1777.60144042969	41.8658485412598	-759.917846679688	1555.46948242188	795.482604980469	-802.765991210938	1383.53979492188	500.614044189453	-822.0419921875	1410.13928222656	413.427795410156	-820.060424804688	1453.88879394531	92.9797134399414	-765.262878417969	1524.80114746094	48.7968406677246	-860.280883789062	1334.11950683594
-493.197235107422	1444.67749023438	929.841674804688	-689.35693359375	1495.93774414062	955.222595214844	-474.344055175781	1642.50610351562	976.553527832031	-577.273071289062	1674.73449707031	982.382080078125	-456.508544921875	1547.32861328125	638.431823730469	-526.861877441406	1609.82580566406	441.117156982422	-551.642211914062	1741.29711914062	277.151519775391	-626.345703125	1902.98547363281	95.6206436157227	-678.267211914062	1994.47192382812	87.487060546875	-632.635620117188	1783.33447265625	31.9020442962646	-689.1474609375	1776.45739746094	42.085319519043	-760.405822753906	1547.71228027344	798.265625	-806.327880859375	1379.39855957031	501.912841796875	-826.066345214844	1405.71398925781	414.656066894531	-827.213073730469	1446.267578125	93.7171630859375	-771.348022460938	1515.86462402344	48.6681175231934	-870.047729492188	1327.07470703125
-495.079559326172	1435.17150878906	933.365844726562	-690.919128417969	1487.42907714844	956.91796875	-474.606658935547	1632.46801757812	980.436950683594	-577.379577636719	1665.43371582031	985.520080566406	-455.832214355469	1537.87646484375	640.837158203125	-524.771179199219	1599.16137695312	442.389038085938	-548.865844726562	1733.86376953125	281.074615478516	-624.082946777344	1898.44873046875	101.389831542969	-675.872741699219	1990.24450683594	97.8746490478516	-631.554138183594	1782.41784667969	31.4723815917969	-687.996154785156	1775.169921875	42.4007186889648	-760.805236816406	1539.38903808594	801.122314453125	-809.699279785156	1375.44836425781	502.928588867188	-830.056091308594	1401.53332519531	415.646362304688	-834.600219726562	1439.50366210938	94.4441299438477	-777.915405273438	1507.90930175781	48.5956916809082	-879.878173828125	1320.86657714844
-496.716552734375	1425.98547363281	936.985473632812	-692.213623046875	1478.52783203125	958.723999023438	-474.896026611328	1622.55407714844	984.391052246094	-577.668884277344	1656.01965332031	988.781677246094	-454.961944580078	1527.64453125	643.294616699219	-522.40283203125	1586.841796875	443.333984375	-545.757385253906	1725.08862304688	284.990112304688	-621.631958007812	1893.16101074219	107.547630310059	-673.361022949219	1985.01013183594	109.260307312012	-630.389221191406	1781.36743164062	30.9143981933594	-686.739501953125	1773.78051757812	42.9088973999023	-761.120544433594	1530.68078613281	803.889526367188	-812.9091796875	1371.57580566406	503.667755126953	-834.029296875	1397.48168945312	416.435150146484	-842.232116699219	1433.49755859375	95.1343154907227	-785.08642578125	1501.02844238281	48.5587348937988	-889.646728515625	1315.41564941406
-498.238800048828	1417.14916992188	940.488586425781	-693.305908203125	1469.59558105469	960.610229492188	-475.236785888672	1612.77758789062	988.281005859375	-578.125915527344	1646.48681640625	992.032348632812	-453.909698486328	1516.69775390625	645.689025878906	-519.560302734375	1572.87426757812	443.885650634766	-542.269897460938	1715.02514648438	288.798065185547	-618.977111816406	1887.33215332031	114.175682067871	-670.804565429688	1978.70849609375	121.497550964355	-629.179077148438	1780.22583007812	30.2884616851807	-685.253051757812	1772.15234375	43.6159782409668	-761.355529785156	1521.78430175781	806.398742675781	-815.996520996094	1367.64868164062	504.145477294922	-838.025268554688	1393.47106933594	417.060699462891	-850.112731933594	1428.20166015625	95.7763900756836	-792.934875488281	1495.30419921875	48.5375442504883	-899.247436523438	1310.6083984375
-499.7666015625	1408.58251953125	943.719116210938	-694.298767089844	1460.96765136719	962.539733886719	-475.673309326172	1603.06311035156	991.945617675781	-578.710693359375	1636.86547851562	995.108154296875	-452.697967529297	1505.15649414062	647.912780761719	-516.139404296875	1557.57727050781	444.069366455078	-538.408874511719	1703.90234375	292.423889160156	-616.183471679688	1880.92053222656	121.236183166504	-668.234191894531	1971.33520507812	134.335708618164	-627.87353515625	1778.96496582031	29.8137798309326	-683.374816894531	1770.04711914062	44.5931854248047	-761.537841796875	1512.88403320312	808.544006347656	-819.013610839844	1363.56909179688	504.387786865234	-842.069030761719	1389.44677734375	417.546936035156	-858.2353515625	1423.60266113281	96.3749465942383	-801.457214355469	1490.73352050781	48.5442314147949	-908.591430664062	1306.3505859375
-501.383850097656	1400.09838867188	946.596923828125	-695.287353515625	1452.38757324219	964.28857421875	-476.2138671875	1593.3076171875	995.206726074219	-579.360778808594	1627.24169921875	997.847900390625	-451.341888427734	1493.15856933594	649.882446289062	-512.161987304688	1541.431640625	443.963989257812	-534.262512207031	1691.84973144531	295.800109863281	-613.157043457031	1873.9072265625	128.733169555664	-665.646545410156	1962.94274902344	147.458312988281	-626.211303710938	1777.47143554688	29.8020362854004	-680.934265136719	1767.29736328125	45.9714202880859	-761.70947265625	1504.12548828125	810.259887695312	-822.027709960938	1359.30212402344	504.423797607422	-846.169372558594	1385.36767578125	417.887878417969	-866.595336914062	1419.68444824219	96.9065933227539	-810.549011230469	1487.26770019531	48.6537437438965	-917.639709472656	1302.6103515625
-503.162414550781	1391.53051757812	949.046813964844	-696.405639648438	1444.03332519531	965.700317382812	-476.859130859375	1583.49963378906	997.939331054688	-580.017700195312	1617.73364257812	1000.11077880859	-449.861602783203	1480.8828125	651.542541503906	-507.713439941406	1524.82995605469	443.644500732422	-530.028747558594	1678.89416503906	298.839721679688	-609.9287109375	1866.28308105469	136.880645751953	-662.989074707031	1953.61315917969	160.569107055664	-623.774536132812	1775.43786621094	30.5460948944092	-677.723815917969	1763.79370117188	47.7852058410645	-761.931396484375	1495.58459472656	811.469299316406	-825.108581542969	1354.8349609375	504.229064941406	-850.353088378906	1381.23291015625	418.027557373047	-875.147033691406	1416.50048828125	97.3583221435547	-820.026733398438	1484.79541015625	48.9390029907227	-926.413879394531	1299.44677734375
-505.163299560547	1382.80944824219	950.964172363281	-697.740905761719	1435.5283203125	966.488830566406	-477.621948242188	1573.67529296875	1000.06390380859	-580.656555175781	1608.39428710938	1001.77819824219	-448.266906738281	1468.5107421875	652.848205566406	-502.951538085938	1508.17639160156	443.131469726562	-525.863708496094	1665.203125	301.481842041016	-606.477905273438	1857.94873046875	145.53352355957	-660.166931152344	1943.39770507812	173.406036376953	-620.350891113281	1772.67272949219	32.236629486084	-673.628845214844	1759.49682617188	50.0527076721191	-762.275207519531	1487.24621582031	812.110107421875	-828.353210449219	1350.15063476562	503.742309570312	-854.664916992188	1377.05200195312	417.888610839844	-883.78955078125	1414.11267089844	97.7012405395508	-829.65576171875	1483.19567871094	49.4415397644043	-934.98486328125	1296.97229003906
-507.387878417969	1373.892578125	952.240112304688	-699.363037109375	1426.93676757812	966.485473632812	-478.509521484375	1563.85241699219	1001.50769042969	-581.293640136719	1599.21984863281	1002.76593017578	-446.556274414062	1456.18200683594	653.74169921875	-498.044738769531	1491.54382324219	442.380859375	-521.780578613281	1651.02075195312	303.741485595703	-602.762268066406	1848.78881835938	154.389266967773	-657.145263671875	1932.3515625	185.813781738281	-615.873596191406	1769.1142578125	34.8715133666992	-668.578002929688	1754.42834472656	52.7349700927734	-762.806335449219	1478.99792480469	812.1298828125	-831.872985839844	1345.25341796875	502.904174804688	-859.167175292969	1372.81909179688	417.407836914062	-892.375305175781	1412.50659179688	97.8102645874023	-839.177490234375	1482.40283203125	50.111499786377	-943.440307617188	1295.24487304688
-509.811126708984	1364.77648925781	952.735290527344	-701.331726074219	1418.40734863281	965.58349609375	-479.537292480469	1554.07177734375	1002.20935058594	-581.9873046875	1590.17138671875	1003.01257324219	-444.746185302734	1443.97290039062	654.157653808594	-493.105987548828	1474.93420410156	441.330047607422	-517.722045898438	1636.57604980469	305.719665527344	-598.789306640625	1838.76403808594	163.127319335938	-653.976440429688	1920.53881835938	197.721008300781	-610.1787109375	1765.02893066406	38.4127197265625	-662.48486328125	1748.70324707031	55.7736663818359	-763.60693359375	1470.74267578125	811.518859863281	-835.74755859375	1340.18530273438	501.646881103516	-863.912963867188	1368.56298828125	416.537750244141	-900.751403808594	1411.63940429688	97.5291748046875	-848.40966796875	1482.30944824219	50.7347602844238	-951.785705566406	1294.19091796875
-512.399597167969	1355.54541015625	952.363708496094	-703.67333984375	1410.06469726562	963.736572265625	-480.732055664062	1544.37731933594	1002.12750244141	-582.807495117188	1581.15185546875	1002.46478271484	-442.868713378906	1431.88220214844	654.050109863281	-488.167938232422	1458.28283691406	439.905792236328	-513.556213378906	1622.0234375	307.538909912109	-594.469665527344	1828.19677734375	171.786972045898	-650.760192871094	1908.01037597656	209.064682006836	-603.323120117188	1760.55871582031	42.610050201416	-655.286437988281	1742.474609375	59.1545524597168	-764.749755859375	1462.43505859375	810.296630859375	-840.030151367188	1335.01245117188	499.93115234375	-868.919311523438	1364.36108398438	415.248077392578	-908.769348144531	1411.37646484375	96.7479934692383	-857.277282714844	1482.81518554688	51.0691986083984	-959.8193359375	1293.60632324219
-515.086364746094	1346.29333496094	951.146911621094	-706.3671875	1401.93029785156	960.914123535156	-482.111267089844	1534.76721191406	1001.22802734375	-583.816955566406	1572.07568359375	1001.08459472656	-440.960083007812	1419.85913085938	653.402709960938	-483.171997070312	1441.5263671875	438.066802978516	-509.116729736328	1607.39196777344	309.276947021484	-589.74267578125	1817.0185546875	180.20149230957	-647.546142578125	1894.85229492188	219.765884399414	-595.173706054688	1755.87756347656	47.3096961975098	-646.916625976562	1735.7451171875	62.7968063354492	-766.279418945312	1454.06982421875	808.470764160156	-844.731384277344	1329.79748535156	497.745452880859	-874.183959960938	1360.29321289062	413.522979736328	-916.251831054688	1411.54907226562	95.4279022216797	-865.717163085938	1483.82189941406	50.8839988708496	-967.191955566406	1293.23852539062
-517.805847167969	1337.06176757812	949.129333496094	-709.346313476562	1394.10864257812	957.233276367188	-483.674530029297	1525.2236328125	999.491455078125	-585.057006835938	1562.93603515625	998.870178222656	-439.049987792969	1407.81555175781	652.226806640625	-478.011260986328	1424.65759277344	435.828247070312	-504.282073974609	1592.6904296875	310.969024658203	-584.520629882812	1805.62658691406	188.439987182617	-644.207824707031	1881.16418457031	229.704116821289	-585.934814453125	1750.8154296875	52.3816375732422	-637.43701171875	1728.44116210938	66.6523818969727	-768.25	1445.703125	806.082580566406	-849.801147460938	1324.61572265625	495.072174072266	-879.679443359375	1356.38696289062	411.332916259766	-922.979248046875	1412.05554199219	93.6004257202148	-873.583068847656	1485.13647460938	49.9596824645996	-973.557739257812	1292.89685058594
-520.519470214844	1327.84118652344	946.353088378906	-712.500549316406	1386.33044433594	952.720703125	-485.403472900391	1515.73510742188	996.94580078125	-586.513244628906	1553.78979492188	995.858276367188	-437.160186767578	1395.66967773438	650.558227539062	-472.599334716797	1407.71069335938	433.24365234375	-498.971557617188	1577.82836914062	312.581756591797	-578.699462890625	1793.95751953125	196.403930664062	-640.449462890625	1867.05017089844	238.796493530273	-575.818725585938	1745.05834960938	57.8515472412109	-627.12353515625	1720.52722167969	70.715705871582	-770.693603515625	1437.44677734375	803.175109863281	-855.163452148438	1319.54919433594	491.910858154297	-885.341918945312	1352.59521484375	408.627075195312	-928.697143554688	1412.77380371094	91.3148345947266	-880.581298828125	1486.5810546875	48.2274475097656	-978.635681152344	1292.51489257812
-523.25341796875	1318.57849121094	942.847351074219	-715.741882324219	1378.55895996094	947.43408203125	-487.259063720703	1506.2861328125	993.6484375	-588.124572753906	1544.72875976562	992.102294921875	-435.3076171875	1383.40515136719	648.469970703125	-466.917724609375	1390.71142578125	430.387176513672	-493.183776855469	1562.57482910156	314.016998291016	-572.203125	1781.91723632812	203.959426879883	-635.890502929688	1852.61926269531	247.063842773438	-565.185852050781	1738.44396972656	63.5231552124023	-616.460632324219	1712.01354980469	74.7862701416016	-773.571166992188	1429.54760742188	799.76171875	-860.740905761719	1314.62622070312	488.270751953125	-891.078918457031	1348.79016113281	405.341003417969	-933.172546386719	1413.59790039062	88.6334533691406	-886.293151855469	1488.01379394531	45.7625007629395	-982.345825195312	1292.15197753906
-526.074340820312	1309.21545410156	938.606018066406	-718.984802246094	1370.94714355469	941.458312988281	-489.179870605469	1496.86437988281	989.667907714844	-589.790222167969	1535.84008789062	987.679626464844	-433.487976074219	1371.03918457031	646.04296875	-461.018341064453	1373.64453125	427.333557128906	-486.923461914062	1546.80944824219	315.177856445312	-564.966979980469	1769.42346191406	211.012878417969	-630.167785644531	1837.92834472656	254.605484008789	-554.507751464844	1730.6064453125	69.1482620239258	-605.814392089844	1702.91381835938	78.7574920654297	-776.764221191406	1422.34802246094	795.856079101562	-866.483825683594	1309.81921386719	484.180114746094	-896.779235839844	1344.83764648438	401.449493408203	-936.257263183594	1414.4541015625	85.6526184082031	-890.342834472656	1489.30151367188	42.7733840942383	-984.867248535156	1291.9306640625
-529.013549804688	1299.74609375	933.638000488281	-722.161804199219	1363.66430664062	934.8759765625	-491.077972412109	1487.45178222656	985.093627929688	-591.364013671875	1527.1611328125	982.686279296875	-431.6884765625	1358.55883789062	643.326965332031	-454.973754882812	1356.47009277344	424.157806396484	-480.137481689453	1530.57043457031	315.999084472656	-556.914733886719	1756.33215332031	217.484329223633	-623.045288085938	1823.01904296875	261.574066162109	-544.212158203125	1721.42492675781	74.467041015625	-595.586303710938	1692.98950195312	82.6141052246094	-780.064758300781	1416.15380859375	791.48046875	-872.386657714844	1305.04919433594	479.748504638672	-902.340026855469	1340.69677734375	397.088897705078	-937.974914550781	1415.29150390625	82.5896148681641	-892.570251464844	1490.36315917969	39.6378631591797	-986.54443359375	1291.95727539062
-532.06201171875	1290.23254394531	928.017395019531	-725.256225585938	1356.87744140625	927.784851074219	-492.833526611328	1478.03771972656	980.033935546875	-592.678955078125	1518.71203613281	977.245910644531	-429.915008544922	1345.88879394531	640.3828125	-448.875701904297	1339.10913085938	420.952758789062	-472.817230224609	1513.88879394531	316.478271484375	-548.063781738281	1742.33032226562	223.109710693359	-614.4326171875	1807.92553710938	268.081115722656	-534.421508789062	1710.99536132812	79.2806015014648	-585.783264160156	1682.38293457031	86.2120895385742	-783.232116699219	1411.18603515625	786.694641113281	-878.448059082031	1300.20654296875	475.213958740234	-907.703186035156	1336.4052734375	392.590637207031	-938.587341308594	1416.05102539062	79.7968444824219	-893.13037109375	1491.11193847656	36.7778244018555	-987.782470703125	1292.23486328125
-535.179443359375	1280.78479003906	921.884826660156	-728.285461425781	1350.74487304688	920.312194824219	-494.314575195312	1468.65600585938	974.621765136719	-593.575866699219	1510.50109863281	971.525024414062	-428.179138183594	1332.96752929688	637.298095703125	-442.818511962891	1321.462890625	417.8369140625	-465.026031494141	1496.76647949219	316.668548583984	-538.359313964844	1727.58422851562	227.963027954102	-604.344116210938	1792.61254882812	274.121337890625	-525.048767089844	1699.25903320312	83.443717956543	-576.357971191406	1670.73229980469	89.6372375488281	-786.060424804688	1407.35632324219	781.587341308594	-884.63818359375	1295.21130371094	470.932647705078	-912.868591308594	1332.04113769531	388.396301269531	-938.488830566406	1416.56286621094	77.5775299072266	-892.456604003906	1491.4658203125	34.5574798583984	-988.876525878906	1292.66149902344
-538.297424316406	1271.50170898438	915.436828613281	-731.28466796875	1345.26281738281	912.599365234375	-495.412933349609	1459.32238769531	968.995300292969	-593.960998535156	1502.46533203125	965.693481445312	-426.492950439453	1319.75244140625	634.178100585938	-436.849365234375	1303.46728515625	414.945526123047	-456.839630126953	1479.21130371094	316.636688232422	-527.766723632812	1711.89416503906	231.929962158203	-592.865417480469	1777.01232910156	279.612823486328	-515.677124023438	1686.28894042969	87.0303955078125	-567.058471679688	1657.91247558594	92.9045639038086	-788.413940429688	1404.189453125	776.288940429688	-890.90771484375	1290.0400390625	467.259796142578	-917.88232421875	1327.65100097656	384.906341552734	-938.076049804688	1416.70849609375	76.0998764038086	-891.082153320312	1491.41821289062	33.2090110778809	-989.979553222656	1293.15441894531
-541.335266113281	1262.43334960938	908.866333007812	-734.263244628906	1340.24108886719	904.795532226562	-496.082733154297	1450.03405761719	963.270812988281	-593.840087890625	1494.51831054688	959.902221679688	-424.881225585938	1306.14868164062	631.165466308594	-431.006958007812	1285.05908203125	412.41748046875	-448.300628662109	1461.20776367188	316.467987060547	-516.289794921875	1695.5537109375	235.129440307617	-580.118469238281	1761.08630371094	284.444122314453	-506.032592773438	1672.24755859375	90.1302337646484	-557.546325683594	1643.90393066406	95.9983215332031	-790.279052734375	1401.10021972656	771.017150878906	-897.182250976562	1284.72839355469	464.409088134766	-922.823852539062	1323.19897460938	382.284240722656	-937.659423828125	1416.52185058594	75.3720703125	-889.4755859375	1491.02038574219	32.7119674682617	-991.204345703125	1293.6943359375
-544.18994140625	1253.61193847656	902.264831542969	-737.173278808594	1335.37634277344	897.007995605469	-496.391204833984	1440.82470703125	957.580444335938	-593.354064941406	1486.4599609375	954.273803710938	-423.362731933594	1292.12890625	628.437133789062	-425.3251953125	1266.19250488281	410.393890380859	-439.439086914062	1442.74096679688	316.244171142578	-503.972564697266	1678.64733886719	237.659729003906	-566.254455566406	1744.85217285156	288.519348144531	-495.640625	1656.93347167969	92.9274063110352	-547.381958007812	1628.79174804688	98.9272079467773	-791.770202636719	1397.52795410156	766.041198730469	-903.381408691406	1279.33081054688	462.352111816406	-927.776733398438	1318.61572265625	380.366943359375	-937.385986328125	1416.07019042969	75.1825256347656	-887.934936523438	1490.34838867188	32.7960586547852	-992.572387695312	1294.28442382812
-546.735473632812	1244.98913574219	895.684631347656	-739.893005371094	1330.279296875	889.287353515625	-496.517852783203	1431.740234375	952.068359375	-592.764404296875	1478.26354980469	948.90185546875	-421.912628173828	1277.77221679688	626.176452636719	-419.817047119141	1246.87658691406	409.018157958984	-430.308563232422	1423.81665039062	316.022552490234	-490.868927001953	1661.20886230469	239.663986206055	-551.466003417969	1728.3251953125	291.791137695312	-484.147399902344	1640.58483886719	95.4815902709961	-536.230102539062	1612.74072265625	101.507415771484	-793.049682617188	1393.03979492188	761.572570800781	-909.428649902344	1273.90234375	460.786560058594	-932.754943847656	1313.83374023438	378.755218505859	-937.2587890625	1415.4482421875	75.204231262207	-886.561645507812	1489.51159667969	33.1135292053223	-994.003479003906	1294.94140625
-548.81298828125	1236.41955566406	889.2099609375	-742.22900390625	1324.5849609375	881.707702636719	-496.697509765625	1422.78796386719	946.844116210938	-592.377319335938	1469.92370605469	943.825744628906	-420.499298095703	1263.14208984375	624.516479492188	-414.485046386719	1227.16418457031	408.392059326172	-420.951812744141	1404.4443359375	315.859375	-477.025299072266	1643.32861328125	241.330947875977	-535.996887207031	1711.47509765625	294.273284912109	-471.258605957031	1623.22106933594	97.7301712036133	-523.664367675781	1596.04467773438	103.58715057373	-794.26025390625	1387.52355957031	757.664367675781	-915.22119140625	1268.5029296875	459.248962402344	-937.66455078125	1308.87683105469	377.000549316406	-937.194152832031	1414.75341796875	75.1409683227539	-885.333923339844	1488.63293457031	33.3780708312988	-995.408630371094	1295.68701171875
-550.268432617188	1227.76586914062	882.923706054688	-744.017456054688	1318.07104492188	874.405151367188	-497.135284423828	1413.92077636719	942.000122070312	-592.386474609375	1461.48754882812	939.056213378906	-419.139068603516	1248.22973632812	623.505554199219	-409.284606933594	1207.19079589844	408.561584472656	-411.397888183594	1384.62438964844	315.82080078125	-462.482086181641	1625.04174804688	242.792190551758	-520.081970214844	1694.22302246094	296.018768310547	-456.725708007812	1605.01013183594	99.705810546875	-509.583770751953	1578.68933105469	105.237457275391	-795.474426269531	1381.12866210938	754.202880859375	-920.683349609375	1263.14587402344	457.327941894531	-942.337097167969	1303.92468261719	374.8212890625	-937.092834472656	1414.07775878906	74.8515625	-884.200927734375	1487.78247070312	33.4369468688965	-996.731262207031	1296.54479980469
-551.037902832031	1218.96520996094	876.926879882812	-745.198852539062	1310.73974609375	867.52294921875	-497.910614013672	1405.07495117188	937.61767578125	-592.811889648438	1452.98840332031	934.583923339844	-417.800628662109	1233.07580566406	623.150817871094	-404.152648925781	1187.10070800781	409.542877197266	-401.685211181641	1364.37036132812	316.014770507812	-447.299133300781	1606.27124023438	244.122039794922	-503.888336181641	1676.48205566406	297.087249755859	-440.613067626953	1586.072265625	101.437187194824	-493.815032958984	1560.80383300781	106.390563964844	-796.652404785156	1374.13952636719	750.966613769531	-925.758605957031	1257.82824707031	454.844421386719	-946.575317382812	1299.21960449219	372.2275390625	-936.903076171875	1413.52380371094	74.4366912841797	-883.126892089844	1487.00964355469	33.3316650390625	-997.957458496094	1297.50927734375
-551.180480957031	1210.01733398438	871.306579589844	-745.817077636719	1302.8056640625	861.144287109375	-498.955810546875	1396.19006347656	933.743408203125	-593.525512695312	1444.37768554688	930.410339355469	-416.346771240234	1217.90637207031	623.450012207031	-399.033874511719	1167.01770019531	411.325073242188	-391.83544921875	1343.72741699219	316.610809326172	-431.573577880859	1586.88916015625	245.312927246094	-487.524200439453	1658.19702148438	297.531219482422	-422.995269775391	1566.40002441406	102.95044708252	-476.567749023438	1542.16931152344	107.12109375	-797.671936035156	1366.85668945312	747.7041015625	-930.344116210938	1252.59118652344	451.883331298828	-950.229064941406	1294.94323730469	369.447723388672	-936.605529785156	1413.12475585938	74.0470275878906	-882.076354980469	1486.34362792969	33.1831855773926	-999.088928222656	1298.52368164062
-550.85595703125	1200.95080566406	866.117370605469	-745.992980957031	1294.51123046875	855.282592773438	-500.090362548828	1387.22265625	930.398681640625	-594.343322753906	1435.58117675781	926.597595214844	-414.635040283203	1202.99536132812	624.391052246094	-393.873321533203	1147.072265625	413.893615722656	-381.838348388672	1322.80773925781	317.816589355469	-415.415802001953	1566.82531738281	246.330230712891	-471.047271728516	1639.32434082031	297.380798339844	-404.108947753906	1545.94152832031	104.311447143555	-458.08984375	1522.77648925781	107.407211303711	-798.383056640625	1359.44189453125	744.281982421875	-934.340393066406	1247.50598144531	448.703186035156	-953.235412597656	1291.11340332031	366.748718261719	-936.197326660156	1412.90148925781	73.7594833374023	-881.031494140625	1485.78833007812	33.0730476379395	-1000.12353515625	1299.53393554688
-550.241821289062	1191.86413574219	861.386962890625	-745.861572265625	1286.025390625	849.895690917969	-501.077850341797	1378.16711425781	927.57666015625	-595.078979492188	1426.59387207031	923.230773925781	-412.561370849609	1188.50268554688	625.957824707031	-388.630889892578	1127.3173828125	417.249298095703	-371.659027099609	1301.748046875	319.798767089844	-398.954772949219	1546.05590820312	247.183303833008	-454.499816894531	1619.86376953125	296.653228759766	-384.32470703125	1524.63317871094	105.587211608887	-438.770751953125	1502.27722167969	107.417709350586	-798.647094726562	1352.02746582031	740.77099609375	-937.669738769531	1242.63537597656	445.590393066406	-955.603759765625	1287.61608886719	364.301666259766	-935.713500976562	1412.90246582031	73.6329040527344	-880.019592285156	1485.36694335938	33.0606536865234	-1001.06799316406	1300.50952148438
-549.478210449219	1182.95434570312	857.009216308594	-745.523071289062	1277.45593261719	844.908996582031	-501.733947753906	1369.05004882812	925.231811523438	-595.594055175781	1417.32177734375	920.360534667969	-410.069458007812	1174.50268554688	628.140502929688	-383.262817382812	1107.77575683594	421.398864746094	-361.269836425781	1280.61572265625	322.616241455078	-382.352691650391	1524.55090332031	247.848281860352	-437.938934326172	1599.85546875	295.314605712891	-363.926422119141	1502.19592285156	106.791511535645	-418.882263183594	1480.65380859375	107.215812683105	-798.401733398438	1344.71044921875	737.388244628906	-940.278869628906	1237.98815917969	442.737579345703	-957.406188964844	1284.32653808594	362.143737792969	-935.217163085938	1413.10437011719	73.6463165283203	-879.085388183594	1485.0869140625	33.1582870483398	-1001.93218994141	1301.419921875
-548.639770507812	1174.38330078125	852.824035644531	-745.014953613281	1268.82592773438	840.265808105469	-501.976531982422	1359.95422363281	923.307861328125	-595.820556640625	1407.86535644531	918.023803710938	-407.152221679688	1161.01452636719	630.936401367188	-377.75390625	1088.46569824219	426.375122070312	-350.687957763672	1259.4404296875	326.235534667969	-365.766052246094	1502.35095214844	248.263931274414	-421.433410644531	1579.27880859375	293.264862060547	-343.185974121094	1478.56323242188	107.934371948242	-398.606781005859	1457.93640136719	106.89225769043	-797.687622070312	1337.3740234375	734.38232421875	-942.168090820312	1233.56030273438	440.213684082031	-958.727478027344	1281.12329101562	360.216552734375	-934.754638671875	1413.40563964844	73.7266082763672	-878.286254882812	1484.91979980469	33.3266830444336	-1002.70062255859	1302.22399902344
-547.691711425781	1166.12463378906	848.818542480469	-744.304321289062	1260.05163574219	835.982360839844	-501.815124511719	1350.96276855469	921.7509765625	-595.782653808594	1398.3447265625	916.203430175781	-403.832977294922	1147.97229003906	634.338562011719	-372.112548828125	1069.36267089844	432.230804443359	-339.991333007812	1238.21435546875	330.541168212891	-349.345733642578	1479.55200195312	248.380828857422	-405.081420898438	1558.05810546875	290.405700683594	-322.4599609375	1453.53381347656	109.022193908691	-378.251586914062	1433.791015625	106.51490020752	-796.598266601562	1329.83386230469	731.903625488281	-943.342529296875	1229.32507324219	437.959503173828	-959.612121582031	1277.91223144531	358.434509277344	-934.3466796875	1413.70043945312	73.8380813598633	-877.657775878906	1484.83483886719	33.530029296875	-1003.33343505859	1302.8916015625
-546.449768066406	1157.97338867188	845.130126953125	-743.330993652344	1250.99743652344	832.172607421875	-501.328765869141	1342.07177734375	920.507141113281	-595.512084960938	1388.83764648438	914.843017578125	-400.207092285156	1135.22546386719	638.339538574219	-366.322631835938	1050.48803710938	438.994995117188	-329.292327880859	1216.85803222656	335.356018066406	-333.237091064453	1456.162109375	248.126800537109	-389.007659912109	1536.11047363281	286.635345458984	-302.056884765625	1427.00598144531	110.062553405762	-358.148284912109	1408.22619628906	106.077758789062	-795.217224121094	1321.99572753906	729.976135253906	-943.833435058594	1225.19763183594	435.871185302734	-960.052490234375	1274.66687011719	356.751434326172	-933.995544433594	1413.89721679688	73.9412841796875	-877.174987792969	1484.80285644531	33.7486877441406	-1003.79864501953	1303.41296386719
-544.640014648438	1149.68994140625	841.983581542969	-742.044067382812	1241.55456542969	828.988403320312	-500.599060058594	1333.26904296875	919.552612304688	-595.026489257812	1379.35327148438	913.873901367188	-396.371673583984	1122.689453125	642.940124511719	-360.397521972656	1031.8681640625	446.689453125	-318.705993652344	1195.27014160156	340.510620117188	-317.575012207031	1432.06652832031	247.39306640625	-373.329620361328	1513.35021972656	281.849334716797	-282.329467773438	1398.85205078125	111.056953430176	-338.591674804688	1380.95520019531	105.520126342773	-793.598693847656	1313.84399414062	728.55908203125	-943.712646484375	1221.11779785156	433.90478515625	-959.999755859375	1271.41369628906	355.174713134766	-933.673461914062	1413.94848632812	74.02392578125	-876.783142089844	1484.78173828125	33.9910278320312	-1004.09442138672	1303.78747558594
-542.05078125	1141.12219238281	839.568908691406	-740.396240234375	1231.65612792969	826.504821777344	-499.691650390625	1324.54052734375	918.904296875	-594.373107910156	1369.80419921875	913.2353515625	-392.321044921875	1110.43005371094	648.157653808594	-354.354797363281	1013.49011230469	455.325775146484	-308.345336914062	1173.34338378906	345.865936279297	-302.494018554688	1407.08679199219	246.048278808594	-358.140563964844	1489.70092773438	275.969787597656	-263.603881835938	1368.8505859375	111.90795135498	-319.918212890625	1351.69848632812	104.834335327148	-791.778747558594	1305.39025878906	727.561706542969	-943.013000488281	1217.06420898438	432.035003662109	-959.416320800781	1268.19494628906	353.734100341797	-933.342346191406	1413.88537597656	74.1221923828125	-876.402282714844	1484.70483398438	34.2754592895508	-1004.22351074219	1304.04370117188
-538.593566894531	1132.21997070312	837.97021484375	-738.345397949219	1221.25549316406	824.700378417969	-498.652252197266	1315.85400390625	918.602905273438	-593.614929199219	1360.13244628906	912.93310546875	-388.027526855469	1098.53259277344	654.009887695312	-348.187744140625	995.373413085938	464.875762939453	-298.286773681641	1151.00219726562	351.323944091797	-288.096343994141	1381.01123046875	243.945861816406	-343.506774902344	1465.05310058594	268.933990478516	-246.11100769043	1336.90600585938	112.527236938477	-302.332153320312	1320.56091308594	103.959854125977	-789.752868652344	1296.60119628906	726.879089355469	-941.752502441406	1213.05639648438	430.273010253906	-958.30322265625	1265.02819824219	352.470947265625	-932.964233398438	1413.74353027344	74.2555847167969	-875.947448730469	1484.50988769531	34.622673034668	-1004.18872070312	1304.21533203125
-534.301330566406	1123.03051757812	837.171813964844	-735.8486328125	1210.333984375	823.493469238281	-497.497222900391	1307.18688964844	918.694030761719	-592.800537109375	1350.31311035156	913.025146484375	-383.493316650391	1087.00646972656	660.471801757812	-341.885040283203	977.593017578125	475.290130615234	-288.568603515625	1128.20922851562	356.800231933594	-274.449981689453	1353.64245605469	240.969360351562	-329.481536865234	1439.25	260.718872070312	-230.002944946289	1303.02185058594	112.857307434082	-286.087097167969	1287.345703125	103.066131591797	-787.498718261719	1287.42822265625	726.478942871094	-939.977722167969	1209.13708496094	428.679565429688	-956.683776855469	1261.91259765625	351.422027587891	-932.483459472656	1413.53381347656	74.4611282348633	-875.346008300781	1484.14208984375	35.0626029968262	-1004.02355957031	1304.33117675781
-529.316040039062	1113.68249511719	837.008850097656	-732.857238769531	1198.90991210938	822.762512207031	-496.253387451172	1298.4833984375	919.192749023438	-591.941589355469	1340.28869628906	913.551086425781	-378.719207763672	1075.77880859375	667.466491699219	-335.384887695312	960.265563964844	486.48291015625	-279.198699951172	1104.95825195312	362.207885742188	-261.592498779297	1324.8505859375	237.063369750977	-316.113891601562	1412.08447265625	251.336563110352	-215.369430541992	1267.26721191406	112.855812072754	-271.330474853516	1252.07299804688	102.221343994141	-785.023376464844	1277.79443359375	726.379211425781	-937.758544921875	1205.28820800781	427.312896728516	-954.607421875	1258.84509277344	350.645874023438	-931.821350097656	1413.24267578125	74.7842254638672	-874.502624511719	1483.54699707031	35.6259117126465	-1003.7646484375	1304.43054199219
-523.841674804688	1104.32434082031	837.2421875	-729.36279296875	1187.02587890625	822.416931152344	-494.946472167969	1289.68212890625	920.070495605469	-591.017028808594	1329.98779296875	914.504272460938	-373.694305419922	1064.82214355469	674.886474609375	-328.622833251953	943.503112792969	498.314727783203	-270.124877929688	1081.35949707031	367.523468017578	-249.519470214844	1294.59533691406	232.225051879883	-303.460113525391	1383.31884765625	240.825866699219	-202.137786865234	1229.88427734375	112.476783752441	-257.978424072266	1215.07580566406	101.439186096191	-782.330444335938	1267.63854980469	726.622436523438	-935.195129394531	1201.49133300781	426.266418457031	-952.14208984375	1255.84338378906	350.249053955078	-930.901916503906	1412.83374023438	75.2552490234375	-873.334594726562	1482.70983886719	36.3800621032715	-1003.42974853516	1304.54321289062
-518.101318359375	1094.9521484375	837.731384277344	-725.406494140625	1174.69909667969	822.419494628906	-493.572540283203	1280.73120117188	921.265930175781	-590.02490234375	1319.31384277344	915.832336425781	-368.381195068359	1054.18811035156	682.616821289062	-321.563995361328	927.404357910156	510.608337402344	-261.277923583984	1057.54870605469	372.763214111328	-238.195816040039	1262.93725585938	226.501602172852	-291.576934814453	1352.75549316406	229.285949707031	-190.254653930664	1190.91638183594	111.672271728516	-245.984100341797	1176.39233398438	100.733245849609	-779.417785644531	1256.98791503906	727.265747070312	-932.397644042969	1197.73181152344	425.647277832031	-949.370849609375	1252.93688964844	350.334899902344	-929.690124511719	1412.28601074219	75.9596252441406	-871.7998046875	1481.69714355469	37.4792594909668	-1003.03302001953	1304.71069335938
-512.223937988281	1085.38366699219	838.475708007812	-721.045837402344	1161.91564941406	822.75732421875	-492.113708496094	1271.53491210938	922.682678222656	-588.98046875	1308.138671875	917.437072753906	-362.739990234375	1043.91186523438	690.51611328125	-314.170227050781	912.036254882812	523.136535644531	-252.585708618164	1033.63403320312	377.928619384766	-227.562881469727	1229.92321777344	219.988327026367	-280.504974365234	1320.26672363281	216.880249023438	-179.550933837891	1150.53332519531	110.428901672363	-235.234909057617	1136.13427734375	100.102180480957	-776.258361816406	1245.93908691406	728.304748535156	-929.476684570312	1193.93981933594	425.550628662109	-946.390258789062	1250.11450195312	350.991943359375	-928.230163574219	1411.60595703125	77.0301895141602	-869.8984375	1480.62365722656	39.1581230163574	-1002.58477783203	1304.9912109375
-506.190063476562	1075.4677734375	839.510131835938	-716.344055175781	1148.65783691406	823.451232910156	-490.527130126953	1262.02294921875	924.216674804688	-587.859436035156	1296.50061035156	919.258483886719	-356.770294189453	1034.01501464844	698.374816894531	-306.443206787109	897.408569335938	535.63427734375	-243.967575073242	1009.6845703125	382.978942871094	-217.572418212891	1195.48657226562	212.800155639648	-270.271911621094	1285.75170898438	203.831008911133	-169.831268310547	1108.90393066406	108.733818054199	-225.559463500977	1094.4189453125	99.5366287231445	-772.814697265625	1234.60620117188	729.697937011719	-926.545288085938	1190.04309082031	426.076904296875	-943.3203125	1247.32849121094	352.318206787109	-926.660888671875	1410.82897949219	78.6134643554688	-867.754821777344	1479.54748535156	41.6680374145508	-1002.1103515625	1305.43395996094
-499.9453125	1065.14526367188	840.802978515625	-711.347290039062	1134.88708496094	824.527770996094	-488.748901367188	1252.17712402344	925.788024902344	-586.608764648438	1284.4013671875	921.205444335938	-350.501525878906	1024.45739746094	705.970092773438	-298.419860839844	883.509826660156	547.827209472656	-235.373107910156	985.687561035156	387.8271484375	-208.186080932617	1159.55139160156	205.095031738281	-260.866363525391	1249.13830566406	190.397079467773	-160.906829833984	1066.16687011719	106.586074829102	-216.730285644531	1051.3798828125	99.0660858154297	-769.133178710938	1222.99975585938	731.403747558594	-923.698486328125	1185.93041992188	427.280883789062	-940.328979492188	1244.46520996094	354.392333984375	-925.191772460938	1409.96606445312	80.878547668457	-865.609741210938	1478.44372558594	45.2382965087891	-1001.65155029297	1306.05651855469
-493.447845458984	1054.38427734375	842.293762207031	-706.063110351562	1120.54418945312	825.981018066406	-486.710693359375	1241.95617675781	927.317443847656	-585.138427734375	1271.88427734375	923.202087402344	-343.985809326172	1015.14074707031	713.120239257812	-290.146514892578	870.289489746094	559.43359375	-226.776748657227	961.640441894531	392.376495361328	-199.343231201172	1122.083984375	197.087036132812	-252.241271972656	1210.39672851562	176.843353271484	-152.580352783203	1022.39813232422	104.052467346191	-208.526214599609	1007.14117431641	98.7214508056641	-765.281799316406	1211.03967285156	733.353820800781	-921.039428710938	1181.41589355469	429.178161621094	-937.599365234375	1241.31372070312	357.245635986328	-924.053955078125	1408.92651367188	83.9529266357422	-863.733825683594	1477.24743652344	50.0598449707031	-1001.24633789062	1306.81188964844
-486.641845703125	1043.17565917969	843.916687011719	-700.470947265625	1105.58813476562	827.7578125	-484.346435546875	1231.32434082031	928.728637695312	-583.342102050781	1259.02734375	925.205383300781	-337.292419433594	1005.98309326172	719.6728515625	-281.684814453125	857.688171386719	570.195556640625	-218.19075012207	937.563659667969	396.525726318359	-190.999313354492	1083.05908203125	189.00602722168	-244.367797851562	1169.5673828125	163.475128173828	-144.653991699219	977.640258789062	101.279434204102	-200.71809387207	961.873901367188	98.4550552368164	-761.287353515625	1198.61938476562	735.487548828125	-918.679565429688	1176.26721191406	431.750244140625	-935.279907226562	1237.60595703125	360.874267578125	-923.465698242188	1407.57727050781	87.9338760375977	-862.364929199219	1475.84692382812	56.2725791931152	-1000.93200683594	1307.62231445312
-479.487396240234	1031.55529785156	845.56787109375	-694.532531738281	1089.96594238281	829.765991210938	-481.636688232422	1220.26293945312	929.97705078125	-581.147033691406	1245.85021972656	927.170715332031	-330.488922119141	996.888366699219	725.517761230469	-273.081481933594	845.694946289062	579.910522460938	-209.656463623047	913.530517578125	400.18505859375	-183.113143920898	1042.521484375	181.099548339844	-237.246231079102	1126.78125	150.62956237793	-136.923751831055	932.032104492188	98.4614486694336	-193.062438964844	915.79345703125	98.2047729492188	-757.198547363281	1185.59887695312	737.781982421875	-916.703979492188	1170.22436523438	434.931030273438	-933.4677734375	1233.04858398438	365.249145507812	-923.573303222656	1405.78210449219	92.9107437133789	-861.620239257812	1474.0791015625	63.9509582519531	-1000.72784423828	1308.43420410156
-471.948394775391	1019.56823730469	847.195129394531	-688.221618652344	1073.60083007812	831.924377441406	-478.612213134766	1208.76928710938	931.040466308594	-578.559997558594	1232.31713867188	929.047241210938	-323.634613037109	987.779663085938	730.580932617188	-264.375640869141	834.281188964844	588.429626464844	-201.204391479492	889.730407714844	403.308776855469	-175.632232666016	1000.61761474609	173.627319335938	-230.904846191406	1082.19665527344	138.60612487793	-129.193313598633	885.770385742188	95.7966613769531	-185.333190917969	869.116516113281	97.9603576660156	-753.056335449219	1171.89099121094	740.21533203125	-915.163879394531	1163.10009765625	438.655242919922	-932.183044433594	1227.40087890625	370.309448242188	-924.419372558594	1403.44006347656	98.9055023193359	-861.493530273438	1471.77807617188	73.0633926391602	-1000.61840820312	1309.28308105469
-463.978881835938	1007.24060058594	848.816711425781	-681.548400878906	1056.45593261719	834.165832519531	-475.339599609375	1196.90002441406	931.911865234375	-575.676696777344	1218.37573242188	930.786254882812	-316.759948730469	978.653442382812	734.807189941406	-255.602020263672	823.41552734375	595.64794921875	-192.870788574219	866.348937988281	405.857574462891	-168.52180480957	957.604248046875	166.817199707031	-225.398834228516	1036.02185058594	127.679588317871	-121.305633544922	839.108825683594	93.4441146850586	-177.297988891602	822.064880371094	97.7972030639648	-748.88232421875	1157.44384765625	742.749145507812	-914.007263183594	1154.82824707031	442.833404541016	-931.35791015625	1220.54418945312	375.949340820312	-925.992797851562	1400.56262207031	105.911270141602	-861.897705078125	1468.86865234375	83.5333862304688	-1000.61285400391	1310.36218261719
-455.598419189453	994.59033203125	850.433654785156	-674.545654296875	1038.51293945312	836.419250488281	-471.940948486328	1184.70129394531	932.58349609375	-572.652954101562	1203.86645507812	932.28662109375	-309.869293212891	969.528747558594	738.146911621094	-246.766220092773	813.104370117188	601.472839355469	-184.681213378906	843.537353515625	407.763488769531	-161.750213623047	913.831848144531	160.825942993164	-220.78678894043	988.538940429688	118.117210388184	-113.113502502441	792.435119628906	91.5122604370117	-168.755432128906	774.801208496094	97.9003524780273	-744.713439941406	1142.19763183594	745.315795898438	-913.070007324219	1145.466796875	447.338043212891	-930.858642578125	1212.48522949219	381.997375488281	-928.225341796875	1397.30688476562	113.942848205566	-862.700622558594	1465.45166015625	95.3131866455078	-1000.79541015625	1311.99523925781
-446.864776611328	981.635192871094	852.001953125	-667.234375	1019.77178955078	838.629272460938	-468.571044921875	1172.18029785156	933.019775390625	-569.64453125	1188.7509765625	933.496643066406	-302.97705078125	960.413635253906	740.501770019531	-237.845764160156	803.376953125	605.798278808594	-176.648193359375	821.44140625	408.901580810547	-155.315460205078	869.660522460938	155.740646362305	-217.133148193359	940.000610351562	110.135444641113	-104.517707824707	746.152526855469	90.0470886230469	-159.557723999023	727.519653320312	98.4978561401367	-740.588317871094	1126.10375976562	747.792602539062	-912.154113769531	1135.14526367188	451.982147216797	-930.509826660156	1203.33911132812	388.241973876953	-930.983276367188	1393.96105957031	123.010040283203	-863.807922363281	1461.73767089844	108.324508666992	-1001.32281494141	1314.56286621094
-437.841583251953	968.436157226562	853.384521484375	-659.629943847656	1000.28234863281	840.755310058594	-465.364013671875	1159.33801269531	933.148071289062	-566.781127929688	1173.00146484375	934.353515625	-296.090484619141	951.341491699219	741.742004394531	-228.796630859375	794.293029785156	608.510009765625	-168.816940307617	800.168334960938	409.085784912109	-149.24626159668	825.484130859375	151.611419677734	-214.497436523438	890.59423828125	103.884628295898	-95.5196151733398	700.6318359375	89.0315551757812	-149.571502685547	680.549438476562	99.8076171875	-736.567687988281	1109.05773925781	750.009094238281	-911.040588378906	1123.95288085938	456.4677734375	-930.137390136719	1193.30908203125	394.463104248047	-934.077392578125	1390.82434082031	133.137100219727	-865.178344726562	1458.01892089844	122.496482849121	-1002.41607666016	1318.41833496094
-428.65185546875	955.076232910156	854.369323730469	-651.763122558594	980.105041503906	842.766845703125	-462.404174804688	1146.138671875	932.862121582031	-564.128723144531	1156.615234375	934.766479492188	-289.184295654297	942.3984375	741.740783691406	-219.584121704102	785.87744140625	609.467529296875	-161.272064208984	779.803649902344	408.133453369141	-143.569396972656	781.744201660156	148.440078735352	-212.914596557617	840.530456542969	99.4760513305664	-86.1603317260742	656.234130859375	88.4357604980469	-138.721496582031	634.314392089844	101.985580444336	-732.703796386719	1091.01770019531	751.775268554688	-909.552978515625	1111.97509765625	460.440460205078	-929.582092285156	1182.6064453125	400.392852783203	-937.261657714844	1388.15991210938	144.401931762695	-866.771728515625	1454.68347167969	137.813400268555	-1004.28021240234	1323.80249023438
-419.422393798828	941.586547851562	854.793823242188	-643.659240722656	959.316345214844	844.621704101562	-459.737457275391	1132.54138183594	932.034240722656	-561.692504882812	1139.64074707031	934.658325195312	-282.233551025391	933.679931640625	740.330932617188	-210.233535766602	778.082458496094	608.488708496094	-154.145233154297	760.402282714844	405.893890380859	-138.334014892578	738.796569824219	146.134399414062	-212.365051269531	790.127685546875	96.9844131469727	-76.4880447387695	613.231872558594	88.239860534668	-127.004119873047	589.341491699219	105.099380493164	-728.98388671875	1072.06091308594	752.8779296875	-907.604675292969	1099.32043457031	463.547058105469	-928.712036132812	1171.41723632812	405.781005859375	-940.29296875	1386.14465332031	156.879379272461	-868.510620117188	1452.06311035156	154.240463256836	-1006.94500732422	1330.66613769531
-410.252227783203	928.001647949219	854.554809570312	-635.322631835938	937.984802246094	846.273864746094	-457.347869873047	1118.52612304688	930.554382324219	-559.424743652344	1122.14465332031	933.968383789062	-275.232208251953	925.249755859375	737.306457519531	-200.821548461914	770.848205566406	605.427795410156	-147.620697021484	742.010375976562	402.255035400391	-133.703643798828	697.237426757812	144.521286010742	-212.7255859375	739.867614746094	96.4270172119141	-66.642463684082	572.190124511719	88.3867416381836	-114.450332641602	546.288513183594	109.135810852051	-725.359741210938	1052.30090332031	753.125061035156	-905.170288085938	1086.11340332031	465.513519287109	-927.460266113281	1159.95031738281	410.498138427734	-942.950012207031	1384.79321289062	170.624771118164	-870.279846191406	1450.3046875	171.750610351562	-1010.17419433594	1338.53845214844
-401.193420410156	914.346252441406	853.632507324219	-626.732421875	916.127624511719	847.702392578125	-455.154693603516	1104.07568359375	928.330505371094	-557.240539550781	1104.16162109375	932.631286621094	-268.210845947266	917.112426757812	732.465637207031	-191.46696472168	764.072631835938	600.2353515625	-141.90380859375	724.596252441406	397.159423828125	-129.840942382812	657.476928710938	143.374252319336	-213.807815551758	690.391296386719	97.7106094360352	-56.7923545837402	533.450439453125	88.7114791870117	-101.174774169922	505.921051025391	113.945907592773	-721.786437988281	1031.87414550781	752.4169921875	-902.2890625	1072.57800292969	466.267059326172	-925.794616699219	1148.38830566406	414.531036376953	-945.024353027344	1383.97570800781	185.651947021484	-871.951599121094	1449.32629394531	190.361709594727	-1013.48565673828	1346.65307617188
-392.175201416016	900.620300292969	852.140930175781	-617.820007324219	893.814086914062	848.837158203125	-453.089721679688	1089.19226074219	925.2548828125	-555.060302734375	1085.68811035156	930.600891113281	-261.281341552734	909.232482910156	725.661804199219	-182.329696655273	757.579833984375	592.967651367188	-137.190048217773	707.999816894531	390.619415283203	-126.95491027832	619.885559082031	142.459167480469	-215.417144775391	642.443725585938	100.579299926758	-47.2603797912598	497.8173828125	88.9536361694336	-87.4574737548828	469.018310546875	119.153373718262	-718.203674316406	1010.86181640625	750.737670898438	-899.023620605469	1058.96130371094	465.922576904297	-923.675415039062	1136.85522460938	417.980224609375	-946.348999023438	1383.43249511719	201.874420166016	-873.369018554688	1448.81604003906	210.089294433594	-1016.26831054688	1354.20361328125
-383.090576171875	886.854064941406	850.182250976562	-608.452209472656	871.165344238281	849.518981933594	-451.111846923828	1073.8720703125	921.241943359375	-552.818237304688	1066.68286132812	927.834655761719	-254.607116699219	901.546203613281	716.865844726562	-173.567825317383	751.133544921875	583.825012207031	-133.641708374023	692.03076171875	382.770263671875	-125.339065551758	584.992431640625	141.471969604492	-217.419464111328	596.84814453125	104.645721435547	-38.470329284668	465.888366699219	88.647102355957	-73.8370361328125	436.23583984375	124.041572570801	-714.523132324219	989.287902832031	748.151123046875	-895.407531738281	1045.41638183594	464.727020263672	-921.072448730469	1125.40686035156	421.028076171875	-946.802368164062	1382.83923339844	219.171447753906	-874.340148925781	1448.34631347656	230.920608520508	-1018.00115966797	1360.60949707031
-373.893371582031	873.036315917969	847.758117675781	-598.519836425781	848.314270019531	849.568237304688	-449.193511962891	1058.09350585938	916.267272949219	-550.464904785156	1047.10144042969	924.293334960938	-248.346740722656	893.924377441406	706.206176757812	-165.302337646484	744.445861816406	573.147216796875	-131.317718505859	676.470153808594	373.887664794922	-125.172561645508	552.99951171875	140.104278564453	-219.812362670898	554.333984375	109.455062866211	-31.0101528167725	438.250610351562	87.1340255737305	-61.150074005127	407.965270996094	127.517601013184	-710.650512695312	967.179931640625	744.80078125	-891.44091796875	1031.99755859375	463.003601074219	-917.972717285156	1113.99072265625	423.881896972656	-946.287109375	1381.86083984375	237.426910400391	-874.643615722656	1447.45446777344	252.757873535156	-1018.43939208984	1365.55615234375
-364.594421386719	859.1298828125	844.805358886719	-588.033996582031	825.4052734375	848.859069824219	-447.324737548828	1041.86242675781	910.387634277344	-547.982971191406	1026.94030761719	919.99169921875	-242.602661132812	886.201843261719	694.011352539062	-157.574462890625	737.276794433594	561.375793457031	-130.122100830078	661.138854980469	364.330993652344	-126.671035766602	524.373352050781	138.013870239258	-222.721786499023	515.86572265625	114.339324951172	-25.6927261352539	415.151306152344	83.6410675048828	-50.4448623657227	384.255798339844	128.310073852539	-706.4873046875	944.537048339844	740.8427734375	-887.10009765625	1018.60400390625	461.02685546875	-914.345031738281	1102.47473144531	426.713409423828	-944.686584472656	1380.10693359375	256.501342773438	-874.01806640625	1445.68249511719	275.396942138672	-1017.66674804688	1368.87658691406
-355.270812988281	845.108642578125	841.2216796875	-577.103149414062	802.505493164062	847.3662109375	-445.480804443359	1025.18811035156	903.763916015625	-545.373718261719	1006.23406982422	914.994445800781	-237.367523193359	878.160034179688	680.804748535156	-150.355895996094	729.21826171875	549.0458984375	-129.812911987305	646.02880859375	354.489410400391	-129.88801574707	499.371643066406	134.851379394531	-226.329315185547	482.052917480469	118.64973449707	-23.4292793273926	396.356292724609	77.5080718994141	-42.8483581542969	364.795349121094	125.370735168457	-701.933837890625	921.384704589844	736.408447265625	-882.343994140625	1005.02886962891	458.983184814453	-910.151550292969	1090.65832519531	429.600860595703	-941.90771484375	1377.20947265625	276.293975830078	-872.211303710938	1442.64135742188	298.562347412109	-1016.02062988281	1370.54943847656
-346.053283691406	830.903442382812	836.949340820312	-565.89404296875	779.675537109375	845.129150390625	-443.635345458984	1008.06604003906	896.62890625	-542.625427246094	985.06787109375	909.408508300781	-232.55729675293	869.431762695312	667.236328125	-143.567230224609	720.011779785156	536.677307128906	-130.035537719727	631.277770996094	344.683197021484	-134.712326049805	477.980224609375	130.272094726562	-230.992172241211	453.842651367188	121.252471923828	-24.869068145752	381.094177246094	68.4686889648438	-39.369068145752	348.885955810547	118.354026794434	-696.906982421875	897.853820800781	731.612854003906	-877.119201660156	991.085144042969	456.966003417969	-905.362426757812	1078.31103515625	432.551574707031	-937.9501953125	1372.91552734375	296.735229492188	-869.021301269531	1438.00122070312	321.928833007812	-1013.90167236328	1370.55017089844
-337.059112548828	816.410766601562	832.04052734375	-554.5732421875	757.002624511719	842.218383789062	-441.706665039062	990.531616210938	889.244873046875	-539.677368164062	963.565979003906	903.374938964844	-228.044555664062	859.54248046875	653.9521484375	-137.10612487793	709.474243164062	524.741333007812	-130.408966064453	617.131469726562	335.031982421875	-141.092910766602	460.60546875	123.932586669922	-236.946228027344	431.676208496094	121.148918151855	-29.8154315948486	369.066986083984	58.0296249389648	-40.6345977783203	335.600769042969	107.827445983887	-691.342651367188	874.114990234375	726.502380371094	-871.390380859375	976.639709472656	454.926361083984	-899.967468261719	1065.27392578125	435.555908203125	-932.871765136719	1367.02746582031	317.721923828125	-864.321166992188	1431.47668457031	345.207550048828	-1011.57757568359	1368.66235351562
-328.326110839844	801.516784667969	826.6328125	-543.271301269531	734.522094726562	838.721618652344	-439.508178710938	972.598815917969	881.825622558594	-536.409973144531	941.856140136719	897.007385253906	-223.494415283203	847.961547851562	641.763244628906	-130.870101928711	697.50341796875	513.577880859375	-130.633819580078	603.786560058594	325.40869140625	-148.870193481445	447.162048339844	115.669830322266	-244.438186645508	416.185546875	116.910919189453	-37.3367462158203	359.277069091797	47.8694229125977	-46.6725807189941	324.112152099609	95.1300277709961	-685.2236328125	850.360107421875	721.060302734375	-865.162963867188	961.60986328125	452.743682861328	-893.982604980469	1051.41076660156	438.557556152344	-926.76904296875	1359.29956054688	339.113800048828	-858.118286132812	1422.82873535156	368.216339111328	-1009.08929443359	1364.53393554688
-319.831726074219	786.133544921875	820.909301757812	-532.088439941406	712.342712402344	834.686096191406	-436.840087890625	954.241027832031	874.450988769531	-532.670654296875	920.092590332031	890.391540527344	-218.580520629883	834.226806640625	631.256164550781	-124.746643066406	684.057678222656	503.259368896484	-130.527908325195	591.190856933594	315.510498046875	-157.742813110352	437.157745361328	105.52320098877	-253.174697875977	407.206146240234	107.107635498047	-46.171314239502	351.047424316406	39.8013458251953	-56.8677215576172	313.857513427734	81.9999313354492	-678.585754394531	826.798522949219	715.264282226562	-858.490478515625	945.912780761719	450.299652099609	-887.422546386719	1036.54833984375	441.424011230469	-919.752563476562	1349.40063476562	360.691101074219	-850.548889160156	1411.82104492188	390.816009521484	-1006.251953125	1357.79357910156
-311.524322509766	770.248291015625	815.072509765625	-521.036743164062	690.642456054688	830.105041503906	-433.503143310547	935.541931152344	867.128112792969	-528.303894042969	898.443908691406	883.593872070312	-213.009552001953	818.044067382812	622.750122070312	-118.629089355469	669.155334472656	493.617248535156	-130.013626098633	578.970458984375	305.057952880859	-167.402648925781	429.972259521484	94.0811080932617	-262.853546142578	403.130554199219	92.3248977661133	-55.2038955688477	343.603149414062	34.937557220459	-69.8029403686523	304.599029541016	70.5662689208984	-671.473693847656	803.628356933594	709.088623046875	-851.445251464844	929.433654785156	447.456787109375	-880.301330566406	1020.51495361328	443.990966796875	-911.909973144531	1336.99621582031	382.148101806641	-841.813842773438	1398.24731445312	412.829742431641	-1002.74969482422	1348.13098144531
-303.367156982422	753.947998046875	809.294860839844	-510.091705322266	669.576538085938	825	-429.314605712891	916.708679199219	859.848693847656	-523.189147949219	877.101440429688	876.674255371094	-206.566925048828	799.480712890625	616.133483886719	-112.449234008789	652.795776367188	484.375610351562	-129.084411621094	566.440246582031	293.978485107422	-177.396347045898	424.482391357422	82.1156997680664	-272.716613769531	401.417602539062	74.2583770751953	-63.3578643798828	337.243927001953	33.0380706787109	-83.179328918457	296.478332519531	61.8513069152832	-663.941772460938	781.027648925781	702.55712890625	-844.038330078125	912.026916503906	444.062835693359	-872.63720703125	1003.16937255859	446.068634033203	-903.316284179688	1321.82153320312	403.131561279297	-832.165710449219	1382.01208496094	434.032104492188	-998.281677246094	1335.23999023438
-295.403991699219	737.462158203125	803.691711425781	-499.305480957031	649.358459472656	819.522399902344	-424.186340332031	898.057983398438	852.632629394531	-517.281799316406	856.279479980469	869.735534667969	-199.069412231445	779.060852050781	611.061828613281	-105.67472076416	635.127075195312	475.669982910156	-127.572151184082	552.974365234375	283.066314697266	-186.601150512695	419.381286621094	71.1065444946289	-281.668090820312	399.560028076172	56.2351989746094	-69.529541015625	332.076568603516	33.1501579284668	-94.3689117431641	289.710510253906	56.0668869018555	-656.068725585938	759.130554199219	695.782470703125	-836.191650390625	893.491149902344	439.933715820312	-864.405334472656	984.341857910156	447.406280517578	-894.031677246094	1303.67004394531	423.250854492188	-821.906494140625	1363.10083007812	454.202697753906	-992.649230957031	1318.77258300781
-287.742980957031	721.14892578125	798.356384277344	-488.777038574219	630.168762207031	813.992980957031	-418.197723388672	879.998352050781	845.582885742188	-510.734649658203	836.479187011719	862.99853515625	-190.363555908203	757.644165039062	607.232055664062	-97.6865539550781	616.092590332031	468.591033935547	-124.914825439453	538.680541992188	274.102081298828	-193.842025756836	413.627563476562	62.6908912658691	-288.839508056641	395.290740966797	41.4593200683594	-73.3529510498047	328.238128662109	34.0024299621582	-101.628242492676	284.36279296875	52.7027549743652	-647.945129394531	737.992919921875	688.914306640625	-827.761108398438	873.594177246094	434.807006835938	-855.529724121094	963.813537597656	447.653594970703	-884.138916015625	1282.45080566406	442.051818847656	-811.354370117188	1341.50695800781	473.1533203125	-985.7578125	1298.4423828125
-280.494110107422	705.432922363281	793.388366699219	-478.654846191406	612.13037109375	808.825866699219	-411.670074462891	862.893981933594	838.850708007812	-503.86962890625	818.081787109375	856.593383789062	-181.112564086914	736.707641601562	604.796691894531	-88.7212982177734	596.73291015625	464.218963623047	-121.380073547363	524.058532714844	268.152038574219	-198.742416381836	406.895904541016	57.7188110351562	-293.826843261719	387.982238769531	31.7274837493896	-75.0160217285156	325.519073486328	34.2131652832031	-104.376823425293	280.304870605469	50.8919639587402	-639.646545410156	717.599548339844	682.0908203125	-818.571411132812	852.116455078125	428.358032226562	-845.91796875	941.428955078125	446.362579345703	-873.765686035156	1258.16650390625	459.034362792969	-800.792236328125	1317.19677734375	490.695007324219	-977.571166992188	1274.18371582031
[truncated: 346 more rows]
[truncated: 73 more columns]
