# Supplementary material for: Locally weighted PCA regression to recover missing markers in human motion data
Source: PLoS One. 2022 Aug 8;17(8):e0272407. doi: 10.1371/journal.pone.0272407 (PMC9359544; doi:10.1371/journal.pone.0272407)
Supplement: S1 File — https://github.com/dangkh/LWPCA. (ZIP) [file pone.0272407.s001.zip › LWPCA-main/data3D/CMU2.txt]

182.084533691406	582.605529785156	1017.13391113281	-27.4887962341309	585.824157714844	1009.15051269531	138.706100463867	787.368957519531	1009.65130615234	35.1046142578125	792.511352539062	1008.72192382812	277.42578125	640.315856933594	749.127075195312	281.634460449219	646.669555664062	537.194091796875	314.454833984375	700.383483886719	305.330352783203	310.958068847656	738.236999511719	74.4348526000977	246.107116699219	799.691711425781	22.2090301513672	377.575775146484	611.168762207031	33.3385391235352	323.302001953125	589.564758300781	43.4383010864258	-105.445602416992	662.607299804688	824.482177734375	-110.70964050293	678.813232421875	483.907196044922	-129.757415771484	711.496826171875	399.136779785156	-129.080718994141	751.869506835938	93.9620971679688	-62.5523872375488	805.106079101562	25.2255401611328	-189.272766113281	628.997802734375
182.101608276367	582.481689453125	1017.2568359375	-27.4544715881348	585.851440429688	1009.05987548828	138.737930297852	787.110229492188	1009.40649414062	35.1866188049316	792.3994140625	1008.71929931641	277.39111328125	640.304443359375	749.150695800781	281.605590820312	646.701721191406	537.194763183594	314.5556640625	700.377990722656	305.365386962891	310.932464599609	737.749694824219	74.4131546020508	245.971343994141	800.326110839844	22.6023445129395	377.538421630859	610.814819335938	33.0918388366699	323.015228271484	589.071411132812	43.3374671936035	-105.320869445801	662.711486816406	824.2392578125	-110.742286682129	678.984497070312	483.939788818359	-129.744064331055	711.612976074219	399.305450439453	-129.772430419922	752.1025390625	90.8666687011719	-62.4289283752441	805.045654296875	25.1892700195312	-189.476165771484	628.508361816406
182.031784057617	582.548156738281	1017.21215820312	-27.4873085021973	586.062927246094	1008.85205078125	138.7353515625	787.167419433594	1009.32464599609	35.1879844665527	792.263671875	1008.67376708984	277.3916015625	640.176879882812	749.201843261719	281.605163574219	646.718688964844	537.248840332031	314.557800292969	700.304809570312	305.330841064453	310.941284179688	737.6669921875	74.3669052124023	246.012359619141	800.215026855469	22.472526550293	377.488861083984	610.700256347656	33.1846466064453	322.949920654297	589.194641113281	43.2561721801758	-105.305549621582	662.830932617188	824.285766601562	-110.691917419434	678.811462402344	484.005493164062	-129.757369995117	711.573913574219	399.359832763672	-130.464141845703	752.335571289062	87.771240234375	-62.402458190918	804.994750976562	25.2211112976074	-189.422210693359	628.325012207031
182.036666870117	582.423461914062	1017.30157470703	-27.4984874725342	585.908081054688	1009.02703857422	138.738296508789	787.218872070312	1009.40869140625	35.2325439453125	792.427673339844	1008.72540283203	277.431549072266	639.997985839844	749.1240234375	281.610565185547	646.656860351562	537.225769042969	314.552673339844	700.312316894531	305.304748535156	310.910736083984	737.768615722656	74.408447265625	246.012573242188	799.930969238281	22.3832778930664	377.490081787109	610.725830078125	33.1231422424316	323.010070800781	589.300842285156	43.2937698364258	-105.327682495117	662.844604492188	824.308227539062	-110.723358154297	678.766723632812	483.995880126953	-129.768249511719	711.54345703125	399.319915771484	-131.180633544922	752.665771484375	84.7353973388672	-62.4120101928711	805.398010253906	25.4734325408936	-189.703094482422	628.538024902344
182.023010253906	582.350830078125	1017.35345458984	-27.4940986633301	585.918212890625	1009.03521728516	138.748550415039	787.214721679688	1009.41595458984	35.273998260498	792.485473632812	1008.75012207031	277.454833984375	639.860046386719	749.06689453125	281.610015869141	646.651733398438	537.218688964844	314.562652587891	700.302429199219	305.289581298828	310.900817871094	737.742431640625	74.422737121582	246.015090942383	799.873657226562	22.3610916137695	377.478637695312	610.627746582031	33.0882225036621	322.993560791016	589.343566894531	43.2868690490723	-105.3359375	662.926086425781	824.302124023438	-110.736396789551	678.736267089844	484.007263183594	-129.772323608398	711.535217285156	399.335357666016	-131.921920776367	753.093078613281	81.759147644043	-62.3879852294922	805.71240234375	25.6881847381592	-189.977569580078	628.467895507812
182.014633178711	582.290283203125	1017.39453125	-27.4836082458496	585.937377929688	1009.05407714844	138.759765625	787.2177734375	1009.45324707031	35.3151512145996	792.564147949219	1008.77911376953	277.479949951172	639.721496582031	748.993469238281	281.614501953125	646.652038574219	537.205810546875	314.566162109375	700.300964355469	305.279602050781	310.893859863281	737.747497558594	74.4401245117188	246.03401184082	799.816711425781	22.3166236877441	377.474395751953	610.552307128906	33.0771789550781	323.005920410156	589.416442871094	43.2930755615234	-105.355560302734	663.005126953125	824.306640625	-110.750205993652	678.710632324219	484.005554199219	-129.772811889648	711.525085449219	399.333709716797	-133.372589111328	754.070983886719	75.8367385864258	-62.3731956481934	805.990783691406	25.8812618255615	-190.274032592773	628.377502441406
182.015625	582.240173339844	1017.42559814453	-27.4667263031006	585.968688964844	1009.07348632812	138.774322509766	787.207275390625	1009.49194335938	35.3623695373535	792.651611328125	1008.80718994141	277.499176025391	639.603942871094	748.91650390625	281.621704101562	646.653381347656	537.193969726562	314.568939208984	700.30322265625	305.278564453125	310.889099121094	737.738037109375	74.4542083740234	246.055557250977	799.809143066406	22.2742691040039	377.477966308594	610.512329101562	33.0702667236328	323.023803710938	589.461120605469	43.3021697998047	-105.371360778809	663.07177734375	824.294860839844	-110.763229370117	678.706420898438	483.987823486328	-129.766220092773	711.524597167969	399.322906494141	-133.241302490234	754.115783691406	75.8419494628906	-62.3675994873047	806.122192382812	25.9801406860352	-190.550033569336	628.233093261719
182.017318725586	582.213073730469	1017.4384765625	-27.4485054016113	586.013732910156	1009.08734130859	138.792495727539	787.18798828125	1009.51409912109	35.4170265197754	792.746154785156	1008.8330078125	277.510070800781	639.515563964844	748.849426269531	281.630462646484	646.653869628906	537.185974121094	314.57080078125	700.299255371094	305.283111572266	310.888763427734	737.704345703125	74.4562454223633	246.078094482422	799.837280273438	22.2381286621094	377.488800048828	610.519409179688	33.0690803527832	323.035095214844	589.470703125	43.3031387329102	-105.373252868652	663.126098632812	824.264404296875	-110.77033996582	678.719055175781	483.960906982422	-129.75163269043	711.535583496094	399.307006835938	-133.253845214844	754.357971191406	75.9839553833008	-62.3828392028809	806.057922363281	25.9482231140137	-190.758499145508	628.095825195312
182.01220703125	582.216613769531	1017.4287109375	-27.4335346221924	586.063415527344	1009.10260009766	138.812149047852	787.170288085938	1009.51519775391	35.4819412231445	792.855163574219	1008.85833740234	277.513000488281	639.452941894531	748.802490234375	281.637481689453	646.648864746094	537.18310546875	314.574645996094	700.289916992188	305.288299560547	310.891143798828	737.664489746094	74.4453887939453	246.097229003906	799.877563476562	22.209005355835	377.505401611328	610.560119628906	33.081241607666	323.040985107422	589.449096679688	43.2932472229004	-105.357002258301	663.167846679688	824.220397949219	-110.762786865234	678.739685058594	483.933013916016	-129.731353759766	711.551635742188	399.294250488281	-132.916320800781	754.317687988281	75.6925888061523	-62.4206962585449	805.81494140625	25.7919120788574	-190.867568969727	628.022277832031
182.00178527832	582.238464355469	1017.40686035156	-27.430736541748	586.095458984375	1009.12164306641	138.834106445312	787.154418945312	1009.49920654297	35.5527000427246	792.978393554688	1008.88220214844	277.512390136719	639.413879394531	748.773071289062	281.639862060547	646.640502929688	537.179931640625	314.5791015625	700.287780761719	305.291259765625	310.890563964844	737.632995605469	74.4304656982422	246.103713989258	799.914978027344	22.199239730835	377.519165039062	610.596923828125	33.0961036682129	323.041015625	589.411193847656	43.2833290100098	-105.32984161377	663.195861816406	824.177612304688	-110.747520446777	678.7685546875	483.908050537109	-129.710876464844	711.570190429688	399.287078857422	-132.61572265625	754.252624511719	75.4472198486328	-62.4619674682617	805.52197265625	25.5925769805908	-190.885162353516	628.018859863281
181.980499267578	582.262634277344	1017.38128662109	-27.4489364624023	586.108276367188	1009.12963867188	138.858688354492	787.136962890625	1009.47375488281	35.6208992004395	793.109375	1008.90277099609	277.511474609375	639.386657714844	748.744812011719	281.636596679688	646.636962890625	537.169067382812	314.582214355469	700.29248046875	305.291534423828	310.886535644531	737.6201171875	74.4150314331055	246.096069335938	799.952331542969	22.2151165008545	377.518707275391	610.607727050781	33.0994873046875	323.032653808594	589.371520996094	43.2808494567871	-105.299217224121	663.213562011719	824.149963378906	-110.733795166016	678.805358886719	483.890441894531	-129.692687988281	711.590637207031	399.288940429688	-132.287460327148	754.114440917969	75.1439743041992	-62.4932594299316	805.369262695312	25.4745063781738	-190.864898681641	628.079772949219
181.952728271484	582.27392578125	1017.34991455078	-27.4827613830566	586.1083984375	1009.12255859375	138.884307861328	787.119323730469	1009.45050048828	35.6788520812988	793.235778808594	1008.92034912109	277.514801025391	639.368408203125	748.716979980469	281.630493164062	646.634765625	537.156555175781	314.584442138672	700.295837402344	305.289306640625	310.881500244141	737.628112792969	74.3931198120117	246.080123901367	799.998962402344	22.2523555755615	377.507720947266	610.581176757812	33.1002578735352	323.019073486328	589.350769042969	43.2810821533203	-105.272727966309	663.225402832031	824.134887695312	-110.723037719727	678.833312988281	483.885894775391	-129.679733276367	711.607482910156	399.299407958984	-131.984130859375	753.931457519531	74.8440246582031	-62.5002403259277	805.448852539062	25.507984161377	-190.845901489258	628.198120117188
181.932846069336	582.263244628906	1017.31506347656	-27.5203723907471	586.090454101562	1009.11578369141	138.910003662109	787.099182128906	1009.43902587891	35.7191619873047	793.334045410156	1008.93310546875	277.527465820312	639.369018554688	748.702453613281	281.629119873047	646.622375488281	537.148010253906	314.587585449219	700.298889160156	305.291137695312	310.876373291016	737.647521972656	74.3655242919922	246.064834594727	800.055114746094	22.3119964599609	377.494537353516	610.523803710938	33.1039962768555	323.001129150391	589.369750976562	43.2787017822266	-105.25146484375	663.232299804688	824.128479003906	-110.723899841309	678.837890625	483.896881103516	-129.675521850586	711.619323730469	399.311126708984	-131.751510620117	753.742370605469	74.5998382568359	-62.4758644104004	805.697021484375	25.6607894897461	-190.828475952148	628.374328613281
181.922729492188	582.235107421875	1017.28094482422	-27.5531101226807	586.0634765625	1009.12145996094	138.936172485352	787.07421875	1009.44561767578	35.7413368225098	793.392700195312	1008.94049072266	277.546142578125	639.378356933594	748.700256347656	281.63525390625	646.600891113281	537.142395019531	314.593566894531	700.300048828125	305.302612304688	310.871032714844	737.671142578125	74.3366088867188	246.058227539062	800.113586425781	22.3826160430908	377.476379394531	610.461730957031	33.1069793701172	322.97900390625	589.403991699219	43.2760276794434	-105.229393005371	663.230407714844	824.134521484375	-110.731758117676	678.8271484375	483.913299560547	-129.678634643555	711.625610351562	399.319915771484	-131.620880126953	753.590698242188	74.4488983154297	-62.4327850341797	805.972778320312	25.8415660858154	-190.813064575195	628.558227539062
181.921936035156	582.20458984375	1017.24676513672	-27.5754318237305	586.037414550781	1009.1416015625	138.962539672852	787.04638671875	1009.46673583984	35.7485313415527	793.4072265625	1008.93811035156	277.565399169922	639.383911132812	748.703125	281.646881103516	646.571899414062	537.144775390625	314.599395751953	700.294677734375	305.318054199219	310.869201660156	737.686584472656	74.3115921020508	246.061965942383	800.155578613281	22.4407520294189	377.458953857422	610.43115234375	33.1070518493652	322.952209472656	589.429565429688	43.2742385864258	-105.210342407227	663.221313476562	824.150329589844	-110.735298156738	678.809204101562	483.923553466797	-129.687072753906	711.620666503906	399.325653076172	-131.578475952148	753.488403320312	74.3797378540039	-62.3926887512207	806.167541503906	25.9778614044189	-190.804901123047	628.686279296875
181.92854309082	582.186828613281	1017.21215820312	-27.581657409668	586.016479492188	1009.18206787109	138.987991333008	787.017517089844	1009.49182128906	35.7443733215332	793.374755859375	1008.92456054688	277.581726074219	639.386596679688	748.706909179688	281.660766601562	646.530578613281	537.159790039062	314.602386474609	700.281188964844	305.330963134766	310.870880126953	737.687072753906	74.2924423217773	246.069976806641	800.157592773438	22.4730548858643	377.457794189453	610.452392578125	33.1094284057617	322.924011230469	589.44384765625	43.2680053710938	-105.193054199219	663.223937988281	824.166259765625	-110.735046386719	678.791625976562	483.929046630859	-129.697891235352	711.611999511719	399.328796386719	-131.567428588867	753.41455078125	74.3357162475586	-62.3934898376465	806.195983886719	26.008810043335	-190.807815551758	628.762268066406
181.938262939453	582.186096191406	1017.17864990234	-27.5729999542236	586.009094238281	1009.23577880859	139.009674072266	786.991882324219	1009.51544189453	35.7338333129883	793.305419921875	1008.90405273438	277.591094970703	639.377014160156	748.710754394531	281.671020507812	646.486083984375	537.182250976562	314.603149414062	700.264526367188	305.338134765625	310.870513916016	737.681030273438	74.2772064208984	246.077606201172	800.122314453125	22.4765453338623	377.476745605469	610.486328125	33.1322975158691	322.904846191406	589.438659667969	43.2553672790527	-105.169067382812	663.256286621094	824.181091308594	-110.728897094727	678.782287597656	483.933349609375	-129.709121704102	711.610412597656	399.33447265625	-131.563034057617	753.369140625	74.3065032958984	-62.4492111206055	806.025939941406	25.9101657867432	-190.824920654297	628.7666015625
181.951049804688	582.199157714844	1017.15118408203	-27.5615501403809	586.016418457031	1009.28045654297	139.02717590332	786.974548339844	1009.53558349609	35.7217216491699	793.215698242188	1008.87829589844	277.592407226562	639.350646972656	748.712646484375	281.675079345703	646.452209472656	537.204040527344	314.601867675781	700.257507324219	305.336975097656	310.867126464844	737.674621582031	74.2707977294922	246.084045410156	800.079833984375	22.4609565734863	377.508575439453	610.49951171875	33.1749839782715	322.899383544922	589.420959472656	43.2451515197754	-105.143692016602	663.308837890625	824.203674316406	-110.716041564941	678.773864746094	483.937408447266	-129.722274780273	711.617126464844	399.347717285156	-131.568710327148	753.349670410156	74.2997131347656	-62.5244331359863	805.766357421875	25.751708984375	-190.848709106445	628.64453125
181.964080810547	582.213439941406	1017.13525390625	-27.5522422790527	586.038208007812	1009.30242919922	139.041717529297	786.966979980469	1009.55169677734	35.7117767333984	793.135803222656	1008.85681152344	277.586181640625	639.320190429688	748.705810546875	281.672760009766	646.438415527344	537.217712402344	314.595153808594	700.2578125	305.327239990234	310.860107421875	737.678649902344	74.2734832763672	246.0859375	800.046142578125	22.437837600708	377.539245605469	610.497619628906	33.2165298461914	322.905670166016	589.405578613281	43.2446937561035	-105.12043762207	663.3642578125	824.24267578125	-110.696487426758	678.761291503906	483.942840576172	-129.734344482422	711.633666992188	399.360504150391	-131.582168579102	753.346496582031	74.3084182739258	-62.5860366821289	805.561584472656	25.6239204406738	-190.87663269043	628.420043945312
181.979675292969	582.213562011719	1017.13238525391	-27.5428142547607	586.068176269531	1009.29998779297	139.053024291992	786.968994140625	1009.56256103516	35.7064666748047	793.096374511719	1008.853515625	277.57421875	639.292114257812	748.696044921875	281.666870117188	646.448852539062	537.22021484375	314.583251953125	700.25390625	305.312408447266	310.848754882812	737.698547363281	74.2737274169922	246.083236694336	800.035400390625	22.4199333190918	377.558929443359	610.494262695312	33.2469139099121	322.918090820312	589.404113769531	43.2442779541016	-105.104347229004	663.405822753906	824.292419433594	-110.671211242676	678.748229980469	483.946014404297	-129.740737915039	711.654602050781	399.364624023438	-131.596450805664	753.363464355469	74.3327484130859	-62.6146545410156	805.496032714844	25.5793151855469	-190.910568237305	628.184326171875
182.004455566406	582.193908691406	1017.14025878906	-27.5318641662598	586.095886230469	1009.27709960938	139.062362670898	786.986145019531	1009.57122802734	35.7106590270996	793.111206054688	1008.87231445312	277.562957763672	639.269958496094	748.695922851562	281.662445068359	646.479675292969	537.213989257812	314.573394775391	700.247802734375	305.29736328125	310.837310791016	737.723815917969	74.2680969238281	246.079360961914	800.060546875	22.4228134155273	377.56640625	610.502807617188	33.2559585571289	322.930419921875	589.425964355469	43.2339630126953	-105.102806091309	663.42919921875	824.340942382812	-110.646621704102	678.732666015625	483.943939208984	-129.742630004883	711.671203613281	399.357513427734	-131.603424072266	753.39697265625	74.3660583496094	-62.6024703979492	805.572204589844	25.6186580657959	-190.941589355469	627.99755859375
182.028045654297	582.155456542969	1017.15173339844	-27.5176086425781	586.113464355469	1009.25134277344	139.072067260742	787.018676757812	1009.58416748047	35.7259826660156	793.165344238281	1008.90850830078	277.555999755859	639.260009765625	748.705261230469	281.659149169922	646.526428222656	537.201904296875	314.569427490234	700.242492675781	305.2890625	310.828338623047	737.74853515625	74.2634811401367	246.072952270508	800.110229492188	22.4428234100342	377.556793212891	610.519409179688	33.2452507019043	322.940063476562	589.456115722656	43.2165069580078	-105.111038208008	663.446716308594	824.387023925781	-110.625709533691	678.713195800781	483.940338134766	-129.742828369141	711.674682617188	399.332550048828	-131.602340698242	753.446228027344	74.4030151367188	-62.5721588134766	805.686950683594	25.6736450195312	-190.960815429688	627.856323242188
182.031723022461	582.11669921875	1017.15899658203	-27.500659942627	586.113586425781	1009.23834228516	139.081695556641	787.053955078125	1009.59991455078	35.7462463378906	793.232543945312	1008.95300292969	277.550506591797	639.260620117188	748.720153808594	281.653411865234	646.579650878906	537.187683105469	314.571502685547	700.240783691406	305.291473388672	310.824401855469	737.763549804688	74.2651824951172	246.061248779297	800.169189453125	22.4701023101807	377.533599853516	610.538635253906	33.2304649353027	322.944732666016	589.475708007812	43.1962356567383	-105.129081726074	663.452697753906	824.420471191406	-110.610321044922	678.696105957031	483.935668945312	-129.743347167969	711.660034179688	399.292297363281	-131.594787597656	753.49853515625	74.4335632324219	-62.5496520996094	805.755737304688	25.6947956085205	-190.963134765625	627.770751953125
182.013153076172	582.094177246094	1017.16076660156	-27.4760990142822	586.099426269531	1009.24060058594	139.089111328125	787.086242675781	1009.61364746094	35.7619476318359	793.288452148438	1008.99645996094	277.545227050781	639.266906738281	748.737243652344	281.64404296875	646.625	537.177917480469	314.578979492188	700.247680664062	305.299438476562	310.827728271484	737.756103515625	74.2767181396484	246.046981811523	800.22705078125	22.4954071044922	377.518615722656	610.570007324219	33.2270545959473	322.946502685547	589.474365234375	43.1840057373047	-105.154579162598	663.450378417969	824.423889160156	-110.605850219727	678.68798828125	483.928527832031	-129.743148803711	711.641296386719	399.249786376953	-131.584060668945	753.536865234375	74.4486465454102	-62.5474090576172	805.754638671875	25.6785697937012	-190.953262329102	627.801696777344
181.987319946289	582.086547851562	1017.15594482422	-27.4442195892334	586.078369140625	1009.25207519531	139.092208862305	787.11279296875	1009.61950683594	35.7688026428223	793.318054199219	1009.03643798828	277.540710449219	639.274536132812	748.752685546875	281.634094238281	646.655395507812	537.1767578125	314.588775634766	700.26123046875	305.308135986328	310.834442138672	737.733276367188	74.2963256835938	246.036239624023	800.271057128906	22.5095405578613	377.522827148438	610.60498046875	33.2521781921387	322.949340820312	589.442016601562	43.1878280639648	-105.174087524414	663.461608886719	824.396850585938	-110.616966247559	678.691833496094	483.920776367188	-129.739715576172	711.635131835938	399.218170166016	-131.576080322266	753.567443847656	74.4596633911133	-62.5626106262207	805.701049804688	25.6477718353271	-190.944946289062	627.923889160156
181.964752197266	582.089782714844	1017.14520263672	-27.418249130249	586.058959960938	1009.26318359375	139.092727661133	787.128723144531	1009.61669921875	35.7736740112305	793.335876464844	1009.08209228516	277.536193847656	639.281799316406	748.763549804688	281.627532958984	646.67041015625	537.181640625	314.597839355469	700.278991699219	305.317779541016	310.845001220703	737.703430175781	74.3189086914062	246.035705566406	800.291381835938	22.5156841278076	377.539916992188	610.623413085938	33.2890434265137	322.956634521484	589.383117675781	43.2058753967285	-105.187210083008	663.486022949219	824.359130859375	-110.643325805664	678.708801269531	483.911376953125	-129.73420715332	711.643981933594	399.211730957031	-131.574432373047	753.584228515625	74.4685134887695	-62.5642967224121	805.694030761719	25.6651706695557	-190.944564819336	628.032958984375
181.947738647461	582.092895507812	1017.13354492188	-27.401575088501	586.0615234375	1009.26263427734	139.095504760742	787.142761230469	1009.61358642578	35.7859268188477	793.361145019531	1009.13531494141	277.532470703125	639.293884277344	748.760864257812	281.621063232422	646.67431640625	537.18701171875	314.603057861328	700.3017578125	305.327026367188	310.861602783203	737.672790527344	74.3413619995117	246.050567626953	800.278015136719	22.5105743408203	377.561553955078	610.624267578125	33.3063011169434	322.966125488281	589.313049316406	43.2316589355469	-105.200698852539	663.515075683594	824.341369628906	-110.676658630371	678.739318847656	483.901641845703	-129.729751586914	711.662292480469	399.230407714844	-131.582153320312	753.566589355469	74.4633636474609	-62.5337371826172	805.783203125	25.7534370422363	-190.954147338867	628.07568359375
181.944564819336	582.095642089844	1017.12042236328	-27.3917350769043	586.099060058594	1009.23944091797	139.09992980957	787.157592773438	1009.61651611328	35.7990493774414	793.386901855469	1009.18560791016	277.529144287109	639.314575195312	748.744812011719	281.611236572266	646.671203613281	537.191650390625	314.603149414062	700.324951171875	305.33447265625	310.879364013672	737.657897949219	74.3577880859375	246.075790405273	800.224304199219	22.4868221282959	377.578796386719	610.610595703125	33.298152923584	322.970520019531	589.257568359375	43.2511863708496	-105.218101501465	663.549499511719	824.356689453125	-110.709999084473	678.782470703125	483.896881103516	-129.727447509766	711.6826171875	399.264190673828	-131.594131469727	753.515197753906	74.4403915405273	-62.484790802002	805.931823730469	25.8823013305664	-190.96418762207	628.068054199219
181.957214355469	582.101379394531	1017.10461425781	-27.3913440704346	586.161743164062	1009.20324707031	139.104614257812	787.173583984375	1009.63031005859	35.8038635253906	793.400451660156	1009.22204589844	277.526245117188	639.341064453125	748.7275390625	281.602081298828	646.666625976562	537.195007324219	314.601440429688	700.342163085938	305.339965820312	310.892913818359	737.659057617188	74.3602828979492	246.103012084961	800.135559082031	22.4459285736084	377.589538574219	610.575561523438	33.267520904541	322.968017578125	589.242797851562	43.2559204101562	-105.240188598633	663.593811035156	824.392211914062	-110.739631652832	678.833618164062	483.901275634766	-129.726608276367	711.705322265625	399.307189941406	-131.601806640625	753.452087402344	74.403434753418	-62.4302711486816	806.100158691406	26.0175094604492	-190.955688476562	628.057373046875
181.978317260742	582.103698730469	1017.08508300781	-27.4014778137207	586.234619140625	1009.17437744141	139.107070922852	787.193664550781	1009.654296875	35.8029556274414	793.394592285156	1009.23712158203	277.526000976562	639.368408203125	748.713684082031	281.594207763672	646.667846679688	537.195068359375	314.599914550781	700.350830078125	305.340301513672	310.896392822266	737.667724609375	74.3479843139648	246.124053955078	800.034057617188	22.394323348999	377.584533691406	610.523254394531	33.2258110046387	322.959564208984	589.264892578125	43.2456092834473	-105.254005432129	663.66650390625	824.433959960938	-110.758056640625	678.880676269531	483.916656494141	-129.72477722168	711.733825683594	399.343688964844	-131.607025146484	753.39501953125	74.3628616333008	-62.3841209411621	806.213806152344	26.1055107116699	-190.922378540039	628.076843261719
181.999572753906	582.109802246094	1017.06481933594	-27.4154987335205	586.302001953125	1009.16638183594	139.102386474609	787.197021484375	1009.67333984375	35.7980079650879	793.373413085938	1009.23266601562	277.525909423828	639.386840820312	748.705200195312	281.586853027344	646.676086425781	537.191528320312	314.598297119141	700.351745605469	305.333435058594	310.886901855469	737.684814453125	74.329345703125	246.127990722656	799.949584960938	22.3507595062256	377.559478759766	610.462768554688	33.192211151123	322.945648193359	589.297485351562	43.221305847168	-105.257957458496	663.761291503906	824.470947265625	-110.761093139648	678.916137695312	483.939147949219	-129.71794128418	711.768127441406	399.359344482422	-131.610961914062	753.355834960938	74.3293991088867	-62.3593711853027	806.225646972656	26.1178798675537	-190.868789672852	628.168090820312
182.013381958008	582.121643066406	1017.05200195312	-27.42360496521	586.355895996094	1009.18035888672	139.094512939453	787.177185058594	1009.67706298828	35.7861480712891	793.341430664062	1009.21704101562	277.523742675781	639.38916015625	748.703918457031	281.58251953125	646.686889648438	537.183471679688	314.596221923828	700.349487304688	305.320373535156	310.868316650391	737.706298828125	74.3128051757812	246.115692138672	799.904541015625	22.328462600708	377.533996582031	610.405090332031	33.1778831481934	322.928680419922	589.326538085938	43.1972351074219	-105.263549804688	663.846618652344	824.501159667969	-110.749794006348	678.945251464844	483.955169677734	-129.705337524414	711.808044433594	399.35693359375	-131.613845825195	753.345092773438	74.3114776611328	-62.3477897644043	806.17919921875	26.0866832733154	-190.810562133789	628.336303710938
182.028274536133	582.137023925781	1017.04571533203	-27.4270095825195	586.393981933594	1009.20635986328	139.089569091797	787.155090332031	1009.66833496094	35.7657814025879	793.300231933594	1009.19885253906	277.5205078125	639.376647949219	748.70556640625	281.582275390625	646.69873046875	537.173156738281	314.591705322266	700.3447265625	305.303436279297	310.844970703125	737.73876953125	74.2999954223633	246.096038818359	799.909362792969	22.3284912109375	377.516021728516	610.377685546875	33.1875762939453	322.912719726562	589.350402832031	43.1842994689941	-105.270034790039	663.920715332031	824.535278320312	-110.729522705078	678.970520019531	483.955749511719	-129.689315795898	711.855407714844	399.345916748047	-131.618194580078	753.365417480469	74.3164215087891	-62.3357048034668	806.14599609375	26.0587310791016	-190.773681640625	628.477783203125
182.049362182617	582.157653808594	1017.04437255859	-27.4338989257812	586.404663085938	1009.24487304688	139.092071533203	787.139831542969	1009.65191650391	35.742862701416	793.261474609375	1009.18884277344	277.515899658203	639.358520507812	748.705200195312	281.585815429688	646.714538574219	537.164245605469	314.583679199219	700.335083007812	305.289428710938	310.824310302734	737.784118652344	74.2905807495117	246.076644897461	799.951965332031	22.3493766784668	377.498107910156	610.392150878906	33.2105903625488	322.902893066406	589.367736816406	43.1798477172852	-105.276649475098	663.986206054688	824.579833984375	-110.713432312012	678.989807128906	483.948974609375	-129.67253112793	711.907897949219	399.335327148438	-131.621551513672	753.41064453125	74.3421173095703	-62.3193206787109	806.159301757812	26.0540657043457	-190.770721435547	628.50732421875
182.06233215332	582.18212890625	1017.04791259766	-27.447114944458	586.393676757812	1009.28948974609	139.10627746582	787.133178710938	1009.63336181641	35.7257232666016	793.227416992188	1009.18658447266	277.510009765625	639.348327636719	748.698486328125	281.586791992188	646.732482910156	537.156921386719	314.572845458984	700.327087402344	305.283966064453	310.812164306641	737.820129394531	74.2818069458008	246.064163208008	800.008850097656	22.3743782043457	377.482940673828	610.438903808594	33.2321662902832	322.903259277344	589.376831054688	43.1838569641113	-105.283843994141	664.018737792969	824.623840332031	-110.71280670166	679.008178710938	483.941162109375	-129.660263061523	711.958984375	399.331665039062	-131.62956237793	753.454040527344	74.3722610473633	-62.3070182800293	806.178649902344	26.0452308654785	-190.796829223633	628.440246582031
182.061920166016	582.215393066406	1017.04895019531	-27.4678993225098	586.387573242188	1009.31726074219	139.12629699707	787.136291503906	1009.62158203125	35.7105102539062	793.1962890625	1009.18402099609	277.503509521484	639.352661132812	748.680236816406	281.578765869141	646.752197265625	537.153442382812	314.562133789062	700.326110839844	305.282989501953	310.805877685547	737.834533691406	74.2713012695312	246.059280395508	800.066833496094	22.390832901001	377.468627929688	610.491577148438	33.2421035766602	322.910919189453	589.386840820312	43.1927909851074	-105.287986755371	664.013854980469	824.648132324219	-110.730461120605	679.03076171875	483.936981201172	-129.654937744141	712.009643554688	399.337646484375	-131.646408081055	753.475708007812	74.3921203613281	-62.3098678588867	806.16455078125	26.0132236480713	-190.839630126953	628.349731445312
182.05061340332	582.256286621094	1017.04260253906	-27.4919700622559	586.392395019531	1009.32733154297	139.146987915039	787.151916503906	1009.62237548828	35.6940574645996	793.174377441406	1009.17816162109	277.497802734375	639.36767578125	748.655456542969	281.566375732422	646.777770996094	537.15576171875	314.554626464844	700.328308105469	305.283660888672	310.801239013672	737.826354980469	74.2593307495117	246.059371948242	800.115051269531	22.4002017974854	377.451934814453	610.528198242188	33.2265319824219	322.9169921875	589.402954101562	43.2007904052734	-105.290412902832	663.995971679688	824.648986816406	-110.760871887207	679.060729980469	483.944763183594	-129.651550292969	712.058959960938	399.356781005859	-131.664093017578	753.492492675781	74.4006729125977	-62.327564239502	806.123962402344	25.9716625213623	-190.878753662109	628.312438964844
182.031768798828	582.313293457031	1017.01751708984	-27.5148162841797	586.411682128906	1009.32586669922	139.163757324219	787.177917480469	1009.63336181641	35.6858749389648	793.170715332031	1009.17077636719	277.495422363281	639.387145996094	748.633911132812	281.5576171875	646.802062988281	537.162231445312	314.552795410156	700.331481933594	305.286560058594	310.795562744141	737.79833984375	74.246467590332	246.059387207031	800.136535644531	22.3991107940674	377.433013916016	610.550659179688	33.1910209655762	322.915771484375	589.4150390625	43.20654296875	-105.289596557617	663.986694335938	824.628601074219	-110.789901733398	679.105224609375	483.960388183594	-129.647918701172	712.097534179688	399.383728027344	-131.680252075195	753.512268066406	74.4005508422852	-62.3497734069824	806.067260742188	25.9310760498047	-190.902908325195	628.342529296875
182.013229370117	582.396545410156	1016.96905517578	-27.5394840240479	586.451416015625	1009.31298828125	139.170074462891	787.202331542969	1009.64672851562	35.6873588562012	793.197021484375	1009.16668701172	277.494384765625	639.402099609375	748.618408203125	281.553741455078	646.811157226562	537.169128417969	314.557006835938	700.333618164062	305.288391113281	310.792755126953	737.762329101562	74.239631652832	246.056655883789	800.136840820312	22.39404296875	377.409973144531	610.554626464844	33.1533432006836	322.908721923828	589.414978027344	43.2115211486816	-105.286605834961	663.992919921875	824.5927734375	-110.805000305176	679.161376953125	483.974212646484	-129.648315429688	712.122497558594	399.403869628906	-131.689895629883	753.5322265625	74.3977890014648	-62.3679122924805	806.014526367188	25.9061527252197	-190.914138793945	628.441345214844
181.991638183594	582.479064941406	1016.91815185547	-27.5620403289795	586.5029296875	1009.30108642578	139.171447753906	787.224792480469	1009.65905761719	35.6931686401367	793.245849609375	1009.16571044922	277.491516113281	639.403198242188	748.611206054688	281.554260253906	646.796691894531	537.170959472656	314.565307617188	700.333801269531	305.287780761719	310.798370361328	737.732421875	74.2416152954102	246.054763793945	800.140563964844	22.3947944641113	377.401397705078	610.539855957031	33.1202392578125	322.902618408203	589.397277832031	43.2195281982422	-105.289749145508	664.002380371094	824.560302734375	-110.803001403809	679.214416503906	483.978118896484	-129.65576171875	712.129821777344	399.410278320312	-131.685638427734	753.554260253906	74.4001922607422	-62.3784980773926	805.980346679688	25.899715423584	-190.916198730469	628.5947265625
181.966537475586	582.544494628906	1016.87860107422	-27.5752792358398	586.563232421875	1009.29064941406	139.173690795898	787.252746582031	1009.67266845703	35.6958236694336	793.298889160156	1009.16802978516	277.486602783203	639.391296386719	748.61279296875	281.559722900391	646.763793945312	537.167602539062	314.574523925781	700.332397460938	305.283843994141	310.807434082031	737.722717285156	74.2494583129883	246.053268432617	800.151611328125	22.3981742858887	377.421142578125	610.523193359375	33.0967674255371	322.905212402344	589.3740234375	43.2310829162598	-105.298896789551	664.010864257812	824.552185058594	-110.789352416992	679.252258300781	483.967681884766	-129.670501708984	712.115966796875	399.406890869141	-131.669418334961	753.567504882812	74.4078140258789	-62.3776741027832	805.968444824219	25.9033279418945	-190.916549682617	628.700073242188
181.943588256836	582.5908203125	1016.857421875	-27.5825805664062	586.621337890625	1009.28491210938	139.179443359375	787.286804199219	1009.68914794922	35.6970901489258	793.363586425781	1009.17840576172	277.48046875	639.376831054688	748.616271972656	281.566802978516	646.734008789062	537.161743164062	314.581024169922	700.324401855469	305.279052734375	310.817047119141	737.734130859375	74.2675933837891	246.052978515625	800.150695800781	22.394947052002	377.454437255859	610.503723144531	33.0828247070312	322.916168212891	589.360961914062	43.2425880432129	-105.303016662598	664.037780761719	824.573120117188	-110.77303314209	679.270935058594	483.951507568359	-129.690093994141	712.086181640625	399.398803710938	-131.645721435547	753.571350097656	74.4228744506836	-62.3664436340332	805.982482910156	25.9142360687256	-190.914749145508	628.680419921875
181.91780090332	582.606506347656	1016.86248779297	-27.5866222381592	586.659545898438	1009.29650878906	139.191253662109	787.316772460938	1009.70336914062	35.708122253418	793.442321777344	1009.19213867188	277.474548339844	639.370178222656	748.618347167969	281.569671630859	646.720153808594	537.1533203125	314.583557128906	700.307373046875	305.273345947266	310.827575683594	737.749633789062	74.2967376708984	246.057434082031	800.130798339844	22.3778400421143	377.493041992188	610.465148925781	33.0798530578613	322.933135986328	589.359313964844	43.2552261352539	-105.292045593262	664.083190917969	824.5966796875	-110.758651733398	679.275817871094	483.9365234375	-129.710357666016	712.047119140625	399.391754150391	-131.621337890625	753.563415527344	74.4416122436523	-62.3552703857422	806.034057617188	25.9391841888428	-190.901092529297	628.552307128906
181.891204833984	582.592834472656	1016.88916015625	-27.5860710144043	586.682556152344	1009.31030273438	139.210952758789	787.33984375	1009.71282958984	35.7257690429688	793.510009765625	1009.19903564453	277.470031738281	639.374450683594	748.616271972656	281.567810058594	646.71875	537.146728515625	314.581237792969	700.288208007812	305.261352539062	310.836181640625	737.755676269531	74.3314971923828	246.059814453125	800.095947265625	22.3571815490723	377.525360107422	610.402160644531	33.0918617248535	322.958435058594	589.382995605469	43.2679901123047	-105.267585754395	664.136840820312	824.597106933594	-110.749687194824	679.266845703125	483.926086425781	-129.728134155273	712.011535644531	399.39306640625	-131.601303100586	753.546569824219	74.4569091796875	-62.3597946166992	806.126037597656	25.986478805542	-190.874893188477	628.379516601562
181.874328613281	582.557678222656	1016.92724609375	-27.581485748291	586.700378417969	1009.31634521484	139.239151000977	787.366271972656	1009.71954345703	35.7375068664551	793.538635253906	1009.19268798828	277.468475341797	639.384033203125	748.609741210938	281.564666748047	646.725952148438	537.144714355469	314.574829101562	700.27783203125	305.247436523438	310.839935302734	737.755554199219	74.3676681518555	246.054550170898	800.046936035156	22.3394145965576	377.533294677734	610.34423828125	33.1034698486328	322.987182617188	589.432312011719	43.2715911865234	-105.234603881836	664.2060546875	824.587463378906	-110.748374938965	679.244567871094	483.925018310547	-129.739013671875	711.993591308594	399.401794433594	-131.588073730469	753.539916992188	74.4674606323242	-62.3821868896484	806.259155273438	26.0648174285889	-190.843536376953	628.209533691406
181.871139526367	582.525390625	1016.95874023438	-27.5707702636719	586.716430664062	1009.31866455078	139.270706176758	787.410949707031	1009.72723388672	35.7335624694824	793.515502929688	1009.17034912109	277.471862792969	639.396850585938	748.60546875	281.563140869141	646.730895996094	537.148498535156	314.566741943359	700.282287597656	305.239044189453	310.839996337891	737.761962890625	74.4029083251953	246.044509887695	799.991455078125	22.3177051544189	377.523193359375	610.337036132812	33.1086311340332	323.010375976562	589.47607421875	43.2582359313965	-105.201461791992	664.279174804688	824.589050292969	-110.75025177002	679.225463867188	483.935272216797	-129.739166259766	712.000732421875	399.412475585938	-131.587142944336	753.543334960938	74.4696884155273	-62.4101600646973	806.425903320312	26.170352935791	-190.815216064453	628.055114746094
181.876235961914	582.52783203125	1016.96429443359	-27.5613269805908	586.737915039062	1009.31610107422	139.298599243164	787.4833984375	1009.73602294922	35.7036476135254	793.455322265625	1009.13873291016	277.477661132812	639.413208007812	748.604553222656	281.563720703125	646.723083496094	537.159606933594	314.558929443359	700.298767089844	305.237884521484	310.842590332031	737.773254394531	74.4309539794922	246.033798217773	799.946960449219	22.2993507385254	377.501403808594	610.383056640625	33.1204452514648	323.024230957031	589.498596191406	43.2337074279785	-105.181694030762	664.334777832031	824.606323242188	-110.751365661621	679.216369628906	483.956268310547	-129.731887817383	712.026794433594	399.421478271484	-131.592514038086	753.548278808594	74.4679794311523	-62.4333076477051	806.599731445312	26.283634185791	-190.799362182617	627.961791992188
181.881210327148	582.56396484375	1016.94970703125	-27.5621662139893	586.769409179688	1009.31817626953	139.317459106445	787.583068847656	1009.74481201172	35.6443405151367	793.393188476562	1009.10809326172	277.480346679688	639.4228515625	748.605224609375	281.564361572266	646.706726074219	537.172302246094	314.552185058594	700.318481445312	305.243133544922	310.848785400391	737.78369140625	74.4423980712891	246.028259277344	799.9404296875	22.2980899810791	377.473602294922	610.455444335938	33.1358833312988	323.0224609375	589.501037597656	43.2087516784668	-105.180824279785	664.372009277344	824.642211914062	-110.74821472168	679.213012695312	483.973175048828	-129.719680786133	712.060791015625	399.424926757812	-131.593276977539	753.552673339844	74.4687194824219	-62.4409408569336	806.753295898438	26.3845310211182	-190.806304931641	627.947937011719
181.888305664062	582.624145507812	1016.92376708984	-27.5703105926514	586.812377929688	1009.32464599609	139.324615478516	787.701416015625	1009.75402832031	35.565845489502	793.360961914062	1009.08386230469	277.478179931641	639.416137695312	748.608337402344	281.563751220703	646.689025878906	537.181457519531	314.547973632812	700.333251953125	305.249938964844	310.855529785156	737.783935546875	74.4388961791992	246.025405883789	799.973693847656	22.3150882720947	377.452514648438	610.529907226562	33.1444969177246	323.005523681641	589.491088867188	43.1884498596191	-105.203315734863	664.398193359375	824.688598632812	-110.741271972656	679.216125488281	483.972900390625	-129.702835083008	712.087951660156	399.422180175781	-131.590835571289	753.547119140625	74.4696044921875	-62.4286422729492	806.85693359375	26.4544086456299	-190.836074829102	627.949035644531
181.904708862305	582.723022460938	1016.88153076172	-27.5845775604248	586.861938476562	1009.32800292969	139.3212890625	787.821166992188	1009.76177978516	35.4934692382812	793.396484375	1009.07452392578	277.47412109375	639.399597167969	748.612487792969	281.562225341797	646.677856445312	537.185241699219	314.548065185547	700.337951660156	305.257629394531	310.86328125	737.758117675781	74.4250946044922	246.017471313477	800.0185546875	22.343412399292	377.430938720703	610.571655273438	33.1455955505371	322.987274169922	589.481018066406	43.182933807373	-105.243995666504	664.424560546875	824.727478027344	-110.738822937012	679.222351074219	483.962677001953	-129.688430786133	712.084899902344	399.413848876953	-131.590301513672	753.541015625	74.4733505249023	-62.4058723449707	806.897644042969	26.4844970703125	-190.875930786133	627.927795410156
181.932571411133	582.855529785156	1016.83117675781	-27.6081008911133	586.90966796875	1009.32904052734	139.314758300781	787.932006835938	1009.76904296875	35.451847076416	793.513427734375	1009.08648681641	277.472961425781	639.389587402344	748.611389160156	281.560272216797	646.679992675781	537.181701660156	314.552917480469	700.326843261719	305.267578125	310.870483398438	737.702514648438	74.4075012207031	246.00846862793	800.063598632812	22.3793678283691	377.406921386719	610.5595703125	33.1417503356934	322.975158691406	589.476989746094	43.1989250183105	-105.284957885742	664.4541015625	824.745483398438	-110.74658203125	679.233947753906	483.953399658203	-129.683227539062	712.0478515625	399.397674560547	-131.592895507812	753.543640136719	74.4825973510742	-62.3822059631348	806.896850585938	26.4875793457031	-190.907928466797	627.892028808594
181.96467590332	582.986633300781	1016.78997802734	-27.6361465454102	586.955139160156	1009.31890869141	139.314407348633	788.038452148438	1009.78112792969	35.4406127929688	793.665710449219	1009.10943603516	277.475799560547	639.393188476562	748.602294921875	281.558807373047	646.688110351562	537.173278808594	314.561004638672	700.301452636719	305.275115966797	310.874938964844	737.630615234375	74.3965301513672	246.002410888672	800.101928710938	22.4206275939941	377.390625	610.520874023438	33.1355819702148	322.970489501953	589.484191894531	43.2259826660156	-105.322525024414	664.469421386719	824.734802246094	-110.766227722168	679.246337890625	483.951049804688	-129.689453125	711.989868164062	399.374542236328	-131.600845336914	753.554260253906	74.4928817749023	-62.3729667663574	806.874938964844	26.4768810272217	-190.917907714844	627.877014160156
181.994079589844	583.096313476562	1016.76123046875	-27.6595344543457	586.994384765625	1009.29876708984	139.322875976562	788.137329101562	1009.79840087891	35.4435577392578	793.791687011719	1009.12609863281	277.480407714844	639.406982421875	748.590759277344	281.560699462891	646.694885253906	537.163208007812	314.571258544922	700.275756835938	305.277557373047	310.874298095703	737.574340820312	74.3941879272461	245.99772644043	800.122680664062	22.452220916748	377.384643554688	610.49365234375	33.1315765380859	322.970642089844	589.489685058594	43.249828338623	-105.355361938477	664.458435058594	824.706665039062	-110.796249389648	679.248474121094	483.952758789062	-129.704742431641	711.935180664062	399.349182128906	-131.614212036133	753.575744628906	74.4957275390625	-62.3819122314453	806.845642089844	26.4575119018555	-190.909606933594	627.921752929688
182.014770507812	583.173706054688	1016.74291992188	-27.6768531799316	587.017395019531	1009.28369140625	139.336334228516	788.226135253906	1009.82098388672	35.4430923461914	793.860961914062	1009.13153076172	277.485412597656	639.429443359375	748.581115722656	281.566162109375	646.700134277344	537.154357910156	314.581695556641	700.259765625	305.276306152344	310.866546630859	737.555725097656	74.399543762207	245.999923706055	800.127258300781	22.4553089141846	377.395263671875	610.509399414062	33.1303291320801	322.967315673828	589.472717285156	43.2615623474121	-105.382781982422	664.418579101562	824.684387207031	-110.833503723145	679.249206542969	483.952667236328	-129.723663330078	711.911315917969	399.327880859375	-131.62956237793	753.594665527344	74.4850311279297	-62.3903846740723	806.831298828125	26.4432315826416	-190.895950317383	628.005859375
182.017333984375	583.209594726562	1016.73083496094	-27.6931133270264	587.024108886719	1009.27593994141	139.350189208984	788.308166503906	1009.84771728516	35.4303741455078	793.877624511719	1009.1259765625	277.489532470703	639.457885742188	748.570983886719	281.571319580078	646.704772949219	537.153137207031	314.58837890625	700.250793457031	305.269958496094	310.859497070312	737.573303222656	74.4128112792969	246.012847900391	800.123107910156	22.4336910247803	377.422637939453	610.584167480469	33.1248664855957	322.958251953125	589.435424804688	43.257396697998	-105.413368225098	664.354919433594	824.673828125	-110.87393951416	679.25537109375	483.948120117188	-129.744216918945	711.910339355469	399.317810058594	-131.64469909668	753.600952148438	74.4681396484375	-62.3929786682129	806.836303710938	26.4401893615723	-190.884033203125	628.09375
182.012557983398	583.218994140625	1016.71862792969	-27.7127895355225	587.023864746094	1009.27331542969	139.360504150391	788.376159667969	1009.87237548828	35.4052429199219	793.861267089844	1009.11120605469	277.489501953125	639.483703613281	748.560974121094	281.576385498047	646.708190917969	537.16015625	314.590789794922	700.242614746094	305.256744384766	310.858428955078	737.618591308594	74.4262390136719	246.032897949219	800.124694824219	22.4023361206055	377.450256347656	610.688110351562	33.1180686950684	322.936614990234	589.40185546875	43.2389259338379	-105.445335388184	664.290588378906	824.678161621094	-110.904434204102	679.259216308594	483.927215576172	-129.765151977539	711.9208984375	399.3203125	-131.653091430664	753.591796875	74.4493255615234	-62.3951568603516	806.850158691406	26.4403896331787	-190.881423950195	628.149108886719
182.020736694336	583.2236328125	1016.70544433594	-27.7345333099365	587.027648925781	1009.27038574219	139.366241455078	788.423583984375	1009.888671875	35.3707580566406	793.826904296875	1009.09429931641	277.483306884766	639.499877929688	748.555786132812	281.584014892578	646.705383300781	537.167663574219	314.590881347656	700.236328125	305.243194580078	310.863891601562	737.666015625	74.4308395385742	246.049560546875	800.122375488281	22.3629379272461	377.466705322266	610.775634765625	33.1144943237305	322.903381347656	589.398864746094	43.2149085998535	-105.473518371582	664.244384765625	824.698181152344	-110.920440673828	679.262023925781	483.887481689453	-129.784957885742	711.937622070312	399.328643798828	-131.657196044922	753.566284179688	74.4236373901367	-62.3953895568848	806.85986328125	26.4368076324463	-190.887954711914	628.178161621094
182.041625976562	583.236755371094	1016.68927001953	-27.7547473907471	587.047302246094	1009.25555419922	139.36735534668	788.445373535156	1009.89245605469	35.3426322937012	793.809020996094	1009.08410644531	277.473815917969	639.507202148438	748.556335449219	281.592193603516	646.695373535156	537.171203613281	314.589080810547	700.237670898438	305.238006591797	310.878509521484	737.693969726562	74.4234390258789	246.050582885742	800.1025390625	22.321159362793	377.467834472656	610.812744140625	33.1106834411621	322.881103515625	589.425354003906	43.1955909729004	-105.498405456543	664.219665527344	824.715942382812	-110.934867858887	679.264953613281	483.851196289062	-129.804489135742	711.947326660156	399.334289550781	-131.665298461914	753.533935546875	74.3911666870117	-62.3936805725098	806.856750488281	26.4259090423584	-190.8955078125	628.24560546875
182.066787719727	583.262573242188	1016.67333984375	-27.7692623138428	587.088500976562	1009.22772216797	139.364730834961	788.459167480469	1009.88989257812	35.3380279541016	793.845275878906	1009.09191894531	277.464508056641	639.516174316406	748.5595703125	281.598052978516	646.687438964844	537.172302246094	314.585388183594	700.246643066406	305.244659423828	310.894744873047	737.69775390625	74.4033203125	246.037872314453	800.08154296875	22.2959022521973	377.448669433594	610.784973144531	33.1062202453613	322.878326416016	589.46728515625	43.1824607849121	-105.51781463623	664.218383789062	824.726928710938	-110.953872680664	679.267883300781	483.834106445312	-129.823776245117	711.9560546875	399.335418701172	-131.671829223633	753.506225585938	74.3568649291992	-62.3936347961426	806.834167480469	26.4018783569336	-190.902435302734	628.359680175781
182.089614868164	583.293090820312	1016.66412353516	-27.7715435028076	587.158508300781	1009.19763183594	139.358261108398	788.49072265625	1009.88909912109	35.3474922180176	793.92041015625	1009.11596679688	277.455078125	639.532531738281	748.56201171875	281.6005859375	646.694030761719	537.170654296875	314.579467773438	700.261657714844	305.265167236328	310.898834228516	737.68212890625	74.3715286254883	246.021911621094	800.076416015625	22.3000659942627	377.424377441406	610.721557617188	33.1021995544434	322.884826660156	589.519226074219	43.1778793334961	-105.535423278809	664.238586425781	824.736267089844	-110.976959228516	679.278625488281	483.834533691406	-129.843566894531	711.961853027344	399.330596923828	-131.677276611328	753.490112304688	74.3249664306641	-62.3942108154297	806.796142578125	26.3652877807617	-190.909957885742	628.453002929688
182.102752685547	583.320251464844	1016.66064453125	-27.7615756988525	587.250915527344	1009.17388916016	139.347915649414	788.539123535156	1009.89245605469	35.3539695739746	793.997497558594	1009.13812255859	277.444793701172	639.553161621094	748.562072753906	281.598449707031	646.72021484375	537.166137695312	314.572418212891	700.279602050781	305.290191650391	310.886413574219	737.672424316406	74.3350219726562	246.008743286133	800.095092773438	22.3305015563965	377.416870117188	610.652404785156	33.102237701416	322.885803222656	589.555541992188	43.1745414733887	-105.556213378906	664.266235351562	824.742248535156	-111.002830505371	679.294921875	483.842712402344	-129.860992431641	711.969665527344	399.319946289062	-131.687301635742	753.489562988281	74.3038787841797	-62.3941345214844	806.753540039062	26.3233127593994	-190.919799804688	628.465759277344
182.103240966797	583.338562011719	1016.66027832031	-27.745922088623	587.327087402344	1009.1650390625	139.335510253906	788.596984863281	1009.90106201172	35.3554573059082	794.067687988281	1009.15270996094	277.434387207031	639.579528808594	748.562072753906	281.591400146484	646.758666992188	537.160705566406	314.568023681641	700.296142578125	305.306304931641	310.865142822266	737.677917480469	74.3025894165039	246.001693725586	800.12744140625	22.3710899353027	377.422973632812	610.587585449219	33.1158981323242	322.872711181641	589.551940917969	43.1641044616699	-105.577987670898	664.298950195312	824.748413085938	-111.026611328125	679.312316894531	483.849304199219	-129.870712280273	711.996765136719	399.310974121094	-131.696136474609	753.501403808594	74.3011474609375	-62.3905830383301	806.718139648438	26.2873191833496	-190.934616088867	628.377868652344
182.095504760742	583.346252441406	1016.66027832031	-27.7296009063721	587.3681640625	1009.17102050781	139.321502685547	788.653564453125	1009.91528320312	35.3558082580566	794.144653320312	1009.16595458984	277.425842285156	639.610168457031	748.563293457031	281.581268310547	646.797241210938	537.154846191406	314.565460205078	700.310607910156	305.306823730469	310.847686767578	737.691345214844	74.2812652587891	246.000885009766	800.160400390625	22.4105052947998	377.429809570312	610.551879882812	33.1363792419434	322.857025146484	589.520751953125	43.1596794128418	-105.597686767578	664.341369628906	824.753234863281	-111.047637939453	679.333923339844	483.853820800781	-129.874481201172	712.023010253906	399.305053710938	-131.704940795898	753.514282226562	74.3123931884766	-62.381160736084	806.7021484375	26.2677917480469	-190.949890136719	628.201416015625
182.095291137695	583.355346679688	1016.65631103516	-27.7189750671387	587.385620117188	1009.17858886719	139.309265136719	788.695373535156	1009.93170166016	35.3613204956055	794.233032226562	1009.17803955078	277.421661376953	639.632507324219	748.56103515625	281.571624755859	646.824829101562	537.148803710938	314.562164306641	700.321472167969	305.286895751953	310.839813232422	737.715148925781	74.2732086181641	246.002990722656	800.18896484375	22.4381637573242	377.434478759766	610.53515625	33.1375541687012	322.854522705078	589.483947753906	43.1626281738281	-105.611938476562	664.382873535156	824.754760742188	-111.059020996094	679.356018066406	483.854248046875	-129.875595092773	712.038818359375	399.301025390625	-131.717407226562	753.520812988281	74.3324203491211	-62.3776245117188	806.704711914062	26.2633190155029	-190.95817565918	627.96142578125
182.11572265625	583.380310058594	1016.64593505859	-27.7173194885254	587.381713867188	1009.18243408203	139.300277709961	788.725708007812	1009.94342041016	35.3723907470703	794.310180664062	1009.18682861328	277.420104980469	639.636779785156	748.556640625	281.566925048828	646.833557128906	537.139953613281	314.561187744141	700.334838867188	305.257568359375	310.839508056641	737.736389160156	74.266975402832	246.003662109375	800.1982421875	22.4408550262451	377.440795898438	610.518920898438	33.1116600036621	322.871307373047	589.463439941406	43.1672286987305	-105.617050170898	664.418762207031	824.7626953125	-111.056411743164	679.376831054688	483.851104736328	-129.874206542969	712.049438476562	399.299682617188	-131.728713989258	753.529296875	74.3536987304688	-62.3845329284668	806.723571777344	26.2710933685303	-190.963012695312	627.734802246094
182.147689819336	583.421142578125	1016.63012695312	-27.7241268157959	587.369934082031	1009.17523193359	139.295639038086	788.752502441406	1009.94030761719	35.3778800964355	794.357604980469	1009.19451904297	277.417388916016	639.623168945312	748.553100585938	281.565856933594	646.831298828125	537.125549316406	314.563446044922	700.355712890625	305.236022949219	310.847808837891	737.736633300781	74.2599868774414	246.000518798828	800.171508789062	22.4139060974121	377.451049804688	610.526550292969	33.0669212341309	322.899108886719	589.462463378906	43.1808204650879	-105.615043640137	664.453857421875	824.7744140625	-111.054466247559	679.399169921875	483.856842041016	-129.869842529297	712.048461914062	399.296997070312	-131.778549194336	753.580505371094	74.4039077758789	-62.3910064697266	806.758422851562	26.2953014373779	-190.967193603516	627.629272460938
182.17350769043	583.470031738281	1016.60980224609	-27.7348175048828	587.3759765625	1009.15264892578	139.29508972168	788.782165527344	1009.92047119141	35.3689422607422	794.381652832031	1009.20684814453	277.412872314453	639.602172851562	748.544372558594	281.561401367188	646.831359863281	537.109497070312	314.565826416016	700.382751464844	305.223724365234	310.861602783203	737.720520019531	74.2622528076172	245.995300292969	800.110412597656	22.3666934967041	377.463012695312	610.554382324219	33.0173606872559	322.920013427734	589.459777832031	43.1963577270508	-105.612846374512	664.485778808594	824.782043457031	-111.057861328125	679.419860839844	483.87451171875	-129.862747192383	712.04150390625	399.292236328125	-131.897384643555	753.701538085938	74.5155029296875	-62.3963928222656	806.798767089844	26.3316230773926	-190.968856811523	627.688415527344
182.187530517578	583.521789550781	1016.58709716797	-27.7393360137939	587.412902832031	1009.123046875	139.289123535156	788.807678222656	1009.89251708984	35.3440856933594	794.390502929688	1009.22888183594	277.406005859375	639.587158203125	748.531372070312	281.550354003906	646.839660644531	537.094787597656	314.567199707031	700.414001464844	305.219665527344	310.868347167969	737.702087402344	74.2696151733398	245.990020751953	800.055419921875	22.3270130157471	377.478210449219	610.578247070312	32.9875755310059	322.928558349609	589.460144042969	43.2064018249512	-105.613662719727	664.51708984375	824.784240722656	-111.062133789062	679.438110351562	483.895050048828	-129.857955932617	712.030700683594	399.285766601562	-132.028915405273	753.841918945312	74.6413726806641	-62.3985366821289	806.838562011719	26.367790222168	-190.971054077148	627.879943847656
182.188583374023	583.569091796875	1016.57012939453	-27.7364444732666	587.4853515625	1009.08599853516	139.272644042969	788.812683105469	1009.86499023438	35.3078079223633	794.402648925781	1009.26519775391	277.397125244141	639.5830078125	748.519470214844	281.535705566406	646.861083984375	537.081665039062	314.567565917969	700.439331054688	305.21923828125	310.860992431641	737.6904296875	74.2743911743164	245.986602783203	800.038940429688	22.3105659484863	377.496490478516	610.591064453125	32.9926795959473	322.922485351562	589.467712402344	43.2132568359375	-105.619506835938	664.549926757812	824.783386230469	-111.071716308594	679.455383300781	483.910766601562	-129.86164855957	712.0234375	399.274291992188	-132.126708984375	753.951965332031	74.7371139526367	-62.3917770385742	806.872192382812	26.3935108184814	-190.973571777344	628.136169433594
182.172073364258	583.60107421875	1016.56549072266	-27.729061126709	587.56787109375	1009.04559326172	139.253082275391	788.803955078125	1009.84680175781	35.2724571228027	794.436462402344	1009.31323242188	277.389068603516	639.592529296875	748.508728027344	281.520172119141	646.892456054688	537.071411132812	314.567016601562	700.450256347656	305.214080810547	310.846252441406	737.687927246094	74.2859344482422	245.986587524414	800.048645019531	22.3066902160645	377.503967285156	610.59375	33.0303993225098	322.90380859375	589.462890625	43.2102432250977	-105.63062286377	664.579223632812	824.787353515625	-111.085494995117	679.471923828125	483.914703369141	-129.872894287109	712.034973144531	399.260711669922	-132.162750244141	754.010070800781	74.786018371582	-62.3796463012695	806.882629394531	26.3988056182861	-190.969802856445	628.376953125
182.141159057617	583.613098144531	1016.57360839844	-27.7123336791992	587.632751464844	1009.01995849609	139.233825683594	788.794555664062	1009.84368896484	35.2466011047363	794.494201660156	1009.36633300781	277.383941650391	639.617126464844	748.501098632812	281.505920410156	646.922302246094	537.062194824219	314.564575195312	700.44921875	305.206359863281	310.832885742188	737.696411132812	74.3094024658203	245.991363525391	800.075988769531	22.3096218109131	377.490844726562	610.597290039062	33.0865135192871	322.889801025391	589.457885742188	43.2039604187012	-105.644561767578	664.606750488281	824.796020507812	-111.099380493164	679.490112304688	483.90673828125	-129.888916015625	712.059875488281	399.252288818359	-132.152404785156	754.020874023438	74.7980728149414	-62.36572265625	806.864440917969	26.380334854126	-190.960723876953	628.503112792969
182.107879638672	583.606506347656	1016.59539794922	-27.6850566864014	587.691101074219	1009.01177978516	139.215621948242	788.802551269531	1009.85791015625	35.2301177978516	794.555541992188	1009.41125488281	277.38427734375	639.646606445312	748.497009277344	281.495819091797	646.9462890625	537.051635742188	314.557952880859	700.440368652344	305.198791503906	310.820648193359	737.718872070312	74.3340682983398	246.003890991211	800.115295410156	22.3164730072021	377.462585449219	610.60693359375	33.1351013183594	322.889831542969	589.463989257812	43.2115440368652	-105.659111022949	664.630004882812	824.806945800781	-111.111282348633	679.507263183594	483.892761230469	-129.909057617188	712.083129882812	399.254638671875	-132.15380859375	754.020446777344	74.8128433227539	-62.3606491088867	806.825012207031	26.3431282043457	-190.956359863281	628.447692871094
182.083358764648	583.593872070312	1016.62481689453	-27.6587810516357	587.736633300781	1009.01513671875	139.201965332031	788.845703125	1009.88598632812	35.2193832397461	794.576904296875	1009.42877197266	277.39111328125	639.670043945312	748.494445800781	281.490325927734	646.968078613281	537.041137695312	314.549560546875	700.427490234375	305.194549560547	310.80810546875	737.745727539062	74.3502578735352	246.024002075195	800.150268554688	22.3189353942871	377.433441162109	610.618957519531	33.1594123840332	322.900238037109	589.474304199219	43.2296257019043	-105.673141479492	664.653991699219	824.820556640625	-111.118843078613	679.516967773438	483.878967285156	-129.930694580078	712.094360351562	399.266479492188	-132.148147583008	754.003723144531	74.8146743774414	-62.3686943054199	806.782409667969	26.2997493743896	-190.962066650391	628.227294921875
182.070465087891	583.59375	1016.64978027344	-27.647388458252	587.753356933594	1009.02459716797	139.193603515625	788.916931152344	1009.91662597656	35.2098045349121	794.544006347656	1009.41979980469	277.398681640625	639.68798828125	748.490051269531	281.488861083984	646.988708496094	537.034484863281	314.541961669922	700.413940429688	305.200775146484	310.799499511719	737.7587890625	74.3553237915039	246.04768371582	800.166015625	22.3175945281982	377.421142578125	610.663391113281	33.165153503418	322.905670166016	589.485168457031	43.2489471435547	-105.685043334961	664.6943359375	824.833068847656	-111.124877929688	679.519836425781	483.867553710938	-129.948837280273	712.092346191406	399.282135009766	-132.138900756836	753.986633300781	74.8098449707031	-62.3816375732422	806.768371582031	26.2712326049805	-190.975784301758	627.923767089844
182.06169128418	583.606811523438	1016.66870117188	-27.6506271362305	587.765075683594	1009.02490234375	139.191329956055	788.997924804688	1009.94061279297	35.1974639892578	794.48779296875	1009.40362548828	277.403289794922	639.709106445312	748.480346679688	281.4873046875	647.013366699219	537.03076171875	314.534393310547	700.406677246094	305.216094970703	310.797821044922	737.751342773438	74.3520355224609	246.070983886719	800.156127929688	22.3166980743408	377.429107666016	610.739807128906	33.1695365905762	322.890350341797	589.470581054688	43.2658309936523	-105.69750213623	664.747680664062	824.844787597656	-111.128044128418	679.524719238281	483.856292724609	-129.96159362793	712.082946777344	399.296081542969	-132.154296875	753.986633300781	74.813102722168	-62.3950386047363	806.795349121094	26.2640571594238	-190.992752075195	627.643249511719
182.054504394531	583.626098632812	1016.68658447266	-27.6600112915039	587.786987304688	1009.00616455078	139.190933227539	789.065551757812	1009.95819091797	35.1885795593262	794.444396972656	1009.39630126953	277.407043457031	639.740783691406	748.467529296875	281.482208251953	647.042541503906	537.027099609375	314.528381347656	700.410522460938	305.234252929688	310.800537109375	737.7314453125	74.3456192016602	246.091888427734	800.125061035156	22.3142242431641	377.449951171875	610.798522949219	33.1814727783203	322.859954833984	589.43017578125	43.2705841064453	-105.713813781738	664.801818847656	824.854919433594	-111.128128051758	679.537719726562	483.849761962891	-129.971710205078	712.066284179688	399.304077148438	-132.13703918457	753.943115234375	74.7629852294922	-62.3983421325684	806.860229492188	26.2783718109131	-191.009979248047	627.470458984375
182.051391601562	583.64501953125	1016.70532226562	-27.6709461212158	587.814270019531	1008.97082519531	139.184616088867	789.105224609375	1009.97570800781	35.1949729919434	794.450805664062	1009.41278076172	277.411315917969	639.781188964844	748.458190917969	281.484954833984	647.072021484375	537.02783203125	314.524475097656	700.422302246094	305.253509521484	310.804595947266	737.704284667969	74.3349609375	246.107620239258	800.085327148438	22.3107013702393	377.474426269531	610.831359863281	33.1884727478027	322.828857421875	589.390319824219	43.258918762207	-105.73112487793	664.852416992188	824.858093261719	-111.126861572266	679.553527832031	483.848663330078	-129.983032226562	712.047668457031	399.305755615234	-132.097900390625	753.847106933594	74.68408203125	-62.3882827758789	806.945983886719	26.3115921020508	-191.025512695312	627.4248046875
182.048889160156	583.656066894531	1016.72320556641	-27.6787757873535	587.844055175781	1008.92877197266	139.174453735352	789.13427734375	1009.99359130859	35.2155227661133	794.518859863281	1009.45587158203	277.415130615234	639.818969726562	748.454467773438	281.502685546875	647.101501464844	537.03271484375	314.521759033203	700.436584472656	305.270904541016	310.814544677734	737.66845703125	74.3254089355469	246.112442016602	800.047302246094	22.3073272705078	377.48193359375	610.8427734375	33.1829452514648	322.80908203125	589.354736328125	43.2382011413574	-105.746246337891	664.890930175781	824.853271484375	-111.120864868164	679.56396484375	483.846008300781	-129.999298095703	712.0400390625	399.302795410156	-132.093338012695	753.742919921875	74.6428070068359	-62.3772583007812	807.009338378906	26.3427581787109	-191.037445068359	627.498413085938
182.047317504883	583.66064453125	1016.73388671875	-27.6783275604248	587.863220214844	1008.89807128906	139.163955688477	789.170532226562	1010.00103759766	35.2427825927734	794.628234863281	1009.51477050781	277.417358398438	639.846130371094	748.453063964844	281.525543212891	647.126098632812	537.032897949219	314.521148681641	700.445922851562	305.283050537109	310.833099365234	737.643249511719	74.3309097290039	246.105834960938	800.019470214844	22.3020915985107	377.469451904297	610.820617675781	33.1747055053711	322.808532714844	589.343627929688	43.220645904541	-105.755737304688	664.916259765625	824.844421386719	-111.110870361328	679.571594238281	483.843322753906	-130.019256591797	712.048522949219	399.301086425781	-132.121948242188	753.657348632812	74.6360015869141	-62.375789642334	807.033630371094	26.3649044036865	-191.042785644531	627.676025390625
182.051116943359	583.653869628906	1016.73358154297	-27.6672611236572	587.878479003906	1008.88336181641	139.150466918945	789.223388671875	1009.99487304688	35.2643127441406	794.742797851562	1009.57049560547	277.417297363281	639.859436035156	748.452209472656	281.546356201172	647.139587402344	537.025024414062	314.521057128906	700.44921875	305.291442871094	310.853546142578	737.649353027344	74.3480606079102	246.094955444336	800.011962890625	22.2972164154053	377.451599121094	610.769226074219	33.1642532348633	322.820159912109	589.370544433594	43.2143363952637	-105.758903503418	664.939270019531	824.840148925781	-111.098236083984	679.582885742188	483.840209960938	-130.035537719727	712.063720703125	399.302001953125	-132.182891845703	753.613159179688	74.6620025634766	-62.3930320739746	807.033935546875	26.3836975097656	-191.04362487793	627.883117675781
182.060531616211	583.635925292969	1016.72552490234	-27.6517162322998	587.900695800781	1008.87457275391	139.132125854492	789.293823242188	1009.97808837891	35.270076751709	794.825744628906	1009.60223388672	277.414733886719	639.861633300781	748.451477050781	281.559387207031	647.138366699219	537.012512207031	314.520355224609	700.448303222656	305.29736328125	310.872222900391	737.671936035156	74.3655166625977	246.080551147461	800.028564453125	22.296272277832	377.430633544922	610.705078125	33.1413421630859	322.836090087891	589.418212890625	43.2159652709961	-105.759880065918	664.964477539062	824.842712402344	-111.088241577148	679.59716796875	483.835693359375	-130.044464111328	712.077270507812	399.298736572266	-132.216156005859	753.575439453125	74.6655349731445	-62.4270057678223	807.021911621094	26.3987522125244	-191.044708251953	628.037658691406
182.072891235352	583.623291015625	1016.71209716797	-27.6437397003174	587.924133300781	1008.86975097656	139.110458374023	789.368530273438	1009.95397949219	35.2682762145996	794.876342773438	1009.61376953125	277.408447265625	639.862915039062	748.447814941406	281.560729980469	647.118286132812	537.001708984375	314.520568847656	700.4404296875	305.299285888672	310.884307861328	737.694213867188	74.3738555908203	246.061599731445	800.060302734375	22.3068542480469	377.4189453125	610.656188964844	33.110912322998	322.854064941406	589.475708007812	43.2183303833008	-105.761177062988	665.000427246094	824.848571777344	-111.087593078613	679.610412597656	483.834625244141	-130.044586181641	712.091125488281	399.288055419922	-132.167846679688	753.511291503906	74.5970458984375	-62.4618186950684	807.014343261719	26.4127616882324	-191.041076660156	628.109802246094
182.084899902344	583.6201171875	1016.70147705078	-27.6460781097412	587.956970214844	1008.86639404297	139.089279174805	789.431884765625	1009.93054199219	35.2594223022461	794.8974609375	1009.61315917969	277.399749755859	639.875122070312	748.438598632812	281.553253173828	647.086791992188	536.9912109375	314.521911621094	700.42919921875	305.297973632812	310.882446289062	737.714599609375	74.3651962280273	246.048751831055	800.092346191406	22.3306102752686	377.42919921875	610.635620117188	33.0866661071777	322.868377685547	589.531799316406	43.216968536377	-105.763008117676	665.058715820312	824.860473632812	-111.093109130859	679.621826171875	483.834289550781	-130.037338256836	712.113525390625	399.272766113281	-132.062957763672	753.444763183594	74.4837951660156	-62.4878234863281	807.013549804688	26.4189014434814	-191.028442382812	628.11328125
182.098419189453	583.62255859375	1016.70239257812	-27.6506156921387	588.006469726562	1008.85852050781	139.070114135742	789.479553222656	1009.9130859375	35.2414588928223	794.883850097656	1009.60229492188	277.39453125	639.910766601562	748.431518554688	281.539947509766	647.061096191406	536.980407714844	314.525726318359	700.416381835938	305.291290283203	310.866546630859	737.73095703125	74.3442687988281	246.052703857422	800.111022949219	22.3510780334473	377.450622558594	610.634460449219	33.0731582641602	322.874877929688	589.572631835938	43.2109832763672	-105.763938903809	665.126098632812	824.876586914062	-111.105247497559	679.630676269531	483.831787109375	-130.029968261719	712.142822265625	399.262878417969	-131.9296875	753.399291992188	74.3534545898438	-62.5000762939453	807.009155273438	26.4087085723877	-191.015777587891	628.107238769531
182.112777709961	583.630187988281	1016.71575927734	-27.652286529541	588.060180664062	1008.84454345703	139.054534912109	789.512023925781	1009.90008544922	35.2236633300781	794.846923828125	1009.59094238281	277.395080566406	639.967651367188	748.436584472656	281.528778076172	647.052124023438	536.978149414062	314.532653808594	700.405090332031	305.278045654297	310.841552734375	737.741394042969	74.3213500976562	246.073226928711	800.112121582031	22.3550262451172	377.469512939453	610.663391113281	33.067741394043	322.873626708984	589.593688964844	43.2006721496582	-105.760551452637	665.1826171875	824.890869140625	-111.122924804688	679.633483886719	483.828399658203	-130.028244018555	712.164001464844	399.264862060547	-131.818450927734	753.399353027344	74.2599411010742	-62.4941787719727	807.0009765625	26.3848896026611	-191.005661010742	628.111633300781
182.119766235352	583.644226074219	1016.73767089844	-27.6453132629395	588.113464355469	1008.82482910156	139.043334960938	789.532409667969	1009.88757324219	35.2081031799316	794.799987792969	1009.58050537109	277.398010253906	640.029479980469	748.453430175781	281.528533935547	647.066467285156	536.982849121094	314.539184570312	700.405517578125	305.262817382812	310.816070556641	737.74169921875	74.3020629882812	246.099990844727	800.105834960938	22.3431224822998	377.472839355469	610.713256835938	33.0694580078125	322.874664306641	589.597290039062	43.1855430603027	-105.754051208496	665.212097167969	824.896423339844	-111.136894226074	679.622863769531	483.824035644531	-130.033660888672	712.176025390625	399.273162841797	-131.779998779297	753.463623046875	74.2566680908203	-62.4750137329102	806.973510742188	26.3459377288818	-190.989044189453	628.139343261719
182.116363525391	583.665588378906	1016.76202392578	-27.6239356994629	588.168029785156	1008.80261230469	139.035064697266	789.546020507812	1009.87359619141	35.2027931213379	794.770080566406	1009.57611083984	277.399322509766	640.089782714844	748.481506347656	281.535827636719	647.100219726562	536.983581542969	314.542663574219	700.419921875	305.248260498047	310.79833984375	737.737915039062	74.2940216064453	246.122451782227	800.104736328125	22.3197937011719	377.45654296875	610.756042480469	33.0840721130371	322.888366699219	589.589965820312	43.1756401062012	-105.75025177002	665.200866699219	824.888488769531	-111.146469116211	679.604248046875	483.822113037109	-130.040969848633	712.181640625	399.283203125	-131.781616210938	753.564880371094	74.3064804077148	-62.4505233764648	806.920715332031	26.2971858978271	-190.964401245117	628.245544433594
182.105316162109	583.686767578125	1016.78594970703	-27.5891761779785	588.223022460938	1008.78332519531	139.032104492188	789.549499511719	1009.8623046875	35.2093467712402	794.771545410156	1009.58239746094	277.402130126953	640.150329589844	748.515197753906	281.543273925781	647.134765625	536.977966308594	314.542663574219	700.447265625	305.237457275391	310.788208007812	737.746032714844	74.2989273071289	246.137649536133	800.111206054688	22.2873573303223	377.427886962891	610.779907226562	33.096622467041	322.90625	589.577209472656	43.1758651733398	-105.755462646484	665.1728515625	824.876647949219	-111.151550292969	679.594543457031	483.820678710938	-130.041763305664	712.175109863281	399.289764404297	-131.779556274414	753.653442382812	74.347038269043	-62.4279975891113	806.869262695312	26.2576808929443	-190.932144165039	628.370788574219
182.093902587891	583.707458496094	1016.80737304688	-27.5463180541992	588.276794433594	1008.77093505859	139.036209106445	789.54345703125	1009.86260986328	35.2166442871094	794.794860839844	1009.59490966797	277.412170410156	640.213500976562	748.540405273438	281.5556640625	647.161437988281	536.974182128906	314.540100097656	700.483276367188	305.232666015625	310.785583496094	737.763916015625	74.3054580688477	246.142028808594	800.111938476562	22.2527847290039	377.391540527344	610.777709960938	33.0835571289062	322.918273925781	589.562072753906	43.1756553649902	-105.768630981445	665.160705566406	824.867736816406	-111.150573730469	679.59619140625	483.816070556641	-130.03205871582	712.165161132812	399.287994384766	-131.773712158203	753.704711914062	74.3608322143555	-62.4162254333496	806.835693359375	26.2381458282471	-190.898406982422	628.399719238281
182.092742919922	583.738586425781	1016.82434082031	-27.5074501037598	588.322875976562	1008.76843261719	139.04443359375	789.535949707031	1009.87628173828	35.2262001037598	794.842895507812	1009.62347412109	277.43212890625	640.287048339844	748.55126953125	281.579254150391	647.186584472656	536.981262207031	314.538238525391	700.515014648438	305.230072021484	310.790405273438	737.783386230469	74.3067245483398	246.13410949707	800.09814453125	22.2322578430176	377.348419189453	610.739501953125	33.0474853515625	322.923522949219	589.542297363281	43.1727409362793	-105.78197479248	665.170104980469	824.859252929688	-111.146514892578	679.603759765625	483.811309814453	-130.014495849609	712.161010742188	399.278991699219	-131.766647338867	753.712585449219	74.3573760986328	-62.4128150939941	806.816345214844	26.2386341094971	-190.87532043457	628.299438476562
182.109497070312	583.782043457031	1016.83721923828	-27.4829196929932	588.36083984375	1008.77423095703	139.053207397461	789.530883789062	1009.89904785156	35.2370185852051	794.905090332031	1009.66864013672	277.461883544922	640.3681640625	748.545654296875	281.605834960938	647.21142578125	536.99169921875	314.539672851562	700.530639648438	305.226409912109	310.797027587891	737.804748535156	74.3050918579102	246.122177124023	800.0673828125	22.2290878295898	377.307678222656	610.643798828125	33.0070648193359	322.918518066406	589.523620605469	43.1662063598633	-105.787330627441	665.20947265625	824.852722167969	-111.140090942383	679.616882324219	483.806671142578	-130.000030517578	712.160766601562	399.264678955078	-131.757369995117	753.687683105469	74.3521194458008	-62.4140357971191	806.802734375	26.2535877227783	-190.865112304688	628.088623046875
182.143218994141	583.833190917969	1016.83966064453	-27.473316192627	588.392578125	1008.78381347656	139.058502197266	789.526794433594	1009.92468261719	35.2405014038086	794.949829101562	1009.71166992188	277.492828369141	640.441711425781	748.527709960938	281.628692626953	647.240539550781	536.997436523438	314.542999267578	700.529418945312	305.222625732422	310.802673339844	737.82470703125	74.3011169433594	246.111221313477	800.033142089844	22.2373008728027	377.276763916016	610.491149902344	32.9786567687988	322.904846191406	589.517639160156	43.1521873474121	-105.779907226562	665.2685546875	824.849609375	-111.134391784668	679.631713867188	483.800506591797	-129.997497558594	712.161071777344	399.249267578125	-131.741912841797	753.650817871094	74.3549423217773	-62.4229278564453	806.798522949219	26.2779178619385	-190.86637878418	627.842651367188
182.182952880859	583.894165039062	1016.82659912109	-27.4731788635254	588.41650390625	1008.79370117188	139.059494018555	789.515075683594	1009.93859863281	35.2317161560059	794.954284667969	1009.73864746094	277.513702392578	640.486389160156	748.509948730469	281.642852783203	647.277526855469	536.999572753906	314.546539306641	700.523986816406	305.220275878906	310.808715820312	737.83251953125	74.2978210449219	246.101974487305	800.015563964844	22.2501811981201	377.256164550781	610.329772949219	32.970272064209	322.892150878906	589.523254394531	43.1337394714355	-105.766830444336	665.318115234375	824.851196289062	-111.133209228516	679.640441894531	483.795593261719	-130.006500244141	712.157775878906	399.235595703125	-131.72477722168	753.608642578125	74.3649673461914	-62.4339485168457	806.817626953125	26.3093032836914	-190.879791259766	627.616577148438
182.219467163086	583.968322753906	1016.79827880859	-27.4760074615479	588.427001953125	1008.8017578125	139.05744934082	789.498779296875	1009.94244384766	35.2079925537109	794.909729003906	1009.73992919922	277.517730712891	640.486267089844	748.499145507812	281.641326904297	647.314331054688	536.992309570312	314.548614501953	700.528076171875	305.222015380859	310.817108154297	737.828857421875	74.3036499023438	246.097961425781	800.01513671875	22.2558536529541	377.253265380859	610.210327148438	32.9975128173828	322.893981933594	589.539245605469	43.1145248413086	-105.75789642334	665.346862792969	824.85546875	-111.137619018555	679.633422851562	483.801391601562	-130.022186279297	712.150695800781	399.224975585938	-131.712326049805	753.553894042969	74.367431640625	-62.4388961791992	806.843994140625	26.3336963653564	-190.897964477539	627.434204101562
182.250564575195	584.044128417969	1016.75775146484	-27.4757347106934	588.432250976562	1008.80688476562	139.052612304688	789.4921875	1009.95025634766	35.1724319458008	794.82568359375	1009.71380615234	277.503234863281	640.451965332031	748.499328613281	281.628570556641	647.342102050781	536.976440429688	314.548248291016	700.54638671875	305.230834960938	310.830627441406	737.825012207031	74.3216018676758	246.100006103516	800.027282714844	22.2520484924316	377.267547607422	610.154541015625	33.0572280883789	322.917022705078	589.557495117188	43.1036186218262	-105.752578735352	665.341735839844	824.856323242188	-111.147415161133	679.607788085938	483.822448730469	-130.037307739258	712.143432617188	399.219177246094	-131.701446533203	753.486938476562	74.3540267944336	-62.4345855712891	806.853698730469	26.3387851715088	-190.910369873047	627.37841796875
182.273529052734	584.093078613281	1016.71002197266	-27.4693183898926	588.449523925781	1008.80749511719	139.048004150391	789.490661621094	1009.95733642578	35.1356735229492	794.732360839844	1009.67364501953	277.486083984375	640.426147460938	748.512084960938	281.608612060547	647.35009765625	536.962890625	314.548400878906	700.574584960938	305.245086669922	310.846069335938	737.823791503906	74.3461685180664	246.106338500977	800.050354003906	22.2437973022461	377.287963867188	610.173706054688	33.1216011047363	322.949798583984	589.562866210938	43.1128921508789	-105.748329162598	665.314697265625	824.853088378906	-111.158210754395	679.578125	483.844696044922	-130.048080444336	712.141662597656	399.216674804688	-131.696212768555	753.418151855469	74.3274230957031	-62.4223937988281	806.858642578125	26.3320789337158	-190.911483764648	627.493835449219
182.286514282227	584.094909667969	1016.66412353516	-27.4611873626709	588.471130371094	1008.80456542969	139.044525146484	789.488342285156	1009.95819091797	35.1143989562988	794.673522949219	1009.6376953125	277.484436035156	640.44384765625	748.527893066406	281.588134765625	647.336730957031	536.959350585938	314.551544189453	700.596801757812	305.254638671875	310.857116699219	737.823059082031	74.3666229248047	246.113159179688	800.073364257812	22.2336254119873	377.305877685547	610.266418457031	33.1809959411621	322.976745605469	589.552673339844	43.1393394470215	-105.746078491211	665.295654296875	824.852783203125	-111.162879943848	679.559143066406	483.85546875	-130.052093505859	712.148742675781	399.219268798828	-131.709045410156	753.364135742188	74.2922439575195	-62.4096984863281	806.868713378906	26.3202266693115	-190.899108886719	627.739501953125
182.297149658203	584.053588867188	1016.63049316406	-27.4571323394775	588.47509765625	1008.80297851562	139.036926269531	789.493713378906	1009.95440673828	35.1141052246094	794.666198730469	1009.61639404297	277.494293212891	640.493225097656	748.5380859375	281.579284667969	647.318908691406	536.970520019531	314.5576171875	700.602111816406	305.253326416016	310.863861083984	737.82275390625	74.3795623779297	246.11360168457	800.087829589844	22.2310924530029	377.313598632812	610.417175292969	33.2311706542969	322.992523193359	589.529968261719	43.1748008728027	-105.743606567383	665.276062011719	824.858093261719	-111.155616760254	679.557678222656	483.854400634766	-130.048919677734	712.159606933594	399.226226806641	-131.736968994141	753.348999023438	74.2673263549805	-62.3990440368652	806.877258300781	26.3052425384521	-190.880065917969	628.035400390625
182.31282043457	583.986877441406	1016.61352539062	-27.4585418701172	588.455444335938	1008.80462646484	139.02131652832	789.511779785156	1009.94812011719	35.1292152404785	794.700744628906	1009.61590576172	277.507659912109	640.544250488281	748.543640136719	281.581024169922	647.305603027344	536.9892578125	314.565032958984	700.591613769531	305.244659423828	310.864654541016	737.824157714844	74.3866271972656	246.106323242188	800.100402832031	22.2442092895508	377.312103271484	610.590026855469	33.2613334655762	322.996246337891	589.497741699219	43.2136039733887	-105.739624023438	665.244079589844	824.863403320312	-111.139106750488	679.573791503906	483.839385986328	-130.04345703125	712.163879394531	399.230224609375	-131.767486572266	753.385864257812	74.2713241577148	-62.3941841125488	806.885192871094	26.2939376831055	-190.86506652832	628.273681640625
182.332489013672	583.917541503906	1016.61004638672	-27.4646186828613	588.408447265625	1008.80895996094	138.99934387207	789.539123535156	1009.95135498047	35.1480560302734	794.756042480469	1009.63482666016	277.516937255859	640.5693359375	748.546447753906	281.587432861328	647.295532226562	537.002319335938	314.571044921875	700.569152832031	305.232269287109	310.858978271484	737.826049804688	74.3867034912109	246.091278076172	800.128967285156	22.2762031555176	377.311279296875	610.743103027344	33.2597618103027	322.993133544922	589.471923828125	43.2469215393066	-105.737503051758	665.207336425781	824.860717773438	-111.123191833496	679.598999023438	483.815673828125	-130.037399291992	712.151184082031	399.225006103516	-131.794952392578	753.457214355469	74.2951278686523	-62.4019088745117	806.893432617188	26.2916126251221	-190.859466552734	628.376037597656
182.355895996094	583.877380371094	1016.60772705078	-27.4695377349854	588.337829589844	1008.81573486328	138.970794677734	789.580200195312	1009.97296142578	35.1523170471191	794.798950195312	1009.66149902344	277.520751953125	640.563171386719	748.546997070312	281.603790283203	647.299377441406	537.008056640625	314.574798583984	700.543334960938	305.219787597656	310.852508544922	737.816955566406	74.3826599121094	246.068389892578	800.179870605469	22.3200263977051	377.316223144531	610.85693359375	33.2210998535156	322.985778808594	589.458190917969	43.2664260864258	-105.736183166504	665.181579589844	824.850036621094	-111.115173339844	679.621704101562	483.794677734375	-130.02995300293	712.124145507812	399.209289550781	-131.820358276367	753.528381347656	74.3107528686523	-62.4192581176758	806.901916503906	26.300609588623	-190.874603271484	628.309387207031
182.390029907227	583.8974609375	1016.59167480469	-27.4695701599121	588.256042480469	1008.82281494141	138.937133789062	789.643798828125	1010.01989746094	35.1356887817383	794.811645507812	1009.68719482422	277.531585693359	640.561157226562	748.548034667969	281.631622314453	647.317749023438	537.010559082031	314.576995849609	700.519226074219	305.213409423828	310.84912109375	737.796081542969	74.3809051513672	246.04850769043	800.235412597656	22.3498420715332	377.335235595703	610.90087890625	33.1724624633789	322.973724365234	589.442138671875	43.2680244445801	-105.732986450195	665.182006835938	824.836059570312	-111.117897033691	679.633666992188	483.781005859375	-130.024932861328	712.094299316406	399.193450927734	-131.844573974609	753.567993164062	74.295051574707	-62.4423141479492	806.907836914062	26.3123035430908	-190.916351318359	628.088623046875
182.4482421875	583.987976074219	1016.55114746094	-27.4650554656982	588.178100585938	1008.82824707031	138.900009155273	789.725524902344	1010.09716796875	35.1046981811523	794.799743652344	1009.71020507812	277.552673339844	640.594299316406	748.545776367188	281.665802001953	647.339904785156	537.013916015625	314.577026367188	700.500793457031	305.217498779297	310.849761962891	737.776794433594	74.3828201293945	246.036926269531	800.278869628906	22.3513164520264	377.372283935547	610.852172851562	33.1365432739258	322.962341308594	589.422180175781	43.2557182312012	-105.725090026855	665.197143554688	824.820190429688	-111.131134033203	679.636413574219	483.773712158203	-130.029067993164	712.072509765625	399.188293457031	-131.862731933594	753.560302734375	74.2430038452148	-62.4628753662109	806.89990234375	26.313814163208	-190.969711303711	627.801635742188
182.52912902832	584.123474121094	1016.48388671875	-27.4547462463379	588.127868652344	1008.82818603516	138.860366821289	789.813049316406	1010.18182373047	35.0753898620605	794.794006347656	1009.73773193359	277.583190917969	640.680236816406	748.53466796875	281.704345703125	647.363525390625	537.018005371094	314.575256347656	700.494201660156	305.230255126953	310.852172851562	737.758483886719	74.382194519043	246.027572631836	800.288208007812	22.3238258361816	377.414428710938	610.744689941406	33.1158447265625	322.949035644531	589.410278320312	43.2352142333984	-105.707908630371	665.223205566406	824.809936523438	-111.150779724121	679.637145996094	483.765258789062	-130.043121337891	712.069580078125	399.191497802734	-131.876693725586	753.523193359375	74.1763916015625	-62.4669532775879	806.891662597656	26.3112525939941	-191.01545715332	627.583557128906
182.613845825195	584.264953613281	1016.40112304688	-27.4422054290771	588.106018066406	1008.82135009766	138.82292175293	789.886596679688	1010.25006103516	35.0656471252441	794.832153320312	1009.77734375	277.625518798828	640.824401855469	748.520568847656	281.742523193359	647.382690429688	537.018920898438	314.572296142578	700.493896484375	305.241638183594	310.850891113281	737.735900878906	74.3751907348633	246.020553588867	800.246948242188	22.2674999237061	377.443786621094	610.622680664062	33.1224327087402	322.931945800781	589.418518066406	43.2084617614746	-105.693786621094	665.260864257812	824.811767578125	-111.168884277344	679.639526367188	483.749969482422	-130.059234619141	712.078552246094	399.194610595703	-131.893600463867	753.490112304688	74.1262664794922	-62.4534492492676	806.90283203125	26.3124504089355	-191.036193847656	627.547546386719
182.686599731445	584.387390136719	1016.32135009766	-27.4301815032959	588.102172851562	1008.81005859375	138.7880859375	789.932922363281	1010.30621337891	35.073917388916	794.914733886719	1009.82354736328	277.662445068359	640.967346191406	748.505737304688	281.773468017578	647.396179199219	537.015258789062	314.569885253906	700.489990234375	305.243255615234	310.845275878906	737.708923339844	74.3641510009766	246.013732910156	800.184631347656	22.2120418548584	377.449615478516	610.508911132812	33.1500358581543	322.918029785156	589.452575683594	43.1773529052734	-105.696937561035	665.28076171875	824.820617675781	-111.178291320801	679.644653320312	483.731506347656	-130.071350097656	712.083435058594	399.192932128906	-131.903854370117	753.478637695312	74.1060409545898	-62.4319839477539	806.919250488281	26.3106365203857	-191.023727416992	627.677490234375
182.741058349609	584.474853515625	1016.26165771484	-27.4183216094971	588.108825683594	1008.79425048828	138.755432128906	789.962097167969	1010.353515625	35.0888061523438	795.020935058594	1009.86981201172	277.67626953125	641.045227050781	748.48583984375	281.786468505859	647.402038574219	537.005065917969	314.571563720703	700.482421875	305.237396240234	310.835632324219	737.697204589844	74.3558883666992	246.005569458008	800.136108398438	22.1965980529785	377.437255859375	610.419860839844	33.1851425170898	322.909851074219	589.50341796875	43.1473045349121	-105.711143493652	665.260375976562	824.827941894531	-111.179183959961	679.647338867188	483.712982177734	-130.078704833984	712.078002929688	399.187408447266	-131.898406982422	753.49365234375	74.1154327392578	-62.4123191833496	806.932373046875	26.3083000183105	-190.987533569336	627.847717285156
182.778076171875	584.520874023438	1016.22772216797	-27.4102745056152	588.100952148438	1008.77331542969	138.727554321289	789.987243652344	1010.384765625	35.0995674133301	795.130676269531	1009.91107177734	277.67333984375	641.064331054688	748.462768554688	281.774108886719	647.394592285156	536.988647460938	314.581268310547	700.468017578125	305.224609375	310.818572998047	737.727111816406	74.3561782836914	246.002777099609	800.115295410156	22.2244567871094	377.415313720703	610.354309082031	33.215763092041	322.909210205078	589.555297851562	43.1287994384766	-105.730766296387	665.195007324219	824.825012207031	-111.176231384277	679.644958496094	483.695190429688	-130.080551147461	712.060607910156	399.177337646484	-131.887191772461	753.529724121094	74.148567199707	-62.4016304016113	806.944396972656	26.3133811950684	-190.943969726562	627.997680664062
182.803924560547	584.534423828125	1016.21246337891	-27.4083633422852	588.080139160156	1008.75091552734	138.701431274414	790.020690917969	1010.39538574219	35.0984840393066	795.227233886719	1009.94110107422	277.670776367188	641.066833496094	748.441955566406	281.744567871094	647.380798339844	536.971862792969	314.59814453125	700.439514160156	305.203674316406	310.798431396484	737.782043457031	74.3640213012695	246.002395629883	800.126586914062	22.2831039428711	377.384063720703	610.304077148438	33.2221221923828	322.913513183594	589.589965820312	43.1260833740234	-105.748634338379	665.098022460938	824.811157226562	-111.170455932617	679.640441894531	483.682739257812	-130.078109741211	712.035888671875	399.164764404297	-131.880615234375	753.572814941406	74.1893539428711	-62.4023399353027	806.943786621094	26.3245449066162	-190.913360595703	628.115173339844
182.826034545898	584.536193847656	1016.20788574219	-27.4097175598145	588.066650390625	1008.72479248047	138.668670654297	790.072326660156	1010.38720703125	35.0870323181152	795.298950195312	1009.95617675781	277.675903320312	641.076416015625	748.428894042969	281.709777832031	647.366455078125	536.959655761719	314.617156982422	700.400512695312	305.181274414062	310.782073974609	737.832946777344	74.3754577636719	246.000869750977	800.143493652344	22.3506641387939	377.343933105469	610.265808105469	33.208366394043	322.915008544922	589.597229003906	43.1365165710449	-105.75560760498	664.986694335938	824.795043945312	-111.161880493164	679.632385253906	483.677307128906	-130.076171875	712.008850097656	399.158874511719	-131.883483886719	753.60888671875	74.2183151245117	-62.4196624755859	806.925048828125	26.3327465057373	-190.9072265625	628.15087890625
182.849868774414	584.548828125	1016.20178222656	-27.4086608886719	588.058959960938	1008.68963623047	138.625732421875	790.137756347656	1010.37561035156	35.0658531188965	795.327758789062	1009.95666503906	277.680297851562	641.085021972656	748.423461914062	281.677093505859	647.353820800781	536.953857421875	314.631988525391	700.368286132812	305.165069580078	310.771728515625	737.867004394531	74.3838272094727	246.001235961914	800.140319824219	22.3978443145752	377.302276611328	610.234375	33.1854972839355	322.910614013672	589.584655761719	43.1578330993652	-105.754737854004	664.867614746094	824.781311035156	-111.153007507324	679.620544433594	483.675750732422	-130.080490112305	711.986511230469	399.163208007812	-131.894836425781	753.625793457031	74.2288665771484	-62.4505081176758	806.892272949219	26.3267345428467	-190.912017822266	628.121643066406
182.878646850586	584.578552246094	1016.18383789062	-27.4034004211426	588.058898925781	1008.65173339844	138.577438354492	790.205871582031	1010.37127685547	35.0394020080566	795.326049804688	1009.95782470703	277.675994873047	641.082702636719	748.418762207031	281.653778076172	647.343200683594	536.950744628906	314.636871337891	700.362182617188	305.156402587891	310.772857666016	737.869384765625	74.3876037597656	246.004913330078	800.106079101562	22.4037666320801	377.265869140625	610.222900390625	33.1553840637207	322.901947021484	589.564025878906	43.180248260498	-105.748382568359	664.769592285156	824.769226074219	-111.144790649414	679.605285644531	483.676696777344	-130.092514038086	711.979248046875	399.179168701172	-131.90412902832	753.621948242188	74.225830078125	-62.4774398803711	806.855590820312	26.3104858398438	-190.914978027344	628.104614257812
182.90266418457	584.609619140625	1016.15899658203	-27.3955364227295	588.053161621094	1008.61987304688	138.533645629883	790.268493652344	1010.37335205078	35.0145034790039	795.321533203125	1009.97052001953	277.662841796875	641.059692382812	748.414001464844	281.648742675781	647.338928222656	536.944946289062	314.633514404297	700.380249023438	305.15185546875	310.788055419922	737.836669921875	74.3888244628906	246.016860961914	800.040161132812	22.3618278503418	377.233825683594	610.2451171875	33.1310119628906	322.893798828125	589.541442871094	43.193920135498	-105.742126464844	664.719360351562	824.758605957031	-111.138244628906	679.585327148438	483.679046630859	-130.106674194336	711.983093261719	399.200927734375	-131.90380859375	753.609619140625	74.2193069458008	-62.491771697998	806.833251953125	26.2945079803467	-190.91276550293	628.128479003906
182.908248901367	584.6279296875	1016.13372802734	-27.3860778808594	588.025390625	1008.59729003906	138.498565673828	790.313537597656	1010.39227294922	34.9919166564941	795.312683105469	1009.98950195312	277.647186279297	641.012817382812	748.409362792969	281.665374755859	647.351196289062	536.9404296875	314.628326416016	700.404724121094	305.149841308594	310.812103271484	737.779357910156	74.3850250244141	246.038909912109	799.988708496094	22.3007717132568	377.2138671875	610.282592773438	33.1192474365234	322.890106201172	589.51416015625	43.1984901428223	-105.741798400879	664.721313476562	824.750915527344	-111.13436126709	679.564270019531	483.682312011719	-130.118118286133	711.990234375	399.214904785156	-131.887329101562	753.606994628906	74.2187652587891	-62.4979476928711	806.834533691406	26.2853145599365	-190.900466918945	628.195617675781
182.899932861328	584.638488769531	1016.11450195312	-27.3784675598145	587.986267089844	1008.58666992188	138.474349975586	790.326354980469	1010.43023681641	34.9754676818848	795.296447753906	1010.00836181641	277.634826660156	640.963562011719	748.397888183594	281.694244384766	647.376037597656	536.939514160156	314.626068115234	700.425048828125	305.150512695312	310.837280273438	737.724792480469	74.3791275024414	246.065521240234	799.98681640625	22.2584056854248	377.223052978516	610.314208984375	33.1231918334961	322.895202636719	589.486572265625	43.196159362793	-105.73998260498	664.769897460938	824.745239257812	-111.133201599121	679.547119140625	483.685638427734	-130.124893188477	711.99658203125	399.219573974609	-131.847320556641	753.616088867188	74.2300643920898	-62.4971237182617	806.860168457031	26.2926578521729	-190.87907409668	628.255493164062
182.885482788086	584.644104003906	1016.10559082031	-27.3769569396973	587.934448242188	1008.58996582031	138.464752197266	790.308837890625	1010.46905517578	34.9681510925293	795.281494140625	1010.02557373047	277.624053955078	640.921813964844	748.375122070312	281.725708007812	647.406311035156	536.940368652344	314.627655029297	700.435485839844	305.149291992188	310.852569580078	737.706787109375	74.3753356933594	246.087188720703	800.016845703125	22.2414207458496	377.264862060547	610.343933105469	33.1404304504395	322.906402587891	589.469421386719	43.193359375	-105.732872009277	664.832702636719	824.745422363281	-111.135627746582	679.534118652344	483.694610595703	-130.124053955078	711.992797851562	399.215209960938	-131.797912597656	753.631530761719	74.2605819702148	-62.4849281311035	806.906494140625	26.3203048706055	-190.854629516602	628.243469238281
182.867202758789	584.63623046875	1016.10754394531	-27.3817729949951	587.872131347656	1008.60333251953	138.463516235352	790.259704589844	1010.49468994141	34.9656753540039	795.276611328125	1010.04162597656	277.617980957031	640.891784667969	748.35205078125	281.754974365234	647.436157226562	536.947082519531	314.631256103516	700.432800292969	305.144683837891	310.855010986328	737.725402832031	74.3737640380859	246.090515136719	800.064575195312	22.2471599578857	377.327697753906	610.389831542969	33.1488380432129	322.916656494141	589.453430175781	43.1927375793457	-105.72371673584	664.886474609375	824.755798339844	-111.135307312012	679.517272949219	483.718902587891	-130.115325927734	711.978515625	399.2021484375	-131.758911132812	753.645385742188	74.303955078125	-62.4648666381836	806.960266113281	26.3629150390625	-190.832458496094	628.18603515625
182.851943969727	584.619567871094	1016.12121582031	-27.3876647949219	587.817077636719	1008.61743164062	138.462661743164	790.171081542969	1010.50817871094	34.9657402038574	795.282104492188	1010.05352783203	277.619598388672	640.881103515625	748.346069335938	281.775909423828	647.460205078125	536.955322265625	314.633697509766	700.42578125	305.138519287109	310.854278564453	737.750854492188	74.3777618408203	246.072036743164	800.116638183594	22.2731533050537	377.393707275391	610.472778320312	33.1439170837402	322.924896240234	589.440307617188	43.1924896240234	-105.71607208252	664.924987792969	824.769287109375	-111.127578735352	679.492980957031	483.751831054688	-130.09992980957	711.959411621094	399.188537597656	-131.736770629883	753.641235351562	74.339958190918	-62.4482498168945	806.997619628906	26.4021511077881	-190.821395874023	628.091186523438
182.841445922852	584.598205566406	1016.14135742188	-27.3877506256104	587.770202636719	1008.62377929688	138.463562011719	790.070556640625	1010.521484375	34.9651222229004	795.281005859375	1010.05938720703	277.626281738281	640.889404296875	748.360168457031	281.785369873047	647.477661132812	536.958068847656	314.6298828125	700.428100585938	305.135559082031	310.856201171875	737.762023925781	74.3853454589844	246.041442871094	800.153442382812	22.3078479766846	377.446990966797	610.582946777344	33.1385726928711	322.927154541016	589.446044921875	43.1969795227051	-105.714134216309	664.935119628906	824.782653808594	-111.118583679199	679.469787597656	483.779998779297	-130.079620361328	711.943359375	399.180084228516	-131.735565185547	753.609436035156	74.355827331543	-62.4391136169434	806.998962402344	26.4160423278809	-190.823913574219	627.947631835938
182.837554931641	584.573181152344	1016.15948486328	-27.3837223052979	587.731018066406	1008.61968994141	138.468505859375	789.988342285156	1010.54187011719	34.9586334228516	795.26904296875	1010.06665039062	277.640716552734	640.927062988281	748.392700195312	281.782989501953	647.480834960938	536.957336425781	314.619445800781	700.445068359375	305.141357421875	310.858581542969	737.757080078125	74.3886947631836	246.014862060547	800.174865722656	22.3408050537109	377.483367919922	610.682861328125	33.1474723815918	322.920104980469	589.45947265625	43.204948425293	-105.718467712402	664.916748046875	824.791137695312	-111.110366821289	679.450927734375	483.803314208984	-130.062133789062	711.938293457031	399.183990478516	-131.747131347656	753.549133300781	74.3451156616211	-62.4367942810059	806.962524414062	26.4005393981934	-190.832107543945	627.831298828125
182.83918762207	584.550476074219	1016.16717529297	-27.3806095123291	587.698120117188	1008.60852050781	138.480514526367	789.933654785156	1010.56494140625	34.9483642578125	795.258728027344	1010.08245849609	277.667694091797	640.992492675781	748.435424804688	281.767547607422	647.465393066406	536.948608398438	314.610595703125	700.469177246094	305.154998779297	310.859924316406	737.740356445312	74.3797988891602	246.005981445312	800.189025878906	22.3640956878662	377.495758056641	610.739440917969	33.1745834350586	322.909851074219	589.471923828125	43.210205078125	-105.728088378906	664.875122070312	824.786560058594	-111.101852416992	679.43994140625	483.823638916016	-130.051483154297	711.942932128906	399.201599121094	-131.755432128906	753.478576660156	74.3143005371094	-62.4448280334473	806.905151367188	26.3640155792236	-190.848114013672	627.775451660156
182.83918762207	584.530883789062	1016.15936279297	-27.378963470459	587.6572265625	1008.59411621094	138.501037597656	789.918823242188	1010.59338378906	34.9431762695312	795.2451171875	1010.10333251953	277.707122802734	641.066955566406	748.476745605469	281.740112304688	647.435302734375	536.935913085938	314.609771728516	700.487976074219	305.174865722656	310.859161376953	737.7197265625	74.3584747314453	246.011795043945	800.198852539062	22.3767108917236	377.478271484375	610.732421875	33.1927909851074	322.901092529297	589.487121582031	43.2175331115723	-105.739776611328	664.820434570312	824.776062011719	-111.096244812012	679.446411132812	483.836273193359	-130.04768371582	711.95361328125	399.223022460938	-131.755172729492	753.428100585938	74.2794418334961	-62.4625282287598	806.850219726562	26.3176536560059	-190.872741699219	627.776489257812
182.83740234375	584.52392578125	1016.13891601562	-27.3810958862305	587.60888671875	1008.57885742188	138.524765014648	789.939758300781	1010.62915039062	34.9486846923828	795.215515136719	1010.11804199219	277.746368408203	641.129516601562	748.511657714844	281.704040527344	647.39013671875	536.929992675781	314.615570068359	700.489196777344	305.196014404297	310.854858398438	737.702514648438	74.3386383056641	246.021301269531	800.205200195312	22.3875141143799	377.444122314453	610.662475585938	33.1923446655273	322.897338867188	589.504333496094	43.2335739135742	-105.747375488281	664.770263671875	824.767272949219	-111.096801757812	679.474304199219	483.837188720703	-130.051376342773	711.964904785156	399.244323730469	-131.74169921875	753.410766601562	74.2491302490234	-62.4791717529297	806.807800292969	26.2728862762451	-190.894424438477	627.859008789062
182.831985473633	584.528869628906	1016.11401367188	-27.3869953155518	587.568969726562	1008.56890869141	138.550582885742	789.975341796875	1010.65905761719	34.9633026123047	795.174133300781	1010.12139892578	277.767272949219	641.156494140625	748.5341796875	281.662414550781	647.331726074219	536.930053710938	314.625305175781	700.4677734375	305.207946777344	310.850250244141	737.689453125	74.3329391479492	246.023956298828	800.205505371094	22.4008769989014	377.410278320312	610.566162109375	33.1770629882812	322.899291992188	589.526000976562	43.2508239746094	-105.746597290039	664.728332519531	824.761474609375	-111.103034973145	679.521545410156	483.826721191406	-130.059844970703	711.972839355469	399.263427734375	-131.717041015625	753.419799804688	74.2273406982422	-62.4827346801758	806.782287597656	26.2410430908203	-190.90983581543	627.965454101562
182.821823120117	584.52587890625	1016.09832763672	-27.3932247161865	587.539672851562	1008.56628417969	138.5732421875	790.005615234375	1010.67309570312	34.9848861694336	795.148010253906	1010.12432861328	277.761016845703	641.123168945312	748.5419921875	281.622222900391	647.268615722656	536.937683105469	314.63720703125	700.430053710938	305.202911376953	310.848175048828	737.681884765625	74.3419189453125	246.013061523438	800.2021484375	22.411527633667	377.386413574219	610.501098632812	33.1423568725586	322.903991699219	589.545166015625	43.2578773498535	-105.741676330566	664.703674316406	824.767517089844	-111.110427856445	679.570373535156	483.8125	-130.072235107422	711.9814453125	399.278228759766	-131.696258544922	753.430419921875	74.2124557495117	-62.4777565002441	806.780639648438	26.2340393066406	-190.920349121094	628.03759765625
182.813735961914	584.514343261719	1016.10028076172	-27.3996124267578	587.505737304688	1008.56884765625	138.585922241211	790.008850097656	1010.67712402344	35.0102729797363	795.155212402344	1010.13189697266	277.729583740234	641.0185546875	748.537109375	281.591430664062	647.21435546875	536.95068359375	314.648803710938	700.387939453125	305.181335449219	310.848846435547	737.680480957031	74.3571395874023	245.993576049805	800.208312988281	22.4129390716553	377.379852294922	610.492431640625	33.1078491210938	322.908020019531	589.555786132812	43.2514724731445	-105.73908996582	664.717163085938	824.786804199219	-111.115310668945	679.603271484375	483.796203613281	-130.084701538086	711.996032714844	399.288696289062	-131.686096191406	753.429870605469	74.2032928466797	-62.4760551452637	806.804016113281	26.2541999816895	-190.928161621094	628.055541992188
182.809036254883	584.49951171875	1016.11358642578	-27.4057731628418	587.459228515625	1008.57720947266	138.597198486328	789.975769042969	1010.67431640625	35.034538269043	795.180114746094	1010.14141845703	277.69140625	640.889526367188	748.521240234375	281.572204589844	647.183166503906	536.966186523438	314.658355712891	700.351501464844	305.151397705078	310.851867675781	737.687561035156	74.3693466186523	245.977569580078	800.218994140625	22.4049491882324	377.392395019531	610.518859863281	33.0900993347168	322.909606933594	589.565307617188	43.233528137207	-105.738014221191	664.770385742188	824.81298828125	-111.118370056152	679.624328613281	483.774078369141	-130.091613769531	712.015075683594	399.288818359375	-131.684585571289	753.427124023438	74.2118835449219	-62.4791870117188	806.832275390625	26.283275604248	-190.942733764648	627.988220214844
182.79801940918	584.471069335938	1016.13433837891	-27.411527633667	587.419738769531	1008.58380126953	138.613586425781	789.920166015625	1010.66180419922	35.0532836914062	795.206787109375	1010.15502929688	277.662384033203	640.788208007812	748.504211425781	281.566955566406	647.177307128906	536.991943359375	314.664703369141	700.32373046875	305.12353515625	310.851226806641	737.707275390625	74.3682708740234	245.97346496582	800.218933105469	22.3924217224121	377.417449951172	610.554382324219	33.0929527282715	322.909729003906	589.572082519531	43.2108001708984	-105.736763000488	664.839050292969	824.834594726562	-111.11930847168	679.626586914062	483.760040283203	-130.095840454102	712.03076171875	399.280700683594	-131.686721801758	753.430053710938	74.2467346191406	-62.4843902587891	806.852111816406	26.3055419921875	-190.95703125	627.849304199219
182.769714355469	584.424865722656	1016.15661621094	-27.4173431396484	587.411682128906	1008.58087158203	138.632446289062	789.854736328125	1010.63983154297	35.0636901855469	795.240783691406	1010.17974853516	277.648895263672	640.729614257812	748.493347167969	281.571868896484	647.189514160156	537.022521972656	314.667175292969	700.30859375	305.111022949219	310.844268798828	737.742004394531	74.3584594726562	245.981063842773	800.205505371094	22.380428314209	377.446868896484	610.58642578125	33.1168098449707	322.90576171875	589.557678222656	43.1899948120117	-105.728843688965	664.903015136719	824.839721679688	-111.116355895996	679.604431152344	483.766357421875	-130.099884033203	712.036560058594	399.270538330078	-131.684371948242	753.452209472656	74.2972793579102	-62.490234375	806.876037597656	26.3196048736572	-190.957489013672	627.680786132812
182.721466064453	584.366882324219	1016.16784667969	-27.4178466796875	587.418212890625	1008.57196044922	138.645004272461	789.778625488281	1010.61535644531	35.0768508911133	795.287658691406	1010.21490478516	277.652557373047	640.720703125	748.493041992188	281.577087402344	647.208190917969	537.046691894531	314.6669921875	700.312927246094	305.122161865234	310.836578369141	737.787292480469	74.3582153320312	245.995132446289	800.177490234375	22.3693218231201	377.470428466797	610.599609375	33.1317749023438	322.90185546875	589.51806640625	43.1780548095703	-105.709533691406	664.959899902344	824.835815429688	-111.113243103027	679.575988769531	483.784240722656	-130.104019165039	712.034423828125	399.258666992188	-131.682540893555	753.499267578125	74.3456039428711	-62.4943389892578	806.872619628906	26.3032550811768	-190.94709777832	627.531555175781
182.667068481445	584.305786132812	1016.17218017578	-27.4108581542969	587.419189453125	1008.56219482422	138.641708374023	789.703491210938	1010.59930419922	35.1003303527832	795.330505371094	1010.24542236328	277.660827636719	640.746398925781	748.506042480469	281.578887939453	647.2197265625	537.060852050781	314.663299560547	700.331176757812	305.15380859375	310.832000732422	737.821228027344	74.3711318969727	246.010559082031	800.146118164062	22.3606815338135	377.483856201172	610.594421386719	33.1176910400391	322.907989501953	589.466735839844	43.1868362426758	-105.685211181641	664.99951171875	824.83251953125	-111.115104675293	679.555297851562	483.802581787109	-130.107437133789	712.039611816406	399.250762939453	-131.69140625	753.562255859375	74.3756256103516	-62.4925804138184	806.769714355469	26.220853805542	-190.926773071289	627.452880859375
182.621231079102	584.244262695312	1016.1796875	-27.4020519256592	587.430297851562	1008.5517578125	138.619445800781	789.636535644531	1010.59362792969	35.1204948425293	795.347534179688	1010.26116943359	277.667816162109	640.798950195312	748.52392578125	281.577087402344	647.215515136719	537.057434082031	314.655792236328	700.348083496094	305.195281982422	310.834594726562	737.825988769531	74.3933029174805	246.025756835938	800.119140625	22.3559284210205	377.488342285156	610.596740722656	33.0969085693359	322.923614501953	589.4111328125	43.2113342285156	-105.660713195801	665.017761230469	824.829772949219	-111.120849609375	679.548767089844	483.817932128906	-130.105834960938	712.067199707031	399.250518798828	-131.70881652832	753.627380371094	74.3744812011719	-62.494815826416	806.53173828125	26.0584697723389	-190.902572631836	627.432556152344
182.588912963867	584.186462402344	1016.18817138672	-27.394287109375	587.453674316406	1008.54119873047	138.577117919922	789.559692382812	1010.59289550781	35.1336708068848	795.345825195312	1010.27020263672	277.674530029297	640.872985839844	748.53955078125	281.579895019531	647.201354980469	537.039306640625	314.649810791016	700.3603515625	305.23193359375	310.846984863281	737.801940917969	74.4159393310547	246.03742980957	800.093811035156	22.3507404327393	377.483428955078	610.614624023438	33.0870742797852	322.943176269531	589.363952636719	43.2303466796875	-105.640731811523	665.0283203125	824.830139160156	-111.125900268555	679.547973632812	483.831024169922	-130.102005004883	712.105895996094	399.253265380859	-131.77294921875	753.715881347656	74.3893356323242	-62.522274017334	806.208557128906	25.8555030822754	-190.892944335938	627.441162109375
182.5712890625	584.140380859375	1016.19689941406	-27.3888854980469	587.475952148438	1008.53393554688	138.525466918945	789.472229003906	1010.59979248047	35.1413917541504	795.3359375	1010.27978515625	277.678314208984	640.928771972656	748.546752929688	281.597015380859	647.188842773438	537.017578125	314.647308349609	700.371826171875	305.258026123047	310.862915039062	737.755493164062	74.4237670898438	246.037750244141	800.091491699219	22.3495178222656	377.466949462891	610.634887695312	33.0907173156738	322.95654296875	589.346801757812	43.2374420166016	-105.629806518555	665.045166015625	824.835266113281	-111.128952026367	679.544189453125	483.841400146484	-130.100692749023	712.135437011719	399.254669189453	-131.907852172852	753.854614257812	74.473503112793	-62.5690574645996	805.934204101562	25.7036838531494	-190.899673461914	627.489562988281
182.56135559082	584.109069824219	1016.20172119141	-27.3870220184326	587.491394042969	1008.53106689453	138.481872558594	789.381042480469	1010.60723876953	35.1394958496094	795.315124511719	1010.28540039062	277.678039550781	640.939270019531	748.540283203125	281.623291015625	647.182067871094	536.998718261719	314.645690917969	700.382507324219	305.276306152344	310.876129150391	737.701721191406	74.4145812988281	246.024703979492	800.121337890625	22.3650283813477	377.442230224609	610.654663085938	33.110523223877	322.954223632812	589.358642578125	43.2372894287109	-105.627838134766	665.067993164062	824.837585449219	-111.132843017578	679.542114257812	483.849456787109	-130.102310180664	712.144104003906	399.251678466797	-132.048767089844	753.997131347656	74.5875091552734	-62.609203338623	805.772521972656	25.6350746154785	-190.911270141602	627.602905273438
182.553833007812	584.091857910156	1016.19647216797	-27.3844776153564	587.495544433594	1008.52697753906	138.453521728516	789.287719726562	1010.59875488281	35.1346778869629	795.288879394531	1010.28729248047	277.672912597656	640.915588378906	748.523620605469	281.649322509766	647.17724609375	536.990661621094	314.645202636719	700.38720703125	305.284393310547	310.884704589844	737.653991699219	74.3925476074219	246.001190185547	800.168579101562	22.4038715362549	377.429412841797	610.673950195312	33.1494102478027	322.939849853516	589.385986328125	43.2306480407715	-105.632316589355	665.079162597656	824.823974609375	-111.137817382812	679.53857421875	483.855377197266	-130.10481262207	712.126098632812	399.243408203125	-132.146942138672	754.105834960938	74.691162109375	-62.6356048583984	805.688537597656	25.6148147583008	-190.92041015625	627.80517578125
182.552230834961	584.084228515625	1016.18975830078	-27.3799724578857	587.500122070312	1008.51904296875	138.449142456055	789.21923828125	1010.58123779297	35.129337310791	795.27197265625	1010.29534912109	277.67041015625	640.890075683594	748.502685546875	281.669036865234	647.166931152344	536.992553710938	314.645263671875	700.380615234375	305.278015136719	310.889282226562	737.62548828125	74.3686141967773	245.971755981445	800.229797363281	22.4651737213135	377.438293457031	610.693054199219	33.1982688903809	322.918365478516	589.411865234375	43.2224197387695	-105.637672424316	665.070922851562	824.794921875	-111.142692565918	679.532409667969	483.853240966797	-130.103302001953	712.091796875	399.233581542969	-132.179565429688	754.164306640625	74.752197265625	-62.6492767333984	805.66162109375	25.6204586029053	-190.919906616211	628.067749023438
182.563415527344	584.084838867188	1016.1865234375	-27.3761577606201	587.506958007812	1008.50671386719	138.474014282227	789.200439453125	1010.57122802734	35.1248626708984	795.283142089844	1010.31390380859	277.678924560547	640.882629394531	748.47900390625	281.673095703125	647.149475097656	536.993591308594	314.644958496094	700.362426757812	305.256958007812	310.89306640625	737.627380371094	74.3579025268555	245.94694519043	800.299377441406	22.5356044769287	377.460357666016	610.696594238281	33.2359848022461	322.90283203125	589.423828125	43.2233390808105	-105.64225769043	665.052001953125	824.767822265625	-111.147109985352	679.535095214844	483.838470458984	-130.095916748047	712.051635742188	399.223876953125	-132.13444519043	754.141479492188	74.7264404296875	-62.6591377258301	805.628967285156	25.6020317077637	-190.912475585938	628.291748046875
182.596649169922	584.091796875	1016.18872070312	-27.3737468719482	587.496032714844	1008.48565673828	138.518951416016	789.223937988281	1010.57385253906	35.1272392272949	795.312194824219	1010.32995605469	277.691284179688	640.882873535156	748.454956054688	281.664123535156	647.135498046875	536.992309570312	314.647277832031	700.3388671875	305.226837158203	310.894989013672	737.647888183594	74.3569488525391	245.934555053711	800.358459472656	22.5892314910889	377.488616943359	610.664306640625	33.2433547973633	322.908569335938	589.435119628906	43.2391319274902	-105.645355224609	665.01708984375	824.751342773438	-111.148101806641	679.550354003906	483.812957763672	-130.085037231445	712.018249511719	399.214477539062	-132.047073364258	754.056396484375	74.6239929199219	-62.6764869689941	805.515014648438	25.5158729553223	-190.90478515625	628.42041015625
182.64501953125	584.090087890625	1016.20715332031	-27.3773536682129	587.462829589844	1008.46014404297	138.571563720703	789.268676757812	1010.58599853516	35.1305084228516	795.338500976562	1010.33605957031	277.702789306641	640.886901855469	748.434326171875	281.653961181641	647.128479003906	536.988952636719	314.652709960938	700.318054199219	305.197814941406	310.892364501953	737.673645019531	74.3626098632812	245.937728881836	800.375549316406	22.6019134521484	377.504486083984	610.616027832031	33.2101020812988	322.929260253906	589.450134277344	43.2663536071777	-105.645561218262	664.967834472656	824.740539550781	-111.14363861084	679.573425292969	483.783630371094	-130.074569702148	712.002685546875	399.2109375	-131.945388793945	753.937805175781	74.4724731445312	-62.701057434082	805.317077636719	25.3704776763916	-190.897964477539	628.439636230469
182.688827514648	584.068237304688	1016.23651123047	-27.3922348022461	587.414733886719	1008.43951416016	138.619750976562	789.310913085938	1010.59869384766	35.134895324707	795.370422363281	1010.34411621094	277.718536376953	640.900512695312	748.42041015625	281.655548095703	647.128051757812	536.98486328125	314.658447265625	700.304138183594	305.180755615234	310.885406494141	737.699768066406	74.3778686523438	245.953750610352	800.337341308594	22.5645847320557	377.493469238281	610.5625	33.1491622924805	322.952911376953	589.466125488281	43.2920684814453	-105.642593383789	664.924865722656	824.73095703125	-111.132759094238	679.59423828125	483.762756347656	-130.06999206543	711.99072265625	399.217987060547	-131.869064331055	753.829162597656	74.3317031860352	-62.7340278625488	805.09033203125	25.2047710418701	-190.897521972656	628.318969726562
182.714233398438	584.028076171875	1016.26483154297	-27.4154357910156	587.347229003906	1008.43316650391	138.655334472656	789.32763671875	1010.60314941406	35.1485214233398	795.402770996094	1010.3544921875	277.736755371094	640.910034179688	748.41796875	281.682983398438	647.141296386719	536.986999511719	314.664306640625	700.300964355469	305.181579589844	310.875549316406	737.718627929688	74.3960037231445	245.97151184082	800.272277832031	22.4925880432129	377.458953857422	610.510925292969	33.0895042419434	322.972564697266	589.491882324219	43.3058967590332	-105.628227233887	664.909301757812	824.722778320312	-111.118537902832	679.6025390625	483.758148193359	-130.075531005859	711.972900390625	399.230621337891	-131.858276367188	753.784240722656	74.2749557495117	-62.7540702819824	804.978759765625	25.1234683990479	-190.898422241211	628.134643554688
182.711624145508	583.97265625	1016.29077148438	-27.439868927002	587.262145996094	1008.44506835938	138.671264648438	789.307189941406	1010.59155273438	35.1667060852051	795.407897949219	1010.35968017578	277.751495361328	640.8984375	748.423889160156	281.723297119141	647.153991699219	536.989868164062	314.670471191406	700.309509277344	305.197540283203	310.867797851562	737.720397949219	74.4122772216797	245.988357543945	800.211791992188	22.4154186248779	377.404205322266	610.493896484375	33.050594329834	322.984130859375	589.522216796875	43.3130035400391	-105.602699279785	664.922668457031	824.713928222656	-111.108955383301	679.599731445312	483.766723632812	-130.089492797852	711.960632324219	399.245147705078	-131.870086669922	753.762512207031	74.272087097168	-62.7323379516602	805.08349609375	25.1953468322754	-190.889678955078	627.996398925781
182.688049316406	583.908142089844	1016.31219482422	-27.4537734985352	587.177856445312	1008.46484375	138.664688110352	789.25537109375	1010.56317138672	35.1839637756348	795.369934082031	1010.36602783203	277.765228271484	640.878723144531	748.4296875	281.752685546875	647.144897460938	536.987976074219	314.676452636719	700.322814941406	305.221252441406	310.867340087891	737.702087402344	74.4271087646484	246.005508422852	800.167358398438	22.3549499511719	377.349914550781	610.513793945312	33.0437507629395	322.987365722656	589.546752929688	43.3142509460449	-105.577667236328	664.938720703125	824.702209472656	-111.106079101562	679.588439941406	483.785614013672	-130.103012084961	711.960815429688	399.257049560547	-131.863876342773	753.719848632812	74.2730941772461	-62.6786231994629	805.316528320312	25.3561973571777	-190.879791259766	627.914184570312
182.662338256836	583.848205566406	1016.32763671875	-27.4478759765625	587.111083984375	1008.48406982422	138.640228271484	789.192016601562	1010.53826904297	35.1953201293945	795.284057617188	1010.37817382812	277.783081054688	640.873229980469	748.434387207031	281.770477294922	647.115966796875	536.986572265625	314.682891845703	700.331665039062	305.243560791016	310.873321533203	737.679809570312	74.4407119750977	246.018463134766	800.135864257812	22.3220405578613	377.320587158203	610.567504882812	33.0585899353027	322.978576660156	589.5546875	43.3030166625977	-105.555526733398	664.953125	824.69580078125	-111.108528137207	679.5703125	483.812194824219	-130.107818603516	711.968933105469	399.254638671875	-131.850234985352	753.663452148438	74.2700347900391	-62.6159896850586	805.549011230469	25.5205192565918	-190.880111694336	627.898681640625
182.648406982422	583.796875	1016.34295654297	-27.4317665100098	587.070251464844	1008.49621582031	138.612930297852	789.146728515625	1010.53656005859	35.1927108764648	795.152709960938	1010.39154052734	277.806060791016	640.888305664062	748.436889648438	281.780181884766	647.077697753906	536.986389160156	314.688385009766	700.333740234375	305.259826660156	310.882171630859	737.668334960938	74.4562072753906	246.025146484375	800.1240234375	22.3215980529785	377.314300537109	610.642822265625	33.0641593933105	322.959411621094	589.538818359375	43.2852249145508	-105.533500671387	664.984191894531	824.705627441406	-111.115646362305	679.551818847656	483.840545654297	-130.102783203125	711.975646972656	399.236389160156	-131.839126586914	753.598266601562	74.2561340332031	-62.5569839477539	805.700256347656	25.6241264343262	-190.892654418945	627.956115722656
182.651260375977	583.743041992188	1016.36462402344	-27.4201068878174	587.052917480469	1008.49127197266	138.598175048828	789.129638671875	1010.55511474609	35.178466796875	794.989807128906	1010.39904785156	277.832702636719	640.915771484375	748.435241699219	281.781158447266	647.041137695312	536.987670898438	314.690155029297	700.330322265625	305.271362304688	310.889129638672	737.67529296875	74.4719696044922	246.02490234375	800.138061523438	22.3447246551514	377.322509765625	610.69189453125	33.0538787841797	322.9384765625	589.513854980469	43.2700691223145	-105.509300231934	665.021240234375	824.729797363281	-111.123008728027	679.539978027344	483.865570068359	-130.091262817383	711.981079101562	399.209075927734	-131.832717895508	753.553161621094	74.2365036010742	-62.5106163024902	805.718627929688	25.6237277984619	-190.915817260742	628.063659667969
182.663635253906	583.683349609375	1016.39532470703	-27.4148406982422	587.041931152344	1008.47589111328	138.592468261719	789.1123046875	1010.57659912109	35.1645240783691	794.835693359375	1010.40222167969	277.853881835938	640.932983398438	748.431457519531	281.776611328125	647.016479492188	536.988037109375	314.686065673828	700.326477050781	305.280212402344	310.889984130859	737.703308105469	74.4795989990234	246.017715454102	800.157775878906	22.3764533996582	377.340270996094	610.708984375	33.0276908874512	322.916229248047	589.48876953125	43.2588043212891	-105.476249694824	665.045349121094	824.761108398438	-111.127830505371	679.53955078125	483.873840332031	-130.078247070312	711.989379882812	399.180358886719	-131.826766967773	753.550659179688	74.2146759033203	-62.4806671142578	805.608947753906	25.5320930480957	-190.940658569336	628.190124511719
182.676284790039	583.616760253906	1016.43121337891	-27.4166088104248	587.0283203125	1008.45690917969	138.592987060547	789.081115722656	1010.5888671875	35.1601104736328	794.744506835938	1010.4111328125	277.866729736328	640.932312011719	748.425903320312	281.768859863281	647.009338378906	536.981323242188	314.676483154297	700.324279785156	305.286895751953	310.886840820312	737.738220214844	74.4755477905273	246.00715637207	800.187072753906	22.4141902923584	377.358123779297	610.715942382812	32.98681640625	322.887145996094	589.46337890625	43.2506866455078	-105.433753967285	665.052490234375	824.796875	-111.130432128906	679.549987792969	483.859985351562	-130.063674926758	711.997985839844	399.159759521484	-131.815460205078	753.579406738281	74.2038879394531	-62.4697456359863	805.439636230469	25.4065761566162	-190.958969116211	628.2626953125
182.687927246094	583.542297363281	1016.46459960938	-27.431734085083	587.019592285156	1008.42700195312	138.604187011719	789.035278320312	1010.58807373047	35.1648216247559	794.719665527344	1010.42218017578	277.875061035156	640.923156738281	748.418823242188	281.760437011719	647.02197265625	536.970947265625	314.665832519531	700.319030761719	305.284881591797	310.887329101562	737.766418457031	74.4615631103516	246.00048828125	800.226867675781	22.4439945220947	377.374389648438	610.724426269531	32.966381072998	322.857360839844	589.450378417969	43.2450408935547	-105.386260986328	665.039672851562	824.826782226562	-111.128311157227	679.563842773438	483.834289550781	-130.046295166016	712.01025390625	399.149261474609	-131.797256469727	753.612060546875	74.2162628173828	-62.4725189208984	805.345397949219	25.34033203125	-190.966201782227	628.232849121094
182.69889831543	583.474426269531	1016.48724365234	-27.4560813903809	587.017944335938	1008.38891601562	138.619476318359	788.965454101562	1010.56915283203	35.171272277832	794.71923828125	1010.42633056641	277.878753662109	640.912292480469	748.410766601562	281.748260498047	647.046020507812	536.961547851562	314.658874511719	700.309143066406	305.272277832031	310.897399902344	737.771362304688	74.4420547485352	245.998443603516	800.245178222656	22.4495582580566	377.392852783203	610.751831054688	32.9895439147949	322.840911865234	589.451110839844	43.2430839538574	-105.334785461426	665.011779785156	824.846008300781	-111.121185302734	679.578369140625	483.801452636719	-130.030685424805	712.025939941406	399.146911621094	-131.775894165039	753.621154785156	74.2388000488281	-62.4757690429688	805.444458007812	25.4079875946045	-190.960235595703	628.116943359375
182.713653564453	583.42626953125	1016.49328613281	-27.4730434417725	587.019958496094	1008.35211181641	138.631256103516	788.873107910156	1010.533203125	35.1720199584961	794.726013183594	1010.42547607422	277.88037109375	640.908874511719	748.40185546875	281.727691650391	647.060424804688	536.956481933594	314.657958984375	700.297912597656	305.259063720703	310.914611816406	737.744323730469	74.4257659912109	245.995025634766	800.248779296875	22.4424571990967	377.41259765625	610.791015625	33.0362586975098	322.8427734375	589.458557128906	43.2446250915527	-105.289108276367	664.971557617188	824.857238769531	-111.11213684082	679.596862792969	483.767150878906	-130.019500732422	712.041625976562	399.154388427734	-131.754318237305	753.611145019531	74.2647323608398	-62.4741706848145	805.687683105469	25.5758590698242	-190.948364257812	627.931091308594
182.739196777344	583.402404785156	1016.48107910156	-27.4744892120361	587.017761230469	1008.32592773438	138.637237548828	788.773620605469	1010.49468994141	35.1651992797852	794.742065429688	1010.42388916016	277.881164550781	640.909790039062	748.397644042969	281.715118408203	647.063110351562	536.963012695312	314.662750244141	700.290832519531	305.252899169922	310.927368164062	737.709716796875	74.4156188964844	245.988540649414	800.243713378906	22.4279651641846	377.439849853516	610.819213867188	33.0825157165527	322.860107421875	589.470764160156	43.2451057434082	-105.262115478516	664.930236816406	824.851318359375	-111.101860046387	679.614685058594	483.740234375	-130.010971069336	712.0537109375	399.169799804688	-131.739501953125	753.603515625	74.2979354858398	-62.470531463623	805.906860351562	25.732442855835	-190.934036254883	627.735534667969
182.780548095703	583.404602050781	1016.45416259766	-27.467077255249	587.00830078125	1008.31420898438	138.636276245117	788.685363769531	1010.46490478516	35.1541137695312	794.756103515625	1010.41687011719	277.877014160156	640.902709960938	748.401062011719	281.730255126953	647.067199707031	536.984924316406	314.670196533203	700.290344238281	305.255157470703	310.925048828125	737.686279296875	74.4077224731445	245.976165771484	800.231018066406	22.4135646820068	377.472534179688	610.817687988281	33.1056213378906	322.890350341797	589.482177734375	43.2448997497559	-105.251556396484	664.909301757812	824.823303222656	-111.092376708984	679.621337890625	483.728912353516	-130.004806518555	712.053100585938	399.189697265625	-131.737060546875	753.604919433594	74.3344345092773	-62.4653778076172	805.993103027344	25.7988948822021	-190.9130859375	627.640991210938
182.835586547852	583.422729492188	1016.42456054688	-27.4594268798828	586.993774414062	1008.31146240234	138.635269165039	788.606689453125	1010.43933105469	35.1417922973633	794.753356933594	1010.39935302734	277.868133544922	640.887817382812	748.406982421875	281.762390136719	647.069519042969	537.013854980469	314.680419921875	700.293151855469	305.260162353516	310.9130859375	737.677856445312	74.4052963256836	245.95915222168	800.246948242188	22.4173183441162	377.494750976562	610.756896972656	33.0978546142578	322.926544189453	589.488952636719	43.2463836669922	-105.248840332031	664.903442382812	824.777465820312	-111.086845397949	679.614624023438	483.736999511719	-130.003204345703	712.044006347656	399.212158203125	-131.740661621094	753.621704101562	74.3662261962891	-62.4598655700684	805.914855957031	25.751049041748	-190.889831542969	627.688171386719
182.888946533203	583.444519042969	1016.40112304688	-27.4498634338379	586.981506347656	1008.31622314453	138.637161254883	788.525085449219	1010.41296386719	35.1346435546875	794.742370605469	1010.38293457031	277.860778808594	640.875549316406	748.414001464844	281.791290283203	647.063415527344	537.037719726562	314.694122314453	700.296936035156	305.258728027344	310.899475097656	737.68994140625	74.4080276489258	245.944915771484	800.28515625	22.435359954834	377.4951171875	610.630920410156	33.069393157959	322.956298828125	589.492919921875	43.244197845459	-105.250801086426	664.888549804688	824.71875	-111.082962036133	679.597045898438	483.755889892578	-130.00634765625	712.0390625	399.231872558594	-131.747848510742	753.648376464844	74.379150390625	-62.4595527648926	805.694641113281	25.6069107055664	-190.870819091797	627.821472167969
182.927612304688	583.4638671875	1016.38446044922	-27.4321155548096	586.978698730469	1008.3232421875	138.639938354492	788.439636230469	1010.38897705078	35.1384658813477	794.745666503906	1010.37799072266	277.856597900391	640.867370605469	748.424987792969	281.816131591797	647.060485839844	537.055847167969	314.710266113281	700.304931640625	305.250335693359	310.883636474609	737.715881347656	74.4121627807617	245.93586730957	800.317504882812	22.4617443084717	377.470275878906	610.478637695312	33.0286979675293	322.971343994141	589.495910644531	43.2333450317383	-105.252410888672	664.866333007812	824.673583984375	-111.078659057617	679.564331054688	483.779998779297	-130.010848999023	712.04443359375	399.242767333984	-131.75910949707	753.66943359375	74.3661880493164	-62.4642486572266	805.416076660156	25.4273090362549	-190.856033325195	627.98291015625
182.946517944336	583.464233398438	1016.37811279297	-27.4105968475342	586.983276367188	1008.31842041016	138.647491455078	788.355407714844	1010.37359619141	35.1457672119141	794.757385253906	1010.38006591797	277.853210449219	640.8603515625	748.441162109375	281.838226318359	647.0712890625	537.069152832031	314.728302001953	700.317443847656	305.235412597656	310.869476318359	737.744018554688	74.4173278808594	245.936737060547	800.328857421875	22.4824409484863	377.433837890625	610.343139648438	33.0134887695312	322.969604492188	589.494018554688	43.2138557434082	-105.248146057129	664.853698730469	824.663146972656	-111.070434570312	679.517395019531	483.801818847656	-130.010147094727	712.059692382812	399.243743896484	-131.772537231445	753.668273925781	74.3302383422852	-62.4670677185059	805.220703125	25.3060970306396	-190.844284057617	628.171875
182.938018798828	583.428894042969	1016.38500976562	-27.3938541412354	586.992553710938	1008.30065917969	138.659225463867	788.28515625	1010.36926269531	35.1485290527344	794.753784179688	1010.38616943359	277.852844238281	640.858764648438	748.462158203125	281.846160888672	647.075134277344	537.072021484375	314.746246337891	700.322204589844	305.217376708984	310.862152099609	737.765808105469	74.4198532104492	245.946563720703	800.295593261719	22.4715728759766	377.404754638672	610.251892089844	33.0507202148438	322.954223632812	589.484619140625	43.1868515014648	-105.229568481445	664.86962890625	824.693115234375	-111.05542755127	679.466979980469	483.809692382812	-129.99853515625	712.080749511719	399.237854003906	-131.78288269043	753.633117675781	74.2859878540039	-62.4602508544922	805.235046386719	25.3186206817627	-190.836120605469	628.376037597656
182.90461730957	583.369201660156	1016.39971923828	-27.3786430358887	587.004089355469	1008.27722167969	138.671142578125	788.237915039062	1010.37438964844	35.1445121765137	794.731384277344	1010.39379882812	277.859649658203	640.863464355469	748.482604980469	281.833465576172	647.049133300781	537.062622070312	314.761047363281	700.311096191406	305.205413818359	310.860107421875	737.776428222656	74.4172058105469	245.956024169922	800.245849609375	22.4396362304688	377.392333984375	610.232849121094	33.1135597229004	322.931549072266	589.472412109375	43.1564254760742	-105.193313598633	664.922790527344	824.766235351562	-111.040870666504	679.432556152344	483.80078125	-129.977493286133	712.106567382812	399.231475830078	-131.779815673828	753.581726074219	74.255485534668	-62.4414558410645	805.459594726562	25.4619846343994	-190.834808349609	628.532287597656
182.860107421875	583.303894042969	1016.41558837891	-27.3615188598633	587.008544921875	1008.25476074219	138.685791015625	788.206970214844	1010.38122558594	35.1336288452148	794.706665039062	1010.40075683594	277.870941162109	640.866943359375	748.493041992188	281.810485839844	646.997436523438	537.042175292969	314.772338867188	700.295532226562	305.200897216797	310.860076904297	737.772277832031	74.4042816162109	245.963958740234	800.218017578125	22.4071750640869	377.396484375	610.289367675781	33.1733436584473	322.907135009766	589.463073730469	43.12841796875	-105.155769348145	664.991333007812	824.855529785156	-111.03498840332	679.42919921875	483.778106689453	-129.953277587891	712.1298828125	399.231506347656	-131.767349243164	753.542419433594	74.2495269775391	-62.4202537536621	805.776123046875	25.6600570678711	-190.840484619141	628.613342285156
182.813674926758	583.234558105469	1016.43145751953	-27.3497848510742	587.00341796875	1008.23352050781	138.70246887207	788.184997558594	1010.38067626953	35.1226234436035	794.69482421875	1010.41333007812	277.881317138672	640.859924316406	748.489685058594	281.790405273438	646.930419921875	537.016723632812	314.779663085938	700.28271484375	305.202606201172	310.859924316406	737.755676269531	74.384033203125	245.969421386719	800.200500488281	22.3779697418213	377.407318115234	610.387329101562	33.2091369628906	322.888458251953	589.466857910156	43.1148681640625	-105.132118225098	665.046447753906	824.932189941406	-111.039505004883	679.452087402344	483.754943847656	-129.927764892578	712.136535644531	399.236663818359	-131.751968383789	753.523315429688	74.2678527832031	-62.406494140625	806.078918457031	25.8458442687988	-190.849685668945	628.614135742188
182.780166625977	583.1591796875	1016.45306396484	-27.3486785888672	586.993774414062	1008.21136474609	138.719177246094	788.164184570312	1010.36950683594	35.1159439086914	794.689514160156	1010.4326171875	277.888824462891	640.840576171875	748.471923828125	281.770324707031	646.859985351562	536.992797851562	314.779998779297	700.269409179688	305.207275390625	310.859558105469	737.727966308594	74.3690185546875	245.972137451172	800.200256347656	22.3656253814697	377.420318603516	610.487487792969	33.2130813598633	322.881439208984	589.488037109375	43.1245155334473	-105.126525878906	665.062133789062	824.982299804688	-111.050369262695	679.492248535156	483.745086669922	-129.907318115234	712.122680664062	399.244201660156	-131.732559204102	753.509399414062	74.290641784668	-62.397346496582	806.330627441406	25.9987964630127	-190.859512329102	628.533813476562
182.76008605957	583.070251464844	1016.48236083984	-27.3577766418457	586.978088378906	1008.19635009766	138.736785888672	788.136413574219	1010.34838867188	35.1148872375488	794.67822265625	1010.45306396484	277.891937255859	640.809020996094	748.444091796875	281.744293212891	646.797546386719	536.968933105469	314.773315429688	700.258605957031	305.206878662109	310.857940673828	737.692504882812	74.3573532104492	245.975463867188	800.226135253906	22.3800621032715	377.431915283203	610.551147460938	33.195182800293	322.888122558594	589.513854980469	43.1501121520996	-105.140342712402	665.029174804688	824.990417480469	-111.061485290527	679.535827636719	483.750946044922	-129.90007019043	712.090698242188	399.250549316406	-131.72053527832	753.484436035156	74.2960433959961	-62.3930282592773	806.49609375	26.1056537628174	-190.870269775391	628.409790039062
182.740829467773	582.966674804688	1016.50946044922	-27.3741207122803	586.954223632812	1008.19201660156	138.753265380859	788.099243164062	1010.31915283203	35.1219673156738	794.658569335938	1010.47039794922	277.884429931641	640.745483398438	748.4189453125	281.721130371094	646.755187988281	536.950073242188	314.762786865234	700.255737304688	305.203063964844	310.851165771484	737.671264648438	74.3439025878906	245.981384277344	800.257568359375	22.4135684967041	377.435821533203	610.563842773438	33.1611671447754	322.91162109375	589.53955078125	43.1798439025879	-105.166000366211	664.977294921875	824.96875	-111.064910888672	679.555603027344	483.766967773438	-129.902267456055	712.049926757812	399.251831054688	-131.723358154297	753.458435058594	74.2868347167969	-62.4002418518066	806.534606933594	26.1491775512695	-190.881805419922	628.243347167969
182.717437744141	582.85791015625	1016.52593994141	-27.3958072662354	586.918884277344	1008.19873046875	138.766998291016	788.063110351562	1010.29205322266	35.1321907043457	794.627624511719	1010.47845458984	277.867645263672	640.646423339844	748.40185546875	281.711029052734	646.744445800781	536.943176269531	314.751373291016	700.263793945312	305.200164794922	310.842102050781	737.670227050781	74.3299789428711	245.991882324219	800.269226074219	22.4459018707275	377.435272216797	610.532531738281	33.1334495544434	322.946838378906	589.555603027344	43.2041893005371	-105.191589355469	664.934936523438	824.945068359375	-111.057304382324	679.538208007812	483.781188964844	-129.907623291016	712.013732910156	399.252197265625	-131.732208251953	753.440124511719	74.2715835571289	-62.4230918884277	806.457580566406	26.1367340087891	-190.892761230469	628.068786621094
182.680160522461	582.737854003906	1016.53283691406	-27.425365447998	586.8798828125	1008.21551513672	138.776489257812	788.038330078125	1010.27685546875	35.1417083740234	794.573852539062	1010.47241210938	277.845825195312	640.531188964844	748.394287109375	281.710906982422	646.74560546875	536.942810058594	314.73828125	700.270812988281	305.197631835938	310.837890625	737.677124023438	74.3138809204102	246.002365112305	800.252990722656	22.4601230621338	377.433929443359	610.45947265625	33.128833770752	322.979949951172	589.549377441406	43.2152442932129	-105.206817626953	664.899047851562	824.930114746094	-111.046051025391	679.492858886719	483.784637451172	-129.911697387695	711.984924316406	399.252899169922	-131.739471435547	753.423645019531	74.2597579956055	-62.4681625366211	806.312072753906	26.0923519134521	-190.906127929688	627.933471679688
182.629623413086	582.613952636719	1016.52557373047	-27.4586906433105	586.856323242188	1008.23004150391	138.77897644043	788.028381347656	1010.27703857422	35.151439666748	794.49072265625	1010.45538330078	277.812255859375	640.395935058594	748.401123046875	281.71484375	646.732604980469	536.945739746094	314.723022460938	700.263000488281	305.196594238281	310.84228515625	737.692626953125	74.3005752563477	246.009063720703	800.226013183594	22.4599857330322	377.437622070312	610.375427246094	33.1370010375977	322.999114990234	589.528930664062	43.2109718322754	-105.204475402832	664.868591308594	824.929809570312	-111.040367126465	679.441223144531	483.773590087891	-129.911651611328	711.964782714844	399.253448486328	-131.74006652832	753.411682128906	74.2596206665039	-62.5337333679199	806.10693359375	26.0019969940186	-190.919952392578	627.8115234375
182.580673217773	582.518005371094	1016.50164794922	-27.4884662628174	586.845520019531	1008.23236083984	138.774078369141	788.037231445312	1010.29486083984	35.1549186706543	794.383666992188	1010.43469238281	277.767547607422	640.246215820312	748.417175292969	281.723754882812	646.704345703125	536.954284667969	314.710571289062	700.246704101562	305.198455810547	310.853912353516	737.7060546875	74.2974014282227	246.013458251953	800.197143554688	22.4549903869629	377.452758789062	610.333068847656	33.1511688232422	323.001373291016	589.503662109375	43.1935958862305	-105.194664001465	664.833251953125	824.933959960938	-111.040306091309	679.403930664062	483.751983642578	-129.910415649414	711.952575683594	399.257232666016	-131.733489990234	753.406066894531	74.2652206420898	-62.6098670959473	805.828552246094	25.8417873382568	-190.932373046875	627.701171875
182.540725708008	582.459716796875	1016.47137451172	-27.5160884857178	586.823974609375	1008.2265625	138.765075683594	788.057556152344	1010.32446289062	35.1483612060547	794.2607421875	1010.41375732422	277.715179443359	640.096252441406	748.431945800781	281.737854003906	646.670593261719	536.963256835938	314.703125	700.228820800781	305.204803466797	310.868286132812	737.710266113281	74.3134994506836	246.012283325195	800.162963867188	22.4478130340576	377.479431152344	610.357299804688	33.1690826416016	322.988189697266	589.483642578125	43.171142578125	-105.191070556641	664.778686523438	824.935546875	-111.040885925293	679.384643554688	483.733245849609	-129.909286499023	711.940368652344	399.261688232422	-131.721832275391	753.412353515625	74.2726669311523	-62.6819343566895	805.500183105469	25.6291236877441	-190.945983886719	627.644592285156
182.515274047852	582.42236328125	1016.44750976562	-27.5432319641113	586.778930664062	1008.21655273438	138.754577636719	788.079711914062	1010.35583496094	35.1335983276367	794.147888183594	1010.3984375	277.658233642578	639.950500488281	748.441284179688	281.751495361328	646.64208984375	536.968078613281	314.697174072266	700.204528808594	305.213043212891	310.880859375	737.726928710938	74.3646926879883	246.006286621094	800.124145507812	22.444694519043	377.512573242188	610.434692382812	33.1889724731445	322.959533691406	589.467895507812	43.1551971435547	-105.195495605469	664.716491699219	824.936645507812	-111.040466308594	679.384460449219	483.725708007812	-129.904159545898	711.927917480469	399.264434814453	-131.700408935547	753.425598144531	74.2813339233398	-62.7205543518066	805.203308105469	25.4197826385498	-190.955703735352	627.681762695312
182.501083374023	582.392272949219	1016.43786621094	-27.57346534729	586.713623046875	1008.20330810547	138.745712280273	788.097534179688	1010.38061523438	35.1146812438965	794.063598632812	1010.39581298828	277.607147216797	639.829284667969	748.444519042969	281.75927734375	646.628784179688	536.965515136719	314.691284179688	700.174438476562	305.213226318359	310.886383056641	737.76123046875	74.4441680908203	246.000839233398	800.091186523438	22.4516658782959	377.539520263672	610.522277832031	33.2148132324219	322.923919677734	589.446228027344	43.1461334228516	-105.204933166504	664.668090820312	824.930786132812	-111.043045043945	679.401000976562	483.725311279297	-129.897857666016	711.917724609375	399.266632080078	-131.673843383789	753.431457519531	74.2901458740234	-62.7066040039062	805.004150390625	25.2669486999512	-190.959350585938	627.811157226562
182.4853515625	582.366821289062	1016.43658447266	-27.6096630096436	586.633056640625	1008.19110107422	138.741683959961	788.097473144531	1010.39031982422	35.1005210876465	793.990600585938	1010.40045166016	277.564788818359	639.740478515625	748.445556640625	281.76171875	646.637390136719	536.953125	314.687835693359	700.14892578125	305.205200195312	310.884552001953	737.803344726562	74.526481628418	245.997146606445	800.082275390625	22.4675750732422	377.551940917969	610.587280273438	33.2489929199219	322.895416259766	589.430419921875	43.1383934020996	-105.214820861816	664.649719238281	824.923645019531	-111.047912597656	679.413818359375	483.724792480469	-129.89616394043	711.908935546875	399.267669677734	-131.657348632812	753.440856933594	74.3042831420898	-62.648250579834	804.904418945312	25.1857872009277	-190.957015991211	627.949523925781
182.464080810547	582.34765625	1016.43273925781	-27.6507339477539	586.54052734375	1008.18572998047	138.740097045898	788.070068359375	1010.38214111328	35.0957298278809	793.921936035156	1010.40838623047	277.533111572266	639.679016113281	748.445495605469	281.763610839844	646.663146972656	536.938171386719	314.688262939453	700.136840820312	305.199798583984	310.882354736328	737.846435546875	74.5976791381836	245.99870300293	800.0849609375	22.4794311523438	377.549713134766	610.621948242188	33.2818183898926	322.875244140625	589.431274414062	43.1332015991211	-105.224166870117	664.659362792969	824.926940917969	-111.051414489746	679.405639648438	483.726287841797	-129.899658203125	711.904541015625	399.270050048828	-131.654251098633	753.468017578125	74.3302154541016	-62.5704879760742	804.915161132812	25.1849765777588	-190.942718505859	628.020812988281
182.438705444336	582.326049804688	1016.42791748047	-27.6948585510254	586.455627441406	1008.18566894531	138.736831665039	788.012512207031	1010.36242675781	35.1012191772461	793.852111816406	1010.41870117188	277.516937255859	639.64599609375	748.444580078125	281.768798828125	646.69091796875	536.926879882812	314.691772460938	700.134521484375	305.199310302734	310.884429931641	737.868225097656	74.6405944824219	246.006637573242	800.083679199219	22.4777069091797	377.532348632812	610.61474609375	33.3015098571777	322.859924316406	589.447204589844	43.1329078674316	-105.238983154297	664.657653808594	824.937438964844	-111.059143066406	679.379089355469	483.73291015625	-129.909957885742	711.901733398438	399.274322509766	-131.664581298828	753.507568359375	74.3649597167969	-62.4990463256836	805.074401855469	25.2872943878174	-190.917724609375	628.028991699219
182.41569519043	582.288879394531	1016.42352294922	-27.7325649261475	586.397705078125	1008.18804931641	138.731414794922	787.926879882812	1010.33984375	35.1157035827637	793.752502441406	1010.42047119141	277.505981445312	639.620239257812	748.446899414062	281.776092529297	646.708190917969	536.91845703125	314.696014404297	700.132202148438	305.203643798828	310.889923095703	737.860961914062	74.6426544189453	246.019485473633	800.089660644531	22.4737358093262	377.504425048828	610.588439941406	33.3083686828613	322.851379394531	589.473693847656	43.1411361694336	-105.25798034668	664.626892089844	824.944763183594	-111.071304321289	679.3505859375	483.736206054688	-129.926559448242	711.892456054688	399.275207519531	-131.693328857422	753.545288085938	74.3972091674805	-62.44189453125	805.37158203125	25.4779491424561	-190.888031005859	627.991149902344
182.398559570312	582.236083984375	1016.41741943359	-27.7546768188477	586.3681640625	1008.18731689453	138.726257324219	787.834533691406	1010.32019042969	35.12841796875	793.610412597656	1010.40631103516	277.492462158203	639.585510253906	748.447631835938	281.781768798828	646.709594726562	536.915405273438	314.700866699219	700.12939453125	305.215850830078	310.898895263672	737.829284667969	74.6122665405273	246.038116455078	800.094116210938	22.4702339172363	377.479431152344	610.585632324219	33.3064384460449	322.851043701172	589.498474121094	43.1583404541016	-105.272094726562	664.589477539062	824.935668945312	-111.07674407959	679.330993652344	483.7314453125	-129.942947387695	711.874755859375	399.269012451172	-131.731658935547	753.564208984375	74.4171981811523	-62.403938293457	805.721618652344	25.6966438293457	-190.866516113281	627.904113769531
182.383239746094	582.174499511719	1016.41009521484	-27.7636013031006	586.363464355469	1008.17578125	138.725936889648	787.755126953125	1010.30303955078	35.1272850036621	793.461669921875	1010.37725830078	277.479400634766	639.544555664062	748.439331054688	281.782135009766	646.696960449219	536.916625976562	314.70751953125	700.124572753906	305.231842041016	310.909393310547	737.775634765625	74.5620346069336	246.055328369141	800.092407226562	22.4629421234131	377.466491699219	610.59716796875	33.2971038818359	322.862548828125	589.511840820312	43.1773071289062	-105.285011291504	664.5419921875	824.902954101562	-111.072853088379	679.317016601562	483.725036621094	-129.953140258789	711.852661132812	399.257141113281	-131.764770507812	753.554077148438	74.4156646728516	-62.3897247314453	806.039123535156	25.8930149078369	-190.866165161133	627.790954589844
182.367919921875	582.105651855469	1016.40240478516	-27.7649440765381	586.367431640625	1008.15759277344	138.733032226562	787.695068359375	1010.28692626953	35.1101913452148	793.360046386719	1010.34289550781	277.468444824219	639.501037597656	748.422546386719	281.776214599609	646.679504394531	536.917419433594	314.712860107422	700.115295410156	305.24609375	310.91455078125	737.727783203125	74.51171875	246.064437866211	800.09716796875	22.4633293151855	377.463439941406	610.593139648438	33.2784118652344	322.880645751953	589.49609375	43.1912231445312	-105.301826477051	664.4775390625	824.849975585938	-111.067184448242	679.306945800781	483.721893310547	-129.955963134766	711.829650878906	399.2412109375	-131.781982421875	753.517822265625	74.3890380859375	-62.388126373291	806.27099609375	26.0322723388672	-190.882843017578	627.727355957031
182.351760864258	582.03125	1016.39208984375	-27.7634735107422	586.374572753906	1008.13323974609	138.745941162109	787.660949707031	1010.27380371094	35.0848693847656	793.323303222656	1010.32006835938	277.459594726562	639.466674804688	748.403198242188	281.766998291016	646.664611816406	536.918029785156	314.713470458984	700.103210449219	305.250335693359	310.911987304688	737.700866699219	74.4762420654297	246.065414428711	800.107666015625	22.4795055389404	377.467193603516	610.56298828125	33.2584037780762	322.891571044922	589.443786621094	43.1926345825195	-105.322067260742	664.403015136719	824.779846191406	-111.062591552734	679.298461914062	483.718963623047	-129.95491027832	711.81005859375	399.227691650391	-131.776962280273	753.471435546875	74.3502349853516	-62.3950271606445	806.337829589844	26.0620269775391	-190.907104492188	627.745544433594
182.331314086914	581.9619140625	1016.36987304688	-27.7731113433838	586.378723144531	1008.10321044922	138.756607055664	787.652770996094	1010.26623535156	35.0607490539551	793.334899902344	1010.31457519531	277.451416015625	639.444702148438	748.390869140625	281.758117675781	646.644592285156	536.922058105469	314.709930419922	700.091735839844	305.237731933594	310.902679443359	737.687561035156	74.4552001953125	246.05744934082	800.13232421875	22.5074481964111	377.476898193359	610.507385253906	33.2511329650879	322.895446777344	589.388793945312	43.1807518005371	-105.348892211914	664.323913574219	824.703063964844	-111.055023193359	679.284484863281	483.711273193359	-129.954345703125	711.799011230469	399.222900390625	-131.759170532227	753.432922363281	74.3107986450195	-62.4121017456055	806.205261230469	25.9637451171875	-190.931365966797	627.791015625
182.308258056641	581.910461425781	1016.33599853516	-27.8024711608887	586.357299804688	1008.07666015625	138.758239746094	787.660400390625	1010.26373291016	35.0424118041992	793.35400390625	1010.31439208984	277.443389892578	639.432556152344	748.390258789062	281.752014160156	646.610961914062	536.9296875	314.700866699219	700.086364746094	305.218170166016	310.885711669922	737.695068359375	74.4502258300781	246.044235229492	800.169067382812	22.5347099304199	377.492706298828	610.438903808594	33.2395210266113	322.895568847656	589.356811523438	43.1642417907715	-105.38671875	664.25146484375	824.633239746094	-111.039512634277	679.260559082031	483.702819824219	-129.959808349609	711.790466308594	399.224243164062	-131.738327026367	753.416259765625	74.2771682739258	-62.4326400756836	805.976745605469	25.8081321716309	-190.947250366211	627.811584472656
182.285095214844	581.867004394531	1016.31134033203	-27.8426055908203	586.321594238281	1008.05187988281	138.754776000977	787.6728515625	1010.26025390625	35.0309791564941	793.351257324219	1010.30895996094	277.432678222656	639.428771972656	748.398315429688	281.748565673828	646.560302734375	536.940368652344	314.685607910156	700.079528808594	305.198394775391	310.869842529297	737.720031738281	74.4576568603516	246.028930664062	800.204162597656	22.5505027770996	377.509582519531	610.379577636719	33.1998596191406	322.88623046875	589.34326171875	43.1500358581543	-105.436729431152	664.188720703125	824.582824707031	-111.02522277832	679.231750488281	483.697570800781	-129.974502563477	711.77880859375	399.227874755859	-131.718185424805	753.428344726562	74.2583312988281	-62.4527740478516	805.776428222656	25.6758899688721	-190.948501586914	627.830993652344
182.258987426758	581.812805175781	1016.30853271484	-27.8839950561523	586.279907226562	1008.03448486328	138.750503540039	787.676452636719	1010.24816894531	35.0261497497559	793.317810058594	1010.29412841797	277.415832519531	639.425598144531	748.411193847656	281.747802734375	646.490966796875	536.954406738281	314.670806884766	700.058288574219	305.177520751953	310.861480712891	737.753295898438	74.4692993164062	246.011276245117	800.234985351562	22.5584392547607	377.511962890625	610.360534667969	33.139949798584	322.869903564453	589.343444824219	43.1457443237305	-105.488357543945	664.139343261719	824.557922363281	-111.023719787598	679.208984375	483.692718505859	-129.992492675781	711.76123046875	399.228179931641	-131.708297729492	753.458068847656	74.2537002563477	-62.4744644165039	805.636962890625	25.5842742919922	-190.936935424805	627.879333496094
182.23127746582	581.754638671875	1016.31982421875	-27.9198226928711	586.220336914062	1008.03881835938	138.747314453125	787.67333984375	1010.22869873047	35.0256805419922	793.240234375	1010.26293945312	277.391967773438	639.425964355469	748.422119140625	281.748413085938	646.413879394531	536.970703125	314.660552978516	700.022644042969	305.160522460938	310.855773925781	737.786743164062	74.4786911010742	245.996124267578	800.252563476562	22.5584468841553	377.495819091797	610.39990234375	33.0786819458008	322.859222412109	589.357971191406	43.1547241210938	-105.525703430176	664.1162109375	824.551818847656	-111.032562255859	679.195495605469	483.687866210938	-130.008056640625	711.73095703125	399.219421386719	-131.709915161133	753.489379882812	74.2629852294922	-62.5071220397949	805.5283203125	25.5120506286621	-190.925979614258	627.93603515625
182.210830688477	581.704467773438	1016.33178710938	-27.9434967041016	586.156860351562	1008.05755615234	138.746612548828	787.682739257812	1010.21118164062	35.0229759216309	793.149475097656	1010.21783447266	277.359771728516	639.434814453125	748.42724609375	281.74951171875	646.340454101562	536.988464355469	314.654968261719	699.978088378906	305.149627685547	310.855133056641	737.803955078125	74.4809494018555	245.988327026367	800.257568359375	22.554817199707	377.474182128906	610.479797363281	33.0401802062988	322.863067626953	589.387512207031	43.1676368713379	-105.545188903809	664.113647460938	824.556701660156	-111.054145812988	679.190124511719	483.686798095703	-130.021850585938	711.688842773438	399.2021484375	-131.714935302734	753.506225585938	74.2835998535156	-62.5525741577148	805.446899414062	25.4612903594971	-190.928512573242	627.974792480469
182.205474853516	581.671569824219	1016.33032226562	-27.9539070129395	586.096252441406	1008.08380126953	138.745178222656	787.7060546875	1010.20068359375	35.0154876708984	793.087036132812	1010.17230224609	277.323669433594	639.443664550781	748.42919921875	281.752075195312	646.279846191406	537.001770019531	314.653778076172	699.931457519531	305.14599609375	310.860595703125	737.796813964844	74.4803848266602	245.990051269531	800.263610839844	22.5543479919434	377.456787109375	610.566040039062	33.0430793762207	322.880493164062	589.422790527344	43.1749458312988	-105.550750732422	664.112670898438	824.567504882812	-111.086097717285	679.192504882812	483.69482421875	-130.036590576172	711.641967773438	399.181182861328	-131.721069335938	753.500366210938	74.300651550293	-62.6034278869629	805.421020507812	25.4502048492432	-190.941009521484	628.011535644531
182.218246459961	581.655151367188	1016.30786132812	-27.9520626068115	586.042846679688	1008.11560058594	138.738143920898	787.74169921875	1010.20373535156	35.0054359436035	793.049499511719	1010.14343261719	277.290863037109	639.450134277344	748.428344726562	281.755401611328	646.245056152344	537.002014160156	314.654968261719	699.89111328125	305.150573730469	310.867828369141	737.761596679688	74.4772720336914	246.001205444336	800.266479492188	22.5491580963135	377.445892333984	610.629028320312	33.0813369750977	322.895568847656	589.449340820312	43.1712913513184	-105.54859161377	664.098327636719	824.576171875	-111.112907409668	679.197265625	483.713500976562	-130.055038452148	711.594665527344	399.165100097656	-131.7294921875	753.485778808594	74.3112945556641	-62.6639747619629	805.409973144531	25.450382232666	-190.951126098633	628.07666015625
182.242401123047	581.64794921875	1016.26068115234	-27.9489154815674	586.008178710938	1008.14263916016	138.722305297852	787.78271484375	1010.22131347656	34.9958000183105	793.038696289062	1010.14611816406	277.264038085938	639.451843261719	748.427795410156	281.760681152344	646.232482910156	536.989074707031	314.656890869141	699.859191894531	305.159851074219	310.875762939453	737.710632324219	74.4690399169922	246.017700195312	800.253784179688	22.5367870330811	377.439117431641	610.663757324219	33.1382522583008	322.897186279297	589.470336914062	43.1595039367676	-105.544586181641	664.063720703125	824.572937011719	-111.128730773926	679.19482421875	483.739349365234	-130.075424194336	711.549560546875	399.158569335938	-131.738800048828	753.476928710938	74.3211898803711	-62.7261505126953	805.367004394531	25.4339599609375	-190.95458984375	628.118469238281
182.267776489258	581.65771484375	1016.19470214844	-27.9550933837891	585.99072265625	1008.15747070312	138.698501586914	787.812683105469	1010.24304199219	34.9873733520508	793.056213378906	1010.17523193359	277.247314453125	639.447204589844	748.433898925781	281.765563964844	646.221008300781	536.970458984375	314.655883789062	699.830993652344	305.168151855469	310.880554199219	737.667236328125	74.4610748291016	246.034408569336	800.229431152344	22.5192794799805	377.428955078125	610.659545898438	33.1731986999512	322.894927978516	589.49072265625	43.1516799926758	-105.539199829102	664.016845703125	824.558532714844	-111.134353637695	679.182373046875	483.765960693359	-130.0966796875	711.503051757812	399.154907226562	-131.743713378906	753.483215332031	74.3274230957031	-62.760368347168	805.347412109375	25.4353904724121	-190.949630737305	628.083984375
182.292022705078	581.677185058594	1016.13806152344	-27.9677028656006	585.997985839844	1008.15264892578	138.671295166016	787.832336425781	1010.26849365234	34.9741058349609	793.09326171875	1010.21704101562	277.239532470703	639.442016601562	748.443176269531	281.76513671875	646.199279785156	536.953979492188	314.650238037109	699.800964355469	305.169494628906	310.887145996094	737.634643554688	74.4597854614258	246.040786743164	800.2138671875	22.4964485168457	377.413391113281	610.603698730469	33.1492652893066	322.893402099609	589.511962890625	43.1519393920898	-105.533248901367	663.974182128906	824.543518066406	-111.138954162598	679.167724609375	483.783874511719	-130.120422363281	711.454528808594	399.149291992188	-131.742706298828	753.516296386719	74.3348770141602	-62.7472801208496	805.408264160156	25.4877128601074	-190.930053710938	627.988952636719
182.311233520508	581.683959960938	1016.10278320312	-27.9824504852295	586.017883300781	1008.13537597656	138.643188476562	787.841857910156	1010.29827880859	34.9549598693848	793.12890625	1010.25439453125	277.238342285156	639.43505859375	748.449829101562	281.762512207031	646.163208007812	536.944152832031	314.645721435547	699.767578125	305.161468505859	310.901275634766	737.607849121094	74.467643737793	246.030944824219	800.215515136719	22.4696464538574	377.389129638672	610.49267578125	33.0839309692383	322.888946533203	589.53662109375	43.1601715087891	-105.529525756836	663.942687988281	824.528442382812	-111.156578063965	679.151306152344	483.790222167969	-130.141723632812	711.408386230469	399.142822265625	-131.73796081543	753.581481933594	74.3560485839844	-62.6915855407715	805.495849609375	25.5527896881104	-190.902603149414	627.849853515625
182.321472167969	581.665405273438	1016.07470703125	-27.9963989257812	586.023559570312	1008.12390136719	138.61408996582	787.837158203125	1010.32733154297	34.9283752441406	793.1455078125	1010.26953125	277.24169921875	639.424072265625	748.450378417969	281.761535644531	646.114440917969	536.942993164062	314.646514892578	699.731994628906	305.144348144531	310.915191650391	737.592224121094	74.4769134521484	246.012969970703	800.232971191406	22.4450607299805	377.35595703125	610.351623535156	33.0108909606934	322.889495849609	589.553344726562	43.1792869567871	-105.529525756836	663.92236328125	824.510559082031	-111.184944152832	679.129333496094	483.793395996094	-130.154052734375	711.365539550781	399.13623046875	-131.730194091797	753.657897949219	74.3901443481445	-62.6197700500488	805.535034179688	25.5798072814941	-190.880981445312	627.685546875
182.328567504883	581.622192382812	1016.04370117188	-28.008451461792	586.006896972656	1008.12249755859	138.584808349609	787.83349609375	1010.36456298828	34.8898658752441	793.151489257812	1010.26098632812	277.243408203125	639.410766601562	748.444030761719	281.761901855469	646.059143066406	536.945983886719	314.65185546875	699.700988769531	305.125701904297	310.929473876953	737.589538574219	74.4805145263672	245.996566772461	800.265869140625	22.4335041046143	377.318817138672	610.23486328125	32.945255279541	322.905975341797	589.564025878906	43.206485748291	-105.533905029297	663.930480957031	824.494567871094	-111.221084594727	679.11083984375	483.800170898438	-130.158843994141	711.333679199219	399.130157470703	-131.762512207031	753.740234375	74.4640808105469	-62.547737121582	805.565734863281	25.6004619598389	-190.873352050781	627.55615234375
182.335739135742	581.570739746094	1016.00537109375	-28.016508102417	585.966796875	1008.13323974609	138.558486938477	787.834167480469	1010.40856933594	34.8461875915527	793.138793945312	1010.23577880859	277.242767333984	639.393188476562	748.433715820312	281.763610839844	646.00390625	536.944641113281	314.660095214844	699.681640625	305.117828369141	310.951080322266	737.589172363281	74.4838485717773	245.989303588867	800.298645019531	22.4378433227539	377.277954101562	610.166687011719	32.8968658447266	322.937347412109	589.576782226562	43.2371444702148	-105.544120788574	663.975524902344	824.48095703125	-111.261054992676	679.103881835938	483.811584472656	-130.15934753418	711.321899414062	399.126922607422	-131.87092590332	753.847900390625	74.5937881469727	-62.4802703857422	805.637573242188	25.650505065918	-190.887588500977	627.544189453125
182.335845947266	581.518615722656	1015.9599609375	-28.018970489502	585.916320800781	1008.15686035156	138.538955688477	787.831909179688	1010.44525146484	34.8066520690918	793.118225097656	1010.21691894531	277.245880126953	639.399658203125	748.431945800781	281.766754150391	645.958068847656	536.935729980469	314.667755126953	699.676147460938	305.121215820312	310.976379394531	737.585571289062	74.4905166625977	245.993377685547	800.314270019531	22.4474334716797	377.247344970703	610.167907714844	32.8702545166016	322.970245361328	589.580444335938	43.2623252868652	-105.564987182617	664.031616210938	824.464599609375	-111.292381286621	679.101623535156	483.822570800781	-130.154739379883	711.325866699219	399.126983642578	-132.014129638672	753.952880859375	74.7198104858398	-62.4359321594238	805.713256835938	25.7016563415527	-190.918228149414	627.670654296875
182.324234008789	581.469543457031	1015.90734863281	-28.0222415924072	585.867126464844	1008.18579101562	138.526519775391	787.828796386719	1010.47064208984	34.7762832641602	793.123474121094	1010.22735595703	277.255706787109	639.457946777344	748.450927734375	281.773376464844	645.932678222656	536.921264648438	314.671051025391	699.686218261719	305.13134765625	310.996734619141	737.589294433594	74.4950790405273	246.002990722656	800.301086425781	22.4512844085693	377.240051269531	610.256958007812	32.8598175048828	322.989624023438	589.564575195312	43.2674980163574	-105.599136352539	664.052062988281	824.434814453125	-111.309913635254	679.091186523438	483.826782226562	-130.146789550781	711.333557128906	399.131072998047	-132.140258789062	754.0224609375	74.8025894165039	-62.4184761047363	805.769592285156	25.7385597229004	-190.951263427734	627.854675292969
182.29801940918	581.435180664062	1015.84985351562	-28.0327053070068	585.828552246094	1008.20989990234	138.521392822266	787.822387695312	1010.47998046875	34.7594032287598	793.162109375	1010.26165771484	277.264862060547	639.540832519531	748.483947753906	281.779510498047	645.923095703125	536.913330078125	314.667877197266	699.709106445312	305.141052246094	311.007995605469	737.605834960938	74.497444152832	246.014785766602	800.261291503906	22.4545230865479	377.254028320312	610.40625	32.8568572998047	322.992156982422	589.513488769531	43.2544288635254	-105.639556884766	664.009521484375	824.392883300781	-111.312568664551	679.066650390625	483.82373046875	-130.139862060547	711.3349609375	399.139129638672	-132.205078125	754.046813964844	74.830207824707	-62.4226837158203	805.785095214844	25.7449722290039	-190.978179931641	628.003051757812
182.263488769531	581.421203613281	1015.79827880859	-28.048641204834	585.815795898438	1008.21911621094	138.521270751953	787.81640625	1010.47534179688	34.7556114196777	793.229614257812	1010.30554199219	277.267456054688	639.618957519531	748.518127441406	281.777770996094	645.917114257812	536.921752929688	314.659301757812	699.739196777344	305.140747070312	311.008117675781	737.62060546875	74.5003890991211	246.021713256836	800.22607421875	22.46706199646	377.286895751953	610.566040039062	32.8559303283691	322.983489990234	589.431945800781	43.2354850769043	-105.67472076416	663.92431640625	824.357971191406	-111.302001953125	679.0361328125	483.816375732422	-130.140121459961	711.323303222656	399.149383544922	-132.184677124023	754.010925292969	74.7848892211914	-62.450122833252	805.742492675781	25.7029933929443	-190.992324829102	628.084289550781
182.240921020508	581.428100585938	1015.75091552734	-28.0635890960693	585.820556640625	1008.21752929688	138.522521972656	787.812133789062	1010.46343994141	34.7612571716309	793.30419921875	1010.34674072266	277.266265869141	639.667236328125	748.538635253906	281.770355224609	645.912475585938	536.938842773438	314.650604248047	699.772155761719	305.131408691406	310.996978759766	737.620727539062	74.4997406005859	246.014907836914	800.21142578125	22.4821872711182	377.329376220703	610.679138183594	32.8620910644531	322.969757080078	589.348510742188	43.2161102294922	-105.695541381836	663.829772949219	824.326416015625	-111.287750244141	679.009948730469	483.810424804688	-130.150436401367	711.303283691406	399.165863037109	-132.094390869141	753.932373046875	74.6900100708008	-62.502613067627	805.62646484375	25.6076374053955	-190.993377685547	628.09228515625
182.241455078125	581.42431640625	1015.70147705078	-28.0731735229492	585.829467773438	1008.21459960938	138.527130126953	787.802795410156	1010.44110107422	34.771900177002	793.368713378906	1010.38018798828	277.263519287109	639.6630859375	748.534606933594	281.762542724609	645.903076171875	536.954345703125	314.647003173828	699.7998046875	305.119903564453	310.973449707031	737.619079589844	74.4929046630859	245.999404907227	800.218017578125	22.4986839294434	377.367492675781	610.72265625	32.886360168457	322.958526611328	589.275756835938	43.2034568786621	-105.698501586914	663.753112792969	824.292053222656	-111.279296875	678.991271972656	483.811981201172	-130.165115356445	711.288146972656	399.186065673828	-131.953842163086	753.832885742188	74.5726623535156	-62.5786972045898	805.42626953125	25.4636306762695	-190.987365722656	628.019226074219
182.2568359375	581.379272460938	1015.65972900391	-28.0795860290527	585.841003417969	1008.21002197266	138.538040161133	787.785522460938	1010.41015625	34.7829246520996	793.42333984375	1010.40692138672	277.26318359375	639.611633300781	748.510009765625	281.757232666016	645.883544921875	536.959411621094	314.650665283203	699.813232421875	305.109985351562	310.9404296875	737.628479003906	74.4795074462891	245.985900878906	800.254455566406	22.5222187042236	377.390106201172	610.726867675781	32.9281044006348	322.959594726562	589.242126464844	43.2037467956543	-105.686813354492	663.719909667969	824.262268066406	-111.282936096191	678.981262207031	483.822387695312	-130.180267333984	711.281555175781	399.200164794922	-131.822265625	753.724304199219	74.4644622802734	-62.6464729309082	805.259887695312	25.3537368774414	-190.976943969727	627.939514160156
182.274749755859	581.308532714844	1015.63427734375	-28.083776473999	585.853149414062	1008.20501708984	138.557220458984	787.7578125	1010.3798828125	34.7916107177734	793.443115234375	1010.41760253906	277.2705078125	639.526062011719	748.473205566406	281.754455566406	645.855041503906	536.951171875	314.660247802734	699.809509277344	305.104553222656	310.912963867188	737.644348144531	74.4646148681641	245.979644775391	800.308044433594	22.5493927001953	377.390045166016	610.702819824219	32.9762649536133	322.97216796875	589.278381347656	43.2133026123047	-105.669242858887	663.735656738281	824.234924316406	-111.303176879883	678.979187011719	483.840148925781	-130.192901611328	711.279724121094	399.205505371094	-131.762496948242	753.650634765625	74.4063262939453	-62.6715545654297	805.26416015625	25.3673210144043	-190.965026855469	627.976013183594
182.286392211914	581.233825683594	1015.62170410156	-28.0850887298584	585.86767578125	1008.2001953125	138.58447265625	787.720581054688	1010.35400390625	34.7996673583984	793.4189453125	1010.40637207031	277.286712646484	639.443420410156	748.440002441406	281.749176025391	645.8154296875	536.929809570312	314.66943359375	699.790222167969	305.102600097656	310.899719238281	737.662719726562	74.4574127197266	245.979858398438	800.3544921875	22.5739250183105	377.375061035156	610.64794921875	33.0243453979492	322.981262207031	589.370483398438	43.2227172851562	-105.655052185059	663.789672851562	824.214172363281	-111.335189819336	678.981323242188	483.859832763672	-130.197845458984	711.280700683594	399.200286865234	-131.748748779297	753.616088867188	74.3727874755859	-62.6488075256348	805.455810546875	25.5091800689697	-190.954833984375	628.148498535156
182.286102294922	581.165832519531	1015.61090087891	-28.085298538208	585.884765625	1008.19342041016	138.614013671875	787.684020996094	1010.33184814453	34.8115615844727	793.363830566406	1010.37609863281	277.311676025391	639.401611328125	748.424255371094	281.739471435547	645.769287109375	536.893981933594	314.669921875	699.762145996094	305.100433349609	310.893249511719	737.687438964844	74.4543838500977	245.984008789062	800.377197265625	22.5825691223145	377.357360839844	610.569519042969	33.0695877075195	322.966369628906	589.467346191406	43.2195320129395	-105.648872375488	663.854858398438	824.20458984375	-111.367378234863	678.980895996094	483.872650146484	-130.198394775391	711.278137207031	399.185760498047	-131.745544433594	753.591491699219	74.3330688476562	-62.5930709838867	805.773254394531	25.7319869995117	-190.944458007812	628.369262695312
182.276580810547	581.108581542969	1015.59484863281	-28.0865364074707	585.903137207031	1008.18292236328	138.638595581055	787.655212402344	1010.31311035156	34.8289680480957	793.279113769531	1010.33215332031	277.335113525391	639.381958007812	748.419494628906	281.727478027344	645.724670410156	536.852355957031	314.660430908203	699.737854003906	305.098663330078	310.890197753906	737.719543457031	74.4477310180664	245.990280151367	800.365051269531	22.5678272247314	377.345458984375	610.476196289062	33.1064414978027	322.919860839844	589.515808105469	43.2033424377441	-105.650947570801	663.902038574219	824.2138671875	-111.390663146973	678.976196289062	483.878204345703	-130.201095581055	711.26513671875	399.168212890625	-131.749542236328	753.573852539062	74.2981033325195	-62.5380172729492	806.0908203125	25.9524059295654	-190.928985595703	628.534729003906
182.263870239258	581.066528320312	1015.57733154297	-28.0888824462891	585.925476074219	1008.16778564453	138.655990600586	787.635314941406	1010.29852294922	34.8524284362793	793.185485839844	1010.28393554688	277.347930908203	639.359252929688	748.414733886719	281.713409423828	645.68310546875	536.815979003906	314.646392822266	699.720642089844	305.099456787109	310.88427734375	737.743103027344	74.4415969848633	245.994934082031	800.324829101562	22.5361747741699	377.336029052734	610.381591796875	33.1212844848633	322.858978271484	589.505310058594	43.1877708435059	-105.658065795898	663.934631347656	824.252746582031	-111.401947021484	678.96728515625	483.877624511719	-130.208877563477	711.237365722656	399.14892578125	-131.753219604492	753.561157226562	74.2788696289062	-62.5012626647949	806.294189453125	26.0911293029785	-190.90705871582	628.635620117188
182.255996704102	581.051879882812	1015.55120849609	-28.0903072357178	585.944641113281	1008.15454101562	138.668121337891	787.617797851562	1010.28485107422	34.8784408569336	793.116271972656	1010.24615478516	277.353637695312	639.332275390625	748.406982421875	281.703765869141	645.649475097656	536.792602539062	314.632781982422	699.708129882812	305.103057861328	310.8662109375	737.746826171875	74.4377670288086	245.994415283203	800.261474609375	22.4904518127441	377.326507568359	610.314880371094	33.1072463989258	322.806213378906	589.462097167969	43.1789283752441	-105.664993286133	663.965759277344	824.314636230469	-111.406730651855	678.949035644531	483.866882324219	-130.225341796875	711.195678710938	399.131042480469	-131.75407409668	753.543151855469	74.2730026245117	-62.4811859130859	806.355224609375	26.1222476959229	-190.883117675781	628.709777832031
182.261581420898	581.057495117188	1015.50817871094	-28.0908546447754	585.950378417969	1008.15057373047	138.681701660156	787.592834472656	1010.26416015625	34.9001808166504	793.09375	1010.23254394531	277.357055664062	639.314025878906	748.399047851562	281.704833984375	645.625061035156	536.785339355469	314.624359130859	699.705932617188	305.108551025391	310.841918945312	737.739196777344	74.4375991821289	245.986953735352	800.185119628906	22.4387874603271	377.326934814453	610.297607421875	33.0707054138184	322.77978515625	589.423828125	43.1772804260254	-105.670951843262	663.995727539062	824.386352539062	-111.411697387695	678.914978027344	483.848205566406	-130.247772216797	711.151733398438	399.117889404297	-131.750991821289	753.513610839844	74.2667770385742	-62.4790954589844	806.2939453125	26.0645027160645	-190.861343383789	628.752990722656
182.274612426758	581.061706542969	1015.46221923828	-28.0906982421875	585.941223144531	1008.15679931641	138.700485229492	787.5625	1010.23565673828	34.9109878540039	793.120666503906	1010.24066162109	277.363067626953	639.338256835938	748.407409667969	281.716979980469	645.614624023438	536.792785644531	314.624847412109	699.710876464844	305.115203857422	310.818176269531	737.72705078125	74.443473815918	245.97721862793	800.135375976562	22.4031429290771	377.332275390625	610.3125	33.0204429626465	322.79052734375	589.429870605469	43.1841468811035	-105.678756713867	664.020080566406	824.453247070312	-111.414978027344	678.866394042969	483.827667236328	-130.2705078125	711.110778808594	399.10791015625	-131.746475219727	753.483581542969	74.259765625	-62.476203918457	806.180114746094	25.9722023010254	-190.845397949219	628.756408691406
182.285537719727	581.055358886719	1015.42565917969	-28.089204788208	585.918762207031	1008.17297363281	138.721389770508	787.529479980469	1010.21124267578	34.9105339050293	793.178161621094	1010.25842285156	277.380462646484	639.444213867188	748.454833984375	281.734802246094	645.616027832031	536.81103515625	314.633636474609	699.714721679688	305.118804931641	310.802062988281	737.711181640625	74.44384765625	245.974792480469	800.128601074219	22.3945827484131	377.333221435547	610.334899902344	32.9711456298828	322.82861328125	589.485778808594	43.1917495727539	-105.691146850586	664.026245117188	824.500305175781	-111.417037963867	678.811950683594	483.811859130859	-130.293518066406	711.066711425781	399.104614257812	-131.748016357422	753.461975097656	74.2568206787109	-62.4634056091309	806.089416503906	25.89674949646	-190.832412719727	628.73291015625
182.296508789062	581.039916992188	1015.40399169922	-28.0886363983154	585.889282226562	1008.19494628906	138.742782592773	787.494567871094	1010.19885253906	34.9046630859375	793.2373046875	1010.27404785156	277.402770996094	639.615966796875	748.530151367188	281.745941162109	645.613891601562	536.826354980469	314.644317626953	699.714538574219	305.113800048828	310.798858642578	737.692199707031	74.4307403564453	245.979110717773	800.150451660156	22.4101181030273	377.331695556641	610.342895507812	32.9327812194824	322.873046875	589.557495117188	43.1952857971191	-105.706230163574	664.021728515625	824.524780273438	-111.420196533203	678.76220703125	483.80859375	-130.313995361328	711.022155761719	399.111663818359	-131.753265380859	753.453979492188	74.2598648071289	-62.4595985412598	806.036804199219	25.855260848999	-190.816711425781	628.721862792969
182.307525634766	581.016174316406	1015.39788818359	-28.0877876281738	585.862426757812	1008.2177734375	138.760498046875	787.4765625	1010.1943359375	34.9028358459473	793.270385742188	1010.28405761719	277.412567138672	639.778137207031	748.593078613281	281.747772216797	645.609130859375	536.829223632812	314.65087890625	699.700500488281	305.099578857422	310.805114746094	737.676208496094	74.408447265625	245.983779907227	800.187805175781	22.4376983642578	377.324096679688	610.325378417969	32.9100608825684	322.909362792969	589.603576660156	43.2012672424316	-105.720039367676	664.024230957031	824.528381347656	-111.423919677734	678.725952148438	483.817504882812	-130.331024169922	710.980834960938	399.126586914062	-131.757583618164	753.476989746094	74.2823181152344	-62.4739227294922	805.999206542969	25.8356647491455	-190.799560546875	628.73681640625
182.317337036133	580.975280761719	1015.39984130859	-28.0839538574219	585.83935546875	1008.24334716797	138.76496887207	787.493286132812	1010.19287109375	34.9121780395508	793.266540527344	1010.29815673828	277.403137207031	639.866821289062	748.613464355469	281.745025634766	645.593017578125	536.825561523438	314.653747558594	699.676208496094	305.080810546875	310.820892333984	737.670104980469	74.3848037719727	245.985961914062	800.229064941406	22.4642086029053	377.314666748047	610.300354003906	32.9078674316406	322.926300048828	589.598266601562	43.2095832824707	-105.734428405762	664.026611328125	824.521850585938	-111.431594848633	678.701416015625	483.830749511719	-130.350402832031	710.937927246094	399.142303466797	-131.764495849609	753.527770996094	74.3278503417969	-62.5009231567383	805.961791992188	25.8247489929199	-190.783554077148	628.757019042969
182.323669433594	580.92138671875	1015.40930175781	-28.0805282592773	585.818420410156	1008.27093505859	138.754486083984	787.538024902344	1010.19842529297	34.9239921569824	793.250061035156	1010.32415771484	277.373474121094	639.845458984375	748.57470703125	281.736938476562	645.542785644531	536.820373535156	314.655517578125	699.653991699219	305.064910888672	310.843902587891	737.662963867188	74.3736038208008	245.98307800293	800.257263183594	22.4877948760986	377.313751220703	610.29296875	32.9185180664062	322.925415039062	589.550903320312	43.2190132141113	-105.74870300293	664.026489257812	824.515441894531	-111.442726135254	678.678955078125	483.841949462891	-130.370590209961	710.899719238281	399.148559570312	-131.773300170898	753.587890625	74.3881759643555	-62.5275535583496	805.935241699219	25.8247146606445	-190.770843505859	628.766235351562
182.322357177734	580.873840332031	1015.41473388672	-28.0792961120605	585.798095703125	1008.29675292969	138.737915039062	787.588562011719	1010.21081542969	34.9298515319824	793.246704101562	1010.359375	277.328948974609	639.717590332031	748.484680175781	281.724975585938	645.45751953125	536.819458007812	314.656066894531	699.6298828125	305.056488037109	310.865966796875	737.64453125	74.3823013305664	245.974609375	800.244689941406	22.5023612976074	377.319122314453	610.308471679688	32.9317016601562	322.925354003906	589.496948242188	43.2327880859375	-105.755935668945	664.037902832031	824.512817382812	-111.457000732422	678.6474609375	483.847778320312	-130.383697509766	710.877136230469	399.143341064453	-131.782745361328	753.645874023438	74.4502182006836	-62.541820526123	805.939208984375	25.83740234375	-190.766998291016	628.728271484375
182.315902709961	580.846801757812	1015.40008544922	-28.0822811126709	585.778442382812	1008.31427001953	138.72314453125	787.623474121094	1010.22302246094	34.9349708557129	793.250549316406	1010.39691162109	277.281951904297	639.526000976562	748.373229980469	281.711059570312	645.351257324219	536.826843261719	314.657318115234	699.607727050781	305.054626464844	310.888580322266	737.618591308594	74.4031524658203	245.963302612305	800.196655273438	22.502269744873	377.329193115234	610.335693359375	32.9438133239746	322.929962158203	589.458129882812	43.2451400756836	-105.75520324707	664.071716308594	824.514770507812	-111.478141784668	678.602844238281	483.851623535156	-130.38801574707	710.866149902344	399.134246826172	-131.787979125977	753.676208496094	74.4893569946289	-62.5438690185547	805.966979980469	25.8549404144287	-190.77685546875	628.615905761719
182.305618286133	580.84912109375	1015.37750244141	-28.0900821685791	585.768798828125	1008.31451416016	138.714904785156	787.636352539062	1010.23455810547	34.941535949707	793.237060546875	1010.41778564453	277.249481201172	639.331359863281	748.278442382812	281.698028564453	645.249816894531	536.839294433594	314.662414550781	699.594116210938	305.056243896484	310.914276123047	737.592712402344	74.4307479858398	245.952178955078	800.158996582031	22.5022087097168	377.343322753906	610.360046386719	32.9493713378906	322.932250976562	589.429870605469	43.2512550354004	-105.748832702637	664.115844726562	824.508911132812	-111.49959564209	678.553039550781	483.857208251953	-130.385787963867	710.858337402344	399.125610351562	-131.781112670898	753.678649902344	74.5026779174805	-62.5388374328613	805.992614746094	25.8681926727295	-190.797302246094	628.43603515625
182.294769287109	580.866577148438	1015.35992431641	-28.0990829467773	585.775207519531	1008.29644775391	138.714385986328	787.627807617188	1010.24438476562	34.9503936767578	793.194641113281	1010.41046142578	277.248229980469	639.201416015625	748.237121582031	281.688507080078	645.166076660156	536.848937988281	314.668914794922	699.583679199219	305.059051513672	310.937194824219	737.585266113281	74.4691543579102	245.947067260742	800.153259277344	22.5129661560059	377.352874755859	610.364868164062	32.9520378112793	322.935852050781	589.41357421875	43.2521591186523	-105.737640380859	664.140380859375	824.489318847656	-111.515083312988	678.511901855469	483.859222412109	-130.379791259766	710.848754882812	399.120727539062	-131.766510009766	753.664001464844	74.4992980957031	-62.5294189453125	806.005676269531	25.8792324066162	-190.818710327148	628.213500976562
182.288970947266	580.880126953125	1015.34899902344	-28.1127223968506	585.798400878906	1008.26446533203	138.721420288086	787.595886230469	1010.25048828125	34.9662322998047	793.13330078125	1010.38757324219	277.272918701172	639.145812988281	748.249267578125	281.678588867188	645.106140136719	536.846313476562	314.674621582031	699.57666015625	305.059387207031	310.951110839844	737.610412597656	74.517822265625	245.95393371582	800.167663574219	22.5253658294678	377.365417480469	610.352416992188	32.9787292480469	322.937805175781	589.400146484375	43.2509536743164	-105.726219177246	664.129760742188	824.463134765625	-111.526191711426	678.4921875	483.855194091797	-130.376037597656	710.831237792969	399.124053955078	-131.752349853516	753.628845214844	74.4832458496094	-62.5370178222656	805.94091796875	25.8521976470947	-190.835815429688	628.025146484375
182.284698486328	580.890502929688	1015.35040283203	-28.1291885375977	585.838500976562	1008.22454833984	138.738342285156	787.550598144531	1010.24584960938	34.9897041320801	793.062744140625	1010.36279296875	277.297729492188	639.11669921875	748.279724121094	281.673919677734	645.095886230469	536.837707519531	314.678466796875	699.567199707031	305.054321289062	310.954559326172	737.659790039062	74.569091796875	245.968338012695	800.181518554688	22.5260105133057	377.397644042969	610.352966308594	33.0454940795898	322.940155029297	589.380920410156	43.2604293823242	-105.717666625977	664.086730957031	824.439392089844	-111.532104492188	678.497009277344	483.849365234375	-130.377059936523	710.804748535156	399.135101318359	-131.740829467773	753.597534179688	74.4668426513672	-62.5694808959961	805.776550292969	25.7680072784424	-190.850051879883	627.945983886719
182.281600952148	580.893798828125	1015.36279296875	-28.1377067565918	585.8779296875	1008.19250488281	138.761383056641	787.509765625	1010.22503662109	35.0173950195312	793.002197265625	1010.35217285156	277.306304931641	639.087524414062	748.300048828125	281.677917480469	645.128845214844	536.834899902344	314.679718017578	699.548217773438	305.050201416016	310.953247070312	737.718994140625	74.6175918579102	245.983779907227	800.180053710938	22.5071487426758	377.446014404297	610.386840820312	33.1367607116699	322.948455810547	589.366027832031	43.2802658081055	-105.714027404785	664.024475097656	824.425476074219	-111.533973693848	678.514953613281	483.847259521484	-130.380889892578	710.774536132812	399.148986816406	-131.733200073242	753.58154296875	74.4475173950195	-62.5940818786621	805.612976074219	25.6814212799072	-190.860382080078	627.974914550781
182.283935546875	580.887939453125	1015.37811279297	-28.1383628845215	585.8955078125	1008.1806640625	138.78044128418	787.482666015625	1010.20202636719	35.0416564941406	792.975402832031	1010.36547851562	277.299194335938	639.055480957031	748.302490234375	281.680297851562	645.163635253906	536.836059570312	314.679595947266	699.524536132812	305.052673339844	310.948516845703	737.782287597656	74.6658706665039	246.002059936523	800.159057617188	22.4760990142822	377.495971679688	610.439147949219	33.231128692627	322.956634521484	589.353515625	43.2950706481934	-105.715553283691	663.967956542969	824.42333984375	-111.528411865234	678.536560058594	483.851654052734	-130.385467529297	710.751647949219	399.159271240234	-131.731155395508	753.572631835938	74.4200744628906	-62.5913619995117	805.550598144531	25.64963722229	-190.862548828125	628.058166503906
182.291976928711	580.88232421875	1015.38519287109	-28.1328945159912	585.886047363281	1008.18762207031	138.793792724609	787.46484375	1010.18524169922	35.0610466003418	792.977355957031	1010.39453125	277.281463623047	639.0283203125	748.292663574219	281.679229736328	645.1845703125	536.835021972656	314.676605224609	699.500122070312	305.062805175781	310.940399169922	737.837951660156	74.7099304199219	246.023544311523	800.10986328125	22.4438018798828	377.534210205078	610.491943359375	33.3006591796875	322.967651367188	589.351440429688	43.3014221191406	-105.713638305664	663.944885253906	824.435180664062	-111.510879516602	678.55712890625	483.861633300781	-130.3837890625	710.749267578125	399.165252685547	-131.734069824219	753.569763183594	74.3931121826172	-62.5604858398438	805.645324707031	25.7082004547119	-190.857116699219	628.105041503906
182.305801391602	580.880432128906	1015.37701416016	-28.119758605957	585.855163574219	1008.20574951172	138.804397583008	787.453979492188	1010.17553710938	35.0840072631836	792.983154296875	1010.42907714844	277.259033203125	639.009216308594	748.281677246094	281.679840087891	645.2041015625	536.831726074219	314.67041015625	699.483825683594	305.081359863281	310.930267333984	737.872009277344	74.7378158569336	246.045639038086	800.05517578125	22.412181854248	377.547790527344	610.540405273438	33.3145523071289	322.97607421875	589.365844726562	43.3006248474121	-105.705718994141	663.969177246094	824.461303710938	-111.486915588379	678.572387695312	483.878204345703	-130.373428344727	710.767944335938	399.1728515625	-131.73893737793	753.557189941406	74.3691482543945	-62.5056915283203	805.86669921875	25.84255027771	-190.851409912109	628.063110351562
182.319549560547	580.876220703125	1015.3642578125	-28.1042404174805	585.825317382812	1008.22064208984	138.812057495117	787.456420898438	1010.18145751953	35.114673614502	792.964782714844	1010.44982910156	277.245941162109	638.994567871094	748.279479980469	281.683380126953	645.223266601562	536.828918457031	314.662872314453	699.48486328125	305.101043701172	310.917266845703	737.886962890625	74.7482681274414	246.06413269043	800.033325195312	22.3899841308594	377.527252197266	610.559204101562	33.2712745666504	322.969543457031	589.382263183594	43.3005256652832	-105.694229125977	664.018981933594	824.482177734375	-111.461196899414	678.584350585938	483.897033691406	-130.361633300781	710.794189453125	399.182769775391	-131.745788574219	753.523193359375	74.3525009155273	-62.4435195922852	806.130798339844	26.0015506744385	-190.850540161133	627.996520996094
182.327880859375	580.857543945312	1015.36206054688	-28.089729309082	585.81640625	1008.22479248047	138.819671630859	787.462890625	1010.19689941406	35.1456069946289	792.91748046875	1010.43811035156	277.251434326172	638.994873046875	748.288696289062	281.687622070312	645.233276367188	536.825561523438	314.652374267578	699.503662109375	305.114990234375	310.899841308594	737.883911132812	74.7403869628906	246.071716308594	800.042053222656	22.3856945037842	377.476898193359	610.528198242188	33.1934967041016	322.957794189453	589.408020019531	43.3116340637207	-105.676651000977	664.058410644531	824.483947753906	-111.437477111816	678.589416503906	483.905303955078	-130.349319458008	710.822204589844	399.190551757812	-131.757064819336	753.471923828125	74.3425521850586	-62.3936462402344	806.360656738281	26.1414756774902	-190.854080200195	627.966918945312
182.335784912109	580.81884765625	1015.36334228516	-28.0803050994873	585.828125	1008.22137451172	138.831909179688	787.459106445312	1010.21246337891	35.1700286865234	792.860290527344	1010.40771484375	277.273406982422	639.013916015625	748.312255859375	281.689025878906	645.239440917969	536.823974609375	314.641723632812	699.537353515625	305.119781494141	310.8740234375	737.860961914062	74.7094650268555	246.066680908203	800.060852050781	22.3946228027344	377.421203613281	610.460998535156	33.1137504577637	322.949798583984	589.451721191406	43.3312530517578	-105.657135009766	664.076477050781	824.475830078125	-111.420524597168	678.584594726562	483.898132324219	-130.338623046875	710.856872558594	399.195678710938	-131.777755737305	753.411193847656	74.3302230834961	-62.3781509399414	806.46630859375	26.2080402374268	-190.863815307617	627.9853515625
182.34538269043	580.767883300781	1015.3603515625	-28.0788993835449	585.854309082031	1008.21606445312	138.849075317383	787.442016601562	1010.22839355469	35.1868019104004	792.801879882812	1010.37365722656	277.304107666016	639.042541503906	748.347412109375	281.6875	645.254150390625	536.826904296875	314.636779785156	699.577209472656	305.114440917969	310.845092773438	737.822204589844	74.6543960571289	246.047637939453	800.075500488281	22.4098262786865	377.39013671875	610.384643554688	33.0616989135742	322.946655273438	589.502380371094	43.3551254272461	-105.639862060547	664.075439453125	824.466430664062	-111.411926269531	678.580444335938	483.88232421875	-130.333740234375	710.897644042969	399.196594238281	-131.806945800781	753.354125976562	74.3162536621094	-62.3966979980469	806.420837402344	26.177038192749	-190.878982543945	628.063903808594
182.35612487793	580.721374511719	1015.35778808594	-28.0787811279297	585.877319335938	1008.21960449219	138.869003295898	787.412719726562	1010.24432373047	35.1957473754883	792.755310058594	1010.34173583984	277.334136962891	639.070617675781	748.378479003906	281.682861328125	645.27783203125	536.833068847656	314.638092041016	699.611145019531	305.104553222656	310.826568603516	737.773986816406	74.5771636962891	246.017074584961	800.076232910156	22.4207210540771	377.388977050781	610.3125	33.0360870361328	322.946716308594	589.554260253906	43.3719100952148	-105.629188537598	664.055236816406	824.461853027344	-111.415161132812	678.585693359375	483.864044189453	-130.328918457031	710.942016601562	399.191864013672	-131.831695556641	753.318603515625	74.3061370849609	-62.4308204650879	806.250183105469	26.0622444152832	-190.889129638672	628.145324707031
182.368576049805	580.692993164062	1015.35589599609	-28.0770797729492	585.881713867188	1008.23504638672	138.886825561523	787.381042480469	1010.26525878906	35.1994400024414	792.727111816406	1010.32366943359	277.361480712891	639.092041015625	748.396240234375	281.67138671875	645.299133300781	536.838317871094	314.643859863281	699.631042480469	305.092864990234	310.823638916016	737.734497070312	74.5000686645508	245.990463256836	800.063110351562	22.4232273101807	377.403167724609	610.229553222656	33.0284843444824	322.945037841797	589.594055175781	43.3688583374023	-105.635803222656	664.022583007812	824.457336425781	-111.427268981934	678.602661132812	483.848358154297	-130.320709228516	710.98681640625	399.183502197266	-131.843765258789	753.32080078125	74.3046417236328	-62.4644393920898	806.015319824219	25.9059143066406	-190.888946533203	628.214294433594
182.377655029297	580.68505859375	1015.35430908203	-28.0736331939697	585.868896484375	1008.25476074219	138.896743774414	787.356811523438	1010.29272460938	35.1983985900879	792.708740234375	1010.31872558594	277.386932373047	639.114990234375	748.401672363281	281.657958984375	645.313720703125	536.834045410156	314.653900146484	699.63671875	305.082580566406	310.8388671875	737.720825195312	74.4496002197266	245.977325439453	800.044616699219	22.42649269104	377.425750732422	610.144409179688	33.0324325561523	322.948333740234	589.620788574219	43.3484420776367	-105.659111022949	663.991149902344	824.449035644531	-111.438385009766	678.636169433594	483.836975097656	-130.310073852539	711.02685546875	399.172302246094	-131.838073730469	753.363159179688	74.3191146850586	-62.4781951904297	805.787902832031	25.7551975250244	-190.882263183594	628.275268554688
182.37890625	580.697814941406	1015.35119628906	-28.0642280578613	585.846313476562	1008.27154541016	138.900512695312	787.347839355469	1010.32257080078	35.1895790100098	792.701477050781	1010.32116699219	277.407318115234	639.140625	748.399963378906	281.655090332031	645.3369140625	536.820251464844	314.666870117188	699.6357421875	305.076568603516	310.869812011719	737.724243164062	74.4263381958008	245.974273681641	800.023193359375	22.4336071014404	377.451629638672	610.099487304688	33.0251960754395	322.955505371094	589.641418457031	43.314208984375	-105.687026977539	663.968444824219	824.455505371094	-111.440856933594	678.68212890625	483.829742431641	-130.299911499023	711.061218261719	399.163757324219	-131.815002441406	753.435546875	74.3521728515625	-62.4825592041016	805.554016113281	25.6012191772461	-190.870651245117	628.284851074219
182.375015258789	580.720947265625	1015.35052490234	-28.0502185821533	585.827514648438	1008.275390625	138.900619506836	787.361450195312	1010.3525390625	35.1744766235352	792.698120117188	1010.32531738281	277.421569824219	639.154418945312	748.393676757812	281.666076660156	645.378234863281	536.804138183594	314.678405761719	699.633728027344	305.074432373047	310.903778076172	737.733825683594	74.4262161254883	245.976226806641	800.008117675781	22.4514122009277	377.467926025391	610.115661621094	33.0114974975586	322.956207275391	589.643493652344	43.2726249694824	-105.708679199219	663.958801269531	824.472229003906	-111.430465698242	678.722290039062	483.828765869141	-130.293838500977	711.088439941406	399.163391113281	-131.784774780273	753.505676269531	74.389030456543	-62.4921340942383	805.360656738281	25.4675617218018	-190.855010986328	628.290649414062
182.37109375	580.745178222656	1015.36218261719	-28.0368576049805	585.819458007812	1008.26538085938	138.896957397461	787.383972167969	1010.37396240234	35.158390045166	792.696228027344	1010.32501220703	277.429138183594	639.161804199219	748.38232421875	281.683898925781	645.429626464844	536.787658691406	314.685119628906	699.629699707031	305.078338623047	310.930358886719	737.729431152344	74.4365234375	245.979476928711	800.012329101562	22.4840297698975	377.470489501953	610.181701660156	33.0185356140137	322.955383300781	589.627563476562	43.2358551025391	-105.717742919922	663.963745117188	824.475891113281	-111.411445617676	678.749267578125	483.830963134766	-130.288970947266	711.109497070312	399.165466308594	-131.747970581055	753.542175292969	74.4130096435547	-62.4916763305664	805.384887695312	25.4568653106689	-190.830688476562	628.33349609375
182.369659423828	580.770202636719	1015.37463378906	-28.0273609161377	585.818603515625	1008.24975585938	138.892730712891	787.397399902344	1010.37622070312	35.1490135192871	792.704711914062	1010.33093261719	277.431457519531	639.173156738281	748.372131347656	281.698852539062	645.477233886719	536.782104492188	314.688171386719	699.629699707031	305.088073730469	310.942291259766	737.692810058594	74.4404754638672	245.983093261719	800.036682128906	22.5187911987305	377.464263916016	610.273498535156	33.0400009155273	322.954528808594	589.607849121094	43.205249786377	-105.710166931152	663.976013183594	824.468383789062	-111.389808654785	678.76318359375	483.831512451172	-130.281448364258	711.130249023438	399.164611816406	-131.709609985352	753.555358886719	74.4255142211914	-62.4959831237793	805.457580566406	25.4779663085938	-190.797790527344	628.374450683594
182.372436523438	580.789123535156	1015.37377929688	-28.0240058898926	585.821960449219	1008.234375	138.88916015625	787.40380859375	1010.36151123047	35.1540145874023	792.718444824219	1010.35302734375	277.433410644531	639.18603515625	748.368774414062	281.705657958984	645.508361816406	536.794311523438	314.689025878906	699.647033691406	305.103973388672	310.9384765625	737.64453125	74.4375915527344	245.984085083008	800.084838867188	22.5490322113037	377.453857421875	610.371887207031	33.0556640625	322.948547363281	589.589111328125	43.1816940307617	-105.685989379883	663.989868164062	824.4580078125	-111.368873596191	678.771301269531	483.832244873047	-130.269302368164	711.157104492188	399.157989501953	-131.685699462891	753.566040039062	74.4373626708984	-62.4967842102051	805.579772949219	25.5306015014648	-190.769821166992	628.374084472656
182.382217407227	580.802734375	1015.36297607422	-28.0266704559326	585.828674316406	1008.22406005859	138.887191772461	787.405090332031	1010.33892822266	35.1714630126953	792.7392578125	1010.38372802734	277.435943603516	639.198913574219	748.368225097656	281.704772949219	645.522766113281	536.8134765625	314.68603515625	699.680419921875	305.123718261719	310.925994873047	737.6044921875	74.4257659912109	245.98127746582	800.13818359375	22.5630207061768	377.439605712891	610.447631835938	33.0507164001465	322.943298339844	589.576171875	43.1740951538086	-105.653091430664	663.999389648438	824.445007324219	-111.353691101074	678.788696289062	483.829620361328	-130.250625610352	711.192077636719	399.142974853516	-131.679534912109	753.584655761719	74.4592361450195	-62.4887771606445	805.695739746094	25.5879249572754	-190.750869750977	628.311645507812
182.397567749023	580.809997558594	1015.35009765625	-28.0342082977295	585.83984375	1008.21807861328	138.889663696289	787.402526855469	1010.31854248047	35.1921081542969	792.770263671875	1010.41235351562	277.436431884766	639.205261230469	748.362365722656	281.698638916016	645.530151367188	536.836364746094	314.677032470703	699.715148925781	305.13916015625	310.913116455078	737.583862304688	74.4066543579102	245.982086181641	800.161743164062	22.5444793701172	377.418365478516	610.470886230469	33.0191421508789	322.946502685547	589.573852539062	43.1866340637207	-105.622337341309	663.998474121094	824.420959472656	-111.344398498535	678.812377929688	483.816558837891	-130.227279663086	711.228088378906	399.126953125	-131.688888549805	753.614624023438	74.491081237793	-62.4812774658203	805.741149902344	25.6169052124023	-190.742202758789	628.247985839844
182.418243408203	580.80517578125	1015.34399414062	-28.0437908172607	585.851379394531	1008.21447753906	138.89469909668	787.401977539062	1010.30682373047	35.2058334350586	792.802124023438	1010.43426513672	277.434631347656	639.207824707031	748.350036621094	281.692596435547	645.538635253906	536.860229492188	314.662414550781	699.742736816406	305.149810791016	310.904479980469	737.594116210938	74.3935546875	245.990707397461	800.145690917969	22.4978446960449	377.393157958984	610.458129882812	32.9789848327637	322.964141845703	589.568664550781	43.2156982421875	-105.602416992188	664.002136230469	824.392150878906	-111.334419250488	678.8369140625	483.795501708984	-130.204711914062	711.254821777344	399.115203857422	-131.707290649414	753.641845703125	74.5164947509766	-62.4828033447266	805.6982421875	25.606595993042	-190.751617431641	628.240051269531
182.442977905273	580.796447753906	1015.34100341797	-28.0507698059082	585.860595703125	1008.21392822266	138.898406982422	787.404052734375	1010.31121826172	35.206844329834	792.826904296875	1010.45178222656	277.431060791016	639.214599609375	748.338073730469	281.691101074219	645.552062988281	536.87744140625	314.645111083984	699.761108398438	305.157348632812	310.899017333984	737.629333496094	74.3904800415039	246.005905151367	800.088500976562	22.4359493255615	377.3720703125	610.431091308594	32.9492950439453	322.993133544922	589.552062988281	43.2524528503418	-105.592880249023	664.023742675781	824.382934570312	-111.322631835938	678.862121582031	483.773071289062	-130.189575195312	711.267761230469	399.110412597656	-131.725250244141	753.643310546875	74.5182495117188	-62.5066986083984	805.554016113281	25.54563331604	-190.774978637695	628.281799316406
182.461181640625	580.78857421875	1015.33428955078	-28.054084777832	585.865112304688	1008.21508789062	138.89973449707	787.4091796875	1010.33813476562	35.2004432678223	792.831726074219	1010.46545410156	277.426513671875	639.219055175781	748.329345703125	281.693450927734	645.580383300781	536.888000488281	314.629180908203	699.770141601562	305.158111572266	310.894897460938	737.682556152344	74.3938674926758	246.023971557617	800.007934570312	22.3806209564209	377.367340087891	610.404174804688	32.953052520752	323.016021728516	589.523681640625	43.2795753479004	-105.591125488281	664.048767089844	824.394653320312	-111.314277648926	678.875122070312	483.756378173828	-130.185729980469	711.268432617188	399.118804931641	-131.739822387695	753.603698730469	74.4903793334961	-62.5607109069824	805.329406738281	25.4447975158691	-190.80029296875	628.368286132812
182.467010498047	580.778991699219	1015.33319091797	-28.0556812286377	585.857727050781	1008.22039794922	138.899230957031	787.410827636719	1010.38177490234	35.1970634460449	792.814575195312	1010.47882080078	277.421173095703	639.2236328125	748.325927734375	281.698852539062	645.628479003906	536.893615722656	314.619537353516	699.770141601562	305.15283203125	310.891204833984	737.726806640625	74.4030609130859	246.03923034668	799.947204589844	22.3561058044434	377.391723632812	610.409423828125	33.0061798095703	323.022186279297	589.481994628906	43.2861862182617	-105.599838256836	664.066711425781	824.412963867188	-111.313629150391	678.880676269531	483.748901367188	-130.19091796875	711.261840820312	399.136688232422	-131.747283935547	753.538452148438	74.4417343139648	-62.6235809326172	805.238403320312	25.425220489502	-190.825210571289	628.434143066406
182.457733154297	580.767944335938	1015.33813476562	-28.0559387207031	585.83984375	1008.23010253906	138.898193359375	787.39892578125	1010.43139648438	35.1990051269531	792.789184570312	1010.498046875	277.416198730469	639.236206054688	748.332153320312	281.705291748047	645.685913085938	536.896423339844	314.617248535156	699.764465332031	305.146270751953	310.884582519531	737.730712890625	74.4171524047852	246.050170898438	799.927062988281	22.3610992431641	377.441711425781	610.437255859375	33.0856513977051	323.012451171875	589.443115234375	43.280101776123	-105.610206604004	664.071105957031	824.420166015625	-111.32300567627	678.894348144531	483.747222900391	-130.200912475586	711.251525878906	399.152709960938	-131.748199462891	753.479431152344	74.3899154663086	-62.6838607788086	805.209106445312	25.4376277923584	-190.849884033203	628.434753417969
182.430313110352	580.753540039062	1015.34576416016	-28.0541191101074	585.81689453125	1008.24200439453	138.900207519531	787.378784179688	1010.47351074219	35.2019233703613	792.767761230469	1010.51696777344	277.413726806641	639.249755859375	748.344848632812	281.711761474609	645.744018554688	536.900024414062	314.619079589844	699.765075683594	305.139953613281	310.872161865234	737.718994140625	74.4407653808594	246.050491333008	799.951599121094	22.3859233856201	377.495697021484	610.462951660156	33.1578903198242	322.988372802734	589.43017578125	43.2646675109863	-105.611572265625	664.056579589844	824.407104492188	-111.33772277832	678.914794921875	483.750518798828	-130.212112426758	711.235473632812	399.164886474609	-131.748260498047	753.450378417969	74.3510894775391	-62.7147026062012	805.259643554688	25.4825763702393	-190.873489379883	628.362976074219
182.39665222168	580.743041992188	1015.36224365234	-28.0512294769287	585.796813964844	1008.25158691406	138.906723022461	787.356384277344	1010.49029541016	35.202335357666	792.767578125	1010.52697753906	277.417236328125	639.287414550781	748.370422363281	281.720001220703	645.80078125	536.90185546875	314.62060546875	699.775512695312	305.134552001953	310.856903076172	737.71728515625	74.4726791381836	246.035736083984	800.0029296875	22.4217758178711	377.531280517578	610.483642578125	33.2022323608398	322.956909179688	589.444580078125	43.2406997680664	-105.609901428223	664.041015625	824.385437011719	-111.349960327148	678.936401367188	483.758483886719	-130.219955444336	711.218383789062	399.176330566406	-131.749282836914	753.454223632812	74.3323059082031	-62.7000961303711	805.409973144531	25.5788230895996	-190.897644042969	628.230407714844
182.369415283203	580.743530273438	1015.38934326172	-28.0475597381592	585.79052734375	1008.25109863281	138.915985107422	787.330200195312	1010.47882080078	35.199089050293	792.792358398438	1010.52770996094	277.42822265625	639.369384765625	748.41357421875	281.728485107422	645.852416992188	536.897888183594	314.619018554688	699.785095214844	305.132781982422	310.844665527344	737.719665527344	74.4940872192383	246.015594482422	800.044311523438	22.4519004821777	377.537475585938	610.486511230469	33.2081298828125	322.930328369141	589.478149414062	43.2197494506836	-105.61003112793	664.0341796875	824.359802246094	-111.357803344727	678.954528808594	483.763549804688	-130.221496582031	711.207580566406	399.187561035156	-131.751068115234	753.474365234375	74.3330383300781	-62.6367111206055	805.6474609375	25.7236080169678	-190.916320800781	628.153564453125
182.354995727539	580.753356933594	1015.42163085938	-28.0398426055908	585.800537109375	1008.23944091797	138.924621582031	787.307922363281	1010.45129394531	35.1966667175293	792.8291015625	1010.52722167969	277.439666748047	639.455444335938	748.454223632812	281.734375	645.902954101562	536.893432617188	314.613922119141	699.790710449219	305.132110595703	310.839263916016	737.730529785156	74.4976043701172	246.000137329102	800.070861816406	22.4725246429443	377.511566162109	610.472778320312	33.1716194152832	322.917144775391	589.522216796875	43.2121467590332	-105.608093261719	664.037292480469	824.343200683594	-111.358703613281	678.967102050781	483.764007568359	-130.215408325195	711.200988769531	399.199523925781	-131.753265380859	753.4990234375	74.3477935791016	-62.5435066223145	805.890502929688	25.8670845031738	-190.924377441406	628.175415039062
182.35888671875	580.77880859375	1015.44958496094	-28.0261344909668	585.823913574219	1008.21997070312	138.924880981445	787.302001953125	1010.41937255859	35.2015190124512	792.863403320312	1010.53912353516	277.444610595703	639.512878417969	748.478454589844	281.736389160156	645.954956054688	536.893981933594	314.608734130859	699.7958984375	305.129150390625	310.840942382812	737.743041992188	74.4928512573242	245.995101928711	800.087158203125	22.4874172210693	377.4609375	610.443786621094	33.1050148010254	322.917449951172	589.562683105469	43.2182579040527	-105.602035522461	664.0576171875	824.364440917969	-111.3515625	678.973327636719	483.768157958984	-130.204132080078	711.200622558594	399.210021972656	-131.754028320312	753.517150878906	74.3660049438477	-62.4636077880859	806.044128417969	25.9524269104004	-190.924758911133	628.237915039062
182.370513916016	580.819763183594	1015.46728515625	-28.0109996795654	585.852844238281	1008.19677734375	138.914138793945	787.315673828125	1010.39373779297	35.2146186828613	792.875366210938	1010.55816650391	277.441650390625	639.52685546875	748.482299804688	281.733581542969	645.9990234375	536.896667480469	314.609985351562	699.799377441406	305.124420166016	310.847412109375	737.741271972656	74.4807891845703	246.002044677734	800.086303710938	22.4912014007568	377.410003662109	610.405212402344	33.0337715148926	322.92333984375	589.587890625	43.2307167053223	-105.59578704834	664.080871582031	824.417175292969	-111.341934204102	678.968811035156	483.778869628906	-130.195343017578	711.211486816406	399.215057373047	-131.751831054688	753.520751953125	74.3831787109375	-62.4208869934082	806.067749023438	25.9555568695068	-190.917663574219	628.324768066406
182.380310058594	580.8603515625	1015.47680664062	-27.9993057250977	585.87841796875	1008.17626953125	138.899139404297	787.346069335938	1010.38415527344	35.231616973877	792.863464355469	1010.56475830078	277.430786132812	639.488525390625	748.463256835938	281.727478027344	646.0263671875	536.901611328125	314.618835449219	699.804626464844	305.118316650391	310.859497070312	737.734069824219	74.4718170166016	246.013336181641	800.077819824219	22.4845790863037	377.380981445312	610.397155761719	32.9691505432129	322.928863525391	589.58935546875	43.2411117553711	-105.594169616699	664.097961425781	824.475524902344	-111.334381103516	678.959716796875	483.794311523438	-130.193069458008	711.225952148438	399.214904785156	-131.748306274414	753.523071289062	74.3945617675781	-62.4230155944824	805.978576660156	25.8907794952393	-190.909957885742	628.359375
182.394927978516	580.883666992188	1015.47839355469	-27.9916915893555	585.895446777344	1008.16424560547	138.883880615234	787.387084960938	1010.39154052734	35.2400093078613	792.849914550781	1010.55401611328	277.414520263672	639.413269042969	748.429931640625	281.721954345703	646.035888671875	536.91015625	314.62841796875	699.811950683594	305.113555908203	310.8701171875	737.7373046875	74.4796142578125	246.022491455078	800.07861328125	22.4707374572754	377.3720703125	610.426025390625	32.9111747741699	322.932952880859	589.578735351562	43.2446441650391	-105.594924926758	664.119812011719	824.526916503906	-111.327743530273	678.955444335938	483.809753417969	-130.19743347168	711.233276367188	399.209350585938	-131.745086669922	753.53515625	74.3978729248047	-62.4712524414062	805.849609375	25.8037376403809	-190.913513183594	628.306823730469
182.416946411133	580.886169433594	1015.46472167969	-27.9898929595947	585.898315429688	1008.16473388672	138.873153686523	787.420288085938	1010.4033203125	35.2281112670898	792.841918945312	1010.52593994141	277.392578125	639.315246582031	748.389465332031	281.718353271484	646.028686523438	536.916076660156	314.632446289062	699.817810058594	305.113952636719	310.867004394531	737.763671875	74.5020141601562	246.027542114258	800.091064453125	22.4479942321777	377.368438720703	610.463989257812	32.8709983825684	322.934600830078	589.572265625	43.2425994873047	-105.596397399902	664.153259277344	824.563354492188	-111.315017700195	678.954345703125	483.818054199219	-130.209106445312	711.229675292969	399.19775390625	-131.738128662109	753.551940917969	74.3991470336914	-62.5389709472656	805.742004394531	25.7296123504639	-190.924362182617	628.247741699219
182.448944091797	580.885803222656	1015.43200683594	-27.9948692321777	585.894653320312	1008.17260742188	138.870819091797	787.429992675781	1010.40594482422	35.1982154846191	792.841247558594	1010.48126220703	277.367004394531	639.229125976562	748.355712890625	281.71630859375	646.007080078125	536.915283203125	314.626525878906	699.825439453125	305.117095947266	310.854888916016	737.816711425781	74.5376586914062	246.02734375	800.110656738281	22.4223079681396	377.361724853516	610.480163574219	32.865478515625	322.933715820312	589.576843261719	43.2326431274414	-105.603141784668	664.202087402344	824.588562011719	-111.294761657715	678.953979492188	483.816680908203	-130.224685668945	711.219299316406	399.186309814453	-131.729583740234	753.56591796875	74.397216796875	-62.6106147766113	805.638427734375	25.6598205566406	-190.933303833008	628.20166015625
182.490524291992	580.896606445312	1015.39349365234	-28.0043067932129	585.896789550781	1008.17907714844	138.869445800781	787.423461914062	1010.40081787109	35.1636238098145	792.85302734375	1010.43493652344	277.347961425781	639.196044921875	748.34521484375	281.716369628906	645.977478027344	536.910888671875	314.611663818359	699.830322265625	305.120300292969	310.848449707031	737.864624023438	74.5668334960938	246.024276733398	800.127197265625	22.40061378479	377.354522705078	610.460083007812	32.8977432250977	322.927368164062	589.599060058594	43.2135696411133	-105.617874145508	664.260925292969	824.614318847656	-111.279029846191	678.958251953125	483.804321289062	-130.237319946289	711.210571289062	399.179290771484	-131.731048583984	753.5869140625	74.397331237793	-62.6766166687012	805.514465332031	25.5822448730469	-190.939697265625	628.163879394531
182.52197265625	580.917175292969	1015.36663818359	-28.0164337158203	585.907897949219	1008.17993164062	138.861145019531	787.417053222656	1010.40002441406	35.1365127563477	792.874084472656	1010.40533447266	277.337188720703	639.195190429688	748.347106933594	281.716156005859	645.95068359375	536.910400390625	314.595458984375	699.827331542969	305.121917724609	310.851257324219	737.8798828125	74.5686264038086	246.023468017578	800.134521484375	22.3881454467773	377.352661132812	610.434753417969	32.9497032165527	322.916870117188	589.630493164062	43.1994094848633	-105.635772705078	664.303405761719	824.638488769531	-111.275650024414	678.974365234375	483.786956787109	-130.244277954102	711.208923339844	399.174255371094	-131.745025634766	753.635131835938	74.4132080078125	-62.7190971374512	805.370727539062	25.4867343902588	-190.944534301758	628.118225097656
182.529373168945	580.95263671875	1015.35815429688	-28.0301170349121	585.931762695312	1008.17095947266	138.844772338867	787.422424316406	1010.40759277344	35.1219635009766	792.903015136719	1010.39965820312	277.33203125	639.195983886719	748.347473144531	281.7138671875	645.943481445312	536.917053222656	314.5830078125	699.823791503906	305.118255615234	310.862243652344	737.864562988281	74.5535507202148	246.028137207031	800.124938964844	22.3851909637451	377.360656738281	610.404602050781	33.0059547424316	322.910247802734	589.655578613281	43.1954956054688	-105.648956298828	664.310424804688	824.659362792969	-111.282623291016	679.000122070312	483.778198242188	-130.247253417969	711.21533203125	399.167358398438	-131.763580322266	753.699768066406	74.4318618774414	-62.740852355957	805.222290039062	25.3735866546631	-190.944778442383	628.036315917969
182.507568359375	581.002380371094	1015.37097167969	-28.0442047119141	585.954284667969	1008.15802001953	138.822280883789	787.441955566406	1010.41467285156	35.1181678771973	792.931945800781	1010.41412353516	277.331329345703	639.198852539062	748.343811035156	281.711181640625	645.953796386719	536.923217773438	314.57861328125	699.821350097656	305.112426757812	310.879547119141	737.82373046875	74.5291519165039	246.036972045898	800.091186523438	22.3849468231201	377.383697509766	610.358520507812	33.0623893737793	322.910369873047	589.66357421875	43.197509765625	-105.660652160645	664.287841796875	824.681274414062	-111.298034667969	679.022399902344	483.782867431641	-130.248580932617	711.229187011719	399.15576171875	-131.778900146484	753.757873535156	74.4410018920898	-62.7433929443359	805.085144042969	25.2624893188477	-190.938674926758	627.943115234375
182.456298828125	581.048706054688	1015.40808105469	-28.0570316314697	585.957153320312	1008.15093994141	138.800079345703	787.468322753906	1010.41607666016	35.1205558776855	792.955200195312	1010.43640136719	277.33349609375	639.205871582031	748.336730957031	281.707702636719	645.961547851562	536.925415039062	314.581481933594	699.824645996094	305.110290527344	310.895782470703	737.7734375	74.4951400756836	246.046569824219	800.047790527344	22.3903293609619	377.421569824219	610.338073730469	33.1065330505371	322.916168212891	589.64453125	43.2065315246582	-105.676628112793	664.247009277344	824.690490722656	-111.319381713867	679.042846679688	483.796600341797	-130.248336791992	711.243347167969	399.140655517578	-131.78759765625	753.800903320312	74.4449157714844	-62.7220726013184	805.007202148438	25.1939926147461	-190.930969238281	627.849243164062
182.398406982422	581.080505371094	1015.46148681641	-28.06516456604	585.940185546875	1008.15264892578	138.78352355957	787.490783691406	1010.40893554688	35.1269264221191	792.973754882812	1010.45989990234	277.338439941406	639.217956542969	748.329772949219	281.702789306641	645.97119140625	536.925903320312	314.582214355469	699.836059570312	305.109649658203	310.901885986328	737.737426757812	74.4560852050781	246.052627563477	800.021057128906	22.4060974121094	377.46630859375	610.368957519531	33.1170425415039	322.923278808594	589.603271484375	43.2180824279785	-105.693588256836	664.199523925781	824.679016113281	-111.342880249023	679.065734863281	483.810546875	-130.245758056641	711.245971679688	399.129547119141	-131.788116455078	753.813232421875	74.4380340576172	-62.6791877746582	805.091247558594	25.2394733428955	-190.932418823242	627.768249511719
182.351043701172	581.096374511719	1015.51177978516	-28.0674495697021	585.903869628906	1008.16546630859	138.774719238281	787.494201660156	1010.38342285156	35.1332588195801	792.982055664062	1010.47930908203	277.345672607422	639.264587402344	748.338989257812	281.698364257812	645.9951171875	536.918334960938	314.577117919922	699.844543457031	305.107971191406	310.8916015625	737.718200683594	74.4163284301758	246.053100585938	800.022399902344	22.4278736114502	377.503570556641	610.435852050781	33.0825576782227	322.923217773438	589.549133300781	43.2292366027832	-105.711692810059	664.167297363281	824.661682128906	-111.361907958984	679.083190917969	483.813598632812	-130.24560546875	711.240356445312	399.126708984375	-131.782150268555	753.784057617188	74.4192352294922	-62.6170921325684	805.33837890625	25.4038162231445	-190.947616577148	627.731079101562
182.316009521484	581.103942871094	1015.54455566406	-28.0648517608643	585.859802246094	1008.18597412109	138.775817871094	787.473205566406	1010.34136962891	35.1318664550781	792.986267089844	1010.48352050781	277.355194091797	639.367004394531	748.377136230469	281.69775390625	646.029602050781	536.899841308594	314.568542480469	699.848815917969	305.107116699219	310.871826171875	737.703308105469	74.3876342773438	246.048233032227	800.041809082031	22.4471302032471	377.519378662109	610.518493652344	33.0256843566895	322.914916992188	589.485412597656	43.2326736450195	-105.73267364502	664.173889160156	824.654418945312	-111.372024536133	679.094970703125	483.802764892578	-130.251953125	711.244079589844	399.127899169922	-131.775314331055	753.724426269531	74.392692565918	-62.564868927002	805.593933105469	25.5786075592041	-190.966003417969	627.735961914062
182.294799804688	581.109436035156	1015.56188964844	-28.0588493347168	585.828186035156	1008.20404052734	138.78337097168	787.447570800781	1010.29864501953	35.1211624145508	793.000610351562	1010.46960449219	277.367858886719	639.484375	748.427856445312	281.701568603516	646.076782226562	536.877868652344	314.557556152344	699.851623535156	305.108245849609	310.856475830078	737.686401367188	74.3711700439453	246.036392211914	800.072021484375	22.4523963928223	377.512756347656	610.590576171875	32.9777679443359	322.898895263672	589.433959960938	43.2182312011719	-105.751441955566	664.221435546875	824.667541503906	-111.374992370605	679.099853515625	483.78125	-130.260848999023	711.266418457031	399.13330078125	-131.774017333984	753.653625488281	74.357292175293	-62.5425987243652	805.766967773438	25.6957321166992	-190.979080200195	627.751831054688
182.27197265625	581.109008789062	1015.57043457031	-28.05442237854	585.818298339844	1008.21319580078	138.789352416992	787.440185546875	1010.26916503906	35.1020927429199	793.027587890625	1010.44445800781	277.381591796875	639.578979492188	748.47119140625	281.707153320312	646.127868652344	536.863586425781	314.551055908203	699.847106933594	305.111419677734	310.845367431641	737.681518554688	74.3614044189453	246.021728515625	800.112609863281	22.4360656738281	377.486846923828	610.629943847656	32.948184967041	322.876434326172	589.408508300781	43.1889686584473	-105.762878417969	664.283752441406	824.69580078125	-111.3720703125	679.094421386719	483.758148193359	-130.269226074219	711.306457519531	399.140899658203	-131.779693603516	753.594543457031	74.3208160400391	-62.5357475280762	805.856506347656	25.7502975463867	-190.985412597656	627.770751953125
182.23828125	581.101867675781	1015.57427978516	-28.056001663208	585.835327148438	1008.20928955078	138.793701171875	787.449890136719	1010.25573730469	35.073787689209	793.064514160156	1010.4150390625	277.388488769531	639.62646484375	748.493469238281	281.711944580078	646.164367675781	536.861572265625	314.552856445312	699.839721679688	305.115539550781	310.832183837891	737.703002929688	74.364860534668	246.009811401367	800.145568847656	22.3987979888916	377.446868896484	610.620056152344	32.9429130554199	322.861663818359	589.400573730469	43.1528511047363	-105.765068054199	664.335083007812	824.723510742188	-111.364570617676	679.078735351562	483.747222900391	-130.274978637695	711.354614257812	399.140502929688	-131.784942626953	753.561706542969	74.2965927124023	-62.5457496643066	805.83447265625	25.7216606140137	-190.981719970703	627.852478027344
182.207870483398	581.093383789062	1015.56951904297	-28.0624656677246	585.866821289062	1008.1953125	138.800857543945	787.46142578125	1010.24993896484	35.0456581115723	793.092163085938	1010.38903808594	277.381408691406	639.605529785156	748.482299804688	281.715423583984	646.173645019531	536.865417480469	314.55859375	699.838623046875	305.119873046875	310.820953369141	737.740905761719	74.3810043334961	246.002548217773	800.158935546875	22.3515968322754	377.4150390625	610.574157714844	32.9639511108398	322.862213134766	589.408325195312	43.1222686767578	-105.761123657227	664.368041992188	824.743713378906	-111.355598449707	679.053283691406	483.750152587891	-130.275436401367	711.396240234375	399.130340576172	-131.786102294922	753.556030273438	74.2915954589844	-62.575309753418	805.716613769531	25.625373840332	-190.964920043945	628.014343261719
182.192855834961	581.085754394531	1015.55242919922	-28.070125579834	585.89453125	1008.17950439453	138.809707641602	787.470520019531	1010.24468994141	35.026969909668	793.105590820312	1010.37841796875	277.363464355469	639.532104492188	748.444213867188	281.719757080078	646.144592285156	536.873718261719	314.566680908203	699.843505859375	305.124725341797	310.817962646484	737.787719726562	74.4098129272461	246.002288818359	800.159790039062	22.3119468688965	377.410797119141	610.556457519531	32.9955940246582	322.872192382812	589.432556152344	43.1100234985352	-105.755393981934	664.388793945312	824.751037597656	-111.350807189941	679.029968261719	483.760314941406	-130.269592285156	711.419372558594	399.116821289062	-131.783615112305	753.571044921875	74.3094863891602	-62.6070671081543	805.590637207031	25.525218963623	-190.938400268555	628.174926757812
182.202941894531	581.079223632812	1015.52697753906	-28.0755100250244	585.921752929688	1008.16320800781	138.816070556641	787.478393554688	1010.23803710938	35.0199317932129	793.117492675781	1010.38647460938	277.341033935547	639.434020996094	748.397277832031	281.724700927734	646.088623046875	536.88818359375	314.572143554688	699.854187011719	305.129425048828	310.824371337891	737.834106445312	74.4507064819336	246.006240844727	800.155456542969	22.2968463897705	377.436279296875	610.605285644531	33.0236206054688	322.884216308594	589.463562011719	43.1199989318848	-105.748908996582	664.392211914062	824.737426757812	-111.354751586914	679.018371582031	483.773345947266	-130.25700378418	711.413208007812	399.109588623047	-131.773651123047	753.591064453125	74.3437194824219	-62.6190528869629	805.583984375	25.5048561096191	-190.914535522461	628.26513671875
182.234268188477	581.079772949219	1015.48986816406	-28.0762310028076	585.949951171875	1008.14501953125	138.815841674805	787.488525390625	1010.23120117188	35.0241661071777	793.125610351562	1010.40557861328	277.320556640625	639.358337402344	748.363586425781	281.726867675781	646.028442382812	536.905517578125	314.570465087891	699.86865234375	305.132080078125	310.839080810547	737.86181640625	74.4851760864258	246.012741088867	800.152099609375	22.3154029846191	377.480529785156	610.685974121094	33.0381965637207	322.884155273438	589.480407714844	43.1415061950684	-105.744613647461	664.36962890625	824.704467773438	-111.365577697754	679.01708984375	483.785247802734	-130.245132446289	711.38720703125	399.115447998047	-131.763442993164	753.60546875	74.3746185302734	-62.6029624938965	805.741577148438	25.5957202911377	-190.902709960938	628.266784667969
182.27018737793	581.087463378906	1015.43695068359	-28.0716819763184	585.977416992188	1008.12609863281	138.807495117188	787.509643554688	1010.2333984375	35.0308151245117	793.144775390625	1010.43365478516	277.308959960938	639.34765625	748.360473632812	281.728363037109	645.974731445312	536.922119140625	314.566253662109	699.881774902344	305.133178710938	310.861419677734	737.866882324219	74.5039443969727	246.019439697266	800.151000976562	22.359317779541	377.514434814453	610.752258300781	33.0375518798828	322.868347167969	589.472778320312	43.1607475280762	-105.746604919434	664.33935546875	824.661987304688	-111.380271911621	679.024047851562	483.795349121094	-130.240829467773	711.369506835938	399.129791259766	-131.761581420898	753.613525390625	74.3866653442383	-62.5695419311523	805.987915039062	25.7529182434082	-190.904327392578	628.198608398438
182.30305480957	581.091003417969	1015.37719726562	-28.0636215209961	586.008544921875	1008.10540771484	138.793853759766	787.548461914062	1010.24926757812	35.0315322875977	793.171325683594	1010.46728515625	277.309265136719	639.40283203125	748.388122558594	281.730773925781	645.93505859375	536.936706542969	314.562622070312	699.888305664062	305.135345458984	310.889099121094	737.851806640625	74.5056381225586	246.02067565918	800.156799316406	22.4074668884277	377.517883300781	610.766479492188	33.040714263916	322.846740722656	589.45556640625	43.170524597168	-105.757423400879	664.316345214844	824.625610351562	-111.393676757812	679.038146972656	483.805053710938	-130.245269775391	711.375915527344	399.1455078125	-131.764419555664	753.609802246094	74.3836822509766	-62.5303802490234	806.239501953125	25.923095703125	-190.916717529297	628.079772949219
182.330230712891	581.083374023438	1015.32299804688	-28.0538787841797	586.037780761719	1008.08471679688	138.77848815918	787.603271484375	1010.27423095703	35.0273475646973	793.169006347656	1010.49505615234	277.321319580078	639.510864257812	748.437377929688	281.732116699219	645.913452148438	536.950988769531	314.560577392578	699.880432128906	305.1357421875	310.913757324219	737.821533203125	74.4871292114258	246.017929077148	800.183898925781	22.447416305542	377.49267578125	610.696533203125	33.0586318969727	322.820831298828	589.433471679688	43.1687202453613	-105.775733947754	664.300842285156	824.609436035156	-111.398666381836	679.061584472656	483.815887451172	-130.259353637695	711.401611328125	399.159027099609	-131.777725219727	753.586975097656	74.3678512573242	-62.4816703796387	806.442749023438	26.07297706604	-190.92724609375	627.938293457031
182.350555419922	581.060913085938	1015.28442382812	-28.044002532959	586.059143066406	1008.06701660156	138.765029907227	787.658813476562	1010.30090332031	35.0179405212402	793.138488769531	1010.50744628906	277.338256835938	639.627014160156	748.487060546875	281.735565185547	645.907470703125	536.961608886719	314.563079833984	699.858642578125	305.128173828125	310.927459716797	737.778686523438	74.4632720947266	246.012939453125	800.228698730469	22.4824295043945	377.448028564453	610.578918457031	33.0862274169922	322.801239013672	589.40283203125	43.1686706542969	-105.797233581543	664.30078125	824.616271972656	-111.394958496094	679.087829589844	483.834350585938	-130.278198242188	711.427185058594	399.163360595703	-131.806304931641	753.548095703125	74.3395385742188	-62.4370460510254	806.517883300781	26.1503715515137	-190.924026489258	627.854736328125
182.367645263672	581.024719238281	1015.26098632812	-28.0383930206299	586.066955566406	1008.0556640625	138.756973266602	787.698547363281	1010.31988525391	35.0054740905762	793.101135253906	1010.50122070312	277.353515625	639.704162597656	748.516906738281	281.740661621094	645.9033203125	536.964111328125	314.570648193359	699.835571289062	305.111602783203	310.932983398438	737.712097167969	74.4455642700195	246.004928588867	800.272399902344	22.5149993896484	377.412872314453	610.496337890625	33.1215553283691	322.799621582031	589.380920410156	43.1801300048828	-105.816635131836	664.325805664062	824.645385742188	-111.385139465332	679.103881835938	483.854217529297	-130.296173095703	711.437866210938	399.154052734375	-131.84147644043	753.509399414062	74.3146362304688	-62.4214172363281	806.422729492188	26.1178302764893	-190.908294677734	627.842468261719
182.384063720703	580.996643066406	1015.24517822266	-28.0385780334473	586.052551269531	1008.05816650391	138.755416870117	787.713256835938	1010.32336425781	34.9953804016113	793.089965820312	1010.49273681641	277.365600585938	639.718627929688	748.5166015625	281.743835449219	645.887817382812	536.962219238281	314.582733154297	699.816528320312	305.090972900391	310.935089111328	737.648376464844	74.4444046020508	245.998291015625	800.30322265625	22.5423069000244	377.413238525391	610.491027832031	33.158504486084	322.812622070312	589.380981445312	43.2012481689453	-105.827239990234	664.374877929688	824.694274902344	-111.372825622559	679.114624023438	483.859558105469	-130.309906005859	711.438415527344	399.136016845703	-131.869415283203	753.492614746094	74.3031463623047	-62.4293823242188	806.224731445312	26.0068778991699	-190.886001586914	627.847595214844
182.398727416992	580.987487792969	1015.23889160156	-28.0442428588867	586.027465820312	1008.072265625	138.758117675781	787.702941894531	1010.30963134766	34.9843368530273	793.139038085938	1010.5	277.371307373047	639.66455078125	748.4853515625	281.745422363281	645.86328125	536.956237792969	314.597290039062	699.802612304688	305.073028564453	310.932098388672	737.632141113281	74.4704513549805	245.996459960938	800.308776855469	22.5608558654785	377.446380615234	610.555358886719	33.193717956543	322.838836669922	589.394897460938	43.232105255127	-105.824783325195	664.427429199219	824.747985839844	-111.362510681152	679.125183105469	483.848693847656	-130.316848754883	711.434020996094	399.116729736328	-131.876876831055	753.509033203125	74.3065567016602	-62.4585952758789	805.984558105469	25.8524131774902	-190.863311767578	627.866455078125
182.412384033203	580.993530273438	1015.23455810547	-28.0550098419189	586.005493164062	1008.08880615234	138.759735107422	787.678527832031	1010.28588867188	34.9703979492188	793.2236328125	1010.51293945312	277.368591308594	639.567749023438	748.438842773438	281.744659423828	645.833740234375	536.945495605469	314.610870361328	699.800170898438	305.061004638672	310.924835205078	737.650207519531	74.5001831054688	245.99870300293	800.285034179688	22.5659713745117	377.495452880859	610.648742675781	33.226448059082	322.871948242188	589.405700683594	43.2604370117188	-105.812538146973	664.464050292969	824.786743164062	-111.35669708252	679.130432128906	483.825988769531	-130.320083618164	711.422790527344	399.101409912109	-131.867309570312	753.559265136719	74.3265533447266	-62.5124549865723	805.739990234375	25.6811084747314	-190.847305297852	627.888305664062
182.431045532227	581.021789550781	1015.21398925781	-28.0647239685059	585.990539550781	1008.10296630859	138.757431030273	787.652954101562	1010.26586914062	34.9596977233887	793.302917480469	1010.52288818359	277.359283447266	639.453369140625	748.389709472656	281.742736816406	645.804382324219	536.932434082031	314.620422363281	699.804321289062	305.057006835938	310.917999267578	737.679931640625	74.5135803222656	246.004241943359	800.248168945312	22.5559234619141	377.529815673828	610.719543457031	33.2456359863281	322.902404785156	589.401794433594	43.278678894043	-105.800170898438	664.478698730469	824.797668457031	-111.357200622559	679.127380371094	483.798370361328	-130.322113037109	711.406860351562	399.092224121094	-131.849273681641	753.632263183594	74.3565902709961	-62.5682525634766	805.5703125	25.5532188415527	-190.844482421875	627.898071289062
182.459381103516	581.0595703125	1015.17120361328	-28.0691356658936	585.991760253906	1008.10882568359	138.74919128418	787.645263671875	1010.25848388672	34.959400177002	793.353454589844	1010.53460693359	277.350555419922	639.356506347656	748.3515625	281.744110107422	645.781616210938	536.915710449219	314.625	699.804443359375	305.062194824219	310.917602539062	737.712097167969	74.5176162719727	246.013031005859	800.21630859375	22.5298595428467	377.527801513672	610.745422363281	33.2469444274902	322.923278808594	589.380981445312	43.2914848327637	-105.795402526855	664.46826171875	824.785278320312	-111.363655090332	679.116760253906	483.777069091797	-130.321411132812	711.388610839844	399.086059570312	-131.822830200195	753.700317382812	74.3902740478516	-62.6076965332031	805.4892578125	25.4862842559814	-190.862014770508	627.881286621094
182.4912109375	581.081970214844	1015.11395263672	-28.0655746459961	586.008361816406	1008.10668945312	138.73779296875	787.661376953125	1010.26306152344	34.9762229919434	793.345336914062	1010.53936767578	277.350128173828	639.312316894531	748.337585449219	281.749786376953	645.769165039062	536.896179199219	314.628326416016	699.801940917969	305.072814941406	310.922607421875	737.729614257812	74.51220703125	246.023956298828	800.195495605469	22.4884853363037	377.499145507812	610.711486816406	33.2288398742676	322.924560546875	589.343994140625	43.2955360412598	-105.799171447754	664.44287109375	824.768310546875	-111.374267578125	679.108642578125	483.768524169922	-130.319412231445	711.362976074219	399.080596923828	-131.80158996582	753.737121582031	74.4166564941406	-62.6199378967285	805.475402832031	25.4721069335938	-190.896408081055	627.792114257812
182.515213012695	581.076538085938	1015.05584716797	-28.0523128509521	586.033996582031	1008.09765625	138.732177734375	787.68212890625	1010.27270507812	35.0109710693359	793.282287597656	1010.52709960938	277.357513427734	639.299011230469	748.336303710938	281.76025390625	645.768859863281	536.875244140625	314.635498046875	699.793273925781	305.082061767578	310.926818847656	737.7216796875	74.4953918457031	246.035629272461	800.183227539062	22.4476432800293	377.460113525391	610.624816894531	33.1916580200195	322.907836914062	589.295471191406	43.2921524047852	-105.807342529297	664.416931152344	824.758361816406	-111.384567260742	679.107788085938	483.777770996094	-130.315979003906	711.329650878906	399.078186035156	-131.801284790039	753.740051269531	74.4235305786133	-62.6077346801758	805.532043457031	25.5144748687744	-190.93017578125	627.654418945312
182.526473999023	581.041076660156	1015.00341796875	-28.0380306243896	586.066040039062	1008.07794189453	138.737213134766	787.695922851562	1010.28149414062	35.0537643432617	793.205200195312	1010.50598144531	277.370574951172	639.290283203125	748.334716796875	281.773468017578	645.772338867188	536.853515625	314.6494140625	699.77392578125	305.082946777344	310.932464599609	737.686462402344	74.4718933105469	246.046829223633	800.167053222656	22.4183788299561	377.421813964844	610.54248046875	33.1412162780762	322.8837890625	589.247253417969	43.2790641784668	-105.813415527344	664.397094726562	824.756896972656	-111.391502380371	679.103576660156	483.798858642578	-130.308151245117	711.302368164062	399.076599121094	-131.813522338867	753.717895507812	74.4158554077148	-62.5903587341309	805.63720703125	25.592903137207	-190.957107543945	627.52490234375
182.527648925781	580.996337890625	1014.95861816406	-28.0293655395508	586.096008300781	1008.05004882812	138.755783081055	787.69677734375	1010.28375244141	35.094898223877	793.152099609375	1010.49334716797	277.386932373047	639.292114257812	748.333068847656	281.783874511719	645.764343261719	536.833435058594	314.666687011719	699.744934082031	305.075714111328	310.937103271484	737.643493652344	74.4457931518555	246.051879882812	800.147705078125	22.3911457061768	377.394866943359	610.499572753906	33.0784339904785	322.857238769531	589.221557617188	43.2500038146973	-105.813522338867	664.381042480469	824.761840820312	-111.396759033203	679.096313476562	483.815643310547	-130.296676635742	711.29931640625	399.075775146484	-131.86442565918	753.735900878906	74.4518508911133	-62.5638008117676	805.778869628906	25.6908149719238	-190.978820800781	627.446838378906
182.525604248047	580.967407226562	1014.93280029297	-28.0295886993408	586.111083984375	1008.02593994141	138.78662109375	787.679321289062	1010.27416992188	35.127067565918	793.14453125	1010.50024414062	277.402618408203	639.304016113281	748.330505371094	281.786987304688	645.726684570312	536.815551757812	314.681549072266	699.702880859375	305.066711425781	310.932678222656	737.623413085938	74.4210739135742	246.049545288086	800.148498535156	22.3671607971191	377.377349853516	610.487426757812	33.0159721374512	322.829528808594	589.225891113281	43.2108421325684	-105.806327819824	664.370971679688	824.766906738281	-111.399963378906	679.093811035156	483.828002929688	-130.285598754883	711.328002929688	399.081115722656	-131.985687255859	753.850341796875	74.5739364624023	-62.5399856567383	805.899658203125	25.7657852172852	-190.98681640625	627.507873535156
182.531707763672	580.961853027344	1014.92535400391	-28.0379981994629	586.117980957031	1008.00689697266	138.822372436523	787.643737792969	1010.2568359375	35.1431198120117	793.167114257812	1010.51306152344	277.415771484375	639.316101074219	748.329650878906	281.784057617188	645.648864746094	536.802795410156	314.693389892578	699.656555175781	305.057647705078	310.916961669922	737.631958007812	74.4016418457031	246.038604736328	800.184875488281	22.3657360076904	377.358428955078	610.494140625	32.9730339050293	322.804351806641	589.250549316406	43.1705513000488	-105.792999267578	664.373901367188	824.764343261719	-111.399108886719	679.09130859375	483.842376708984	-130.275955200195	711.371459960938	399.091735839844	-132.128860473633	754.005493164062	74.7238922119141	-62.5480079650879	805.936218261719	25.779275894165	-190.977508544922	627.691833496094
182.55615234375	580.98193359375	1014.92242431641	-28.0433578491211	586.135803222656	1007.98577880859	138.856994628906	787.593078613281	1010.24127197266	35.1453018188477	793.192077636719	1010.51507568359	277.425048828125	639.315551757812	748.333068847656	281.783294677734	645.544250488281	536.801208496094	314.701904296875	699.617919921875	305.048767089844	310.890899658203	737.660827636719	74.3941192626953	246.020980834961	800.257080078125	22.3911647796631	377.335174560547	610.496826171875	32.9528923034668	322.786895751953	589.294921875	43.1339454650879	-105.780006408691	664.383239746094	824.752014160156	-111.39518737793	679.080749511719	483.854431152344	-130.26872253418	711.403991699219	399.104187011719	-132.239562988281	754.132446289062	74.8393173217773	-62.5684051513672	805.928955078125	25.7650241851807	-190.956832885742	627.922790527344
182.597427368164	581.017395019531	1014.92150878906	-28.0417766571045	586.16796875	1007.96429443359	138.884841918945	787.549011230469	1010.23663330078	35.147331237793	793.218933105469	1010.51519775391	277.431518554688	639.293212890625	748.337219238281	281.790405273438	645.431945800781	536.813354492188	314.707702636719	699.585754394531	305.041168212891	310.860931396484	737.704650878906	74.4022674560547	246.008407592773	800.344543457031	22.4324417114258	377.310119628906	610.463684082031	32.9525489807129	322.775787353516	589.345764160156	43.1008529663086	-105.772430419922	664.391723632812	824.736328125	-111.389183044434	679.06494140625	483.858551025391	-130.264129638672	711.417053222656	399.116455078125	-132.284744262695	754.184448242188	74.8802490234375	-62.5769577026367	805.922058105469	25.756893157959	-190.936477661133	628.191589355469
182.643203735352	581.046691894531	1014.92614746094	-28.0292167663574	586.207397460938	1007.94708251953	138.906021118164	787.526672363281	1010.24914550781	35.1591262817383	793.237365722656	1010.51416015625	277.438598632812	639.250854492188	748.337158203125	281.804168701172	645.32763671875	536.835266113281	314.717926025391	699.561218261719	305.033874511719	310.833465576172	737.753845214844	74.4199676513672	246.003311157227	800.410339355469	22.4796161651611	377.286804199219	610.387634277344	32.9565505981445	322.767913818359	589.389709472656	43.0736503601074	-105.767333984375	664.396728515625	824.720153808594	-111.380966186523	679.059692382812	483.851837158203	-130.260559082031	711.413696289062	399.125091552734	-132.243606567383	754.136535644531	74.8202362060547	-62.592903137207	805.870788574219	25.7205047607422	-190.931976318359	628.458129882812
182.681533813477	581.055969238281	1014.93688964844	-27.9995365142822	586.250671386719	1007.93286132812	138.92839050293	787.515380859375	1010.27764892578	35.182746887207	793.227722167969	1010.50299072266	277.447540283203	639.1904296875	748.334045410156	281.820922851562	645.246520996094	536.859375	314.735443115234	699.541015625	305.023071289062	310.811645507812	737.800598144531	74.4423065185547	246.003799438477	800.430847167969	22.5224018096924	377.277130126953	610.295166015625	32.9551162719727	322.762634277344	589.418884277344	43.0547332763672	-105.761352539062	664.3955078125	824.704284667969	-111.372062683105	679.078735351562	483.834930419922	-130.260223388672	711.402465820312	399.128448486328	-132.138412475586	754.025817871094	74.6919860839844	-62.6275863647461	805.747497558594	25.6316661834717	-190.940338134766	628.683227539062
182.712860107422	581.03857421875	1014.95190429688	-27.9600219726562	586.290466308594	1007.92279052734	138.956436157227	787.51513671875	1010.31787109375	35.215259552002	793.195678710938	1010.4921875	277.459594726562	639.12255859375	748.334594726562	281.838104248047	645.199340820312	536.880004882812	314.755889892578	699.517761230469	305.006500244141	310.802001953125	737.83544921875	74.4680252075195	246.010147094727	800.413024902344	22.5566082000732	377.292114257812	610.231079101562	32.9635696411133	322.759887695312	589.414672851562	43.0410537719727	-105.752296447754	664.399658203125	824.696350097656	-111.362922668457	679.118469238281	483.811767578125	-130.264114379883	711.393615722656	399.125671386719	-131.993743896484	753.899108886719	74.5427856445312	-62.6760673522949	805.564392089844	25.5018672943115	-190.951248168945	628.825561523438
182.746078491211	581	1014.96923828125	-27.9154815673828	586.320190429688	1007.91387939453	138.99137878418	787.529602050781	1010.36102294922	35.2441673278809	793.152587890625	1010.48974609375	277.475646972656	639.058288574219	748.341430664062	281.854370117188	645.188537597656	536.888916015625	314.774810791016	699.494018554688	304.983825683594	310.809204101562	737.85791015625	74.4980545043945	246.01741027832	800.381286621094	22.5769290924072	377.326812744141	610.23486328125	32.9843215942383	322.758483886719	589.390869140625	43.0322227478027	-105.735931396484	664.411193847656	824.698608398438	-111.353378295898	679.16650390625	483.787139892578	-130.269302368164	711.389526367188	399.117065429688	-131.857528686523	753.808471679688	74.4365234375	-62.7251968383789	805.336853027344	25.3445205688477	-190.963500976562	628.869140625
182.784072875977	580.951477050781	1014.98803710938	-27.8683052062988	586.338073730469	1007.90191650391	139.031265258789	787.546936035156	1010.39514160156	35.2624664306641	793.106994628906	1010.49224853516	277.492401123047	638.991333007812	748.351867675781	281.863128662109	645.194763183594	536.880126953125	314.786224365234	699.464172363281	304.95458984375	310.832550048828	737.871398925781	74.5327453613281	246.021347045898	800.356567382812	22.5800971984863	377.367370605469	610.290161132812	33.0096702575684	322.752136230469	589.372375488281	43.0317039489746	-105.707862854004	664.4306640625	824.706481933594	-111.34196472168	679.21044921875	483.768798828125	-130.274383544922	711.39111328125	399.10693359375	-131.793762207031	753.790100097656	74.4206237792969	-62.7444648742676	805.150390625	25.2158641815186	-190.97492980957	628.850891113281
182.827987670898	580.901306152344	1015.00915527344	-27.824047088623	586.3515625	1007.88317871094	139.071762084961	787.552551269531	1010.41394042969	35.269157409668	793.059814453125	1010.4921875	277.509338378906	638.922180175781	748.365844726562	281.860076904297	645.198669433594	536.864196777344	314.790679931641	699.426879882812	304.926452636719	310.866149902344	737.872314453125	74.5643920898438	246.018936157227	800.346618652344	22.5807189941406	377.398803710938	610.334777832031	33.0439643859863	322.747650146484	589.368225097656	43.046501159668	-105.668128967285	664.460998535156	824.716857910156	-111.325675964355	679.234313964844	483.758941650391	-130.276168823242	711.397094726562	399.101776123047	-131.782806396484	753.787231445312	74.4349060058594	-62.7249374389648	805.106384277344	25.1843776702881	-190.983901977539	628.760925292969
182.880523681641	580.854736328125	1015.03448486328	-27.7806625366211	586.372924804688	1007.84930419922	139.114608764648	787.541809082031	1010.42156982422	35.2657928466797	793.029846191406	1010.49566650391	277.530883789062	638.850891113281	748.377502441406	281.853149414062	645.204895019531	536.854858398438	314.794067382812	699.394226074219	304.909393310547	310.901824951172	737.866821289062	74.5884399414062	246.011871337891	800.336486816406	22.5836315155029	377.402099609375	610.327697753906	33.0758895874023	322.760345458984	589.388488769531	43.0768966674805	-105.624526977539	664.479614257812	824.723571777344	-111.304702758789	679.232055664062	483.749755859375	-130.268508911133	711.402709960938	399.103607177734	-131.777404785156	753.758422851562	74.4275817871094	-62.6855888366699	805.191772460938	25.2423248291016	-190.98796081543	628.636840820312
182.939331054688	580.814880371094	1015.06317138672	-27.741527557373	586.399108886719	1007.80358886719	139.158966064453	787.52587890625	1010.43206787109	35.2686500549316	793.051879882812	1010.52270507812	277.553314208984	638.769958496094	748.379333496094	281.849853515625	645.213806152344	536.85498046875	314.7978515625	699.367065429688	304.905822753906	310.936920166016	737.854675292969	74.6022491455078	246.00830078125	800.304748535156	22.5747661590576	377.374908447266	610.267944335938	33.0875473022461	322.793426513672	589.428405761719	43.1097946166992	-105.587211608887	664.470886230469	824.72119140625	-111.281982421875	679.214416503906	483.734558105469	-130.249893188477	711.407775878906	399.110076904297	-131.767822265625	753.719665527344	74.4131927490234	-62.6451606750488	805.345336914062	25.3474597930908	-190.985321044922	628.562805175781
183.006011962891	580.788635253906	1015.08587646484	-27.7128448486328	586.416809082031	1007.76300048828	139.198303222656	787.511352539062	1010.45617675781	35.2938804626465	793.131103515625	1010.57250976562	277.572723388672	638.687561035156	748.372741699219	281.852844238281	645.222595214844	536.862243652344	314.805358886719	699.3427734375	304.9130859375	310.968414306641	737.826232910156	74.5983505249023	246.005569458008	800.238098144531	22.5517196655273	377.334075927734	610.195007324219	33.0776824951172	322.836212158203	589.472473144531	43.1440353393555	-105.559577941895	664.439453125	824.709899902344	-111.257652282715	679.195373535156	483.713104248047	-130.220657348633	711.419921875	399.122985839844	-131.758316040039	753.675537109375	74.3977127075195	-62.6221733093262	805.522155761719	25.4630432128906	-190.977661132812	628.565124511719
183.085342407227	580.779846191406	1015.09460449219	-27.6869659423828	586.427001953125	1007.73883056641	139.233993530273	787.495910644531	1010.49462890625	35.3417816162109	793.253112792969	1010.63250732422	277.592559814453	638.611022949219	748.356811523438	281.862854003906	645.233642578125	536.871948242188	314.81787109375	699.324462890625	304.922821044922	310.989349365234	737.790283203125	74.5820541381836	245.999435424805	800.135498046875	22.5221672058105	377.292663574219	610.168701171875	33.046215057373	322.868591308594	589.500427246094	43.1813583374023	-105.540252685547	664.390258789062	824.694030761719	-111.229904174805	679.189575195312	483.695526123047	-130.185256958008	711.448608398438	399.137390136719	-131.755844116211	753.642150878906	74.3893280029297	-62.6278991699219	805.656066894531	25.5431461334229	-190.963775634766	628.62353515625
183.167602539062	580.775817871094	1015.09399414062	-27.6509895324707	586.437438964844	1007.72344970703	139.267822265625	787.492858886719	1010.53973388672	35.4028816223145	793.387756347656	1010.69787597656	277.614959716797	638.551818847656	748.334594726562	281.878265380859	645.24560546875	536.881164550781	314.830108642578	699.319213867188	304.931365966797	310.997009277344	737.76025390625	74.5637969970703	245.994903564453	800.036560058594	22.4975852966309	377.272766113281	610.234741210938	33.0080833435059	322.880462646484	589.496215820312	43.2071304321289	-105.52513885498	664.345703125	824.6865234375	-111.198516845703	679.211181640625	483.689392089844	-130.154251098633	711.4921875	399.146362304688	-131.759963989258	753.635681152344	74.3980331420898	-62.6639289855957	805.700988769531	25.571252822876	-190.947326660156	628.646240234375
183.232452392578	580.764953613281	1015.09136962891	-27.596363067627	586.445678710938	1007.703125	139.302261352539	787.523376464844	1010.58453369141	35.4622764587402	793.495727539062	1010.76104736328	277.643676757812	638.524291992188	748.310974121094	281.897766113281	645.261352539062	536.886596679688	314.838073730469	699.335327148438	304.942260742188	310.991455078125	737.734130859375	74.5415191650391	245.993850708008	799.98486328125	22.4900512695312	377.284240722656	610.367004394531	32.9855155944824	322.876190185547	589.468566894531	43.2136497497559	-105.506446838379	664.330810546875	824.698059082031	-111.161659240723	679.252990722656	483.692047119141	-130.13151550293	711.539489746094	399.154693603516	-131.769088745117	753.641296386719	74.4140701293945	-62.7262725830078	805.656921386719	25.5579357147217	-190.936248779297	628.566467285156
183.270263671875	580.752685546875	1015.08801269531	-27.5201110839844	586.453674316406	1007.66540527344	139.346817016602	787.585083007812	1010.62915039062	35.5113143920898	793.555603027344	1010.81884765625	277.68212890625	638.517150878906	748.279235839844	281.915466308594	645.276489257812	536.883728027344	314.839416503906	699.365783691406	304.952239990234	310.978424072266	737.7060546875	74.5179672241211	245.999252319336	799.986267089844	22.4972896575928	377.313415527344	610.500366210938	32.9780807495117	322.861206054688	589.429931640625	43.2051429748535	-105.481758117676	664.350402832031	824.725158691406	-111.114700317383	679.289611816406	483.702758789062	-130.114791870117	711.580139160156	399.165344238281	-131.785385131836	753.643249511719	74.4258728027344	-62.7987899780273	805.535583496094	25.5065517425537	-190.93879699707	628.388000488281
183.285064697266	580.744079589844	1015.08728027344	-27.4236450195312	586.463317871094	1007.60607910156	139.403900146484	787.662048339844	1010.67785644531	35.5506210327148	793.554321289062	1010.87225341797	277.729614257812	638.515197753906	748.238464355469	281.924255371094	645.286743164062	536.873901367188	314.835693359375	699.397033691406	304.954132080078	310.963623046875	737.667663574219	74.4958267211914	246.011779785156	800.036682128906	22.5127658843994	377.353515625	610.609130859375	32.9819412231445	322.843597412109	589.380126953125	43.1881332397461	-105.441040039062	664.40087890625	824.766967773438	-111.061836242676	679.308654785156	483.7197265625	-130.103866577148	711.611755371094	399.177825927734	-131.809661865234	753.64111328125	74.4249114990234	-62.856086730957	805.388000488281	25.4436435699463	-190.958435058594	628.127014160156
183.28239440918	580.738403320312	1015.09063720703	-27.3119888305664	586.470031738281	1007.53820800781	139.474365234375	787.744506835938	1010.73944091797	35.5860290527344	793.510803222656	1010.93060302734	277.791687011719	638.507507324219	748.189025878906	281.92724609375	645.303588867188	536.862854003906	314.8330078125	699.425720214844	304.948486328125	310.946929931641	737.622619628906	74.4734497070312	246.026123046875	800.119384765625	22.5303115844727	377.393585205078	610.683837890625	32.9994430541992	322.828948974609	589.329284667969	43.1642875671387	-105.375564575195	664.4658203125	824.816711425781	-111.016479492188	679.315307617188	483.739593505859	-130.090469360352	711.64501953125	399.190765380859	-131.837814331055	753.648742675781	74.4073104858398	-62.8821334838867	805.248596191406	25.3790321350098	-190.982513427734	627.862487792969
183.275634765625	580.737426757812	1015.09777832031	-27.1902313232422	586.467834472656	1007.47393798828	139.555404663086	787.821228027344	1010.81994628906	35.6240615844727	793.457885742188	1011.00329589844	277.879638671875	638.507446289062	748.123901367188	281.931060791016	645.331115722656	536.850708007812	314.838256835938	699.447631835938	304.936401367188	310.934783935547	737.588684082031	74.4605484008789	246.036849975586	800.215576171875	22.5380973815918	377.422210693359	610.733581542969	33.0205955505371	322.819396972656	589.300842285156	43.1345596313477	-105.294036865234	664.518310546875	824.858703613281	-110.98380279541	679.310363769531	483.759033203125	-130.063629150391	711.693969726562	399.200469970703	-131.901092529297	753.687683105469	74.4278335571289	-62.8772773742676	805.115600585938	25.2980442047119	-190.998901367188	627.676574707031
183.288192749023	580.745849609375	1015.10601806641	-27.0643501281738	586.455261230469	1007.41687011719	139.632308959961	787.8681640625	1010.91339111328	35.6689910888672	793.404846191406	1011.07806396484	278.001861572266	638.558959960938	748.047790527344	281.938354492188	645.363891601562	536.837646484375	314.854339599609	699.45947265625	304.917541503906	310.931091308594	737.577941894531	74.4642105102539	246.038986206055	800.298583984375	22.5285301208496	377.443695068359	610.778747558594	33.0491142272949	322.811950683594	589.304931640625	43.1066856384277	-105.196357727051	664.550659179688	824.886962890625	-110.957092285156	679.296325683594	483.774169921875	-130.02001953125	711.766357421875	399.208129882812	-132.068084716797	753.774841308594	74.5582885742188	-62.8301086425781	805.091857910156	25.2661533355713	-191.001510620117	627.606323242188
183.334625244141	580.765075683594	1015.10656738281	-26.9413394927979	586.441345214844	1007.36981201172	139.699234008789	787.868713378906	1011.00842285156	35.722785949707	793.360168457031	1011.1455078125	278.160308837891	638.688537597656	747.97265625	281.950714111328	645.403198242188	536.826782226562	314.878479003906	699.467651367188	304.897796630859	310.926330566406	737.591979980469	74.4701995849609	246.033401489258	800.337219238281	22.5027637481689	377.456390380859	610.806030273438	33.0873527526855	322.795776367188	589.335327148438	43.0825538635254	-105.077255249023	664.584777832031	824.903015136719	-110.923301696777	679.27978515625	483.790832519531	-129.959625244141	711.863708496094	399.216766357422	-132.322219848633	753.904174804688	74.7660675048828	-62.7381782531738	805.259460449219	25.3424682617188	-190.986038208008	627.670593261719
183.413818359375	580.800842285156	1015.08953857422	-26.8190879821777	586.431884765625	1007.33355712891	139.757614135742	787.839294433594	1011.09362792969	35.776985168457	793.312866210938	1011.19946289062	278.346710205078	638.894348144531	747.904296875	281.9677734375	645.444885253906	536.822082519531	314.907562255859	699.478088378906	304.885406494141	310.914276123047	737.62451171875	74.4620056152344	246.026885986328	800.335693359375	22.4683685302734	377.452667236328	610.805847167969	33.1045112609863	322.772399902344	589.381958007812	43.0587387084961	-104.938018798828	664.647583007812	824.914306640625	-110.878204345703	679.273681640625	483.812530517578	-129.890716552734	711.971313476562	399.229614257812	-132.558380126953	754.020812988281	74.9558868408203	-62.6350288391113	805.56884765625	25.5077438354492	-190.962249755859	627.838012695312
183.5107421875	580.863464355469	1015.04699707031	-26.6895904541016	586.424865722656	1007.30743408203	139.811538696289	787.812622070312	1011.16851806641	35.827693939209	793.247741699219	1011.23431396484	278.544677734375	639.137145996094	747.855224609375	281.990600585938	645.484130859375	536.824890136719	314.937774658203	699.492309570312	304.886199951172	310.894317626953	737.658447265625	74.4377288818359	246.019271850586	800.312866210938	22.4401969909668	377.433746337891	610.765197753906	33.0919647216797	322.753570556641	589.432067871094	43.0392570495605	-104.775825500488	664.749572753906	824.923156738281	-110.820198059082	679.300476074219	483.833557128906	-129.819091796875	712.072265625	399.252655029297	-132.695343017578	754.072082519531	75.0485763549805	-62.5510902404785	805.95849609375	25.7341365814209	-190.939514160156	628.068237304688
183.6142578125	580.954956054688	1014.98077392578	-26.5534572601318	586.418640136719	1007.29699707031	139.870330810547	787.813903808594	1011.24420166016	35.8791389465332	793.168090820312	1011.25329589844	278.737030029297	639.352416992188	747.834289550781	282.019897460938	645.521850585938	536.83251953125	314.963104248047	699.510009765625	304.895782470703	310.869140625	737.676330566406	74.4034729003906	246.009429931641	800.282348632812	22.4259281158447	377.411224365234	610.671997070312	33.0614395141602	322.748779296875	589.4697265625	43.0351104736328	-104.603248596191	664.884094238281	824.925109863281	-110.740676879883	679.367980957031	483.856170654297	-129.74543762207	712.1650390625	399.287780761719	-132.691543579102	754.03564453125	74.9940185546875	-62.5033264160156	806.338562011719	25.9641952514648	-190.920074462891	628.33056640625
183.723266601562	581.062561035156	1014.91033935547	-26.4112453460693	586.404724121094	1007.30767822266	139.938842773438	787.852905273438	1011.32586669922	35.9331512451172	793.0810546875	1011.26049804688	278.908630371094	639.497802734375	747.844909667969	282.057373046875	645.550598144531	536.844177246094	314.979248046875	699.522399902344	304.902282714844	310.843414306641	737.681518554688	74.366455078125	245.999816894531	800.243896484375	22.415397644043	377.398529052734	610.559936523438	33.014533996582	322.754028320312	589.480712890625	43.0454788208008	-104.436569213867	665.031860351562	824.922302246094	-110.64282989502	679.478942871094	483.881530761719	-129.677612304688	712.253295898438	399.331756591797	-132.559188842773	753.920593261719	74.8044128417969	-62.4944534301758	806.615112304688	26.1382217407227	-190.908462524414	628.585205078125
183.828155517578	581.158325195312	1014.84985351562	-26.2563953399658	586.384033203125	1007.33355712891	140.018936157227	787.932373046875	1011.42108154297	35.9966926574707	793.009765625	1011.26446533203	279.055114746094	639.596984863281	747.9052734375	282.107696533203	645.555053710938	536.85888671875	314.984832763672	699.516967773438	304.898895263672	310.823120117188	737.688659667969	74.3378143310547	245.989456176758	800.199951171875	22.4084796905518	377.399475097656	610.470703125	32.97265625	322.752624511719	589.470336914062	43.0570068359375	-104.281044006348	665.1796875	824.913330078125	-110.538307189941	679.641662597656	483.906921386719	-129.614990234375	712.349487304688	399.380737304688	-132.353012084961	753.767211914062	74.532356262207	-62.5042495727539	806.760864257812	26.2357997894287	-190.901443481445	628.792785644531
183.927932739258	581.223266601562	1014.79974365234	-26.0808029174805	586.368286132812	1007.36041259766	140.104034423828	788.040893554688	1011.52807617188	36.0669403076172	792.974426269531	1011.27532958984	279.187530517578	639.745239257812	748.029052734375	282.171112060547	645.527282714844	536.875915527344	314.990020751953	699.489318847656	304.887512207031	310.815093994141	737.701721191406	74.3345565795898	245.977020263672	800.167907714844	22.4117565155029	377.412353515625	610.423217773438	32.9557113647461	322.7353515625	589.4541015625	43.0654602050781	-104.150413513184	665.316955566406	824.893310546875	-110.431053161621	679.842712402344	483.929931640625	-129.551361083984	712.470520019531	399.432189941406	-132.146118164062	753.603149414062	74.2546157836914	-62.5168380737305	806.799865722656	26.262077331543	-190.900375366211	628.930236816406
184.039916992188	581.261779785156	1014.76397705078	-25.8836231231689	586.357971191406	1007.37359619141	140.185836791992	788.149963378906	1011.62951660156	36.1344947814941	792.987609863281	1011.30218505859	279.320739746094	639.984436035156	748.194213867188	282.242126464844	645.474304199219	536.897155761719	315.005218505859	699.436828613281	304.871978759766	310.819000244141	737.717956542969	74.3608932495117	245.965515136719	800.140502929688	22.4110851287842	377.428527832031	610.413452148438	32.9705085754395	322.701538085938	589.441101074219	43.0689430236816	-104.043296813965	665.441040039062	824.862426757812	-110.32048034668	680.05517578125	483.946197509766	-129.490173339844	712.617004394531	399.481689453125	-132.032241821289	753.471801757812	74.0688858032227	-62.5223541259766	806.796508789062	26.2596340179443	-190.914627075195	628.997009277344
184.173568725586	581.289489746094	1014.73699951172	-25.6773452758789	586.352722167969	1007.35992431641	140.263214111328	788.246520996094	1011.71893310547	36.1989212036133	793.053833007812	1011.35583496094	279.460296630859	640.249084472656	748.34912109375	282.314819335938	645.405212402344	536.918762207031	315.033569335938	699.354614257812	304.848480224609	310.828979492188	737.727355957031	74.3981094360352	245.9599609375	800.112731933594	22.4000072479248	377.436340332031	610.413146972656	33.0169982910156	322.662445068359	589.439819335938	43.0641288757324	-103.945205688477	665.578430175781	824.825439453125	-110.204879760742	680.268798828125	483.962829589844	-129.432571411133	712.775085449219	399.522735595703	-132.028869628906	753.42236328125	73.9991836547852	-62.5160598754883	806.79443359375	26.2611274719238	-190.944396972656	629.008728027344
184.333602905273	581.336608886719	1014.70684814453	-25.4676837921143	586.363891601562	1007.31372070312	140.332962036133	788.331726074219	1011.79229736328	36.2578125	793.135559082031	1011.43084716797	279.603424072266	640.456237792969	748.445434570312	282.392150878906	645.320007324219	536.933410644531	315.080963134766	699.244873046875	304.812530517578	310.837554931641	737.719665527344	74.4243850708008	245.965591430664	800.092651367188	22.3819618225098	377.429931640625	610.39599609375	33.0744705200195	322.636352539062	589.448181152344	43.0539093017578	-103.855560302734	665.743530273438	824.800476074219	-110.085884094238	680.4873046875	483.985626220703	-129.376770019531	712.931762695312	399.552032470703	-132.058486938477	753.4287109375	73.9863128662109	-62.5057106018066	806.799926757812	26.2671012878418	-190.985015869141	628.98486328125
184.530303955078	581.43994140625	1014.66052246094	-25.24782371521	586.404602050781	1007.24066162109	140.399200439453	788.409484863281	1011.84588623047	36.3136825561523	793.194641113281	1011.51116943359	279.747344970703	640.546936035156	748.454528808594	282.485076904297	645.227111816406	536.934448242188	315.148681640625	699.115539550781	304.766632080078	310.843292236328	737.699890136719	74.4355697631836	245.982360839844	800.077331542969	22.3586139678955	377.409301757812	610.368225097656	33.1277847290039	322.625549316406	589.459106445312	43.0392761230469	-103.7763671875	665.90576171875	824.789245605469	-109.960952758789	680.709594726562	484.014343261719	-129.320755004883	713.0927734375	399.574005126953	-132.072814941406	753.452392578125	73.988655090332	-62.4966201782227	806.811767578125	26.2738933563232	-191.026382446289	628.940185546875
184.761856079102	581.611389160156	1014.58721923828	-25.0098838806152	586.491333007812	1007.1474609375	140.471237182617	788.498229980469	1011.89251708984	36.3722114562988	793.23291015625	1011.59637451172	279.8916015625	640.502563476562	748.367309570312	282.602996826172	645.141296386719	536.914855957031	315.231689453125	698.973937988281	304.712219238281	310.851745605469	737.67919921875	74.4390563964844	246.003082275391	800.081848144531	22.3482837677002	377.372314453125	610.329345703125	33.1530227661133	322.630249023438	589.478454589844	43.0230255126953	-103.698989868164	666.040161132812	824.782348632812	-109.819145202637	680.941711425781	484.053558349609	-129.257171630859	713.267639160156	399.599700927734	-132.071746826172	753.4931640625	74.0087203979492	-62.4956703186035	806.820251464844	26.2732543945312	-191.054443359375	628.885559082031
185.006805419922	581.839660644531	1014.49645996094	-24.7531299591064	586.608459472656	1007.03820800781	140.552169799805	788.615051269531	1011.94305419922	36.4423675537109	793.270812988281	1011.69281005859	280.040496826172	640.403686523438	748.222473144531	282.755432128906	645.04931640625	536.879150390625	315.321350097656	698.820007324219	304.661712646484	310.862365722656	737.66796875	74.4388580322266	246.023666381836	800.103454589844	22.351167678833	377.322723388672	610.272277832031	33.1378746032715	322.650512695312	589.5078125	43.0066757202148	-103.603942871094	666.147827148438	824.790161132812	-109.65584564209	681.19482421875	484.100402832031	-129.177612304688	713.455932617188	399.633392333984	-132.099609375	753.583923339844	74.0927200317383	-62.5083923339844	806.81298828125	26.2550373077393	-191.062637329102	628.837707519531
185.237121582031	582.098693847656	1014.39654541016	-24.4877395629883	586.712768554688	1006.91650390625	140.646270751953	788.769653320312	1012.01068115234	36.5384140014648	793.3427734375	1011.80364990234	280.205291748047	640.414794921875	748.097595214844	282.958221435547	644.914794921875	536.843933105469	315.410949707031	698.654663085938	304.633270263672	310.874847412109	737.671081542969	74.4406280517578	246.042373657227	800.123291015625	22.3501529693604	377.271209716797	610.213989257812	33.1138153076172	322.670379638672	589.532958984375	42.988826751709	-103.468055725098	666.230102539062	824.819458007812	-109.478477478027	681.467468261719	484.148010253906	-129.074722290039	713.66064453125	399.678771972656	-132.18962097168	753.73974609375	74.2568893432617	-62.5252265930176	806.797485351562	26.2267780303955	-191.055374145508	628.808532714844
185.440628051758	582.3623046875	1014.28491210938	-24.2092552185059	586.802551269531	1006.78723144531	140.75227355957	788.96435546875	1012.10510253906	36.6599159240723	793.4716796875	1011.93121337891	280.394409179688	640.646850585938	748.047546386719	283.223846435547	644.72216796875	536.815307617188	315.506103515625	698.484130859375	304.627319335938	310.890411376953	737.673645019531	74.4535140991211	246.05224609375	800.150329589844	22.3464431762695	377.225402832031	610.179504394531	33.101146697998	322.67138671875	589.53076171875	42.9770927429199	-103.276588439941	666.299621582031	824.872009277344	-109.297889709473	681.762023925781	484.192565917969	-128.942138671875	713.878967285156	399.745147705078	-132.295684814453	753.899658203125	74.4377059936523	-62.5420837402344	806.798095703125	26.2085990905762	-191.044921875	628.802551269531
185.626373291016	582.627380371094	1014.17260742188	-23.9085998535156	586.869995117188	1006.66412353516	140.865692138672	789.190246582031	1012.2099609375	36.7917060852051	793.659851074219	1012.07843017578	280.606262207031	641.082946777344	748.080017089844	283.550872802734	644.487121582031	536.786437988281	315.62255859375	698.308776855469	304.630645751953	310.905822753906	737.661499023438	74.4762954711914	246.053237915039	800.16259765625	22.319652557373	377.194458007812	610.194763183594	33.1062049865723	322.645904541016	589.497314453125	42.9790840148926	-103.031951904297	666.367065429688	824.937133789062	-109.115196228027	682.075378417969	484.232543945312	-128.781311035156	714.109924316406	399.826019287109	-132.374542236328	754.012573242188	74.5802993774414	-62.5602951049805	806.832214355469	26.2161483764648	-191.041137695312	628.824157714844
185.805557250977	582.917785644531	1014.06475830078	-23.6072063446045	586.881896972656	1006.56335449219	140.98664855957	789.450378417969	1012.31579589844	36.9225730895996	793.885559082031	1012.234375	280.841156005859	641.614379882812	748.159118652344	283.927307128906	644.198486328125	536.744873046875	315.774047851562	698.110656738281	304.622589111328	310.921417236328	737.632385253906	74.4999008178711	246.051040649414	800.13671875	22.2485065460205	377.175933837891	610.266235351562	33.1304702758789	322.600036621094	589.452880859375	42.9981918334961	-102.752105712891	666.426574707031	824.987365722656	-108.927688598633	682.400329589844	484.271789550781	-128.603149414062	714.361206054688	399.907012939453	-132.402862548828	754.05859375	74.6504821777344	-62.572509765625	806.894470214844	26.2488079071045	-191.043869018555	628.861633300781
185.996276855469	583.275024414062	1013.95355224609	-23.3158473968506	586.854797363281	1006.48101806641	141.111526489258	789.740844726562	1012.41955566406	37.0485038757324	794.093627929688	1012.37628173828	281.10791015625	642.120422363281	748.238342285156	284.348358154297	643.815734863281	536.673706054688	315.968353271484	697.854919433594	304.580291748047	310.940826416016	737.578918457031	74.5170211791992	246.046920776367	800.105224609375	22.1538391113281	377.159301757812	610.377136230469	33.1657180786133	322.544982910156	589.411926269531	43.0414505004883	-102.461692810059	666.492492675781	825.009460449219	-108.730102539062	682.737854003906	484.308227539062	-128.422775268555	714.639343261719	399.980499267578	-132.366821289062	754.026977539062	74.6246337890625	-62.5766716003418	806.957641601562	26.2864627838135	-191.044952392578	628.903625488281
186.226684570312	583.729431152344	1013.826171875	-23.0170860290527	586.831604003906	1006.40118408203	141.236679077148	790.037780761719	1012.50891113281	37.1649742126465	794.252380371094	1012.49200439453	281.421447753906	642.557556152344	748.289672851562	284.817749023438	643.326721191406	536.565979003906	316.208740234375	697.508178710938	304.48828125	310.968048095703	737.503662109375	74.537841796875	246.042785644531	800.088256835938	22.0660305023193	377.142242431641	610.510925292969	33.2164154052734	322.485900878906	589.380432128906	43.1017761230469	-102.178512573242	666.582458496094	825.00732421875	-108.511749267578	683.083984375	484.338012695312	-128.253067016602	714.968444824219	400.036834716797	-132.287368774414	753.940856933594	74.5165176391602	-62.5776138305664	806.998779296875	26.3098106384277	-191.035781860352	628.9453125
186.52082824707	584.288452148438	1013.66003417969	-22.6945476531982	586.861328125	1006.30108642578	141.357513427734	790.330444335938	1012.57971191406	37.2721138000488	794.373291015625	1012.58636474609	281.795135498047	642.912780761719	748.291625976562	285.330963134766	642.738342285156	536.426574707031	316.491302490234	697.036682128906	304.342254638672	311.005249023438	737.413818359375	74.5746765136719	246.035263061523	800.082092285156	22.0105800628662	377.108520507812	610.627014160156	33.2614288330078	322.423065185547	589.362060546875	43.160026550293	-101.901031494141	666.693359375	824.996459960938	-108.276870727539	683.432067871094	484.369567871094	-128.096435546875	715.367248535156	400.075714111328	-132.186065673828	753.831420898438	74.3568267822266	-62.5815620422363	807.008605957031	26.3047065734863	-191.015686035156	628.970275878906
186.89338684082	584.941772460938	1013.44396972656	-22.3289833068848	586.996032714844	1006.16131591797	141.464447021484	790.645263671875	1012.63415527344	37.3865509033203	794.483703613281	1012.68408203125	282.235656738281	643.165466308594	748.239013671875	285.885528564453	642.06689453125	536.260192871094	316.808532714844	696.410827636719	304.148986816406	311.045135498047	737.306030273438	74.619140625	246.021194458008	800.083679199219	21.995792388916	377.030822753906	610.679626464844	33.2660789489746	322.363739013672	589.355895996094	43.212947845459	-101.611221313477	666.830505371094	824.998413085938	-108.045104980469	683.783874511719	484.407501220703	-127.946334838867	715.824096679688	400.103424072266	-132.109085083008	753.748840332031	74.2096481323242	-62.5900688171387	806.983215332031	26.2657585144043	-190.993896484375	628.975158691406
187.331390380859	585.651123046875	1013.19030761719	-21.9111919403076	587.215515136719	1005.98510742188	141.558944702148	791.031372070312	1012.68560791016	37.5297164916992	794.608520507812	1012.80541992188	282.742645263672	643.340087890625	748.14013671875	286.485595703125	641.3251953125	536.084594726562	317.155639648438	695.647705078125	303.9267578125	311.072998046875	737.182739257812	74.6653060913086	246.006973266602	800.079650878906	21.9989433288574	376.908020019531	610.657836914062	33.2535934448242	322.314483642578	589.361328125	43.2591857910156	-101.294578552246	666.988342285156	825.019653320312	-107.834358215332	684.153015136719	484.445831298828	-127.798034667969	716.314514160156	400.115844726562	-132.106292724609	753.733032226562	74.1266021728516	-62.6037788391113	806.947937011719	26.2099609375	-190.982391357422	628.985961914062
187.803024291992	586.349182128906	1012.92590332031	-21.4423503875732	587.462280273438	1005.77471923828	141.662384033203	791.526977539062	1012.75659179688	37.7000160217285	794.733703613281	1012.93695068359	283.300323486328	643.434387207031	747.989501953125	287.140441894531	640.511474609375	535.912902832031	317.529296875	694.797790527344	303.690032958984	311.082702636719	737.046264648438	74.7123641967773	245.992752075195	800.074768066406	22.006290435791	376.763763427734	610.5673828125	33.247875213623	322.267883300781	589.369812011719	43.2924194335938	-100.951454162598	667.137939453125	825.046875	-107.653137207031	684.555725097656	484.47998046875	-127.650833129883	716.815673828125	400.111175537109	-132.146987915039	753.745910644531	74.0744018554688	-62.6300354003906	806.954467773438	26.1618556976318	-190.986907958984	629.016784667969
188.281585693359	586.969177246094	1012.67779541016	-20.9254856109619	587.687561035156	1005.54223632812	141.800277709961	792.142333984375	1012.85131835938	37.8721961975098	794.828430175781	1013.05853271484	283.880737304688	643.425354003906	747.782043457031	287.868225097656	639.64111328125	535.734802246094	317.936462402344	693.913696289062	303.439331054688	311.075378417969	736.905883789062	74.7525024414062	245.977752685547	800.069152832031	22.0171489715576	376.62939453125	610.441223144531	33.2360229492188	322.220031738281	589.368225097656	43.3135299682617	-100.589996337891	667.258056640625	825.057373046875	-107.489448547363	684.997924804688	484.513061523438	-127.500923156738	717.319641113281	400.089111328125	-132.190093994141	753.754150390625	74.0210952758789	-62.6716575622559	807.028625488281	26.1357688903809	-191.005599975586	629.063537597656
188.755508422852	587.48046875	1012.44860839844	-20.3697395324707	587.824279785156	1005.30474853516	141.989395141602	792.839294433594	1012.94976806641	38.0313301086426	794.875732421875	1013.15118408203	284.463317871094	643.361145019531	747.537475585938	288.670074462891	638.727294921875	535.550231933594	318.381774902344	693.042236328125	303.177337646484	311.053253173828	736.777954101562	74.7909622192383	245.965896606445	800.051452636719	22.0260581970215	376.519592285156	610.322021484375	33.2138633728027	322.180633544922	589.354187011719	43.3239555358887	-100.216728210449	667.329040527344	825.03466796875	-107.317695617676	685.488708496094	484.546905517578	-127.348258972168	717.830261230469	400.054962158203	-132.222061157227	753.775146484375	73.9707107543945	-62.7226943969727	807.155639648438	26.1305828094482	-191.031661987305	629.123474121094
189.246200561523	587.910949707031	1012.21746826172	-19.7740612030029	587.841491699219	1005.04266357422	142.236663818359	793.550170898438	1013.02972412109	38.1917037963867	794.87451171875	1013.19451904297	285.046447753906	643.333557128906	747.293762207031	289.522277832031	637.767883300781	535.368591308594	318.849456787109	692.213256835938	302.914215087891	311.027374267578	736.672668457031	74.832878112793	245.949020385742	800.041442871094	22.0583114624023	376.435699462891	610.235900878906	33.1836318969727	322.155242919922	589.324890136719	43.3305358886719	-99.8256149291992	667.354370117188	824.970153808594	-107.113212585449	686.031311035156	484.581573486328	-127.204612731934	718.354553222656	400.027740478516	-132.228805541992	753.830261230469	73.9187088012695	-62.7742729187012	807.301208496094	26.1365165710449	-191.059600830078	629.184875488281
189.785217285156	588.315612792969	1011.96398925781	-19.1411590576172	587.769165039062	1004.73443603516	142.540481567383	794.214233398438	1013.07147216797	38.376522064209	794.86572265625	1013.19311523438	285.652496337891	643.428894042969	747.075866699219	290.405029296875	636.797119140625	535.19775390625	319.320220947266	691.450805664062	302.65771484375	311.009643554688	736.595092773438	74.8759231567383	245.91731262207	800.048950195312	22.1316432952881	376.379943847656	610.173583984375	33.1619453430176	322.14208984375	589.290222167969	43.3396530151367	-99.3999404907227	667.385864257812	824.869140625	-106.859970092773	686.616943359375	484.625305175781	-127.072830200195	718.891174316406	400.019317626953	-132.213180541992	753.92138671875	73.8609313964844	-62.8256149291992	807.440307617188	26.1487655639648	-191.087646484375	629.2373046875
190.394271850586	588.72509765625	1011.68090820312	-18.4965839385986	587.656921386719	1004.37243652344	142.902236938477	794.793579101562	1013.06982421875	38.6124076843262	794.909301757812	1013.17352294922	286.312530517578	643.683532714844	746.887268066406	291.305938720703	635.874633789062	535.048522949219	319.784820556641	690.76708984375	302.414428710938	311.004180908203	736.54833984375	74.9232711791992	245.86930847168	800.0517578125	22.2162475585938	376.345977783203	610.113586425781	33.1628952026367	322.13623046875	589.268493652344	43.3485145568848	-98.9311370849609	667.458312988281	824.757446289062	-106.55721282959	687.233581542969	484.678070068359	-126.936111450195	719.430236816406	400.033538818359	-132.179641723633	754.040100097656	73.799430847168	-62.8839454650879	807.559875488281	26.1597690582275	-191.109710693359	629.269653320312
191.088882446289	589.140014648438	1011.37506103516	-17.8493461608887	587.557800292969	1003.97161865234	143.321014404297	795.292602539062	1013.04559326172	38.9252395629883	795.052185058594	1013.17639160156	287.024963378906	644.040100097656	746.714782714844	292.219390869141	635.043212890625	534.920776367188	320.249084472656	690.155883789062	302.192687988281	311.010284423828	736.538391113281	74.9654006958008	245.812515258789	800.023742675781	22.2785530090332	376.320068359375	610.063537597656	33.1589202880859	322.130584716797	589.261962890625	43.3625297546387	-98.4160995483398	667.571472167969	824.657653808594	-106.209976196289	687.854675292969	484.725372314453	-126.767395019531	719.970458984375	400.068359375	-132.132141113281	754.175415039062	73.7349548339844	-62.9472541809082	807.645629882812	26.1581172943115	-191.123336791992	629.269104003906
191.844314575195	589.539184570312	1011.06372070312	-17.1795177459717	587.474670410156	1003.5908203125	143.786041259766	795.72412109375	1013.02227783203	39.3295669555664	795.298645019531	1013.22766113281	287.764923095703	644.39794921875	746.525817871094	293.15283203125	634.339904785156	534.80859375	320.732513427734	689.608642578125	301.998474121094	311.019470214844	736.559509277344	74.9890365600586	245.762069702148	799.964172363281	22.2978744506836	376.291931152344	610.033081054688	33.1397476196289	322.125305175781	589.276184082031	43.3851165771484	-97.8543930053711	667.718505859375	824.581237792969	-105.819808959961	688.454223632812	484.748870849609	-126.544807434082	720.507446289062	400.111389160156	-132.085525512695	754.298278808594	73.6654052734375	-63.0105133056641	807.697631835938	26.1415557861328	-191.134094238281	629.243041992188
192.622604370117	589.897094726562	1010.76776123047	-16.4719982147217	587.365539550781	1003.26690673828	144.301055908203	796.080749511719	1013.00299072266	39.8216400146484	795.570678710938	1013.30883789062	288.515716552734	644.717468261719	746.302917480469	294.108337402344	633.768432617188	534.703125	321.25341796875	689.116149902344	301.829345703125	311.024963378906	736.587768554688	74.9889221191406	245.724838256836	799.900024414062	22.2774906158447	376.276275634766	610.011840820312	33.126148223877	322.127471923828	589.311218261719	43.4052658081055	-97.2512512207031	667.852294921875	824.531555175781	-105.389694213867	689.025146484375	484.733276367188	-126.264923095703	721.030151367188	400.149658203125	-132.052764892578	754.387451171875	73.5907135009766	-63.0752716064453	807.732299804688	26.1121883392334	-191.141632080078	629.195373535156
193.420547485352	590.207275390625	1010.49700927734	-15.7296543121338	587.205261230469	1003.00604248047	144.870223999023	796.358581542969	1012.97796630859	40.3697814941406	795.767395019531	1013.38671875	289.267700195312	645.028015136719	746.07080078125	295.075866699219	633.279907226562	534.58203125	321.818603515625	688.670959472656	301.678009033203	311.031005859375	736.613647460938	74.9634475708008	245.699279785156	799.852966308594	22.2458744049072	376.294860839844	609.992614746094	33.1137809753418	322.141571044922	589.337646484375	43.4097557067871	-96.6016845703125	667.93310546875	824.506713867188	-104.930755615234	689.572875976562	484.686218261719	-125.930168151855	721.54052734375	400.175537109375	-132.042770385742	754.435119628906	73.5154342651367	-63.1384544372559	807.760925292969	26.0714168548584	-191.149703979492	629.129333496094
194.251586914062	590.482604980469	1010.24542236328	-14.9541711807251	586.984680175781	1002.80102539062	145.480560302734	796.557189941406	1012.93218994141	40.9530563354492	795.850219726562	1013.44982910156	290.036041259766	645.36865234375	745.860168457031	296.038299560547	632.843933105469	534.431518554688	322.411773681641	688.264953613281	301.530853271484	311.044708251953	736.640808105469	74.9196472167969	245.689331054688	799.834167480469	22.2184505462646	376.340179443359	609.998901367188	33.0868453979492	322.163818359375	589.328674316406	43.3931732177734	-95.9003295898438	667.953186035156	824.504699707031	-104.460372924805	690.101013183594	484.628173828125	-125.546508789062	722.045043945312	400.199798583984	-132.053482055664	754.43896484375	73.4485015869141	-63.1901626586914	807.779968261719	26.0225505828857	-191.165237426758	629.0712890625
195.134063720703	590.734375	1009.99987792969	-14.1192407608032	586.728210449219	1002.60388183594	146.131484985352	796.703491210938	1012.87384033203	41.5799865722656	795.851623535156	1013.51495361328	290.838348388672	645.744750976562	745.675659179688	296.970794677734	632.457885742188	534.26025390625	322.995727539062	687.896728515625	301.368682861328	311.074035644531	736.671813964844	74.8685302734375	245.697906494141	799.839538574219	22.2077236175537	376.393798828125	610.047607421875	33.0464172363281	322.187408447266	589.290649414062	43.3613624572754	-95.1465606689453	667.918518066406	824.518798828125	-103.984535217285	690.615661621094	484.578826904297	-125.129348754883	722.555847167969	400.241943359375	-132.068771362305	754.419860839844	73.3973007202148	-63.2216873168945	807.788696289062	25.9784545898438	-191.185211181641	629.034301757812
196.085968017578	590.9541015625	1009.74096679688	-13.1997404098511	586.478088378906	1002.38763427734	146.819473266602	796.843872070312	1012.84582519531	42.248176574707	795.823608398438	1013.60540771484	291.669097900391	646.12060546875	745.512634277344	297.8544921875	632.124816894531	534.088500976562	323.530944824219	687.588562011719	301.189514160156	311.123748779297	736.708740234375	74.813232421875	245.718612670898	799.857788085938	22.2144165039062	376.448913574219	610.122680664062	33.011157989502	322.208923339844	589.249328613281	43.3213806152344	-94.3374633789062	667.881103515625	824.540649414062	-103.496200561523	691.131042480469	484.563568115234	-124.681297302246	723.085388183594	400.308807373047	-132.089385986328	754.388977050781	73.3654861450195	-63.234489440918	807.794921875	25.9487247467041	-191.204376220703	629.016967773438
197.114761352539	591.115051269531	1009.45574951172	-12.200758934021	586.252258300781	1002.16760253906	147.53254699707	796.986999511719	1012.88464355469	42.9440307617188	795.817260742188	1013.748046875	292.532470703125	646.431457519531	745.359680175781	298.686950683594	631.871032714844	533.948425292969	323.998413085938	687.356079101562	301.015380859375	311.1904296875	736.752075195312	74.7590866088867	245.745300292969	799.891906738281	22.2187824249268	376.497100830078	610.20263671875	32.995044708252	322.227203369141	589.230163574219	43.2809257507324	-93.4789886474609	667.865539550781	824.566589355469	-102.992469787598	691.647521972656	484.588684082031	-124.192314147949	723.623840332031	400.397155761719	-132.119354248047	754.355224609375	73.3593215942383	-63.2348861694336	807.795776367188	25.9305171966553	-191.218475341797	629.013305664062
198.219924926758	591.195007324219	1009.15179443359	-11.1227149963379	586.055603027344	1001.9541015625	148.271957397461	797.114685058594	1013.01409912109	43.6618347167969	795.869812011719	1013.97094726562	293.420288085938	646.623168945312	745.205627441406	299.471466064453	631.705261230469	533.863891601562	324.401763916016	687.209045410156	300.870788574219	311.261077880859	736.813720703125	74.7149658203125	245.772552490234	799.927978515625	22.2140007019043	376.525909423828	610.281921386719	32.9903259277344	322.242279052734	589.243347167969	43.2518920898438	-92.5784225463867	667.845764160156	824.597351074219	-102.461372375488	692.146606445312	484.640533447266	-123.659362792969	724.156372070312	400.491516113281	-132.145141601562	754.344421386719	73.3790740966797	-63.2252044677734	807.78564453125	25.9216270446777	-191.224624633789	629.015197753906
199.377059936523	591.171203613281	1008.84869384766	-9.94880104064941	585.874572753906	1001.75744628906	149.037155151367	797.199523925781	1013.25927734375	44.3978652954102	795.936645507812	1014.25750732422	294.309265136719	646.718444824219	745.068298339844	300.207916259766	631.631103515625	533.8310546875	324.758209228516	687.150329589844	300.768615722656	311.321258544922	736.895874023438	74.6826400756836	245.792922973633	799.957397460938	22.1994018554688	376.530944824219	610.358520507812	32.9843940734863	322.260192871094	589.287658691406	43.2379913330078	-91.6416854858398	667.804626464844	824.623046875	-101.883079528809	692.595336914062	484.701416015625	-123.081237792969	724.663757324219	400.583068847656	-132.156951904297	754.359802246094	73.4160690307617	-63.2050666809082	807.773742675781	25.9175472259521	-191.225234985352	629.019287109375
200.551300048828	591.033813476562	1008.57354736328	-8.68233680725098	585.679565429688	1001.58587646484	149.825881958008	797.202697753906	1013.61907958984	45.1539916992188	795.9111328125	1014.56958007812	295.196380615234	646.778564453125	744.972900390625	300.899780273438	631.661804199219	533.827880859375	325.095672607422	687.153015136719	300.704437255859	311.35791015625	736.97802734375	74.6559829711914	245.80517578125	799.988464355469	22.183988571167	376.521087646484	610.410583496094	32.9774436950684	322.284515380859	589.355773925781	43.2340393066406	-90.6674728393555	667.711059570312	824.6259765625	-101.253814697266	692.967529296875	484.749542236328	-122.458808898926	725.121398925781	400.676574707031	-132.14909362793	754.402160644531	73.4665451049805	-63.174488067627	807.760192871094	25.9112243652344	-191.220321655273	629.017150878906
201.745162963867	590.832458496094	1008.34490966797	-7.36796426773071	585.451782226562	1001.44360351562	150.639587402344	797.082824707031	1014.04406738281	45.9379806518555	795.737121582031	1014.89221191406	296.079467773438	646.820922851562	744.931213378906	301.551513671875	631.755615234375	533.824035644531	325.434967041016	687.184997558594	300.657135009766	311.363525390625	737.053527832031	74.6278305053711	245.805526733398	800.012145996094	22.1790809631348	376.507904052734	610.4189453125	32.9685211181641	322.309783935547	589.427062988281	43.2321434020996	-89.6416244506836	667.565246582031	824.592102050781	-100.576263427734	693.267395019531	484.780212402344	-121.804458618164	725.503295898438	400.770629882812	-132.119598388672	754.467163085938	73.529167175293	-63.1380500793457	807.743286132812	25.9043216705322	-191.210861206055	629.006042480469
202.970108032227	590.633117675781	1008.16064453125	-6.05884218215942	585.167602539062	1001.33557128906	151.485931396484	796.821716308594	1014.47955322266	46.7726135253906	795.419128417969	1015.22100830078	296.968322753906	646.83642578125	744.936401367188	302.166656494141	631.8515625	533.800720214844	325.784912109375	687.219116210938	300.604370117188	311.3466796875	737.13134765625	74.5986785888672	245.787841796875	800.012634277344	22.1799831390381	376.500549316406	610.40380859375	32.9428176879883	322.334167480469	589.489440917969	43.2274322509766	-88.5576934814453	667.408508300781	824.516845703125	-99.8561096191406	693.505920410156	484.800018310547	-121.133285522461	725.782897949219	400.864166259766	-132.073196411133	754.527404785156	73.5978164672852	-63.0995788574219	807.728332519531	25.9030055999756	-191.203094482422	628.992126464844
204.211791992188	590.472717285156	1008.00671386719	-4.76206111907959	584.822326660156	1001.25341796875	152.387145996094	796.438293457031	1014.89440917969	47.6928520202637	794.968994140625	1015.55334472656	297.877899169922	646.77734375	744.945190429688	302.763061523438	631.915588378906	533.759582519531	326.153747558594	687.222900390625	300.522735595703	311.316497802734	737.210083007812	74.5728530883789	245.760986328125	799.976013183594	22.1830024719238	376.5	610.38720703125	32.8990325927734	322.354187011719	589.544067382812	43.2226295471191	-87.4213485717773	667.261413574219	824.416748046875	-99.1027908325195	693.688598632812	484.806701660156	-120.455627441406	725.967041015625	400.955902099609	-132.012786865234	754.575012207031	73.6645278930664	-63.062557220459	807.715759277344	25.9106769561768	-191.20100402832	628.987915039062
205.460540771484	590.331176757812	1007.86138916016	-3.44942593574524	584.447509765625	1001.19561767578	153.347930908203	795.949035644531	1015.26751708984	48.7076454162598	794.407470703125	1015.888671875	298.814086914062	646.603820800781	744.937194824219	303.370178222656	631.929443359375	533.715881347656	326.54345703125	687.19970703125	300.39794921875	311.279876708984	737.2802734375	74.5465469360352	245.732543945312	799.913208007812	22.1846561431885	376.506622314453	610.3837890625	32.8621940612793	322.367828369141	589.584106445312	43.2142066955566	-86.2378311157227	667.151000976562	824.321228027344	-98.3298950195312	693.830688476562	484.797241210938	-119.781311035156	726.095764160156	401.039001464844	-131.947555541992	754.609985351562	73.7156677246094	-63.0297966003418	807.70458984375	25.9274787902832	-191.206420898438	629.004516601562
206.71630859375	590.144897460938	1007.69964599609	-2.11005330085754	584.056396484375	1001.15423583984	154.356002807617	795.357849121094	1015.58978271484	49.8056907653809	793.768310546875	1016.22357177734	299.795074462891	646.331115722656	744.933471679688	304.001953125	631.890197753906	533.695495605469	326.949920654297	687.176391601562	300.251129150391	311.253845214844	737.345092773438	74.5147399902344	245.705215454102	799.857177734375	22.182544708252	376.524536132812	610.407287597656	32.8521308898926	322.381408691406	589.601196289062	43.2009468078613	-85.0094757080078	667.084594726562	824.241516113281	-97.570068359375	693.952270507812	484.773071289062	-119.115097045898	726.199096679688	401.113433837891	-131.881103515625	754.625244140625	73.7545166015625	-63.0008659362793	807.6845703125	25.9457988739014	-191.220016479492	629.045104980469
207.972076416016	589.877014160156	1007.51708984375	-0.754004538059235	583.649169921875	1001.09802246094	155.42219543457	794.690002441406	1015.87524414062	50.9833183288574	793.077880859375	1016.55126953125	300.839416503906	645.984497070312	744.947631835938	304.653717041016	631.789367675781	533.705261230469	327.363647460938	687.166198730469	300.117034912109	311.255950927734	737.426574707031	74.4806365966797	245.690170288086	799.822937011719	22.1836071014404	376.540435791016	610.43603515625	32.8744354248047	322.391693115234	589.592895507812	43.1910285949707	-83.7400054931641	667.042358398438	824.169250488281	-96.846321105957	694.059143066406	484.751403808594	-118.453025817871	726.295349121094	401.180725097656	-131.802917480469	754.627563476562	73.8032608032227	-62.9749145507812	807.648132324219	25.958568572998	-191.238922119141	629.103698730469
209.209106445312	589.500610351562	1007.33947753906	0.610550761222839	583.22607421875	1001.00115966797	156.565612792969	793.986877441406	1016.15521240234	52.234733581543	792.377380371094	1016.85894775391	301.958129882812	645.644470214844	745.002319335938	305.316497802734	631.628784179688	533.7197265625	327.768829345703	687.177124023438	300.014221191406	311.304718017578	737.517517089844	74.4409103393555	245.694885253906	799.81982421875	22.1919937133789	376.543731689453	610.451477050781	32.9169082641602	322.393859863281	589.565795898438	43.186580657959	-82.4312744140625	667.023986816406	824.098022460938	-96.1457366943359	694.126159667969	484.746368408203	-117.785461425781	726.386962890625	401.239776611328	-131.708648681641	754.620300292969	73.8700485229492	-62.9445838928223	807.601440429688	25.9619998931885	-191.259323120117	629.173828125
210.418197631836	588.979370117188	1007.18658447266	1.9749903678894	582.787353515625	1000.85620117188	157.794525146484	793.292358398438	1016.45764160156	53.5485725402832	791.710632324219	1017.13830566406	303.137939453125	645.34130859375	745.097351074219	305.985748291016	631.430541992188	533.709899902344	328.159301757812	687.185729980469	299.951843261719	311.409423828125	737.601623535156	74.3935089111328	245.719573974609	799.857727050781	22.2060604095459	376.548461914062	610.473876953125	32.9593849182129	322.384948730469	589.533325195312	43.1928977966309	-81.0826950073242	667.032958984375	824.020690917969	-95.4476776123047	694.125793457031	484.743743896484	-117.100135803223	726.453247070312	401.286926269531	-131.5986328125	754.602844238281	73.9589691162109	-62.9021224975586	807.54443359375	25.9606304168701	-191.27702331543	629.239318847656
211.616104125977	588.33447265625	1007.06188964844	3.32148957252502	582.3623046875	1000.67907714844	159.106643676758	792.637390136719	1016.78259277344	54.9146003723145	791.098876953125	1017.39739990234	304.347503662109	644.986511230469	745.188781738281	306.670715332031	631.20654296875	533.658935546875	328.540252685547	687.173095703125	299.919036865234	311.556304931641	737.681823730469	74.3354339599609	245.756912231445	799.934387207031	22.224853515625	376.565551757812	610.515075683594	32.9910049438477	322.361053466797	589.510070800781	43.2123947143555	-79.6987457275391	667.054748535156	823.916931152344	-94.7289657592773	694.057922363281	484.733245849609	-116.392158508301	726.469177246094	401.3173828125	-131.474060058594	754.575439453125	74.0771636962891	-62.8481407165527	807.479309082031	25.9675788879395	-191.288970947266	629.268859863281
212.817581176758	587.634338378906	1006.96209716797	4.63056421279907	581.96728515625	1000.50286865234	160.495468139648	792.029479980469	1017.10919189453	56.3211936950684	790.574523925781	1017.64660644531	305.567352294922	644.535217285156	745.2421875	307.378448486328	630.98046875	533.568664550781	328.917816162109	687.159240722656	299.887847900391	311.725128173828	737.745361328125	74.2551651000977	245.792724609375	800.036315917969	22.2477855682373	376.591369628906	610.556457519531	32.9997482299805	322.337097167969	589.517333984375	43.2396850585938	-78.2902526855469	667.069274902344	823.785766601562	-93.9648132324219	693.936096191406	484.717956542969	-115.66902923584	726.406860351562	401.335174560547	-131.343292236328	754.528869628906	74.2244186401367	-62.7875595092773	807.414794921875	25.9874858856201	-191.296417236328	629.255737304688
214.043426513672	586.943908691406	1006.86199951172	5.90989065170288	581.590576171875	1000.34533691406	161.95866394043	791.464050292969	1017.42364501953	57.7690505981445	790.147705078125	1017.88586425781	306.786468505859	643.969482421875	745.244750976562	308.107543945312	630.76708984375	533.450622558594	329.297088623047	687.152526855469	299.8349609375	311.881103515625	737.804809570312	74.1684875488281	245.822174072266	800.142395019531	22.2651634216309	376.616149902344	610.57958984375	32.9910774230957	322.326782226562	589.559936523438	43.270435333252	-76.8708190917969	667.064331054688	823.64599609375	-93.1533737182617	693.792541503906	484.689392089844	-114.942474365234	726.250671386719	401.350128173828	-131.219268798828	754.462768554688	74.3815994262695	-62.7327423095703	807.346618652344	26.0114612579346	-191.299545288086	629.219116210938
215.3193359375	586.311584472656	1006.72973632812	7.18717384338379	581.23095703125	1000.20263671875	163.479095458984	790.9140625	1017.71136474609	59.2567672729492	789.789489746094	1018.10778808594	308.008087158203	643.280578613281	745.211975097656	308.865905761719	630.555480957031	533.319152832031	329.685546875	687.14990234375	299.745025634766	311.991577148438	737.874267578125	74.0978469848633	245.844650268555	800.240051269531	22.2670078277588	376.630828857422	610.591918945312	32.9823532104492	322.317535400391	589.611083984375	43.2927169799805	-75.4478912353516	667.038818359375	823.509338378906	-92.3168334960938	693.669128417969	484.643402099609	-114.21858215332	726.041015625	401.370697021484	-131.113998413086	754.392211914062	74.5222244262695	-62.6918067932129	807.267150878906	26.0282421112061	-191.293670654297	629.176635742188
216.647903442383	585.741149902344	1006.55377197266	8.47269058227539	580.885375976562	1000.05798339844	165.030166625977	790.345031738281	1017.95648193359	60.7672309875488	789.491577148438	1018.30975341797	309.234924316406	642.501892089844	745.168334960938	309.670013427734	630.354919433594	533.194274902344	330.091369628906	687.141845703125	299.618316650391	312.052459716797	737.950866699219	74.0512466430664	245.859024047852	800.327575683594	22.24631690979	376.632507324219	610.607360839844	32.9814720153809	322.304260253906	589.64453125	43.3011703491211	-74.0098876953125	667.010620117188	823.387390136719	-91.4842071533203	693.582458496094	484.582489013672	-113.489234924316	725.846862792969	401.402740478516	-131.029205322266	754.325012207031	74.6379699707031	-62.6628799438477	807.175170898438	26.0355339050293	-191.276748657227	629.148681640625
218.022201538086	585.197631835938	1006.34075927734	9.77428817749023	580.546081542969	999.897094726562	166.607498168945	789.7529296875	1018.15454101562	62.3128204345703	789.220397949219	1018.47845458984	310.457824707031	641.662963867188	745.112731933594	310.529724121094	630.146301269531	533.075927734375	330.521057128906	687.090026855469	299.469177246094	312.073364257812	738.053405761719	74.0364990234375	245.869491577148	800.398071289062	22.2050151824951	376.618225097656	610.608703613281	32.9926719665527	322.297271728516	589.660278320312	43.3017730712891	-72.5415649414062	667.008728027344	823.279602050781	-90.6643295288086	693.526733398438	484.513519287109	-112.739906311035	725.694946289062	401.454772949219	-130.955535888672	754.265930175781	74.7298278808594	-62.6451187133789	807.074645996094	26.0406837463379	-191.255096435547	629.145202636719
219.426315307617	584.663208007812	1006.11199951172	11.1142320632935	580.197509765625	999.736083984375	168.214431762695	789.160339355469	1018.31109619141	63.9070358276367	788.931640625	1018.59100341797	311.689422607422	640.827270507812	745.03759765625	311.442993164062	629.876403808594	532.939086914062	330.983978271484	686.943359375	299.302185058594	312.075775146484	738.164611816406	74.0396499633789	245.879501342773	800.433898925781	22.1573371887207	376.589630126953	610.581909179688	32.9994888305664	322.296020507812	589.667663574219	43.2965393066406	-71.032470703125	667.044799804688	823.190185546875	-89.8376541137695	693.461059570312	484.443664550781	-111.966529846191	725.58056640625	401.528747558594	-130.886749267578	754.226318359375	74.8036575317383	-62.6307220458984	806.976440429688	26.0508823394775	-191.239074707031	629.1650390625
220.855972290039	584.147338867188	1005.88159179688	12.5023412704468	579.819396972656	999.59423828125	169.842620849609	788.585815429688	1018.41571044922	65.5339736938477	788.655578613281	1018.64019775391	312.949768066406	640.04248046875	744.9228515625	312.399200439453	629.492431640625	532.768615722656	331.482666015625	686.64501953125	299.115570068359	312.085754394531	738.245483398438	74.0392532348633	245.888534545898	800.432556152344	22.1185836791992	376.563201904297	610.553405761719	32.9848747253418	322.293060302734	589.662231445312	43.2904319763184	-69.474739074707	667.098449707031	823.119995117188	-88.9894943237305	693.331665039062	484.360534667969	-111.176681518555	725.478393554688	401.599884033203	-130.819030761719	754.208679199219	74.8695602416992	-62.6038208007812	806.893310546875	26.0744571685791	-191.23356628418	629.200927734375
222.331558227539	583.648193359375	1005.65338134766	13.9247217178345	579.403991699219	999.467224121094	171.486297607422	788.048767089844	1018.45904541016	67.1971130371094	788.388122558594	1018.62493896484	314.239898681641	639.290954589844	744.753173828125	313.3955078125	628.927124023438	532.558288574219	332.012817382812	686.171569824219	298.909576416016	312.115234375	738.287170410156	74.0236511230469	245.891662597656	800.423706054688	22.1099052429199	376.552795410156	610.545776367188	32.9584846496582	322.284515380859	589.649780273438	43.2858428955078	-67.8818740844727	667.128112792969	823.03466796875	-88.1203308105469	693.1318359375	484.260223388672	-110.384605407715	725.353393554688	401.644622802734	-130.744812011719	754.200805664062	74.9372253417969	-62.5585250854492	806.8349609375	26.1193237304688	-191.236633300781	629.234924316406
223.843200683594	583.161804199219	1005.43395996094	15.3589315414429	578.945007324219	999.352844238281	173.151214599609	787.57275390625	1018.45782470703	68.8859634399414	788.077026367188	1018.55584716797	315.521575927734	638.4833984375	744.517700195312	314.436370849609	628.159484863281	532.298583984375	332.571105957031	685.565490722656	298.675140380859	312.167907714844	738.2724609375	73.9837951660156	245.887252807617	800.431396484375	22.1424083709717	376.554595947266	610.54443359375	32.929012298584	322.271453857422	589.645263671875	43.2781219482422	-66.2700119018555	667.108947753906	822.907287597656	-87.2281951904297	692.880554199219	484.154449462891	-109.599395751953	725.1962890625	401.672058105469	-130.654968261719	754.182067871094	75.0196380615234	-62.5019073486328	806.809143066406	26.182222366333	-191.247192382812	629.26611328125
225.371597290039	582.678100585938	1005.21325683594	16.813512802124	578.427734375	999.246704101562	174.845367431641	787.144897460938	1018.42895507812	70.5829315185547	787.729064941406	1018.45581054688	316.769775390625	637.542175292969	744.215759277344	315.510803222656	627.199523925781	532.002685546875	333.146850585938	684.875305175781	298.409088134766	312.233367919922	738.200927734375	73.9296493530273	245.880706787109	800.45263671875	22.2113151550293	376.559875488281	610.534423828125	32.9070854187012	322.26513671875	589.649047851562	43.2625846862793	-64.6406631469727	667.045166015625	822.7392578125	-86.3132476806641	692.595275878906	484.051849365234	-108.820823669434	724.998107910156	401.689636230469	-130.545867919922	754.140502929688	75.1097869873047	-62.4439659118652	806.806945800781	26.2469615936279	-191.263244628906	629.309265136719
226.929397583008	582.189758300781	1004.97094726562	18.3214836120605	577.841430664062	999.122680664062	176.572265625	786.727478027344	1018.36517333984	72.2988815307617	787.339172363281	1018.33013916016	318.037170410156	636.518310546875	743.889770507812	316.608917236328	626.037109375	531.684875488281	333.739410400391	684.131591796875	298.123504638672	312.298767089844	738.110229492188	73.8827133178711	245.875152587891	800.485168457031	22.3090801239014	376.552459716797	610.516296386719	32.9021873474121	322.264343261719	589.651000976562	43.2399368286133	-62.9977684020996	666.944396972656	822.548400878906	-85.3811492919922	692.30224609375	483.969055175781	-108.049392700195	724.760009765625	401.697570800781	-130.422103881836	754.080017089844	75.1924591064453	-62.3944091796875	806.801391601562	26.2926692962646	-191.280838012695	629.367797851562
228.517944335938	581.705322265625	1004.70977783203	19.8903522491455	577.237854003906	998.948974609375	178.337203979492	786.302001953125	1018.25067138672	74.0291290283203	786.893249511719	1018.17877197266	319.381286621094	635.463134765625	743.561462402344	317.741394042969	624.715759277344	531.347351074219	334.366790771484	683.363708496094	297.826385498047	312.365692138672	738.023071289062	73.8532409667969	245.867446899414	800.515563964844	22.4145278930664	376.520751953125	610.4931640625	32.9134635925293	322.254364013672	589.635986328125	43.2218780517578	-61.3338928222656	666.817932128906	822.360534667969	-84.4404907226562	692.012145996094	483.912872314453	-107.278923034668	724.514587402344	401.707153320312	-130.289306640625	754.010009765625	75.2704315185547	-62.3555870056152	806.781799316406	26.3144283294678	-191.297073364258	629.429809570312
230.141479492188	581.201965332031	1004.44165039062	21.5446968078613	576.711608886719	998.70166015625	180.133178710938	785.854125976562	1018.07434082031	75.7823104858398	786.397521972656	1017.9921875	320.829406738281	634.4296875	743.231140136719	318.918060302734	623.304931640625	531.013305664062	335.044036865234	682.592407226562	297.510498046875	312.427459716797	737.940002441406	73.8397979736328	245.85627746582	800.521240234375	22.5179538726807	376.468841552734	610.457458496094	32.9350318908691	322.240692138672	589.605224609375	43.216438293457	-59.6367530822754	666.66357421875	822.194458007812	-83.4954223632812	691.710571289062	483.8662109375	-106.502716064453	724.270141601562	401.730163574219	-130.14680480957	753.94482421875	75.3425445556641	-62.3232116699219	806.744079589844	26.3134994506836	-191.313385009766	629.488098144531
231.837600708008	580.680053710938	1004.15960693359	23.3160152435303	576.289123535156	998.385986328125	181.944808959961	785.382385253906	1017.81756591797	77.5747909545898	785.822204589844	1017.74365234375	322.406860351562	633.480041503906	742.902770996094	320.150726318359	621.864013671875	530.687316894531	335.777557373047	681.822875976562	297.163330078125	312.478118896484	737.861083984375	73.8356704711914	245.841369628906	800.488525390625	22.6231365203857	376.404846191406	610.404418945312	32.9534683227539	322.228363037109	589.573669433594	43.2256546020508	-57.9017448425293	666.456665039062	822.058532714844	-82.5457992553711	691.376342773438	483.81298828125	-105.729713439941	724.011474609375	401.771759033203	-129.998413085938	753.903503417969	75.412109375	-62.2944183349609	806.697509765625	26.30322265625	-191.333450317383	629.536865234375
233.639526367188	580.187438964844	1003.86029052734	25.185022354126	575.926513671875	998.029235839844	183.774124145508	784.900695800781	1017.46752929688	79.3998489379883	785.181701660156	1017.43090820312	324.112457275391	632.580322265625	742.565185546875	321.449554443359	620.454467773438	530.356018066406	336.554351806641	681.038452148438	296.779846191406	312.52392578125	737.7890625	73.8375473022461	245.82112121582	800.410522460938	22.7258529663086	376.343841552734	610.347900390625	32.9609107971191	322.208160400391	589.544128417969	43.2480278015137	-56.1231727600098	666.158020019531	821.937133789062	-81.5998764038086	690.997253417969	483.738891601562	-104.968185424805	723.742980957031	401.825012207031	-129.85676574707	753.904113769531	75.4951400756836	-62.2658958435059	806.641662597656	26.2875385284424	-191.356002807617	629.553649902344
235.570220947266	579.736083984375	1003.55108642578	27.1262664794922	575.539672851562	997.656799316406	185.627563476562	784.399291992188	1017.03155517578	81.2634506225586	784.529296875	1017.0712890625	325.889709472656	631.702575683594	742.224487304688	322.808074951172	619.071960449219	530.020080566406	337.347503662109	680.223815917969	296.368804931641	312.567474365234	737.720947265625	73.8413543701172	245.797073364258	800.312438964844	22.827522277832	376.2978515625	610.301940917969	32.959056854248	322.182312011719	589.517272949219	43.2693519592285	-54.3158798217773	665.716979980469	821.792724609375	-80.6638107299805	690.582153320312	483.638671875	-104.214462280273	723.469848632812	401.868255615234	-129.730926513672	753.943298339844	75.6006927490234	-62.2331466674805	806.532470703125	26.2472915649414	-191.377212524414	629.541259765625
237.623779296875	579.305847167969	1003.24591064453	29.117223739624	575.026977539062	997.304748535156	187.517425537109	783.89111328125	1016.53784179688	83.1628341674805	783.867370605469	1016.67742919922	327.662353515625	630.787902832031	741.876647949219	324.217987060547	617.68505859375	529.667602539062	338.136596679688	679.404357910156	295.948608398438	312.611145019531	737.664916992188	73.8505020141602	245.774032592773	800.223937988281	22.9169387817383	376.267669677734	610.260437011719	32.9421272277832	322.158538818359	589.501098632812	43.2789154052734	-52.4856910705566	665.138610839844	821.599609375	-79.7353134155273	690.120788574219	483.526306152344	-103.466415405273	723.163330078125	401.894256591797	-129.625534057617	753.993713378906	75.7323913574219	-62.198184967041	806.400939941406	26.209939956665	-191.398132324219	629.526550292969
239.756927490234	578.864135742188	1002.95562744141	31.1501846313477	574.364196777344	996.999328613281	189.455017089844	783.397705078125	1016.03070068359	85.0827865600586	783.2021484375	1016.25854492188	329.395355224609	629.75146484375	741.500793457031	325.66015625	616.297729492188	529.294921875	338.906341552734	678.595703125	295.533294677734	312.661834716797	737.638916015625	73.8713607788086	245.756271362305	800.143310546875	22.9825382232666	376.255706787109	610.218139648438	32.9059944152832	322.143310546875	589.500427246094	43.2768058776855	-50.617992401123	664.473693847656	821.357177734375	-78.8129653930664	689.554016113281	483.415161132812	-102.73055267334	722.749206542969	401.916015625	-129.540390014648	754.0361328125	75.8911895751953	-62.1621894836426	806.333679199219	26.2276859283447	-191.418899536133	629.523071289062
241.953689575195	578.392517089844	1002.66571044922	33.2602844238281	573.608093261719	996.733825683594	191.432754516602	782.903381347656	1015.53070068359	87.0274887084961	782.549072265625	1015.82177734375	331.125671386719	628.661743164062	741.111633300781	327.127410888672	614.882629394531	528.904235839844	339.658538818359	677.772216796875	295.121887207031	312.722198486328	737.662109375	73.9033966064453	245.746917724609	800.086364746094	23.0292301177979	376.255676269531	610.182983398438	32.8652839660645	322.139312744141	589.507080078125	43.2677421569824	-48.7188110351562	663.738220214844	821.086486816406	-77.9039077758789	688.803039550781	483.317718505859	-102.010986328125	722.137939453125	401.937622070312	-129.473693847656	754.066528320312	76.0588836669922	-62.1197891235352	806.363891601562	26.3256206512451	-191.436660766602	629.538513183594
244.21875	577.8994140625	1002.38006591797	35.4598999023438	572.819641113281	996.482543945312	193.44921875	782.421997070312	1015.04064941406	89.0096130371094	781.935424804688	1015.38641357422	332.911560058594	627.592041015625	740.727355957031	328.633361816406	613.406921386719	528.4765625	340.41650390625	676.916442871094	294.703857421875	312.799255371094	737.746948242188	73.9456024169922	245.741729736328	800.070373535156	23.0613956451416	376.25390625	610.16064453125	32.8323440551758	322.138916015625	589.511474609375	43.2646827697754	-46.7865867614746	662.942016601562	820.820556640625	-77.0289840698242	687.80224609375	483.246643066406	-101.316841125488	721.277587890625	401.970855712891	-129.418991088867	754.079284667969	76.2282257080078	-62.0687103271484	806.510925292969	26.5180931091309	-191.451614379883	629.564270019531
246.543243408203	577.3984375	1002.11865234375	37.7468070983887	572.070068359375	996.222412109375	195.506851196289	781.959777832031	1014.56494140625	91.0390167236328	781.389099121094	1014.96240234375	334.764007568359	626.518859863281	740.347717285156	330.179870605469	611.87548828125	528.019287109375	341.207672119141	676.013000488281	294.260498046875	312.889221191406	737.861083984375	73.9865112304688	245.734008789062	800.071166992188	23.1008358001709	376.247467041016	610.148376464844	32.8091316223145	322.134033203125	589.504272460938	43.2683906555176	-44.8096733093262	662.110473632812	820.60009765625	-76.2126770019531	686.494567871094	483.193420410156	-100.670822143555	720.124755859375	402.034362792969	-129.362823486328	754.069580078125	76.4369888305664	-62.0132827758789	806.742858886719	26.8061656951904	-191.465225219727	629.58837890625
248.934677124023	576.920715332031	1001.86401367188	40.1439247131348	571.399047851562	995.941711425781	197.599380493164	781.4931640625	1014.07934570312	93.1189880371094	780.849792480469	1014.52532958984	336.676696777344	625.41552734375	739.954467773438	331.781524658203	610.277954101562	527.549011230469	342.05224609375	675.045837402344	293.780242919922	312.982727050781	737.955200195312	74.01806640625	245.722473144531	800.071044921875	23.1759662628174	376.239410400391	610.139831542969	32.7999572753906	322.122375488281	589.482177734375	43.2658386230469	-42.7882690429688	661.259643554688	820.453918457031	-75.4809265136719	684.810852050781	483.142272949219	-100.086898803711	718.600402832031	402.127471923828	-129.300247192383	754.034484863281	76.7222900390625	-61.9580917358398	806.974243164062	27.1952381134033	-191.494720458984	629.643310546875
251.399108886719	576.497253417969	1001.61877441406	42.6554908752441	570.761840820312	995.639038085938	199.742126464844	781.043762207031	1013.57232666016	95.2601318359375	780.244445800781	1014.05871582031	338.656341552734	624.238830566406	739.52587890625	333.451263427734	608.610595703125	527.05419921875	342.957794189453	673.993347167969	293.276214599609	313.08984375	738.010437011719	74.0469284057617	245.707534790039	800.057800292969	23.2929592132568	376.233520507812	610.129455566406	32.7975616455078	322.105834960938	589.451599121094	43.2513961791992	-40.7152862548828	660.40087890625	820.378295898438	-74.8513946533203	682.684692382812	483.094665527344	-99.5671768188477	716.6630859375	402.246826171875	-129.23583984375	753.965759277344	77.1056060791016	-61.9084739685059	807.120910644531	27.6995849609375	-191.572204589844	629.777770996094
253.929458618164	576.138488769531	1001.40875244141	45.2803344726562	570.11181640625	995.326416015625	201.96728515625	780.595520019531	1013.04577636719	97.4785232543945	779.5439453125	1013.55859375	340.683898925781	622.975280761719	739.049743652344	335.168579101562	606.864990234375	526.528442382812	343.921478271484	672.8203125	292.759857177734	313.220550537109	738.021240234375	74.0823364257812	245.698989868164	800.006530761719	23.4501571655273	376.230560302734	610.101989746094	32.7855606079102	322.084167480469	589.400268554688	43.2171936035156	-38.5896072387695	659.541564941406	820.34033203125	-74.3138198852539	680.078918457031	483.054046630859	-99.1105041503906	714.300964355469	402.386840820312	-129.17170715332	753.8427734375	77.6088714599609	-61.868034362793	807.080078125	28.3297176361084	-191.708480834961	630.005615234375
256.534729003906	575.86279296875	1001.22534179688	48.0461196899414	569.462341308594	995.020263671875	204.288909912109	780.135681152344	1012.49182128906	99.7849960327148	778.760131835938	1013.02642822266	342.742797851562	621.6630859375	738.522888183594	336.905395507812	605.010803222656	525.97412109375	344.928161621094	671.532775878906	292.236755371094	313.376434326172	737.985107421875	74.1455078125	245.706970214844	799.908996582031	23.6505832672119	376.225189208984	610.021911621094	32.7609329223633	322.058074951172	589.312133789062	43.1557769775391	-36.4092788696289	658.67041015625	820.306945800781	-73.8426742553711	676.959777832031	483.037200927734	-98.7050247192383	711.466064453125	402.544006347656	-129.115463256836	753.630981445312	78.23779296875	-61.8353500366211	806.840698242188	29.1300144195557	-191.889831542969	630.304504394531
259.237396240234	575.703735351562	1001.05114746094	50.9830055236816	568.846130371094	994.743103027344	206.718215942383	779.726623535156	1011.93084716797	102.201583862305	777.936462402344	1012.47583007812	344.849975585938	620.304870605469	737.947265625	338.630645751953	603.06982421875	525.384155273438	345.946197509766	670.167663574219	291.729705810547	313.564422607422	737.896850585938	74.2600250244141	245.737182617188	799.761047363281	23.9101810455322	376.216094970703	609.876281738281	32.7215690612793	322.026916503906	589.194091796875	43.0748443603516	-34.1515159606934	657.75341796875	820.284301757812	-73.4049758911133	673.284118652344	483.073425292969	-98.3429794311523	708.125	402.746185302734	-129.086578369141	753.293823242188	78.9978790283203	-61.8164176940918	806.488403320312	30.1675186157227	-192.074966430664	630.587097167969
262.069183349609	575.657775878906	1000.87121582031	54.0984268188477	568.274780273438	994.514770507812	209.270111083984	779.417541503906	1011.38244628906	104.750518798828	777.115478515625	1011.92169189453	347.019287109375	618.904541015625	737.324645996094	340.325347900391	601.09130859375	524.758666992188	346.933471679688	668.743041992188	291.255920410156	313.786041259766	737.730041503906	74.421028137207	245.791473388672	799.556030273438	24.2474155426025	376.205230712891	609.713928222656	32.6759910583496	321.977569580078	589.048828125	42.9847412109375	-31.7943325042725	656.744995117188	820.2919921875	-72.9807510375977	669.025390625	483.186645507812	-98.0241851806641	704.268249511719	403.027770996094	-129.113922119141	752.801147460938	79.9197006225586	-61.8337364196777	806.079650878906	31.5009078979492	-192.206893920898	630.719604492188
265.057861328125	575.707824707031	1000.67901611328	57.3897895812988	567.751037597656	994.33544921875	211.947952270508	779.25048828125	1010.8486328125	107.44758605957	776.396606445312	1011.40124511719	349.272094726562	617.500732421875	736.680297851562	341.987823486328	599.081848144531	524.115112304688	347.863311767578	667.278747558594	290.818969726562	314.028015136719	737.446166992188	74.6050109863281	245.861038208008	799.309814453125	24.6559410095215	376.191192626953	609.584106445312	32.6404685974121	321.901672363281	588.878051757812	42.8908500671387	-29.3113460540771	655.584411621094	820.341430664062	-72.5824356079102	664.18115234375	483.412567138672	-97.7488708496094	699.927673339844	403.4267578125	-129.226806640625	752.139770507812	81.0510025024414	-61.9159240722656	805.654174804688	33.1830558776855	-192.264419555664	630.623657226562
268.212646484375	575.844421386719	1000.50335693359	60.8455924987793	567.268859863281	994.21240234375	214.75732421875	779.244201660156	1010.33319091797	110.292846679688	775.847595214844	1010.92694091797	351.626556396484	616.117065429688	736.046936035156	343.605895996094	597.024658203125	523.489318847656	348.739410400391	665.809814453125	290.426208496094	314.266052246094	737.022644042969	74.7851715087891	245.937759399414	799.048706054688	25.1291637420654	376.173187255859	609.485229492188	32.6203804016113	321.801666259766	588.690612792969	42.7955551147461	-26.6586952209473	654.227905273438	820.468139648438	-72.2303695678711	658.784545898438	483.790405273438	-97.5334854125977	695.168395996094	404.006530761719	-129.449966430664	751.318664550781	82.4746170043945	-62.088996887207	805.229187011719	35.2809410095215	-192.231063842773	630.240966796875
271.540008544922	576.032653808594	1000.37182617188	64.4391098022461	566.792785644531	994.167785644531	217.701614379883	779.384521484375	1009.83966064453	113.265739440918	775.422912597656	1010.46179199219	354.08935546875	614.804809570312	735.440185546875	345.173797607422	594.890075683594	522.937561035156	349.575653076172	664.370544433594	290.081878662109	314.482940673828	736.489074707031	74.954460144043	246.012252807617	798.798522949219	25.6861114501953	376.153045654297	609.40185546875	32.6217842102051	321.686492919922	588.503356933594	42.7075042724609	-23.7982234954834	652.668823242188	820.70654296875	-71.9497985839844	652.899169921875	484.372100830078	-97.4134368896484	689.988952636719	404.839660644531	-129.827285766602	750.349304199219	84.3035354614258	-62.3885231018066	804.786987304688	37.8816032409668	-192.129943847656	629.588989257812
275.057189941406	576.274353027344	1000.294921875	68.1702194213867	566.297546386719	994.202575683594	220.776168823242	779.667602539062	1009.38861083984	116.351860046387	775.103210449219	1009.99584960938	356.664001464844	613.583068847656	734.863464355469	346.710357666016	592.666076660156	522.482788085938	350.389831542969	662.990295410156	289.794860839844	314.682769775391	735.916381835938	75.1452331542969	246.072357177734	798.578552246094	26.3255062103271	376.135589599609	609.330322265625	32.6476020812988	321.573150634766	588.338806152344	42.6436958312988	-20.7107467651367	650.898620605469	821.073425292969	-71.7732162475586	646.560302734375	485.237274169922	-97.4354019165039	684.370849609375	405.992523193359	-130.415283203125	749.222351074219	86.5838928222656	-62.8585319519043	804.302856445312	41.070068359375	-192.07421875	628.862060546875
278.781829833984	576.6162109375	1000.28295898438	72.0573348999023	565.791076660156	994.302307128906	223.992324829102	780.041076660156	1008.99047851562	119.555709838867	774.880004882812	1009.53381347656	359.332733154297	612.437805175781	734.308288574219	348.253784179688	590.3798828125	522.111145019531	351.213073730469	661.665405273438	289.572174072266	314.878234863281	735.375854492188	75.4021148681641	246.123260498047	798.394836425781	27.0225830078125	376.119812011719	609.243896484375	32.6902122497559	321.470184326172	588.197387695312	42.6118392944336	-17.4048290252686	648.931030273438	821.568664550781	-71.7263793945312	639.768737792969	486.442565917969	-97.6465072631836	678.307983398438	407.505035400391	-131.248764038086	747.93701171875	89.2937698364258	-63.5450134277344	803.735229492188	44.9371566772461	-192.144821166992	628.221801757812
282.721954345703	577.096008300781	1000.32275390625	76.1113433837891	565.328186035156	994.457275390625	227.368865966797	780.458618164062	1008.62591552734	122.903678894043	774.768432617188	1009.08801269531	362.077819824219	611.398193359375	733.774047851562	349.850189208984	588.068481445312	521.810546875	352.080108642578	660.358154296875	289.415374755859	315.075286865234	734.928039550781	75.7571868896484	246.173950195312	798.240905761719	27.7826194763184	376.096527099609	609.110473632812	32.7463417053223	321.375213623047	588.064697265625	42.6098480224609	-13.9173421859741	646.7978515625	822.16162109375	-71.8200531005859	632.51123046875	488.0263671875	-98.0738754272461	671.728942871094	409.387969970703	-132.358825683594	746.490234375	92.4441070556641	-64.4832000732422	803.033447265625	49.5638847351074	-192.368591308594	627.725158691406
286.890838623047	577.768981933594	1000.376953125	80.3750762939453	565.022399902344	994.653442382812	230.933334350586	780.934936523438	1008.28430175781	126.436141967773	774.837158203125	1008.69830322266	364.903198242188	610.436767578125	733.261169433594	351.550048828125	585.764892578125	521.537719726562	353.008972167969	659.059265136719	289.33349609375	315.277984619141	734.568481445312	76.2109603881836	246.230331420898	798.0986328125	28.6361865997314	376.062530517578	608.947509765625	32.8048782348633	321.289215087891	587.932434082031	42.6319160461426	-10.2693290710449	644.516967773438	822.843139648438	-72.0606384277344	624.706115722656	490.017639160156	-98.7202072143555	664.567810058594	411.655639648438	-133.787475585938	744.8134765625	96.0622253417969	-65.6980667114258	802.134094238281	54.9954605102539	-192.744934082031	627.367553710938
291.295440673828	578.648010253906	1000.416015625	84.8763732910156	564.94775390625	994.872009277344	234.720611572266	781.489868164062	1007.96112060547	130.174240112305	775.084716796875	1008.36383056641	367.79833984375	609.489929199219	732.767028808594	353.405212402344	583.483276367188	521.250854492188	354.0087890625	657.755981445312	289.314056396484	315.506378173828	734.225036621094	76.7214202880859	246.309997558594	797.940307617188	29.61350440979	376.024658203125	608.813842773438	32.8479614257812	321.222930908203	587.8046875	42.6628227233887	-6.47210502624512	642.129760742188	823.610290527344	-72.4668807983398	616.250427246094	492.411254882812	-99.5724487304688	656.791809082031	414.336120605469	-135.561706542969	742.785949707031	100.178016662598	-67.2097930908203	800.940856933594	61.2513542175293	-193.214889526367	627.031188964844
295.896209716797	579.715087890625	1000.41644287109	89.5876693725586	565.141540527344	995.090087890625	238.732925415039	782.148498535156	1007.62292480469	134.110778808594	775.526611328125	1008.05456542969	370.75244140625	608.514221191406	732.294555664062	355.449371337891	581.19775390625	520.955261230469	355.094818115234	656.387817382812	289.326629638672	315.776397705078	733.819213867188	77.2445373535156	246.430191040039	797.762512207031	30.7420749664307	375.996887207031	608.729125976562	32.8780326843262	321.195953369141	587.684265136719	42.6811714172363	-2.55353760719299	639.701843261719	824.422485351562	-73.0386276245117	607.087463378906	495.186614990234	-100.596038818359	648.371459960938	417.440765380859	-137.680526733398	740.273620605469	104.831489562988	-69.0177917480469	799.34521484375	68.335319519043	-193.731658935547	626.590270996094
300.625244140625	580.963134765625	1000.35003662109	94.4864654541016	565.683349609375	995.270629882812	242.943557739258	782.922302246094	1007.20861816406	138.225631713867	776.202270507812	1007.72711181641	373.789245605469	607.467041015625	731.829284667969	357.702728271484	578.832641601562	520.661254882812	356.299346923828	654.922424316406	289.355560302734	316.097900390625	733.324157714844	77.7891235351562	246.616485595703	797.613464355469	32.0408058166504	375.994720458984	608.653137207031	32.8953666687012	321.233184814453	587.571228027344	42.664966583252	1.45630669593811	637.314025878906	825.250610351562	-73.7272720336914	597.1923828125	498.297546386719	-101.738990783691	639.307495117188	420.966979980469	-140.104904174805	737.150756835938	110.028266906738	-71.1010665893555	797.220581054688	76.2219161987305	-194.262023925781	625.942443847656
305.402130126953	582.325744628906	1000.18920898438	99.5260467529297	566.608459472656	995.367431640625	247.302825927734	783.827941894531	1006.67211914062	142.47981262207	777.074890136719	1007.29022216797	376.937316894531	606.341003417969	731.357116699219	360.170623779297	576.276733398438	520.378784179688	357.663391113281	653.348388671875	289.388031005859	316.495025634766	732.800415039062	78.4160919189453	246.908767700195	797.519836425781	33.5212707519531	376.027954101562	608.546142578125	32.8982925415039	321.356994628906	587.473388671875	42.6177024841309	5.51049518585205	635.042053222656	826.063659667969	-74.4506988525391	586.618591308594	501.691711425781	-102.936248779297	629.597778320312	424.903991699219	-142.767074584961	733.303344726562	115.758079528809	-73.4291915893555	794.433227539062	84.8352813720703	-194.763488769531	624.971618652344
310.139953613281	583.751525878906	999.891784667969	104.617141723633	567.881469726562	995.330505371094	251.737030029297	784.879455566406	1005.97973632812	146.817810058594	778.128234863281	1006.65863037109	380.220489501953	605.127624511719	730.864440917969	362.8544921875	573.450988769531	520.107666015625	359.204193115234	651.629577636719	289.407348632812	316.994110107422	732.315551757812	79.1810073852539	247.333709716797	797.462768554688	35.1809272766113	376.103424072266	608.384643554688	32.8900108337402	321.569854736328	587.385009765625	42.5749473571777	9.55630302429199	632.914672851562	826.807922363281	-75.098876953125	575.483703613281	505.345916748047	-104.116073608398	619.252685546875	429.201385498047	-145.586761474609	728.647888183594	121.970039367676	-75.9744186401367	790.9072265625	94.0499877929688	-195.26530456543	623.630615234375
314.779174804688	585.226806640625	999.395446777344	109.686866760254	569.470764160156	995.090209960938	256.181976318359	786.0556640625	1005.08795166016	151.187606811523	779.377502441406	1005.76989746094	383.650451660156	603.8271484375	730.311401367188	365.774047851562	570.333862304688	519.816772460938	360.924041748047	649.729431152344	289.40380859375	317.643707275391	731.929382324219	80.1527557373047	247.907562255859	797.4404296875	36.9730682373047	376.216735839844	608.138549804688	32.8784980773926	321.853668212891	587.287231445312	42.5667304992676	13.5470342636108	630.948120117188	827.429260253906	-75.5486221313477	563.904541015625	509.223876953125	-105.206832885742	608.328796386719	433.765045166016	-148.459091186523	723.200805664062	128.549957275391	-78.7077789306641	786.64306640625	103.709655761719	-195.835906982422	621.896118164062
319.275512695312	586.714965820312	998.621459960938	114.635932922363	571.327392578125	994.580871582031	260.591522216797	787.337951660156	1003.9501953125	155.539047241211	780.830139160156	1004.5595703125	387.208831787109	602.497680664062	729.667236328125	368.939788818359	566.9296875	519.474426269531	362.816833496094	647.61328125	289.354187011719	318.460357666016	731.671691894531	81.3347778320312	248.628341674805	797.459106445312	38.8376998901367	376.357482910156	607.829406738281	32.8828887939453	322.179443359375	587.1748046875	42.6065139770508	17.4124660491943	629.137817382812	827.837890625	-75.6869506835938	552.004455566406	513.255004882812	-106.117919921875	596.902221679688	438.489135742188	-151.281829833984	717.082214355469	135.406478881836	-81.5809478759766	781.713317871094	113.652793884277	-196.530731201172	619.695129394531
323.601318359375	588.185913085938	997.473937988281	119.361404418945	573.413146972656	993.755493164062	264.915893554688	788.723083496094	1002.52008056641	159.817581176758	782.506042480469	1002.98187255859	390.858978271484	601.212036132812	728.892150878906	372.343200683594	563.283569335938	519.048706054688	364.855560302734	645.288330078125	289.218566894531	319.380767822266	731.450500488281	82.5771484375	249.442657470703	797.510498046875	40.7358665466309	376.495758056641	607.501953125	32.906551361084	322.515899658203	587.055053710938	42.689640045166	21.1162090301514	627.419494628906	827.941589355469	-75.4189071655273	539.907775878906	517.3701171875	-106.741371154785	585.092224121094	443.288482666016	-153.992263793945	710.424255371094	142.482025146484	-84.5514297485352	776.258544921875	123.728630065918	-197.40007019043	616.971374511719
327.750366210938	589.611389160156	995.86669921875	123.816299438477	575.716064453125	992.569946289062	269.102203369141	790.203063964844	1000.7607421875	163.95735168457	784.383056640625	1000.99536132812	394.561737060547	600.021362304688	727.933532714844	375.976348876953	559.483947753906	518.502014160156	367.014007568359	642.815368652344	288.948974609375	320.341094970703	731.161499023438	83.7431182861328	250.281341552734	797.555236816406	42.6175918579102	376.612518310547	607.195556640625	32.9560508728027	322.857452392578	586.943054199219	42.797721862793	24.6617965698242	625.738342285156	827.686706542969	-74.6772232055664	527.740600585938	521.505737304688	-106.967590332031	573.075927734375	448.106719970703	-156.563552856445	703.336608886719	149.704345703125	-87.5892333984375	770.426147460938	133.795059204102	-198.441909790039	613.738220214844
331.699615478516	590.966918945312	993.758117675781	127.922050476074	578.148132324219	991.003479003906	273.090911865234	791.764587402344	998.639099121094	167.881958007812	786.403259277344	998.550720214844	398.285675048828	598.944580078125	726.782470703125	379.828308105469	555.652038574219	517.799926757812	369.273559570312	640.250061035156	288.486206054688	321.282257080078	730.765930175781	84.7539215087891	251.096603393555	797.544555664062	44.4293937683105	376.720336914062	606.956420898438	33.0219039916992	323.212127685547	586.852233886719	42.9018745422363	28.0324153900146	624.091430664062	827.0400390625	-73.4108734130859	515.642456054688	525.594055175781	-106.703536987305	561.021789550781	452.893524169922	-158.975509643555	695.921691894531	156.985061645508	-90.6501998901367	764.326843261719	143.726791381836	-199.585296630859	610.049011230469
335.417785644531	592.247192382812	991.1435546875	131.59001159668	580.583068847656	989.062805175781	276.830505371094	793.3837890625	996.108764648438	171.546401977539	788.530822753906	995.61474609375	402.031585693359	598.008666992188	725.428039550781	383.890625	551.9375	516.896301269531	371.622497558594	637.677307128906	287.803070068359	322.149353027344	730.27197265625	85.5586471557617	251.841293334961	797.47021484375	46.1345710754395	376.832427978516	606.802673339844	33.0546379089355	323.574401855469	586.771789550781	42.9633598327637	31.2310810089111	622.482360839844	826.012939453125	-71.5735015869141	503.761474609375	529.571960449219	-105.901359558105	549.067993164062	457.591186523438	-161.195617675781	688.272827148438	164.234237670898	-93.6935043334961	758.021606445312	153.400955200195	-200.739639282227	605.963195800781
338.857543945312	593.451293945312	988.035705566406	134.79801940918	582.947265625	986.763671875	280.2978515625	795.034362792969	993.129211425781	174.940307617188	790.722106933594	992.17333984375	405.818756103516	597.243347167969	723.855224609375	388.148773193359	548.483642578125	515.746704101562	374.046447753906	635.193176269531	286.921569824219	322.917510986328	729.74462890625	86.1808013916016	252.475769042969	797.329162597656	47.708683013916	376.958740234375	606.730529785156	33.0288276672363	323.930450439453	586.677734375	42.9726943969727	34.2800064086914	620.937255859375	824.648498535156	-69.1512145996094	492.228576660156	533.389404296875	-104.546440124512	537.338073730469	462.140350341797	-163.19303894043	680.462158203125	171.364654541016	-96.6753158569336	751.516540527344	162.669799804688	-201.813400268555	601.516906738281
341.973388671875	594.629516601562	984.471313476562	137.545959472656	585.182861328125	984.127990722656	283.478576660156	796.677917480469	989.676330566406	178.082107543945	792.918334960938	988.242309570312	409.635955810547	596.632507324219	722.085876464844	392.570007324219	545.37744140625	514.337158203125	376.501953125	632.816467285156	285.867004394531	323.557037353516	729.224304199219	86.6363983154297	252.971389770508	797.119384765625	49.1548690795898	377.108032226562	606.711608886719	32.9441146850586	324.256072998047	586.555114746094	42.9539794921875	37.2098426818848	619.483520507812	822.978332519531	-66.1674957275391	481.132629394531	537.005310058594	-102.630081176758	525.924865722656	466.472442626953	-164.941177368164	672.526794433594	178.277618408203	-99.5390090942383	744.826843261719	171.392517089844	-202.71630859375	596.682556152344
344.779357910156	595.890441894531	980.508239746094	139.858276367188	587.241088867188	981.195861816406	286.395690917969	798.281005859375	985.755249023438	181.03141784668	795.069152832031	983.869750976562	413.461578369141	596.166137695312	720.119750976562	397.112030029297	542.621154785156	512.675048828125	378.941253662109	630.521728515625	284.666076660156	324.051849365234	728.710571289062	86.9437713623047	253.28889465332	796.85009765625	50.4899101257324	377.30078125	606.724853515625	32.833610534668	324.529113769531	586.386840820312	42.9234313964844	40.0902862548828	618.09521484375	821.035095214844	-62.6546592712402	470.538452148438	540.387573242188	-100.16480255127	514.901611328125	470.517456054688	-166.404708862305	664.501831054688	184.875885009766	-102.222984313965	738.02392578125	179.447677612305	-203.424423217773	591.407653808594
347.314025878906	597.311462402344	976.223754882812	141.790298461914	589.0693359375	978.019775390625	289.115631103516	799.867309570312	981.435424804688	183.850036621094	797.136413574219	979.138793945312	417.283355712891	595.850158691406	717.9423828125	401.691741943359	540.122314453125	510.797180175781	381.309448242188	628.279724121094	283.340545654297	324.401885986328	728.206237792969	87.1890029907227	253.395065307617	796.535705566406	51.7308006286621	377.533905029297	606.769653320312	32.7605667114258	324.741546630859	586.159484863281	42.8820343017578	42.9733009338379	616.783935546875	818.86376953125	-58.6661071777344	460.477264404297	543.4892578125	-97.1783752441406	504.347808837891	474.233947753906	-167.549682617188	656.447692871094	191.091842651367	-104.644729614258	731.188415527344	186.709197998047	-204.000793457031	585.6376953125
349.643432617188	598.949584960938	971.722290039062	143.399063110352	590.623657226562	974.631958007812	291.697723388672	801.477233886719	976.833618164062	186.578842163086	799.102966308594	974.170349121094	421.052551269531	595.659362792969	715.556091308594	406.202972412109	537.751770019531	508.767395019531	383.550720214844	626.0595703125	281.898712158203	324.581756591797	727.656494140625	87.4093246459961	253.273178100586	796.184814453125	52.9051666259766	377.764373779297	606.848022460938	32.7466735839844	324.891723632812	585.890991210938	42.8243064880371	45.891674041748	615.56396484375	816.484191894531	-54.2587203979492	450.969757080078	546.263244628906	-93.685661315918	494.357330322266	477.615539550781	-168.354843139648	648.431884765625	196.884460449219	-106.721504211426	724.38037109375	193.072967529297	-204.557403564453	579.293334960938
351.901672363281	600.891296386719	967.088684082031	144.7939453125	591.937561035156	971.037841796875	294.193359375	803.125	972.081848144531	189.236831665039	800.960754394531	969.098083496094	424.732055664062	595.577331542969	712.971008300781	410.569946289062	535.420471191406	506.646545410156	385.656921386719	623.859924316406	280.367553710938	324.615997314453	727.048583984375	87.6228332519531	252.926208496094	795.76123046875	54.0283355712891	377.956176757812	606.948608398438	32.8063163757324	324.982208251953	585.583618164062	42.751392364502	48.8931732177734	614.389709472656	813.904235839844	-49.4526748657227	442.067657470703	548.690002441406	-89.6992797851562	485.010711669922	480.669708251953	-168.805419921875	640.518981933594	202.219985961914	-108.382888793945	717.623596191406	198.471878051758	-205.227005004883	572.339172363281
354.235412597656	603.186279296875	962.341125488281	146.120162963867	593.075500488281	967.239074707031	296.626678466797	804.820739746094	967.331420898438	191.805908203125	802.692321777344	964.069213867188	428.327758789062	595.615966796875	710.243957519531	414.744293212891	533.129760742188	504.493743896484	387.641265869141	621.689636230469	278.767303466797	324.583129882812	726.455688476562	87.8899307250977	252.415390014648	795.229736328125	55.0833129882812	378.095397949219	607.059387207031	32.9302787780762	325.029449462891	585.24853515625	42.6757926940918	51.9955406188965	613.279174804688	811.147338867188	-44.2601890563965	433.808349609375	550.751953125	-85.2609558105469	476.351287841797	483.398498535156	-168.89030456543	632.764526367188	207.061630249023	-109.554191589355	710.887023925781	202.848648071289	-206.112030029297	564.810546875
356.484802246094	605.297241210938	957.7783203125	147.480895996094	594.090209960938	963.260864257812	298.988494873047	806.54541015625	962.719299316406	194.255294799805	804.295532226562	959.217590332031	431.818145751953	595.790649414062	707.44873046875	418.705444335938	530.972290039062	502.341552734375	389.527893066406	619.585754394531	277.108581542969	324.52978515625	725.888977050781	88.1780548095703	251.841812133789	794.607116699219	56.0135459899902	378.176513671875	607.170288085938	33.049488067627	325.058746337891	584.939758300781	42.6118240356445	55.191951751709	612.274841308594	808.256408691406	-38.6879196166992	426.211212158203	552.439880371094	-80.4401931762695	468.381134033203	485.784149169922	-168.596572875977	625.209350585938	211.364135742188	-110.183601379395	704.136169433594	206.167556762695	-207.257934570312	556.772094726562
358.636444091797	607.058349609375	953.486083984375	148.964996337891	595.064636230469	959.176513671875	301.257019042969	808.220520019531	958.31201171875	196.552856445312	805.784118652344	954.627624511719	435.161712646484	596.120422363281	704.640197753906	422.449645996094	529.059326171875	500.212524414062	391.352233886719	617.64208984375	275.420349121094	324.4873046875	725.357604980469	88.3530883789062	251.286315917969	793.961364746094	56.7405471801758	378.202606201172	607.25146484375	33.1259651184082	325.090179443359	584.696899414062	42.5664863586426	58.4527168273926	611.388549804688	805.311950683594	-32.7332038879395	419.286682128906	553.751281738281	-75.2876892089844	461.059234619141	487.791320800781	-167.916458129883	617.878356933594	215.074859619141	-110.267608642578	697.341369628906	208.413665771484	-208.629486083984	548.302673339844
360.612152099609	608.296691894531	949.560852050781	150.662567138672	596.09619140625	955.085754394531	303.388488769531	809.7666015625	954.124816894531	198.680358886719	807.15234375	950.340270996094	438.308654785156	596.583129882812	701.870361328125	425.966766357422	527.498962402344	498.137023925781	393.112213134766	615.953308105469	273.715087890625	324.466552734375	724.903137207031	88.2993621826172	250.815032958984	793.408996582031	57.1927947998047	378.189605712891	607.263916015625	33.1532020568848	325.126556396484	584.541320800781	42.5331268310547	61.7317733764648	610.678466796875	802.383483886719	-26.4053173065186	413.007385253906	554.669189453125	-69.8306884765625	454.333038330078	489.379028320312	-166.854034423828	610.750427246094	218.142272949219	-109.850715637207	690.488220214844	209.603393554688	-210.078735351562	539.463073730469
362.418762207031	609.0185546875	946.039916992188	152.596832275391	597.233520507812	951.103820800781	305.362609863281	811.142761230469	950.165832519531	200.658584594727	808.405639648438	946.354064941406	441.221313476562	597.166076660156	699.18798828125	429.247009277344	526.380920410156	496.095916748047	394.786437988281	614.612426757812	271.981048583984	324.455108642578	724.542297363281	87.9313049316406	250.470306396484	793.046447753906	57.3023338317871	378.147644042969	607.183288574219	33.1283683776855	325.164489746094	584.4765625	42.5010032653809	65.0210952758789	610.11328125	799.514343261719	-19.7008686065674	407.342132568359	555.171325683594	-64.0852966308594	448.151306152344	490.51025390625	-165.411178588867	603.748168945312	220.520233154297	-109.018836975098	683.61328125	209.786666870117	-211.400238037109	530.2880859375
364.211700439453	609.562316894531	942.798767089844	154.702865600586	598.461669921875	947.355346679688	307.200592041016	812.362609863281	946.467407226562	202.516952514648	809.574768066406	942.665588378906	443.917236328125	597.909362792969	696.628784179688	432.261016845703	525.720092773438	494.050018310547	396.351196289062	613.682800292969	270.195617675781	324.455780029297	724.310974121094	87.2514572143555	250.246124267578	792.902282714844	57.0330085754395	378.047973632812	606.957580566406	33.0543746948242	325.206756591797	584.489318847656	42.4578170776367	68.3268890380859	609.55859375	796.774963378906	-12.622278213501	402.2763671875	555.240051269531	-58.0570793151855	442.486999511719	491.165161132812	-163.589813232422	596.766845703125	222.169372558594	-107.865455627441	676.738464355469	208.977447509766	-212.38037109375	520.771057128906
366.099487304688	610.257507324219	939.739440917969	156.881637573242	599.734619140625	943.939086914062	308.941284179688	813.477844238281	943.101867675781	204.299285888672	810.686340332031	939.310546875	446.410308837891	598.80078125	694.218627929688	434.957702636719	525.506286621094	491.997833251953	397.754333496094	613.16455078125	268.344757080078	324.451446533203	724.219970703125	86.358528137207	250.117431640625	792.95703125	56.4099044799805	377.871429443359	606.570251464844	32.933479309082	325.252258300781	584.564758300781	42.4001350402832	71.647346496582	608.947204589844	794.222229003906	-5.19970607757568	397.824920654297	554.872192382812	-51.7441596984863	437.35400390625	491.326538085938	-161.392318725586	589.695068359375	223.0517578125	-106.477027893066	669.849060058594	207.180755615234	-212.806640625	510.847747802734
368.096069335938	611.262634277344	936.892700195312	159.007202148438	601.058715820312	940.883850097656	310.634948730469	814.53662109375	940.158935546875	206.055068969727	811.762634277344	936.344604492188	448.698577880859	599.81640625	692.002990722656	437.298706054688	525.726257324219	489.981109619141	398.944793701172	613.023315429688	266.471099853516	324.414978027344	724.243041992188	85.3139114379883	250.030868530273	793.147155761719	55.5052719116211	377.654388427734	606.121520996094	32.7928199768066	325.292022705078	584.6708984375	42.340648651123	74.98193359375	608.245971679688	791.888000488281	2.54326581954956	394.053802490234	554.068908691406	-45.1410026550293	432.764892578125	490.966735839844	-158.809127807617	582.438110351562	223.124282836914	-104.937355041504	662.911926269531	204.426467895508	-212.48876953125	500.459655761719
370.275207519531	612.813598632812	934.201782226562	161.006881713867	602.418762207031	938.227294921875	312.311859130859	815.550598144531	937.698974609375	207.798767089844	812.798950195312	933.847961425781	450.808685302734	600.979187011719	690.035827636719	439.247680664062	526.303344726562	488.096557617188	399.885925292969	613.177795410156	264.657989501953	324.339172363281	724.366455078125	84.1916732788086	249.908752441406	793.38330078125	54.4206161499023	377.475708007812	605.769897460938	32.6767387390137	325.315368652344	584.772827148438	42.2872734069824	78.3098983764648	607.446533203125	789.81640625	10.5665073394775	391.035247802734	552.826477050781	-38.2654228210449	428.728912353516	490.045959472656	-155.830322265625	574.916076660156	222.322570800781	-103.287994384766	655.857788085938	200.723937988281	-211.246795654297	489.578765869141
372.402801513672	614.485168457031	931.945068359375	162.934783935547	603.665161132812	936.105651855469	313.984375	816.512451171875	935.772155761719	209.530212402344	813.769348144531	931.927612304688	452.721069335938	602.250183105469	688.369750976562	440.769439697266	527.175598144531	486.461853027344	400.544189453125	613.535461425781	262.995452880859	324.18896484375	724.523010253906	83.0886154174805	249.707901000977	793.579162597656	53.2498588562012	377.396057128906	605.639770507812	32.6184768676758	325.324005126953	584.860290527344	42.249324798584	81.6031723022461	606.616577148438	788.04931640625	18.8047580718994	388.814025878906	551.166870117188	-31.1392993927002	425.267517089844	488.527374267578	-152.445953369141	567.0654296875	220.574523925781	-101.518493652344	648.613830566406	196.08251953125	-208.91081237793	478.199401855469
374.43212890625	616.142272949219	930.282104492188	164.86296081543	604.641540527344	934.710571289062	315.632843017578	817.478576660156	934.482360839844	211.216934204102	814.657958984375	930.683227539062	454.352447509766	603.553283691406	687.08154296875	441.851257324219	528.292419433594	485.202850341797	400.911224365234	614.055053710938	261.597320556641	323.953399658203	724.661010742188	82.0503387451172	249.413528442383	793.688659667969	52.067440032959	377.427551269531	605.765380859375	32.6397399902344	325.317199707031	584.915222167969	42.2207069396973	84.8272171020508	605.855407714844	786.636108398438	27.2125282287598	387.424407958984	549.127685546875	-23.7535343170166	422.406463623047	486.4091796875	-148.630081176758	558.862731933594	217.831985473633	-99.6038208007812	641.09521484375	190.510833740234	-205.341201782227	466.333404541016
376.433837890625	617.856567382812	929.277099609375	166.848663330078	605.284423828125	934.1943359375	317.179107666016	818.559753417969	933.954956054688	212.780258178711	815.45361328125	930.202575683594	455.645904541016	604.865966796875	686.259094238281	442.500579833984	529.626708984375	484.440490722656	401.008422851562	614.746276855469	260.568634033203	323.673187255859	724.79150390625	81.1260833740234	249.044311523438	793.722412109375	50.940113067627	377.560577392578	606.123291015625	32.7470588684082	325.267364501953	584.8916015625	42.167293548584	87.967529296875	605.249694824219	785.619323730469	35.7606544494629	386.906860351562	546.736633300781	-16.1128273010254	420.200775146484	483.726959228516	-144.346969604492	550.30810546875	214.075759887695	-97.4980545043945	633.193786621094	183.99870300293	-200.43522644043	453.963775634766
378.205230712891	619.623962402344	929.175231933594	168.969436645508	605.635803222656	934.554382324219	318.527496337891	819.896545410156	934.315612792969	214.142929077148	816.185119628906	930.568359375	456.59326171875	606.24951171875	685.994506835938	442.741363525391	531.286010742188	484.224670410156	400.8798828125	615.665100097656	259.970703125	323.400421142578	724.914916992188	80.3513565063477	248.669052124023	793.724975585938	49.899097442627	377.735717773438	606.601013183594	32.9265289306641	325.15576171875	584.769897460938	42.0731201171875	91.051887512207	604.823669433594	785.034790039062	44.4230690002441	387.318237304688	544.031433105469	-8.25585269927979	418.727630615234	480.554107666016	-139.54736328125	541.3935546875	209.330657958984	-95.1163330078125	624.851806640625	176.552352905273	-194.124038696289	441.083557128906
379.785278320312	621.39013671875	930.041870117188	171.278396606445	605.801208496094	935.706604003906	319.603546142578	821.54345703125	935.630126953125	215.229339599609	816.901428222656	931.841796875	457.232391357422	607.855102539062	686.36083984375	442.600128173828	533.39794921875	484.552215576172	400.585021972656	616.885314941406	259.828643798828	323.190551757812	725.0400390625	79.708854675293	248.358016967773	793.724182128906	48.933479309082	377.869659423828	607.015441894531	33.1323738098145	325.00732421875	584.594543457031	41.9591102600098	94.1041030883789	604.514221191406	784.93994140625	53.1756210327148	388.718200683594	541.067443847656	-0.229596585035324	418.079040527344	476.983276367188	-134.158996582031	532.098693847656	203.657531738281	-92.3348083496094	616.028991699219	168.193176269531	-186.357559204102	427.717864990234
381.123352050781	623.083618164062	931.893737792969	173.798690795898	605.859375	937.589660644531	320.380706787109	823.284301757812	937.766967773438	215.998123168945	817.612548828125	934.058959960938	457.630584716797	609.821411132812	687.373107910156	442.101226806641	536.083557128906	485.412750244141	400.1748046875	618.47314453125	260.12158203125	323.066467285156	725.189086914062	79.165657043457	248.164016723633	793.72021484375	48.0012130737305	377.918304443359	607.229858398438	33.3141555786133	324.847076416016	584.405578613281	41.8562088012695	97.1291885375977	604.272216796875	785.3955078125	61.969841003418	391.158264160156	537.907043457031	7.90419960021973	418.33203125	473.102172851562	-128.077056884766	522.386779785156	197.142852783203	-88.9971542358398	606.683288574219	158.982986450195	-177.067352294922	413.914489746094
382.15185546875	624.557922363281	934.727783203125	176.476287841797	605.909118652344	940.111389160156	320.862121582031	825.069885253906	940.723205566406	216.471328735352	818.292053222656	937.2236328125	457.843536376953	612.243041992188	689.008056640625	441.282348632812	539.501708984375	486.791168212891	399.679504394531	620.519287109375	260.807678222656	323.009063720703	725.372985839844	78.6523056030273	248.10319519043	793.738891601562	47.0432243347168	377.892425537109	607.237426757812	33.4556770324707	324.687713623047	584.224426269531	41.7808151245117	100.118797302246	604.124694824219	786.453430175781	70.7233657836914	394.697326660156	534.6103515625	16.0813484191895	419.497650146484	468.994567871094	-121.137832641602	512.265197753906	189.898300170898	-84.9278335571289	596.860900878906	149.064666748047	-166.11962890625	399.79736328125
382.842498779297	625.673461914062	938.431701660156	179.162200927734	606.056701660156	943.194274902344	321.086120605469	826.751647949219	944.402160644531	216.68879699707	818.896667480469	941.293823242188	457.923828125	615.219116210938	691.2109375	440.183746337891	543.721374511719	488.660186767578	399.105987548828	623.112609863281	261.847351074219	322.986450195312	725.619079589844	78.1112213134766	248.126312255859	793.806457519531	46.0344200134277	377.841003417969	607.137817382812	33.5477714538574	324.541168212891	584.072937011719	41.7366180419922	103.054969787598	604.100402832031	788.143371582031	79.3423843383789	399.367218017578	531.238708496094	24.2400321960449	421.564758300781	464.72021484375	-113.127891540527	501.85009765625	182.038009643555	-79.9527053833008	586.68701171875	138.628036499023	-153.314117431641	385.526641845703
383.009094238281	626.403076171875	942.815490722656	181.449295043945	606.911315917969	946.827697753906	321.114715576172	828.256713867188	948.734619140625	216.711715698242	819.404418945312	946.217712402344	457.914611816406	618.826110839844	693.907653808594	438.862762451172	548.797546386719	490.970550537109	398.437896728516	626.291259765625	263.201995849609	322.960998535156	726.004028320312	77.5679626464844	248.161651611328	793.92236328125	44.987491607666	377.791137695312	607.015686035156	33.5905609130859	324.414794921875	583.958068847656	41.7203216552734	105.91886138916	604.192810058594	790.480041503906	87.7234344482422	405.128662109375	527.877258300781	32.3225402832031	424.502410888672	460.336944580078	-103.810241699219	491.306701660156	173.698715209961	-73.7641677856445	576.543640136719	128.090713500977	-138.436080932617	371.277893066406
382.808807373047	626.841247558594	947.731628417969	183.356582641602	608.174743652344	951.166748046875	320.994506835938	829.642028808594	953.758972167969	216.600555419922	819.784423828125	951.933532714844	457.823181152344	623.117065429688	697.038146972656	437.407775878906	554.861328125	493.679626464844	397.670349121094	630.101196289062	264.863372802734	322.896057128906	726.576721191406	77.0699157714844	248.151473999023	794.074523925781	43.9230041503906	377.743499755859	606.908020019531	33.611270904541	324.323547363281	583.889404296875	41.717456817627	108.707626342773	604.399291992188	793.479248046875	95.7437438964844	411.913726806641	524.645751953125	40.295051574707	428.244506835938	455.937561035156	-92.9405746459961	480.829254150391	165.060897827148	-66.0332641601562	566.234985351562	117.480316162109	-121.33708190918	357.329772949219
382.755279541016	627.178649902344	953.003967285156	185.432373046875	608.888549804688	956.493835449219	320.726013183594	831.011352539062	959.539672851562	216.37239074707	819.982788085938	958.369750976562	457.65869140625	628.181701660156	700.559997558594	435.899810791016	562.000854492188	496.772369384766	396.826599121094	634.607849121094	266.846801757812	322.781311035156	727.302307128906	76.6570281982422	248.05729675293	794.223999023438	42.8896522521973	377.705383300781	606.829284667969	33.6319198608398	324.275573730469	583.860107421875	41.7178802490234	111.448120117188	604.70458984375	797.1240234375	103.269027709961	419.667663574219	521.692199707031	48.1388092041016	432.736785888672	451.633239746094	-80.3106918334961	470.648956298828	156.346084594727	-56.2945556640625	556.067687988281	107.202186584473	-101.981651306152	344.052825927734
383.480804443359	628.17041015625	958.606079101562	188.283493041992	608.709594726562	962.648559570312	320.284393310547	832.454895019531	966.089416503906	216.011306762695	819.978942871094	965.482116699219	457.4453125	634.104553222656	704.446472167969	434.396942138672	570.270446777344	500.227996826172	395.940673828125	639.819213867188	269.166168212891	322.635772705078	728.114135742188	76.3714447021484	247.859924316406	794.350280761719	41.9881172180176	377.692993164062	606.788635253906	33.6530685424805	324.282684326172	583.86962890625	41.7299308776855	114.163726806641	605.065979003906	801.393798828125	110.16658782959	428.323822021484	519.184997558594	55.8342094421387	437.945526123047	447.578887939453	-65.7759323120117	461.036499023438	147.834167480469	-44.1819763183594	546.232116699219	97.5042343139648	-80.4128341674805	331.836181640625
385.788177490234	630.427307128906	964.466369628906	192.626068115234	607.079467773438	969.458312988281	319.632202148438	834.037353515625	973.38818359375	215.474899291992	819.761962890625	973.222229003906	457.187744140625	640.890563964844	708.672058105469	432.930999755859	579.6796875	504.011657714844	395.052062988281	645.701354980469	271.834716796875	322.494567871094	728.936645507812	76.2459487915039	247.563858032227	794.432006835938	41.3362464904785	377.733978271484	606.779174804688	33.6493988037109	324.371154785156	583.943908691406	41.7769813537598	116.86222076416	605.426879882812	806.274108886719	116.336044311523	437.773986816406	517.283935546875	63.3705711364746	443.855712890625	443.965270996094	-49.2793502807617	452.291290283203	139.850067138672	-29.4338493347168	537.05615234375	88.686882019043	-56.7147254943848	321.059326171875
389.547424316406	634.132202148438	970.669067382812	198.374496459961	604.126586914062	976.718444824219	318.727569580078	835.587219238281	981.221923828125	214.725997924805	819.324157714844	981.514953613281	456.86279296875	648.463745117188	713.205505371094	431.499420166016	590.119750976562	508.102844238281	394.196075439453	652.186096191406	274.852020263672	322.393432617188	729.705871582031	76.3301239013672	247.218673706055	794.425964355469	41.0345764160156	377.851745605469	606.789001464844	33.5973320007324	324.549621582031	584.081481933594	41.8837471008301	119.542419433594	605.743835449219	811.699340820312	121.74585723877	447.855255126953	516.113830566406	70.7377319335938	450.46923828125	440.974731445312	-30.853422164917	444.689178466797	132.731002807617	-12.010425567627	528.960632324219	81.1076202392578	-30.9827156066895	312.078125
394.419647216797	639.305236816406	977.2412109375	204.959442138672	600.521789550781	984.202880859375	317.493804931641	837.137634277344	989.506469726562	213.767013549805	818.690612792969	990.279052734375	456.429382324219	656.691650390625	718.010681152344	430.086364746094	601.383605957031	512.4853515625	393.412414550781	659.168579101562	278.210571289062	322.373229980469	730.386047363281	76.6856994628906	246.883102416992	794.324279785156	41.1651039123535	378.063415527344	606.838684082031	33.5144271850586	324.816864013672	584.264770507812	42.0508995056152	122.175102233887	606.039367675781	817.608825683594	126.424461364746	458.368865966797	515.742858886719	77.9314498901367	457.7412109375	438.757293701172	-10.5793514251709	438.511291503906	126.778106689453	7.89458560943604	522.397399902344	75.1205825805664	-3.30696034431458	305.192474365234
399.718292236328	645.58251953125	984.217468261719	211.535018920898	596.925109863281	991.733032226562	315.875457763672	838.674621582031	998.109069824219	212.604034423828	817.895446777344	999.417419433594	455.865447998047	665.423950195312	723.030334472656	428.658935546875	613.193176269531	517.122436523438	392.730560302734	666.548950195312	281.901306152344	322.485534667969	730.949096679688	77.3622055053711	246.602996826172	794.096862792969	41.777099609375	378.354034423828	606.895263671875	33.4001617431641	325.174865722656	584.465759277344	42.277889251709	124.710723876953	606.383483886719	823.919860839844	130.460342407227	469.112854003906	516.167114257812	84.9942169189453	465.591491699219	437.380187988281	11.3882598876953	434.016815185547	122.199851989746	29.8440113067627	517.654174804688	70.8937530517578	26.1599807739258	300.571746826172
404.452880859375	652.400634765625	991.5634765625	217.026901245117	594.567565917969	999.14404296875	313.919036865234	840.182434082031	1006.91723632812	211.234848022461	816.963623046875	1008.81903076172	455.183166503906	674.540466308594	728.192993164062	427.17724609375	625.29150390625	521.972351074219	392.131317138672	674.209655761719	285.910583496094	322.791931152344	731.405212402344	78.4422302246094	246.41650390625	793.715515136719	42.8922500610352	378.703308105469	606.8916015625	33.2396202087402	325.636383056641	584.650451660156	42.5801429748535	127.076728820801	606.85693359375	830.484375	134.019317626953	479.876495361328	517.331909179688	92.0018539428711	473.927459716797	436.839202880859	34.7722282409668	431.357666015625	119.114959716797	53.3656196594238	515.2373046875	68.7451095581055	57.1964645385742	298.247924804688
408.072265625	659.004455566406	999.131591796875	220.810180664062	593.925476074219	1006.36114501953	311.712646484375	841.6650390625	1015.84436035156	209.687927246094	815.898193359375	1018.35388183594	454.390899658203	684.005065917969	733.440612792969	425.62744140625	637.503356933594	526.982055664062	391.569305419922	682.041076660156	290.226013183594	323.332214355469	731.783447265625	79.9620513916016	246.308151245117	793.18896484375	44.4925346374512	379.149841308594	606.857971191406	33.0706176757812	326.251708984375	584.812133789062	42.9896430969238	129.186248779297	607.549926757812	837.168151855469	137.344375610352	490.51611328125	519.127624511719	99.0772171020508	482.634307861328	437.069976806641	59.1524848937988	430.567169189453	117.535659790039	77.8842926025391	514.808715820312	68.3804626464844	89.5041656494141	298.198822021484
410.510162353516	664.775634765625	1006.70275878906	223.207061767578	594.30419921875	1013.51721191406	309.314056396484	843.163696289062	1024.79870605469	208.002655029297	814.697509765625	1027.87731933594	453.502014160156	693.801086425781	738.721435546875	424.001373291016	649.703979492188	532.078918457031	390.990142822266	689.988403320312	294.809753417969	324.066711425781	732.104248046875	81.827995300293	246.235610961914	792.521484375	46.5000267028809	379.7607421875	606.882690429688	32.9087142944336	327.08935546875	584.973999023438	43.5728073120117	130.965881347656	608.534545898438	843.798400878906	140.734298706055	500.983306884766	521.413879394531	106.401512145996	491.623229980469	437.931640625	83.9931182861328	431.517486572266	117.342147827148	102.884506225586	516.255920410156	69.6662750244141	122.60636138916	300.357757568359
411.997375488281	669.579711914062	1013.89758300781	224.658050537109	595.508178710938	1020.43530273438	306.787780761719	844.71435546875	1033.67041015625	206.210052490234	813.410034179688	1037.25012207031	452.550811767578	703.818115234375	743.967041015625	422.291839599609	661.811096191406	537.179565429688	390.304351806641	697.996826171875	299.585906982422	324.890075683594	732.4501953125	83.9171829223633	246.148315429688	791.783264160156	48.8257827758789	380.607849121094	607.147644042969	32.7389793395996	328.214630126953	585.204528808594	44.4155540466309	132.365371704102	609.823913574219	850.169372558594	144.541244506836	511.236267089844	524.048095703125	114.166679382324	500.789276123047	439.277252197266	108.747550964355	433.9892578125	118.322273254395	127.748153686523	519.388793945312	72.3401031494141	155.910263061523	304.587371826172
413.320129394531	674.388122558594	1020.66180419922	226.083923339844	597.293151855469	1026.8896484375	304.186401367188	846.326416015625	1042.31799316406	204.349258422852	812.152099609375	1046.33251953125	451.552673339844	713.888671875	749.080261230469	420.504333496094	673.766296386719	542.173522949219	389.398651123047	705.99169921875	304.437377929688	325.647094726562	733.018615722656	86.1386032104492	245.908889770508	791.07958984375	51.3570404052734	381.784484863281	607.961120605469	32.6343307495117	329.728607177734	585.652099609375	45.6243553161621	133.406982421875	611.349243164062	856.13134765625	149.173553466797	521.188171386719	526.872863769531	122.559829711914	509.939453125	440.991333007812	132.929016113281	437.770477294922	120.198799133301	151.869384765625	523.963195800781	76.0262145996094	188.807571411133	310.693115234375
414.209686279297	678.822448730469	1026.7626953125	227.895553588867	599.575500488281	1032.75451660156	301.525207519531	848.005676269531	1050.57946777344	202.467391967773	811.059448242188	1054.97326660156	450.4921875	723.856018066406	753.977172851562	418.63427734375	685.482604980469	546.953857421875	388.164489746094	713.945739746094	309.204528808594	326.114715576172	734.146545410156	88.4374694824219	245.261428833008	790.503967285156	53.9603881835938	383.419311523438	609.769958496094	32.7916030883789	331.83349609375	586.61474609375	47.3143310546875	134.19694519043	612.997375488281	861.546325683594	154.992324829102	530.636596679688	529.758666992188	131.722808837891	518.78564453125	442.977630615234	156.158935546875	442.679138183594	122.634956359863	174.76188659668	529.771850585938	80.2819290161133	220.689254760742	318.465240478516
414.877990722656	683.404907226562	1032.31127929688	230.175659179688	602.126953125	1037.93420410156	298.818756103516	849.735290527344	1058.28063964844	200.622589111328	810.244567871094	1063.00390625	449.334289550781	733.553344726562	758.582824707031	416.681671142578	696.759094238281	551.420349121094	386.521820068359	721.930114746094	313.7255859375	326.038269042969	736.275024414062	90.8148574829102	243.833648681641	790.214599609375	56.5356254577637	385.671905517578	613.177062988281	33.497314453125	334.825714111328	588.587097167969	49.5671272277832	134.880386352539	614.682006835938	866.294982910156	162.19873046875	539.278625488281	532.60986328125	141.714691162109	526.962097167969	445.140625	178.219833374023	448.654083251953	125.263580322266	196.110137939453	536.695434570312	84.6731185913086	251.032745361328	327.744110107422
415.422149658203	688.185485839844	1037.33544921875	232.900588989258	604.886535644531	1042.44360351562	296.106506347656	851.51708984375	1065.23999023438	198.861114501953	809.808044433594	1070.25659179688	448.057769775391	742.816711425781	762.792602539062	414.685729980469	707.329345703125	555.454956054688	384.433990478516	730.107788085938	317.865997314453	325.191375732422	739.816101074219	93.2937774658203	241.245193481445	790.408569335938	59.0090599060059	388.678955078125	618.652465820312	34.9895439147949	338.932952880859	592.146057128906	52.4095687866211	135.624237060547	616.3671875	870.293273925781	170.790817260742	546.809753417969	535.344482421875	152.507080078125	534.131042480469	447.351287841797	199.03547668457	455.678497314453	127.736083984375	215.758804321289	544.645935058594	88.8417434692383	279.428741455078	338.386444091797
415.956787109375	693.207763671875	1041.82971191406	235.807952880859	607.550598144531	1046.30639648438	293.485687255859	853.376403808594	1071.32604980469	197.182754516602	809.817993164062	1076.57055664062	446.6748046875	751.550048828125	766.510864257812	412.732055664062	717.029052734375	558.972412109375	381.889739990234	738.715270996094	321.535919189453	323.382720947266	745.058654785156	95.9128189086914	237.288818359375	791.345031738281	61.3891868591309	392.349090576172	626.777221679688	37.3560447692871	344.091278076172	597.861267089844	55.7747535705566	136.592514038086	618.049377441406	873.467407226562	180.560501098633	552.990539550781	537.912536621094	163.988052368164	540.100158691406	449.483764648438	218.629638671875	463.683410644531	129.793746948242	233.68830871582	553.562255859375	92.569938659668	305.636169433594	350.234771728516
416.463928222656	698.183837890625	1045.74328613281	238.539047241211	610.053405761719	1049.53381347656	291.048004150391	855.350891113281	1076.48303222656	195.571426391602	810.2822265625	1081.79211425781	445.203369140625	759.756896972656	769.695068359375	410.962188720703	725.833740234375	561.924255371094	378.902740478516	747.99853515625	324.725311279297	320.473846435547	752.115295410156	98.6919403076172	231.946258544922	793.340209960938	63.7789688110352	396.374847412109	637.799987792969	40.4744644165039	349.843383789062	606.170593261719	59.4329719543457	137.911743164062	619.710571289062	875.775024414062	191.177307128906	557.758056640625	540.259338378906	176.010330200195	544.884582519531	451.431610107422	237.047958374023	472.583068847656	131.293304443359	250.006393432617	563.363891601562	95.8006973266602	329.692352294922	363.175201416016
416.952880859375	703.039611816406	1049.06018066406	240.867050170898	612.28125	1052.16101074219	288.771697998047	857.516723632812	1080.68005371094	193.98762512207	811.1455078125	1085.80346679688	443.698455810547	767.507629394531	772.346252441406	409.554016113281	733.875061035156	564.298095703125	375.528869628906	758.103942871094	327.486663818359	316.400787353516	760.938415527344	101.556327819824	225.367965698242	796.689025878906	66.3049850463867	400.110473632812	651.726989746094	44.0917701721191	355.436096191406	617.165405273438	63.0128288269043	139.681884765625	621.292785644531	877.205810546875	202.290222167969	561.310607910156	542.307373046875	188.401092529297	548.738830566406	453.070709228516	254.314559936523	482.209991455078	132.186676025391	264.870544433594	573.883056640625	98.5943374633789	351.796630859375	377.075714111328
417.258148193359	707.397399902344	1051.54467773438	242.655181884766	614.173767089844	1054.2060546875	286.555419921875	859.903930664062	1083.89794921875	192.350646972656	812.285217285156	1088.54370117188	442.271331787109	774.885314941406	774.492370605469	408.669738769531	741.443359375	566.132385253906	371.869750976562	769.02783203125	329.88818359375	311.19189453125	771.394897460938	104.420516967773	217.860244750977	801.684448242188	69.0872344970703	402.718322753906	668.234008789062	47.821590423584	359.992004394531	630.620727539062	66.1392440795898	142.002212524414	622.694580078125	877.799255371094	213.600540161133	563.991516113281	543.974914550781	200.951385498047	551.9912109375	454.295257568359	270.492004394531	492.308715820312	132.509628295898	278.375915527344	584.894348144531	101.026817321777	372.178619384766	391.703094482422
417.527770996094	711.992309570312	1053.4287109375	244.123794555664	615.809509277344	1055.61376953125	284.265289306641	862.456726074219	1086.1552734375	190.587799072266	813.548156738281	1090.02600097656	441.028564453125	782.011657714844	776.179138183594	408.412261962891	748.875244140625	567.474304199219	368.060180664062	780.622497558594	331.983215332031	304.993133544922	783.282775878906	107.239349365234	209.748748779297	808.556396484375	72.1836700439453	403.467926025391	686.628051757812	51.181095123291	362.7412109375	646.080444335938	68.5659255981445	144.978942871094	623.746765136719	877.624938964844	224.946914672852	566.1279296875	545.17529296875	213.493667602539	554.899108886719	455.045227050781	285.666656494141	502.634155273438	132.3369140625	290.57763671875	596.116394042969	103.085121154785	391.078308105469	406.757659912109
417.520538330078	716.511779785156	1054.58508300781	245.600677490234	617.3388671875	1056.39318847656	281.733459472656	865.079223632812	1087.46374511719	188.651458740234	814.745422363281	1090.326171875	440.000640869141	789.065490722656	777.473327636719	408.799682617188	756.458312988281	568.386474609375	364.248474121094	792.643493652344	333.786895751953	298.031829833984	796.4619140625	109.997741699219	201.265609741211	817.431396484375	75.5978164672852	401.973022460938	706.185485839844	53.7826995849609	363.291351318359	663.043212890625	70.2273559570312	148.726715087891	624.283325195312	876.733581542969	236.285369873047	567.956176757812	545.838684082031	225.945663452148	557.635192871094	455.293975830078	299.899108886719	513.034729003906	131.726531982422	301.559936523438	607.255432128906	104.649993896484	408.697967529297	421.986389160156
417.323669433594	721.274108886719	1055.09362792969	247.194534301758	618.702331542969	1056.51416015625	278.819458007812	867.662048339844	1087.82995605469	186.529052734375	815.688659667969	1089.5478515625	439.127227783203	796.176025390625	778.424743652344	409.772399902344	764.321350097656	568.905639648438	360.585540771484	804.879760742188	335.290222167969	290.539337158203	810.89794921875	112.731117248535	192.550079345703	828.349914550781	79.314811706543	398.240264892578	726.601440429688	55.5228157043457	361.675354003906	681.157287597656	71.1494903564453	153.328598022461	624.259155273438	875.170532226562	247.630477905273	569.591796875	545.918029785156	238.268844604492	560.254089355469	455.031768798828	313.236480712891	523.470031738281	130.699447631836	311.453338623047	618.122802734375	105.571998596191	425.177734375	437.269989013672
416.994384765625	726.438293457031	1055.04919433594	249.071914672852	620.021118164062	1055.96569824219	275.490020751953	870.142028808594	1087.30053710938	184.258438110352	816.276672363281	1087.80627441406	438.323822021484	803.351135253906	778.977355957031	411.235870361328	772.43701171875	568.991882324219	357.21044921875	817.2099609375	336.467498779297	282.726165771484	826.544860839844	115.498985290527	183.692123413086	841.2392578125	83.2947616577148	392.653594970703	747.3447265625	56.1697883605957	358.213897705078	700.164733886719	71.3989028930664	158.799514770508	623.723571777344	872.9921875	259.051422119141	571.051696777344	545.402954101562	250.44921875	562.72900390625	454.246459960938	325.709442138672	533.9052734375	129.253402709961	320.392791748047	628.611450195312	105.763107299805	440.600463867188	452.575927734375
416.603942871094	731.995483398438	1054.51672363281	251.308700561523	621.164733886719	1054.74853515625	271.803375244141	872.501586914062	1085.91357421875	181.90055847168	816.473266601562	1085.20300292969	437.530059814453	810.569946289062	778.99462890625	413.100677490234	780.711059570312	568.560119628906	354.177764892578	829.625610351562	337.291015625	274.760192871094	843.35205078125	118.372444152832	174.798751831055	855.933654785156	87.5199890136719	385.695037841797	768.702575683594	56.0249862670898	353.334716796875	720.0078125	71.1474304199219	165.078659057617	622.785095214844	870.290893554688	270.638824462891	572.292175292969	544.350158691406	262.539581298828	564.989685058594	452.964569091797	337.354034423828	544.244689941406	127.390960693359	328.458160400391	638.650451660156	105.253845214844	455.033050537109	467.918762207031
416.198089599609	737.801086425781	1053.48034667969	253.984008789062	622.221252441406	1052.82922363281	267.870178222656	874.71484375	1083.69506835938	179.536666870117	816.289489746094	1081.81665039062	436.729949951172	817.858154296875	778.338256835938	415.303527832031	789.029907226562	567.488159179688	351.440155029297	842.267639160156	337.7763671875	266.725891113281	861.207275390625	121.404220581055	165.962539672852	872.177307128906	92.0122528076172	377.867584228516	790.773193359375	55.4113883972168	347.411590576172	740.765014648438	70.5567092895508	172.030731201172	621.573303222656	867.171569824219	282.461791992188	573.253601074219	542.847717285156	274.651336669922	566.94091796875	451.248168945312	348.215759277344	554.343139648438	125.135383605957	335.702056884766	648.204223632812	104.172790527344	468.516204833984	482.933471679688
415.809509277344	743.75390625	1051.91552734375	257.112213134766	623.201171875	1050.240234375	263.811981201172	876.736267089844	1080.67126464844	177.250076293945	815.742431640625	1077.71435546875	435.960479736328	825.291870117188	776.895629882812	417.81103515625	797.412170410156	565.657897949219	348.916595458984	855.314025878906	337.984527587891	258.651184082031	879.938842773438	124.62052154541	157.187286376953	889.634155273438	96.8137359619141	369.545928955078	813.572387695312	54.733341217041	340.754058837891	762.304992675781	69.6541900634766	179.48127746582	620.146789550781	863.681396484375	294.543090820312	573.965637207031	540.940063476562	286.849609375	568.532836914062	449.120941162109	358.307312011719	564.018310546875	122.50464630127	342.169464111328	657.20068359375	102.665161132812	481.001892089844	497.562561035156
415.502960205078	749.796264648438	1049.80432128906	260.656616210938	624.039855957031	1047.02368164062	259.710754394531	878.51611328125	1076.8505859375	175.082244873047	814.808166503906	1072.94140625	435.266723632812	832.985168457031	774.621887207031	420.605255126953	806.01123046875	562.994323730469	346.515167236328	868.899475097656	337.991058349609	250.521636962891	899.407592773438	128.071838378906	148.439529418945	907.95263671875	101.969635009766	360.937072753906	837.2744140625	54.5089416503906	333.671203613281	784.760803222656	68.6421737670898	187.269821166992	618.513793945312	859.825500488281	306.849731445312	574.52587890625	538.622314453125	299.109985351562	569.757080078125	446.554138183594	367.659790039062	573.083984375	119.465469360352	347.850616455078	665.499938964844	100.815483093262	492.489593505859	512.052124023438
415.301086425781	755.799255371094	1047.09033203125	264.580444335938	624.710876464844	1043.18627929688	255.602737426758	879.978515625	1072.2392578125	173.056549072266	813.462463378906	1067.50988769531	434.669219970703	841.024475097656	771.548889160156	423.66015625	815.040222167969	559.482971191406	344.158111572266	883.1025390625	337.856353759766	242.278732299805	919.427856445312	131.805847167969	139.662292480469	926.766845703125	107.51944732666	352.15869140625	861.900634765625	54.9887237548828	326.366271972656	808.111328125	67.6911010742188	195.283172607422	616.702392578125	855.576477050781	319.286315917969	574.960510253906	535.853637695312	311.365692138672	570.628967285156	443.508666992188	376.337707519531	581.396301269531	115.955184936523	352.70703125	672.941223144531	98.6112289428711	502.916595458984	526.249816894531
415.181121826172	761.673278808594	1043.71264648438	268.844146728516	625.294067382812	1038.75854492188	251.483184814453	881.012268066406	1066.82116699219	171.186737060547	811.664428710938	1061.41162109375	434.128021240234	849.417846679688	767.761352539062	426.915985107422	824.783630371094	555.231262207031	341.787231445312	897.93603515625	337.636444091797	233.857162475586	939.799499511719	135.873184204102	130.767288208008	945.718566894531	113.482246398926	343.284332275391	887.338684082031	56.1019859313965	318.992584228516	832.369384765625	66.987174987793	203.441436767578	614.731262207031	850.845275878906	331.695983886719	575.271057128906	532.546997070312	323.522369384766	571.023071289062	440.009429931641	384.342864990234	588.910278320312	111.935981750488	356.736999511719	679.418762207031	95.8728332519531	512.212768554688	539.721801757812
415.120635986328	767.407165527344	1039.6357421875	273.427185058594	625.908325195312	1033.83972167969	247.334182739258	881.538513183594	1060.57165527344	169.481948852539	809.365356445312	1054.634765625	433.544311523438	858.106140136719	763.408264160156	430.272094726562	835.466918945312	550.421752929688	339.351196289062	913.370239257812	337.37939453125	225.210708618164	960.367553710938	140.335494995117	121.700325012207	964.486633300781	119.828079223633	334.314270019531	913.759216308594	57.9058265686035	311.650054931641	857.596557617188	66.6349334716797	211.680541992188	612.627868652344	845.544250488281	343.915435791016	575.495361328125	528.589477539062	335.374908447266	571.181030273438	435.927795410156	391.534454345703	595.672912597656	107.435173034668	359.976501464844	684.946899414062	92.1707382202148	520.2109375	551.8876953125
415.072937011719	772.974182128906	1034.85827636719	278.290740966797	626.521362304688	1028.39501953125	243.171890258789	881.516479492188	1053.509765625	167.959182739258	806.553894042969	1047.17309570312	432.851531982422	867.028991699219	758.674987792969	433.614166259766	847.181762695312	545.233276367188	336.806518554688	929.349243164062	337.11328125	216.321014404297	980.960998535156	145.221588134766	112.441436767578	982.778198242188	126.491691589355	325.203247070312	940.944274902344	60.1524543762207	304.375366210938	883.731262207031	66.6274337768555	219.929809570312	610.437866210938	839.623962402344	355.848022460938	575.663330078125	523.892761230469	346.810272216797	571.255249023438	431.17138671875	397.603790283203	601.779052734375	102.559196472168	362.471008300781	689.64013671875	86.9540634155273	526.651916503906	561.848571777344
414.979431152344	778.327392578125	1029.40649414062	283.412170410156	627.183654785156	1022.40631103516	239.037200927734	880.961853027344	1045.69055175781	166.616638183594	803.221130371094	1039.02014160156	431.990234375	875.977600097656	753.629089355469	436.821868896484	859.923522949219	539.860107421875	334.073089599609	945.800659179688	336.883056640625	207.208450317383	1001.39300537109	150.532073974609	103.018051147461	1000.33715820312	133.359100341797	315.883209228516	968.853820800781	62.8730850219727	297.167877197266	910.656860351562	67.0008087158203	228.083511352539	608.15185546875	833.062866210938	367.470977783203	575.767028808594	518.465698242188	357.854919433594	571.284118652344	425.738006591797	402.260620117188	607.334350585938	97.4365234375	364.114074707031	693.632751464844	80.4187088012695	531.380737304688	569.135131835938
414.781463623047	783.430908203125	1023.31976318359	288.698028564453	627.877258300781	1015.81121826172	234.964324951172	879.921875	1037.17309570312	165.457748413086	799.426879882812	1030.18933105469	430.980346679688	884.904235839844	748.384765625	439.768890380859	873.582214355469	534.482849121094	331.041320800781	962.647033691406	336.759704589844	197.915786743164	1021.44848632812	156.204330444336	93.5289077758789	1016.98913574219	140.265563964844	306.324859619141	997.230712890625	66.1728134155273	289.992919921875	938.283752441406	67.859619140625	236.033630371094	605.7587890625	825.87744140625	378.755767822266	575.753234863281	512.418395996094	368.526977539062	571.314758300781	419.689971923828	405.453155517578	612.390014648438	92.1959457397461	364.918975830078	697.048217773438	72.8229751586914	534.467346191406	573.550109863281
414.425354003906	788.288269042969	1016.671875	294.016937255859	628.592895507812	1008.57452392578	230.995620727539	878.433349609375	1028.02416992188	164.50129699707	795.341003417969	1020.74530029297	429.865966796875	893.781982421875	743.016174316406	442.337158203125	888.004028320312	529.23388671875	327.657531738281	979.783996582031	336.82177734375	188.495941162109	1040.92749023438	162.126068115234	84.0840301513672	1032.69067382812	147.070556640625	296.550170898438	1025.63269042969	70.1333999633789	282.728515625	966.202087402344	69.1517944335938	243.679046630859	603.290466308594	818.147277832031	389.568267822266	575.603637695312	505.886413574219	378.747039794922	571.346740722656	413.178314208984	407.343078613281	616.922302246094	86.9861907958984	364.970642089844	699.937866210938	64.6872024536133	536.115844726562	575.525512695312
413.91162109375	792.971496582031	1009.59478759766	299.180969238281	629.348815917969	1000.69152832031	227.196380615234	876.634033203125	1018.36572265625	163.728164672852	791.203002929688	1010.80023193359	428.664428710938	902.599487304688	737.607116699219	444.416015625	903.031616210938	524.227355957031	323.913940429688	997.039367675781	337.13232421875	179.036102294922	1059.72668457031	168.183868408203	74.8080673217773	1047.49108886719	153.683349609375	286.521331787109	1053.89636230469	74.8478546142578	275.281707763672	994.105651855469	70.9205856323242	250.918197631836	600.77880859375	810.0576171875	399.655731201172	575.353698730469	499.052154541016	388.334777832031	571.302490234375	406.431884765625	408.265045166016	620.851867675781	81.9287414550781	364.429382324219	702.291625976562	56.6423072814941	536.765014648438	576.203308105469
413.247222900391	797.551818847656	1002.23803710938	303.940490722656	630.186462402344	992.208984375	223.615982055664	874.773986816406	1008.37786865234	163.066986083984	787.346923828125	1000.52954101562	427.354583740234	911.392150878906	732.308288574219	445.903961181641	918.459655761719	519.582580566406	319.81591796875	1014.18017578125	337.722625732422	169.668640136719	1077.79614257812	174.250778198242	65.8425827026367	1061.51647949219	160.078903198242	276.385131835938	1081.22814941406	80.1356582641602	267.624969482422	1021.44085693359	73.1690979003906	257.470184326172	598.41943359375	802.109313964844	408.708465576172	575.007263183594	492.255126953125	397.069763183594	571.23095703125	399.708038330078	408.654998779297	624.102661132812	77.1499862670898	363.531890869141	704.103698730469	49.2515068054199	536.886108398438	576.507446289062
412.404937744141	802.063781738281	994.761352539062	308.031555175781	631.231079101562	983.323425292969	220.249435424805	873.169738769531	998.319946289062	162.390701293945	784.145446777344	990.213806152344	425.848480224609	920.1572265625	727.296508789062	446.718109130859	934.03759765625	515.440856933594	315.394409179688	1031.00598144531	338.633911132812	160.548461914062	1095.09985351562	180.20703125	57.2853698730469	1074.94567871094	166.297561645508	266.20703125	1107.18737792969	85.6678695678711	259.777496337891	1047.57873535156	75.8399200439453	263.060272216797	596.478576660156	794.742065429688	416.466705322266	574.555419921875	485.976501464844	404.784820556641	570.955200195312	393.44287109375	408.902435302734	626.671813964844	72.8691864013672	362.563385009766	705.446594238281	42.9507369995117	536.890808105469	576.830078125
411.364013671875	806.523620605469	987.369018554688	311.238647460938	632.677062988281	974.481567382812	217.045013427734	872.206176757812	988.564208984375	161.550537109375	781.951721191406	980.2919921875	423.989135742188	928.846740722656	722.802490234375	446.770324707031	949.484802246094	511.972106933594	310.700592041016	1047.33154296875	339.920562744141	151.834533691406	1111.6357421875	185.951400756836	49.2041397094727	1087.95654296875	172.401260375977	256.123260498047	1131.31591796875	91.0541000366211	251.798522949219	1071.96362304688	78.8077392578125	267.350311279297	595.228759765625	788.327392578125	422.865600585938	574.047607421875	480.66064453125	411.343505859375	570.544616699219	388.006652832031	409.254211425781	628.617004394531	69.3691329956055	361.743041992188	706.442321777344	38.0183563232422	536.987365722656	577.310668945312
410.086639404297	810.900390625	980.322570800781	313.353637695312	634.538391113281	966.155456542969	213.910385131836	872.220642089844	979.557983398438	160.427642822266	781.03564453125	971.357727050781	421.644744873047	937.494567871094	719.150024414062	445.974182128906	964.464416503906	509.356018066406	305.817260742188	1062.95446777344	341.639923095703	143.664566040039	1127.42895507812	191.407012939453	41.6675872802734	1100.75744628906	178.495071411133	246.276306152344	1153.23852539062	95.9220199584961	243.775695800781	1094.18359375	81.9484024047852	270.072631835938	594.882995605469	783.037841796875	428.114440917969	573.567504882812	476.56494140625	416.757537841797	570.0859375	383.724029541016	409.720977783203	629.978271484375	66.9037246704102	361.228240966797	707.193542480469	34.2985916137695	537.163513183594	577.795166015625
408.495819091797	815.107421875	973.940612792969	314.302337646484	636.872436523438	958.906188964844	210.744277954102	873.407409667969	971.736206054688	158.937881469727	781.449951171875	963.988708496094	418.689971923828	945.920471191406	716.505432128906	444.284881591797	978.594848632812	507.75146484375	300.854888916016	1077.76184082031	343.874572753906	136.134368896484	1142.4931640625	196.545471191406	34.7249412536621	1113.51196289062	184.702285766602	236.716873168945	1172.83557128906	99.9550857543945	235.76171875	1113.986328125	85.1312026977539	271.163818359375	595.518127441406	778.826904296875	432.324188232422	573.123840332031	473.923950195312	421.142944335938	569.579040527344	380.876647949219	410.180786132812	630.794921875	65.5426330566406	360.949584960938	707.723937988281	32.0019683837891	537.354553222656	578.111633300781
406.508972167969	819.068237304688	968.576721191406	314.116485595703	639.646667480469	953.185363769531	207.496124267578	875.780334472656	965.691223144531	157.046127319336	783.033386230469	958.564025878906	415.097595214844	953.998901367188	714.974304199219	441.698028564453	991.5458984375	507.233947753906	295.953277587891	1091.47265625	346.579772949219	129.296051025391	1156.80737304688	201.35710144043	28.3738555908203	1126.25732421875	191.075775146484	227.459991455078	1190.15185546875	102.95068359375	227.763748168945	1131.26501464844	88.1699981689453	270.786743164062	597.096557617188	775.527526855469	435.605010986328	572.787841796875	472.73828125	424.495697021484	569.07177734375	379.571411132812	410.588012695312	631.187866210938	65.0968322753906	360.845672607422	708.018493652344	31.0309982299805	537.530151367188	578.2470703125
404.070526123047	822.774780273438	964.527099609375	312.934387207031	642.768493652344	949.23388671875	204.123352050781	879.0400390625	961.817077636719	154.750152587891	785.473999023438	955.19091796875	410.959197998047	961.635498046875	714.5595703125	438.264801025391	1003.07177734375	507.736602783203	291.246337890625	1103.9697265625	349.665740966797	123.136383056641	1170.33984375	205.826278686523	22.5642738342285	1138.98608398438	197.600845336914	218.542572021484	1205.20056152344	104.842834472656	219.731140136719	1146.09228515625	90.8524856567383	269.213500976562	599.509521484375	773.027587890625	437.772216796875	572.6484375	472.81982421875	426.631713867188	568.71484375	379.664337158203	410.920959472656	631.283142089844	65.2754135131836	360.871063232422	708.0791015625	31.0099945068359	537.670288085938	578.225219726562
401.160949707031	826.366638183594	961.979614257812	310.982055664062	646.232666015625	947.015991210938	200.608764648438	882.674438476562	960.33544921875	152.014572143555	788.365844726562	953.726318359375	406.460510253906	968.707336425781	715.139221191406	434.08740234375	1013.00762939453	509.076416015625	286.810211181641	1115.17443847656	352.956207275391	117.598327636719	1183.06823730469	209.930999755859	17.222692489624	1151.63818359375	204.198196411133	209.855377197266	1218.35522460938	105.714401245117	211.600326538086	1158.63879394531	92.9807281494141	266.820648193359	602.530151367188	771.294799804688	438.419952392578	572.885070800781	473.790252685547	427.29150390625	568.748168945312	380.790252685547	411.117584228516	631.160583496094	65.7951126098633	360.975433349609	707.940124511719	31.4964275360107	537.754577636719	578.0546875
397.795440673828	830.156433105469	961.04736328125	308.469909667969	650.107177734375	946.273620605469	196.934417724609	886.163146972656	961.179016113281	148.764923095703	791.383972167969	953.932800292969	401.793426513672	975.142883300781	716.537780761719	429.275909423828	1021.31079101562	511.019775390625	282.611633300781	1125.02136230469	356.215972900391	112.616310119629	1194.95727539062	213.622024536133	12.2795400619507	1164.10095214844	210.711380004883	201.446685791016	1229.42272949219	105.609741210938	203.393890380859	1169.064453125	94.4562911987305	263.777130126953	606.051879882812	770.564514160156	437.123046875	573.78857421875	475.219421386719	426.209564208984	569.442321777344	382.471557617188	411.144744873047	630.918212890625	66.4107666015625	361.103881835938	707.672546386719	32.1377182006836	537.768920898438	577.769470214844
394.017272949219	834.416381835938	961.717407226562	305.547241210938	654.459716796875	946.722473144531	193.038421630859	889.205627441406	964.003112792969	144.959732055664	794.424377441406	955.605224609375	397.073211669922	980.958740234375	718.58544921875	423.91650390625	1028.04125976562	513.327697753906	278.537414550781	1133.55261230469	359.237884521484	108.105117797852	1205.97131347656	216.801406860352	7.68463897705078	1176.29418945312	216.936477661133	193.292297363281	1238.47705078125	104.632270812988	195.200057983398	1177.54382324219	95.299446105957	260.112670898438	610.087524414062	770.960876464844	433.583953857422	575.676818847656	476.811706542969	423.175842285156	571.060668945312	384.296325683594	411.001098632812	630.657409667969	66.9849548339844	361.238067626953	707.408264160156	32.7333297729492	537.72021484375	577.44677734375
389.870208740234	839.237121582031	963.83154296875	302.305877685547	659.312072753906	948.119323730469	188.869186401367	891.933654785156	968.327575683594	140.651077270508	797.602233886719	958.58642578125	392.314117431641	986.191223144531	721.154724121094	418.015533447266	1033.31994628906	515.827026367188	274.429626464844	1140.86547851562	361.883270263672	103.995735168457	1216.10656738281	219.33837890625	3.41286993026733	1188.16711425781	222.626358032227	185.394943237305	1245.6279296875	102.917495727539	187.140975952148	1184.23168945312	95.609619140625	255.695159912109	614.724731445312	772.44482421875	427.715515136719	578.829528808594	478.433624267578	418.129760742188	573.829895019531	386.051422119141	410.699279785156	630.471740722656	67.4930114746094	361.386413574219	707.247436523438	33.2442321777344	537.633361816406	577.176696777344
[truncated: 4,032 more rows]
[truncated: 73 more columns]
