# Supplementary material for: Locally weighted PCA regression to recover missing markers in human motion data
Source: PLoS One. 2022 Aug 8;17(8):e0272407. doi: 10.1371/journal.pone.0272407 (PMC9359544; doi:10.1371/journal.pone.0272407)
Supplement: S1 File — https://github.com/dangkh/LWPCA. (ZIP) [file pone.0272407.s001.zip › LWPCA-main/data3D/HDM1.txt]

142.779266357422	30.6415386199951	1710.7119140625	-16.0288715362549	45.8979339599609	1708.78076171875	132.543960571289	166.082290649414	1636.87609863281	31.2208957672119	184.364212036133	1629.21569824219	77.8913040161133	162.992385864258	1539.22229003906	76.47509765625	210.628387451172	1357.62609863281	63.0855178833008	22.2730503082275	1473.046875	59.3518867492676	-38.4306678771973	1338.37866210938	152.242095947266	205.864791870117	1408.35205078125	232.515197753906	113.360816955566	1538.64294433594	321.671783447266	110.52840423584	1514.56750488281	514.082641601562	109.820304870605	1476.65173339844	603.818542480469	93.2764434814453	1470.15014648438	752.713256835938	28.0022468566895	1440.9248046875	760.888610839844	160.739334106445	1426.82702636719	873.991943359375	79.2431335449219	1440.47412109375	-90.9590225219727	125.398559570312
142.843643188477	31.0277767181396	1710.7119140625	-15.90012550354	46.0910530090332	1708.78076171875	132.543960571289	166.404144287109	1636.87609863281	31.1565227508545	184.621704101562	1629.21569824219	77.8913040161133	163.249877929688	1539.22229003906	76.3463516235352	210.821502685547	1357.62609863281	63.2142639160156	22.5305423736572	1473.046875	59.4806327819824	-38.237548828125	1338.37866210938	152.177719116211	206.186645507812	1408.35205078125	232.579574584961	113.747055053711	1538.64294433594	321.671783447266	110.914642333984	1514.50305175781	514.14697265625	110.335289001465	1476.58740234375	603.882934570312	93.8558044433594	1470.08569335938	752.777587890625	28.5816020965576	1440.8603515625	760.888610839844	161.383056640625	1426.7626953125	873.991943359375	79.9512405395508	1440.40979003906	-90.9590225219727	125.398559570312
142.972381591797	31.4140129089355	1710.7119140625	-15.8357524871826	46.3485450744629	1708.78076171875	132.479583740234	166.790390014648	1636.87609863281	31.1565227508545	184.879196166992	1629.21569824219	77.8269348144531	163.442993164062	1539.28662109375	76.281982421875	211.014617919922	1357.62609863281	63.278636932373	22.7236614227295	1473.046875	59.6093788146973	-38.0444297790527	1338.44299316406	152.177719116211	206.508514404297	1408.35205078125	232.579574584961	114.068916320801	1538.64294433594	321.736145019531	111.300880432129	1514.50305175781	514.211364746094	110.850273132324	1476.52307128906	603.947265625	94.4351577758789	1470.02136230469	752.841979980469	29.2253322601318	1440.79602050781	760.82421875	162.026794433594	1426.7626953125	874.056335449219	80.6593399047852	1440.40979003906	-90.9590225219727	125.398559570312
143.101135253906	31.7358779907227	1710.7119140625	-15.7070064544678	46.5416641235352	1708.78076171875	132.479583740234	167.176620483398	1636.81176757812	31.0921497344971	185.136688232422	1629.21569824219	77.8269348144531	163.700485229492	1539.28662109375	76.2176055908203	211.272109985352	1357.62609863281	63.3430099487305	22.9811534881592	1473.11120605469	59.7381248474121	-37.8513107299805	1338.44299316406	152.113342285156	206.766006469727	1408.41638183594	232.579574584961	114.455154418945	1538.64294433594	321.800537109375	111.687118530273	1514.50305175781	514.211364746094	111.365257263184	1476.45861816406	604.011657714844	95.014518737793	1469.95703125	752.906372070312	29.8046894073486	1440.79602050781	760.759887695312	162.606140136719	1426.69836425781	874.120666503906	81.3674468994141	1440.34545898438	-90.9590225219727	125.398559570312
143.229873657227	32.1221160888672	1710.7119140625	-15.5782613754272	46.7991561889648	1708.78076171875	132.479583740234	167.562866210938	1636.81176757812	31.0921497344971	185.458557128906	1629.21569824219	77.7625579833984	163.957977294922	1539.28662109375	76.0888595581055	211.465240478516	1357.69055175781	63.4717559814453	23.1742725372314	1473.11120605469	59.866870880127	-37.5938186645508	1338.50732421875	152.113342285156	207.087875366211	1408.41638183594	232.579574584961	114.77702331543	1538.70727539062	321.864898681641	112.073356628418	1514.43872070312	514.211364746094	111.815864562988	1476.39428710938	604.076049804688	95.5938720703125	1469.892578125	752.970764160156	30.4484195709229	1440.73168945312	760.759887695312	163.249877929688	1426.69836425781	874.18505859375	82.0755462646484	1440.34545898438	-90.9590225219727	125.334190368652
143.294250488281	32.5727272033691	1710.7119140625	-15.5138883590698	47.0566482543945	1708.78076171875	132.479583740234	167.884735107422	1636.81176757812	31.0277767181396	185.716049194336	1629.21569824219	77.7625579833984	164.215469360352	1539.28662109375	76.0244903564453	211.722732543945	1357.69055175781	63.5361289978027	23.4317646026611	1473.17565917969	59.9956169128418	-37.4006996154785	1338.57177734375	152.048980712891	207.409744262695	1408.41638183594	232.579574584961	115.163261413574	1538.70727539062	321.929260253906	112.459594726562	1514.43872070312	514.275756835938	112.330848693848	1476.32995605469	604.140380859375	96.1732330322266	1469.82824707031	753.035095214844	31.0921497344971	1440.66723632812	760.695495605469	163.893600463867	1426.69836425781	874.249450683594	82.7192764282227	1440.34545898438	-90.9590225219727	125.334190368652
143.423004150391	32.9589653015137	1710.7119140625	-15.385142326355	47.2497673034668	1708.78076171875	132.415222167969	168.270965576172	1636.81176757812	31.0277767181396	185.973541259766	1629.1513671875	77.7625579833984	164.472961425781	1539.28662109375	75.9601135253906	211.91584777832	1357.69055175781	63.6005020141602	23.6248836517334	1473.17565917969	60.1243629455566	-37.2075805664062	1338.57177734375	152.048980712891	207.731597900391	1408.41638183594	232.579574584961	115.485122680664	1538.70727539062	321.929260253906	112.845832824707	1514.43872070312	514.275756835938	112.845832824707	1476.26550292969	604.204772949219	96.7525863647461	1469.76391601562	753.099487304688	31.6715049743652	1440.66723632812	760.631103515625	164.472961425781	1426.69836425781	874.313781738281	83.4273834228516	1440.34545898438	-90.894645690918	125.334190368652
143.551742553711	33.3452033996582	1710.7119140625	-15.3207693099976	47.5072593688965	1708.78076171875	132.415222167969	168.657211303711	1636.81176757812	30.9634037017822	186.295394897461	1629.1513671875	77.6981887817383	164.666076660156	1539.35107421875	75.8313674926758	212.17333984375	1357.69055175781	63.729248046875	23.8823757171631	1473.23999023438	60.2531089782715	-37.014461517334	1338.63610839844	151.984603881836	208.053466796875	1408.41638183594	232.579574584961	115.806991577148	1538.70727539062	321.99365234375	113.232070922852	1514.37438964844	514.275756835938	113.360816955566	1476.201171875	604.269165039062	97.3319473266602	1469.69946289062	753.163879394531	32.3152351379395	1440.60290527344	760.631103515625	165.116683959961	1426.63391113281	874.378173828125	84.1354827880859	1440.28100585938	-90.894645690918	125.334190368652
143.68049621582	33.7314414978027	1710.7119140625	-15.1920232772827	47.7647514343262	1708.78076171875	132.415222167969	169.043441772461	1636.74731445312	30.9634037017822	186.552886962891	1629.1513671875	77.6981887817383	164.923568725586	1539.35107421875	75.7669982910156	212.366455078125	1357.69055175781	63.7936210632324	24.1398677825928	1473.23999023438	60.3818550109863	-36.7569694519043	1338.63610839844	151.984603881836	208.375335693359	1408.41638183594	232.643951416016	116.193229675293	1538.70727539062	321.99365234375	113.618309020996	1514.37438964844	514.340087890625	113.875801086426	1476.13684082031	604.397888183594	97.9113006591797	1469.63513183594	753.228210449219	32.9589653015137	1440.53857421875	760.566772460938	165.76042175293	1426.63391113281	874.442565917969	84.8435897827148	1440.28100585938	-90.894645690918	125.334190368652
143.809234619141	34.1176795959473	1710.64758300781	-15.0632772445679	48.0222434997559	1708.78076171875	132.415222167969	169.4296875	1636.74731445312	30.8990306854248	186.81037902832	1629.1513671875	77.6981887817383	165.181060791016	1539.35107421875	75.7026214599609	212.623947143555	1357.69055175781	63.9223670959473	24.332986831665	1473.30432128906	60.5106010437012	-36.563850402832	1338.70043945312	151.920227050781	208.697204589844	1408.41638183594	232.643951416016	116.515090942383	1538.77172851562	322.058013916016	114.004547119141	1514.30993652344	514.340087890625	114.390785217285	1476.07238769531	604.462280273438	98.4906616210938	1469.63513183594	753.292602539062	33.5383224487305	1440.53857421875	760.566772460938	166.404144287109	1426.56958007812	874.506896972656	85.5516891479492	1440.28100585938	-90.894645690918	125.334190368652
143.93798828125	34.5682907104492	1710.64758300781	-14.934531211853	48.2797355651855	1708.84509277344	132.350845336914	169.81591796875	1636.74731445312	30.8990306854248	187.132247924805	1629.1513671875	77.6338119506836	165.5029296875	1539.35107421875	75.6382522583008	212.881439208984	1357.69055175781	63.9867401123047	24.5904788970947	1473.36877441406	60.639347076416	-36.3707313537598	1338.76489257812	151.920227050781	209.019058227539	1408.41638183594	232.643951416016	116.836959838867	1538.77172851562	322.058013916016	114.390785217285	1514.30993652344	514.340087890625	114.84139251709	1476.00805664062	604.591003417969	99.0700149536133	1469.57080078125	753.421325683594	34.1820526123047	1440.47412109375	760.502380371094	166.983505249023	1426.56958007812	874.5712890625	86.2597885131836	1440.21667480469	-90.894645690918	125.334190368652
144.06672668457	34.9545288085938	1710.64758300781	-14.8701581954956	48.4728546142578	1708.84509277344	132.350845336914	170.202163696289	1636.68298339844	30.8346576690674	187.389739990234	1629.1513671875	77.6338119506836	165.76042175293	1539.35107421875	75.5738754272461	213.074554443359	1357.69055175781	64.1154861450195	24.8479690551758	1473.36877441406	60.7680931091309	-36.1132431030273	1338.76489257812	151.855850219727	209.276550292969	1408.41638183594	232.643951416016	117.223197937012	1538.77172851562	322.058013916016	114.77702331543	1514.30993652344	514.404479980469	115.356376647949	1475.94372558594	604.655395507812	99.6493682861328	1469.50634765625	753.485717773438	34.8257827758789	1440.47412109375	760.43798828125	167.627243041992	1426.50524902344	874.635681152344	86.9678955078125	1440.15234375	-90.9590225219727	125.334190368652
144.19548034668	35.3407669067383	1710.64758300781	-14.7414121627808	48.7303466796875	1708.84509277344	132.350845336914	170.588394165039	1636.68298339844	30.77028465271	187.647232055664	1629.1513671875	77.6338119506836	166.017913818359	1539.41540527344	75.5095062255859	213.332046508789	1357.69055175781	64.1798629760742	25.1054611206055	1473.43310546875	60.8968391418457	-35.9201240539551	1338.82922363281	151.855850219727	209.598419189453	1408.41638183594	232.643951416016	117.545059204102	1538.77172851562	322.058013916016	115.163261413574	1514.24560546875	514.404479980469	115.871360778809	1475.87927246094	604.719787597656	100.228729248047	1469.44201660156	753.550109863281	35.4051399230957	1440.40979003906	760.43798828125	168.270965576172	1426.44079589844	874.635681152344	87.6759948730469	1440.15234375	-90.9590225219727	125.334190368652
144.32421875	35.7270050048828	1710.64758300781	-14.6126661300659	48.9878387451172	1708.84509277344	132.286468505859	170.974639892578	1636.68298339844	30.77028465271	187.969100952148	1629.1513671875	77.6338119506836	166.275405883789	1539.41540527344	75.3807601928711	213.589538574219	1357.7548828125	64.3086090087891	25.3629531860352	1473.43310546875	61.089958190918	-35.6626319885254	1338.8935546875	151.791488647461	209.920288085938	1408.41638183594	232.643951416016	117.931297302246	1538.83605957031	322.058013916016	115.549499511719	1514.24560546875	514.404479980469	116.386344909668	1475.81494140625	604.848510742188	100.808082580566	1469.37756347656	753.614440917969	36.0488700866699	1440.34545898438	760.43798828125	168.850326538086	1426.37646484375	874.700012207031	88.3841018676758	1440.087890625	-90.9590225219727	125.334190368652
144.452972412109	36.1776161193848	1710.64758300781	-14.4839200973511	49.1809577941895	1708.84509277344	132.286468505859	171.360870361328	1636.68298339844	30.7059116363525	188.226593017578	1629.08703613281	77.6338119506836	166.532897949219	1539.41540527344	75.3163833618164	213.847030639648	1357.7548828125	64.4373550415039	25.5560722351074	1473.49743652344	61.2187042236328	-35.4695129394531	1338.8935546875	151.727111816406	210.242156982422	1408.41638183594	232.643951416016	118.25316619873	1538.83605957031	322.122375488281	115.935737609863	1514.24560546875	514.468872070312	116.901329040527	1475.75048828125	604.848510742188	101.38744354248	1469.31323242188	753.678833007812	36.6925964355469	1440.34545898438	760.373657226562	169.494049072266	1426.31213378906	874.700012207031	89.0922012329102	1439.95922851562	-90.9590225219727	125.334190368652
144.58171081543	36.563850402832	1710.64758300781	-14.4195470809937	49.4384460449219	1708.90942382812	132.222091674805	171.747100830078	1636.61865234375	30.6415386199951	188.484085083008	1629.08703613281	77.5694427490234	166.790390014648	1539.41540527344	75.2520141601562	214.040161132812	1357.7548828125	64.5017242431641	25.8135643005371	1473.49743652344	61.3474502563477	-35.2120208740234	1338.9580078125	151.662734985352	210.499649047852	1408.41638183594	232.643951416016	118.57502746582	1538.83605957031	322.122375488281	116.321975708008	1514.24560546875	514.468872070312	117.416313171387	1475.68615722656	604.912902832031	101.966796875	1469.24890136719	753.743225097656	37.3363265991211	1440.28100585938	760.373657226562	170.137786865234	1426.24768066406	874.700012207031	89.8003082275391	1439.89477539062	-91.0233917236328	125.398559570312
144.710464477539	36.9500885009766	1710.64758300781	-14.2908010482788	49.6959381103516	1708.90942382812	132.222091674805	172.133346557617	1636.61865234375	30.6415386199951	188.741577148438	1629.08703613281	77.5694427490234	167.047882080078	1539.41540527344	75.1876373291016	214.297653198242	1357.7548828125	64.6304702758789	26.0710563659668	1473.56188964844	61.4761962890625	-35.0189018249512	1339.02233886719	151.598373413086	210.821502685547	1408.41638183594	232.643951416016	118.961265563965	1538.900390625	322.122375488281	116.708213806152	1514.24560546875	514.468872070312	117.931297302246	1475.62182617188	604.977233886719	102.546157836914	1469.24890136719	753.807556152344	37.9800567626953	1440.21667480469	760.309265136719	170.781509399414	1426.11901855469	874.764404296875	90.5084075927734	1439.76599121094	-91.0233917236328	125.398559570312
144.839202880859	37.3363265991211	1710.64758300781	-14.162055015564	49.8890571594238	1708.90942382812	132.222091674805	172.455215454102	1636.61865234375	30.5771656036377	189.063446044922	1629.08703613281	77.5694427490234	167.305374145508	1539.47973632812	75.1232681274414	214.490768432617	1357.7548828125	64.6948471069336	26.2641754150391	1473.56188964844	61.6049423217773	-34.7614097595215	1339.02233886719	151.533996582031	211.078994750977	1408.41638183594	232.643951416016	119.283126831055	1538.900390625	322.122375488281	117.094451904297	1514.18127441406	514.468872070312	118.381912231445	1475.55737304688	604.977233886719	103.125511169434	1469.18444824219	753.871948242188	38.6237869262695	1440.15234375	760.309265136719	171.425247192383	1425.990234375	874.764404296875	91.2165145874023	1439.57287597656	-91.0233917236328	125.462936401367
144.903579711914	37.7225646972656	1710.58312988281	-14.0976819992065	50.0821762084961	1708.90942382812	132.157730102539	172.841445922852	1636.55419921875	30.5127925872803	189.320938110352	1629.08703613281	77.5050659179688	167.562866210938	1539.47973632812	74.9945220947266	214.748260498047	1357.7548828125	64.7592163085938	26.5216674804688	1473.62622070312	61.7336883544922	-34.5682907104492	1339.08666992188	151.469619750977	211.400863647461	1408.41638183594	232.643951416016	119.604995727539	1538.900390625	322.122375488281	117.480690002441	1514.18127441406	514.533203125	118.89688873291	1475.49304199219	604.977233886719	103.704872131348	1469.1201171875	753.936340332031	39.3318901062012	1440.15234375	760.244873046875	172.068969726562	1425.86145019531	874.764404296875	91.9246139526367	1439.44421386719	-91.0877685546875	125.527305603027
145.032318115234	38.1088027954102	1710.58312988281	-13.968936920166	50.3396682739258	1708.90942382812	132.157730102539	173.227691650391	1636.55419921875	30.4484195709229	189.578430175781	1629.08703613281	77.5050659179688	167.820358276367	1539.47973632812	74.9301452636719	214.941375732422	1357.7548828125	64.8879623413086	26.714786529541	1473.62622070312	61.862434387207	-34.375171661377	1339.15112304688	151.405242919922	211.658355712891	1408.41638183594	232.643951416016	119.991233825684	1538.900390625	322.058013916016	117.866928100586	1514.18127441406	514.533203125	119.41187286377	1475.4287109375	604.977233886719	104.284225463867	1469.05578613281	754.000732421875	39.9756202697754	1440.087890625	760.244873046875	172.712707519531	1425.66833496094	874.764404296875	92.6970901489258	1439.25109863281	-91.0877685546875	125.527305603027
145.161071777344	38.4950408935547	1710.58312988281	-13.8401908874512	50.532787322998	1708.97387695312	132.093353271484	173.549545288086	1636.55419921875	30.3840465545654	189.771545410156	1629.08703613281	77.4406967163086	168.013473510742	1539.47973632812	74.801399230957	215.134490966797	1357.7548828125	64.9523391723633	26.9722785949707	1473.69055175781	61.9911804199219	-34.1820526123047	1339.15112304688	151.340881347656	211.91584777832	1408.41638183594	232.643951416016	120.313095092773	1538.96484375	322.058013916016	118.25316619873	1514.18127441406	514.533203125	119.926856994629	1475.3642578125	604.977233886719	104.863586425781	1468.99133300781	754.129455566406	40.683723449707	1440.02355957031	760.180480957031	173.356430053711	1425.53967285156	874.764404296875	93.4051895141602	1439.05798339844	-91.1521377563477	125.591682434082
145.289810180664	38.8812789916992	1710.58312988281	-13.7758178710938	50.7259063720703	1708.97387695312	132.02897644043	173.935791015625	1636.48986816406	30.319673538208	190.029037475586	1629.02258300781	77.3763198852539	168.270965576172	1539.47973632812	74.6726531982422	215.327621459961	1357.7548828125	65.0167083740234	27.165397644043	1473.69055175781	62.0555534362793	-34.0533065795898	1339.21545410156	151.212127685547	212.17333984375	1408.41638183594	232.643951416016	120.699333190918	1538.96484375	322.058013916016	118.639404296875	1514.18127441406	514.533203125	120.441841125488	1475.29992675781	604.977233886719	105.442939758301	1468.92700195312	754.19384765625	41.3274536132812	1439.89477539062	760.180480957031	174.00016784668	1425.34655761719	874.764404296875	94.1132965087891	1438.92919921875	-91.1521377563477	125.720428466797
145.418563842773	39.2675170898438	1710.58312988281	-13.6470718383789	50.9190254211426	1708.97387695312	132.02897644043	174.257659912109	1636.48986816406	30.319673538208	190.286529541016	1629.02258300781	77.3763198852539	168.464080810547	1539.54418945312	74.608283996582	215.520736694336	1357.7548828125	65.0810852050781	27.2941436767578	1473.75500488281	62.1842994689941	-33.8601875305176	1339.27978515625	151.147750854492	212.43083190918	1408.41638183594	232.643951416016	121.021202087402	1538.96484375	322.058013916016	119.025634765625	1514.18127441406	514.533203125	120.956825256348	1475.23559570312	604.912902832031	106.02229309082	1468.86267089844	754.258178710938	42.0355567932129	1439.83044433594	760.116149902344	174.643890380859	1425.15344238281	874.764404296875	94.8857727050781	1438.73608398438	-91.2165145874023	125.784797668457
145.547302246094	39.5893821716309	1710.58312988281	-13.5183258056641	51.1121444702148	1708.97387695312	131.964599609375	174.643890380859	1636.48986816406	30.2553005218506	190.479644775391	1629.02258300781	77.3119506835938	168.657211303711	1539.54418945312	74.4795379638672	215.649475097656	1357.81921386719	65.1454544067383	27.4872627258301	1473.75500488281	62.2486724853516	-33.7314414978027	1339.34423828125	151.019012451172	212.688323974609	1408.48083496094	232.643951416016	121.343063354492	1539.02917480469	322.058013916016	119.41187286377	1514.18127441406	514.533203125	121.471809387207	1475.17114257812	604.912902832031	106.601654052734	1468.79821777344	754.322570800781	42.7436599731445	1439.76599121094	760.116149902344	175.351989746094	1424.96020507812	874.700012207031	95.5938720703125	1438.54296875	-91.2165145874023	125.849174499512
145.611679077148	39.9756202697754	1710.51879882812	-13.4539527893066	51.3052635192871	1708.97387695312	131.900238037109	174.965759277344	1636.42553710938	30.1909275054932	190.73713684082	1629.02258300781	77.2475738525391	168.850326538086	1539.54418945312	74.3507919311523	215.84260559082	1357.81921386719	65.1454544067383	27.6803817749023	1473.8193359375	62.3774185180664	-33.6026954650879	1339.34423828125	150.954635620117	212.945816040039	1408.48083496094	232.643951416016	121.729301452637	1539.02917480469	322.058013916016	119.798110961914	1514.11682128906	514.533203125	121.986793518066	1475.10681152344	604.912902832031	107.181007385254	1468.73388671875	754.386962890625	43.4517593383789	1439.63732910156	760.0517578125	175.995727539062	1424.76708984375	874.700012207031	96.3019790649414	1438.28552246094	-91.2808837890625	125.913543701172
145.740417480469	40.2974853515625	1710.51879882812	-13.3252067565918	51.434009552002	1708.97387695312	131.900238037109	175.287628173828	1636.42553710938	30.1265544891357	190.930252075195	1629.02258300781	77.1832046508789	169.043441772461	1539.54418945312	74.2220458984375	215.971343994141	1357.81921386719	65.209831237793	27.8091278076172	1473.8837890625	62.4417915344238	-33.4095764160156	1339.40856933594	150.825897216797	213.203308105469	1408.48083496094	232.643951416016	122.051170349121	1539.02917480469	322.058013916016	120.184349060059	1514.11682128906	514.533203125	122.501777648926	1475.04248046875	604.912902832031	107.760368347168	1468.66955566406	754.451293945312	44.1598625183105	1439.57287597656	760.0517578125	176.703826904297	1424.57397460938	874.700012207031	97.0744552612305	1438.09240722656	-91.2808837890625	125.977920532227
145.869171142578	40.6193504333496	1710.51879882812	-13.2608337402344	51.6271286010742	1708.97387695312	131.835861206055	175.609481811523	1636.42553710938	30.0621814727783	191.123382568359	1629.02258300781	77.1188278198242	169.236557006836	1539.54418945312	74.0932998657227	216.164459228516	1357.81921386719	65.2742004394531	28.0022468566895	1473.8837890625	62.5061645507812	-33.2808303833008	1339.47290039062	150.761520385742	213.460800170898	1408.48083496094	232.643951416016	122.437408447266	1539.09350585938	321.99365234375	120.570587158203	1514.11682128906	514.533203125	123.016761779785	1474.97802734375	604.848510742188	108.339721679688	1468.66955566406	754.515686035156	44.8679656982422	1439.44421386719	759.987365722656	177.411926269531	1424.380859375	874.700012207031	97.8469314575195	1437.83483886719	-91.3452606201172	126.042289733887
145.933547973633	41.0055885314941	1710.51879882812	-13.196460723877	51.7558746337891	1708.97387695312	131.771484375	175.931350708008	1636.42553710938	29.9334354400635	191.316497802734	1628.95825195312	77.0544586181641	169.4296875	1539.60852050781	73.9645538330078	216.293212890625	1357.81921386719	65.3385772705078	28.1953639984131	1473.94812011719	62.6349067687988	-33.1520843505859	1339.47290039062	150.632766723633	213.718292236328	1408.48083496094	232.643951416016	122.759269714355	1539.09350585938	321.99365234375	120.956825256348	1514.11682128906	514.468872070312	123.531745910645	1474.91369628906	604.848510742188	108.919082641602	1468.60510253906	754.580078125	45.5760688781738	1439.3154296875	759.987365722656	178.0556640625	1424.18774414062	874.700012207031	98.5550308227539	1437.57739257812	-91.3452606201172	126.171035766602
146.062286376953	41.2630805969238	1710.51879882812	-13.0677146911621	51.8846206665039	1708.97387695312	131.707122802734	176.188842773438	1636.36108398438	29.8690624237061	191.509613037109	1628.95825195312	76.9900817871094	169.55842590332	1539.60852050781	73.835807800293	216.486328125	1357.81921386719	65.3385772705078	28.3241100311279	1473.94812011719	62.6992797851562	-32.9589653015137	1339.53735351562	150.504028320312	213.975784301758	1408.48083496094	232.643951416016	123.08113861084	1539.09350585938	321.99365234375	121.343063354492	1514.11682128906	514.468872070312	124.046730041504	1474.84936523438	604.784118652344	109.498435974121	1468.54077148438	754.644409179688	46.3485450744629	1439.18664550781	759.923034667969	178.763763427734	1423.99462890625	874.635681152344	99.327507019043	1437.38427734375	-91.4096298217773	126.235412597656
146.126663208008	41.5849456787109	1710.51879882812	-13.0033416748047	52.0133666992188	1708.97387695312	131.64274597168	176.510711669922	1636.36108398438	29.8046894073486	191.702728271484	1628.95825195312	76.8613357543945	169.751541137695	1539.60852050781	73.7070617675781	216.615081787109	1357.81921386719	65.402946472168	28.5172290802002	1474.01245117188	62.7636528015137	-32.8302192687988	1339.60168457031	150.439651489258	214.233276367188	1408.48083496094	232.643951416016	123.467376708984	1539.15795898438	321.929260253906	121.729301452637	1514.11682128906	514.468872070312	124.626091003418	1474.78491210938	604.784118652344	110.077796936035	1468.47644042969	754.708801269531	47.0566482543945	1439.05798339844	759.858642578125	179.536239624023	1423.80151367188	874.635681152344	100.099983215332	1437.12670898438	-91.474006652832	126.299781799316
146.255401611328	41.906810760498	1710.51879882812	-12.9389686584473	52.1421127319336	1708.90942382812	131.578369140625	176.768203735352	1636.36108398438	29.7403163909912	191.831481933594	1628.95825195312	76.7969665527344	169.944671630859	1539.60852050781	73.5783157348633	216.808197021484	1357.81921386719	65.4673233032227	28.645975112915	1474.01245117188	62.8923988342285	-32.701473236084	1339.60168457031	150.310913085938	214.490768432617	1408.48083496094	232.643951416016	123.789237976074	1539.15795898438	321.929260253906	122.115539550781	1514.11682128906	514.468872070312	125.076698303223	1474.72058105469	604.719787597656	110.657150268555	1468.41198730469	754.708801269531	47.7647514343262	1438.86486816406	759.794250488281	180.244338989258	1423.6083984375	874.635681152344	100.872459411621	1436.86926269531	-91.474006652832	126.364158630371
146.319778442383	42.1643028259277	1710.45446777344	-12.8745956420898	52.2708587646484	1708.90942382812	131.51399230957	177.025695800781	1636.36108398438	29.6759433746338	192.024597167969	1628.95825195312	76.7325897216797	170.137786865234	1539.60852050781	73.4495697021484	216.936935424805	1357.81921386719	65.5316925048828	28.8390941619873	1474.07690429688	62.9567718505859	-32.5727272033691	1339.666015625	150.182159423828	214.748260498047	1408.48083496094	232.643951416016	124.111106872559	1539.15795898438	321.929260253906	122.501777648926	1514.11682128906	514.404479980469	125.591682434082	1474.72058105469	604.655395507812	111.236511230469	1468.34765625	754.773193359375	48.5372276306152	1438.73608398438	759.794250488281	180.952438354492	1423.41528320312	874.5712890625	101.64493560791	1436.61181640625	-91.5383758544922	126.428527832031
146.384155273438	42.4861679077148	1710.45446777344	-12.745849609375	52.3352317810059	1708.90942382812	131.449630737305	177.283187866211	1636.36108398438	29.5471973419189	192.153335571289	1628.95825195312	76.6682205200195	170.330902099609	1539.67297363281	73.3208236694336	217.065689086914	1357.81921386719	65.5316925048828	28.9678401947021	1474.07690429688	63.0211448669434	-32.4439811706543	1339.73046875	150.053421020508	215.005752563477	1408.48083496094	232.643951416016	124.432968139648	1539.22229003906	321.864898681641	122.88801574707	1514.11682128906	514.404479980469	126.106666564941	1474.65625	604.655395507812	111.815864562988	1468.21887207031	754.837524414062	49.2453308105469	1438.54296875	759.729919433594	181.724914550781	1423.22216796875	874.5712890625	102.417411804199	1436.41870117188	-91.6027526855469	126.492904663086
146.512893676758	42.7436599731445	1710.45446777344	-12.6814765930176	52.3996047973633	1708.90942382812	131.38525390625	177.540679931641	1636.36108398438	29.4828243255615	192.282089233398	1628.95825195312	76.6038436889648	170.459655761719	1539.67297363281	73.1920776367188	217.194427490234	1357.81921386719	65.5960693359375	29.1609592437744	1474.14123535156	63.1498908996582	-32.3152351379395	1339.73046875	149.989044189453	215.263244628906	1408.48083496094	232.579574584961	124.819206237793	1539.22229003906	321.864898681641	123.274253845215	1514.11682128906	514.340087890625	126.621650695801	1474.591796875	604.591003417969	112.395217895508	1468.15454101562	754.837524414062	50.0178031921387	1438.34985351562	759.66552734375	182.433029174805	1423.02905273438	874.506896972656	103.254257202148	1436.1611328125	-91.6027526855469	126.492904663086
146.577270507812	42.9367752075195	1710.45446777344	-12.6171035766602	52.5283508300781	1708.90942382812	131.320877075195	177.79817199707	1636.36108398438	29.3540782928467	192.410827636719	1628.95825195312	76.5394744873047	170.652770996094	1539.67297363281	73.0633316040039	217.387557983398	1357.88366699219	65.6604385375977	29.2897052764893	1474.14123535156	63.2142639160156	-32.1864891052246	1339.79479980469	149.860290527344	215.520736694336	1408.48083496094	232.579574584961	125.141075134277	1539.22229003906	321.800537109375	123.660491943359	1514.11682128906	514.340087890625	127.13663482666	1474.591796875	604.526672363281	112.974578857422	1468.09020996094	754.901916503906	50.7259063720703	1438.22106933594	759.601135253906	183.205505371094	1422.8359375	874.506896972656	104.026733398438	1435.90368652344	-91.667121887207	126.557273864746
146.641647338867	43.1942672729492	1710.45446777344	-12.6171035766602	52.5927238464355	1708.90942382812	131.256500244141	177.991287231445	1636.36108398438	29.2897052764893	192.539581298828	1628.95825195312	76.47509765625	170.845886230469	1539.67297363281	72.9345855712891	217.516296386719	1357.88366699219	65.6604385375977	29.4828243255615	1474.20556640625	63.278636932373	-31.9933700561523	1339.85913085938	149.731552124023	215.778228759766	1408.48083496094	232.579574584961	125.462936401367	1539.28662109375	321.800537109375	124.046730041504	1514.11682128906	514.275756835938	127.65161895752	1474.52746582031	604.526672363281	113.553932189941	1468.02575683594	754.96630859375	51.4983825683594	1438.02795410156	759.601135253906	183.913604736328	1422.70715332031	874.442565917969	104.799209594727	1435.71057128906	-91.7314987182617	126.557273864746
146.706024169922	43.4517593383789	1710.45446777344	-12.5527305603027	52.657096862793	1708.84509277344	131.12776184082	178.248779296875	1636.36108398438	29.1609592437744	192.668319702148	1628.95825195312	76.4107284545898	171.039001464844	1539.67297363281	72.8058395385742	217.645034790039	1357.88366699219	65.7248153686523	29.6115703582764	1474.20556640625	63.3430099487305	-31.8646240234375	1339.85913085938	149.602798461914	216.035720825195	1408.48083496094	232.515197753906	125.784797668457	1539.28662109375	321.800537109375	124.432968139648	1514.11682128906	514.211364746094	128.166595458984	1474.46313476562	604.462280273438	114.133293151855	1467.96142578125	754.96630859375	52.2708587646484	1437.83483886719	759.536804199219	184.686080932617	1422.51403808594	874.442565917969	105.636054992676	1435.45300292969	-91.7314987182617	126.621650695801
146.770385742188	43.7092514038086	1710.45446777344	-12.4883575439453	52.7214698791504	1708.84509277344	131.063385009766	178.44189453125	1636.36108398438	29.096586227417	192.732696533203	1628.95825195312	76.281982421875	171.167755126953	1539.67297363281	72.6770935058594	217.773788452148	1357.88366699219	65.7248153686523	29.7403163909912	1474.27001953125	63.4073829650879	-31.8002510070801	1339.92358398438	149.474060058594	216.22883605957	1408.54516601562	232.515197753906	126.106666564941	1539.28662109375	321.736145019531	124.819206237793	1514.11682128906	514.211364746094	128.681579589844	1474.46313476562	604.397888183594	114.712646484375	1467.83264160156	755.030700683594	52.9789619445801	1437.64172363281	759.472412109375	185.458557128906	1422.38537597656	874.378173828125	106.408531188965	1435.25988769531	-91.7958679199219	126.621650695801
146.770385742188	43.9023704528809	1710.39001464844	-12.4239845275879	52.7858428955078	1708.84509277344	130.999008178711	178.69938659668	1636.36108398438	28.9678401947021	192.861450195312	1628.95825195312	76.2176055908203	171.360870361328	1539.7373046875	72.5483474731445	217.902526855469	1357.88366699219	65.7891845703125	29.9334354400635	1474.27001953125	63.5361289978027	-31.6715049743652	1339.98791503906	149.345306396484	216.486328125	1408.54516601562	232.515197753906	126.492904663086	1539.35107421875	321.671783447266	125.205444335938	1514.11682128906	514.14697265625	129.196563720703	1474.39868164062	604.333557128906	115.227630615234	1467.76831054688	755.030700683594	53.7514381408691	1437.44860839844	759.408020019531	186.166656494141	1422.32092285156	874.378173828125	107.181007385254	1435.00244140625	-91.8602447509766	126.621650695801
146.834762573242	44.1598625183105	1710.39001464844	-12.4239845275879	52.7858428955078	1708.84509277344	130.870269775391	178.892501831055	1636.36108398438	28.9034671783447	192.990188598633	1628.95825195312	76.1532363891602	171.489608764648	1539.7373046875	72.4196014404297	218.031280517578	1357.88366699219	65.7891845703125	30.0621814727783	1474.33435058594	63.6005020141602	-31.5427589416504	1339.98791503906	149.216567993164	216.74382019043	1408.54516601562	232.450820922852	126.814765930176	1539.35107421875	321.671783447266	125.527305603027	1514.11682128906	514.082641601562	129.711547851562	1474.39868164062	604.269165039062	115.806991577148	1467.63952636719	755.095031738281	54.4595413208008	1437.31982421875	759.343688964844	186.93913269043	1422.19226074219	874.313781738281	108.017860412598	1434.80932617188	-91.9246139526367	126.621650695801
146.899139404297	44.3529815673828	1710.39001464844	-12.3596115112305	52.8502159118652	1708.84509277344	130.805892944336	179.149993896484	1636.36108398438	28.7747211456299	193.118942260742	1628.95825195312	76.0888595581055	171.682739257812	1539.7373046875	72.2908554077148	218.160018920898	1357.88366699219	65.8535614013672	30.1909275054932	1474.33435058594	63.6648750305176	-31.4140129089355	1340.05224609375	149.087814331055	217.001312255859	1408.54516601562	232.450820922852	127.13663482666	1539.35107421875	321.607391357422	125.913543701172	1514.11682128906	514.082641601562	130.226531982422	1474.39868164062	604.204772949219	116.386344909668	1467.5751953125	755.095031738281	55.2320175170898	1437.12670898438	759.279296875	187.711608886719	1422.12780761719	874.313781738281	108.790336608887	1434.6162109375	-91.9246139526367	126.621650695801
146.899139404297	44.5461006164551	1710.39001464844	-12.3596115112305	52.9145889282227	1708.78076171875	130.677154541016	179.343124389648	1636.36108398438	28.645975112915	193.183303833008	1628.95825195312	75.9601135253906	171.811477661133	1539.7373046875	72.162109375	218.288772583008	1357.88366699219	65.8535614013672	30.319673538208	1474.39868164062	63.729248046875	-31.2852687835693	1340.05224609375	148.959075927734	217.194427490234	1408.54516601562	232.386459350586	127.45849609375	1539.41540527344	321.607391357422	126.299781799316	1514.11682128906	514.018249511719	130.741516113281	1474.33435058594	604.204772949219	116.965705871582	1467.44641113281	755.095031738281	55.9401206970215	1436.93359375	759.150512695312	188.419708251953	1422.0634765625	874.249450683594	109.627182006836	1434.42309570312	-91.9889907836914	126.686019897461
146.963516235352	44.8035926818848	1710.39001464844	-12.2952394485474	52.9789619445801	1708.78076171875	130.612777709961	179.536239624023	1636.42553710938	28.5816020965576	193.312057495117	1628.95825195312	75.8957443237305	172.004592895508	1539.7373046875	72.0333633422852	218.417510986328	1357.88366699219	65.9179306030273	30.4484195709229	1474.39868164062	63.7936210632324	-31.1565227508545	1340.11669921875	148.830322265625	217.451919555664	1408.54516601562	232.386459350586	127.780364990234	1539.41540527344	321.543029785156	126.686019897461	1514.11682128906	513.953857421875	131.256500244141	1474.33435058594	604.140380859375	117.545059204102	1467.31762695312	755.095031738281	56.7125930786133	1436.74047851562	759.086181640625	189.192184448242	1421.99914550781	874.249450683594	110.399658203125	1434.22998046875	-92.0533599853516	126.686019897461
146.963516235352	44.996711730957	1710.39001464844	-12.2952394485474	53.0433349609375	1708.78076171875	130.484024047852	179.729354858398	1636.42553710938	28.4528560638428	193.440795898438	1629.02258300781	75.8313674926758	172.133346557617	1539.7373046875	71.9046173095703	218.546264648438	1357.88366699219	65.9179306030273	30.6415386199951	1474.46313476562	63.9223670959473	-31.0277767181396	1340.18103027344	148.701583862305	217.645034790039	1408.54516601562	232.322082519531	128.102233886719	1539.41540527344	321.478668212891	127.072257995605	1514.11682128906	513.889465332031	131.771484375	1474.33435058594	604.011657714844	118.124420166016	1467.18896484375	755.095031738281	57.4206962585449	1436.61181640625	759.021789550781	189.900283813477	1421.93469238281	874.18505859375	111.236511230469	1434.10119628906	-92.1177368164062	126.686019897461
147.027877807617	45.1898307800293	1710.39001464844	-12.2952394485474	53.0433349609375	1708.78076171875	130.419662475586	179.922470092773	1636.42553710938	28.3241100311279	193.505172729492	1629.02258300781	75.7669982910156	172.262084960938	1539.7373046875	71.7758712768555	218.675003051758	1357.88366699219	65.9822998046875	30.77028465271	1474.46313476562	63.9867401123047	-30.9634037017822	1340.18103027344	148.572830200195	217.902526855469	1408.54516601562	232.257705688477	128.424087524414	1539.47973632812	321.478668212891	127.45849609375	1514.11682128906	513.889465332031	132.286468505859	1474.33435058594	603.947265625	118.703773498535	1467.06018066406	755.095031738281	58.193172454834	1436.48303222656	758.957397460938	190.6083984375	1421.87036132812	874.120666503906	112.008987426758	1433.90808105469	-92.1821060180664	126.686019897461
147.027877807617	45.3829498291016	1710.39001464844	-12.2952394485474	53.1077079772949	1708.78076171875	130.290908813477	180.115600585938	1636.48986816406	28.1953639984131	193.633926391602	1629.08703613281	75.6382522583008	172.455215454102	1539.7373046875	71.5827560424805	218.803756713867	1357.88366699219	65.9822998046875	30.8990306854248	1474.52746582031	64.0511169433594	-30.8346576690674	1340.24548339844	148.444091796875	218.095657348633	1408.54516601562	232.257705688477	128.681579589844	1539.47973632812	321.414276123047	127.780364990234	1514.11682128906	513.825134277344	132.801452636719	1474.33435058594	603.882934570312	119.283126831055	1466.93139648438	755.095031738281	58.9012756347656	1436.28991699219	758.828674316406	191.380859375	1421.87036132812	874.120666503906	112.845832824707	1433.77941894531	-92.2464828491211	126.686019897461
147.027877807617	45.5116958618164	1710.32568359375	-12.2308664321899	53.1720809936523	1708.78076171875	130.226531982422	180.308715820312	1636.48986816406	28.1309909820557	193.698287963867	1629.08703613281	75.5738754272461	172.583953857422	1539.80163574219	71.4540100097656	218.932495117188	1357.88366699219	66.0466766357422	31.0277767181396	1474.52746582031	64.0511169433594	-30.7059116363525	1340.30981445312	148.315338134766	218.353149414062	1408.54516601562	232.193328857422	129.003448486328	1539.47973632812	321.349914550781	128.166595458984	1514.11682128906	513.7607421875	133.316436767578	1474.33435058594	603.818542480469	119.862487792969	1466.86706542969	755.095031738281	59.6737518310547	1436.1611328125	758.764282226562	192.088973999023	1421.80603027344	874.056335449219	113.618309020996	1433.65063476562	-92.3108520507812	126.686019897461
147.092254638672	45.7048149108887	1710.32568359375	-12.2308664321899	53.1720809936523	1708.71630859375	130.097793579102	180.501831054688	1636.55419921875	28.0022468566895	193.827041625977	1629.08703613281	75.5095062255859	172.712707519531	1539.80163574219	71.3252639770508	219.061248779297	1357.88366699219	66.0466766357422	31.1565227508545	1474.591796875	64.1154861450195	-30.6415386199951	1340.30981445312	148.186599731445	218.546264648438	1408.54516601562	232.128967285156	129.325317382812	1539.54418945312	321.285552978516	128.552841186523	1514.11682128906	513.696350097656	133.831420898438	1474.33435058594	603.754150390625	120.441841125488	1466.802734375	755.095031738281	60.3818550109863	1436.09680175781	758.635559082031	192.797073364258	1421.80603027344	873.991943359375	114.455154418945	1433.52185058594	-92.3752212524414	126.621650695801
147.092254638672	45.8979339599609	1710.32568359375	-12.2308664321899	53.2364540100098	1708.71630859375	129.969039916992	180.694946289062	1636.55419921875	27.8735008239746	193.891418457031	1629.1513671875	75.4451293945312	172.905822753906	1539.80163574219	71.1965179443359	219.125625610352	1357.88366699219	66.0466766357422	31.2852687835693	1474.591796875	64.1798629760742	-30.5127925872803	1340.37414550781	148.057846069336	218.803756713867	1408.54516601562	232.064590454102	129.647186279297	1539.54418945312	321.285552978516	128.939071655273	1514.11682128906	513.632019042969	134.346405029297	1474.39868164062	603.689819335938	121.021202087402	1466.73828125	755.095031738281	61.089958190918	1435.96801757812	758.5068359375	193.505172729492	1421.80603027344	873.927551269531	115.227630615234	1433.45751953125	-92.4395980834961	126.621650695801
147.092254638672	46.0266799926758	1710.32568359375	-12.2308664321899	53.2364540100098	1708.71630859375	129.904678344727	180.823699951172	1636.61865234375	27.7447547912598	194.020156860352	1629.1513671875	75.3807601928711	173.034561157227	1539.80163574219	71.0677719116211	219.254364013672	1357.88366699219	66.1110458374023	31.4140129089355	1474.591796875	64.2442321777344	-30.3840465545654	1340.37414550781	147.864730834961	218.996871948242	1408.54516601562	232.000213623047	129.969039916992	1539.54418945312	321.221160888672	129.389694213867	1514.11682128906	513.567626953125	134.861389160156	1474.39868164062	603.625427246094	121.600555419922	1466.67395019531	755.030700683594	61.7980613708496	1435.90368652344	758.313720703125	194.148910522461	1421.80603027344	873.863220214844	116.064483642578	1433.39306640625	-92.5039672851562	126.621650695801
147.092254638672	46.219799041748	1710.32568359375	-12.2952394485474	53.3008270263672	1708.71630859375	129.775924682617	181.016815185547	1636.61865234375	27.6160087585449	194.084533691406	1629.21569824219	75.2520141601562	173.163314819336	1539.80163574219	70.9390258789062	219.383117675781	1357.88366699219	66.1110458374023	31.5427589416504	1474.65625	64.3086090087891	-30.319673538208	1340.43859863281	147.735992431641	219.189987182617	1408.54516601562	231.935836791992	130.226531982422	1539.54418945312	321.156799316406	129.775924682617	1514.11682128906	513.503234863281	135.311996459961	1474.46313476562	603.56103515625	122.179916381836	1466.67395019531	755.030700683594	62.5061645507812	1435.83935546875	758.184936523438	194.857009887695	1421.87036132812	873.798828125	116.836959838867	1433.39306640625	-92.5683441162109	126.621650695801
147.027877807617	46.3485450744629	1710.32568359375	-12.2952394485474	53.3008270263672	1708.71630859375	129.647186279297	181.145568847656	1636.68298339844	27.5516357421875	194.148910522461	1629.21569824219	75.1876373291016	173.292053222656	1539.80163574219	70.8102798461914	219.447479248047	1357.88366699219	66.1110458374023	31.6071319580078	1474.65625	64.3086090087891	-30.1909275054932	1340.43859863281	147.607238769531	219.383117675781	1408.54516601562	231.807098388672	130.548400878906	1539.60852050781	321.092407226562	130.162170410156	1514.11682128906	513.438903808594	135.82698059082	1474.46313476562	603.496704101562	122.759269714355	1466.67395019531	754.96630859375	63.2142639160156	1435.77490234375	757.991821289062	195.500732421875	1421.87036132812	873.798828125	117.609436035156	1433.39306640625	-92.6327133178711	126.621650695801
147.027877807617	46.4772911071777	1710.32568359375	-12.2952394485474	53.3652000427246	1708.71630859375	129.582809448242	181.338684082031	1636.68298339844	27.4228897094727	194.277648925781	1629.28015136719	75.1232681274414	173.420806884766	1539.80163574219	70.6815338134766	219.576232910156	1357.88366699219	66.175422668457	31.7358779907227	1474.72058105469	64.3729782104492	-30.1265544891357	1340.5029296875	147.478500366211	219.576232910156	1408.54516601562	231.742721557617	130.805892944336	1539.60852050781	321.028045654297	130.548400878906	1514.11682128906	513.37451171875	136.34196472168	1474.52746582031	603.367919921875	123.33863067627	1466.73828125	754.96630859375	63.9223670959473	1435.77490234375	757.863098144531	196.144470214844	1421.87036132812	873.734436035156	118.446281433105	1433.45751953125	-92.6970901489258	126.621650695801
147.027877807617	46.67041015625	1710.32568359375	-12.3596115112305	53.3652000427246	1708.71630859375	129.454055786133	181.467422485352	1636.74731445312	27.2941436767578	194.342025756836	1629.28015136719	75.0588912963867	173.549545288086	1539.80163574219	70.488410949707	219.704971313477	1357.88366699219	66.175422668457	31.8646240234375	1474.72058105469	64.4373550415039	-29.9978084564209	1340.56726074219	147.349746704102	219.769348144531	1408.54516601562	231.678344726562	131.12776184082	1539.60852050781	320.899291992188	130.870269775391	1514.11682128906	513.310119628906	136.792587280273	1474.52746582031	603.303588867188	123.917984008789	1466.802734375	754.901916503906	64.5661010742188	1435.77490234375	757.669982910156	196.788192749023	1421.93469238281	873.670043945312	119.218757629395	1433.52185058594	-92.7614593505859	126.557273864746
146.963516235352	46.7991561889648	1710.32568359375	-12.3596115112305	53.429573059082	1708.65197753906	129.325317382812	181.596176147461	1636.74731445312	27.165397644043	194.406402587891	1629.34448242188	74.9945220947266	173.678298950195	1539.80163574219	70.3596649169922	219.769348144531	1357.81921386719	66.175422668457	31.9933700561523	1474.72058105469	64.4373550415039	-29.9334354400635	1340.56726074219	147.156631469727	219.962463378906	1408.54516601562	231.549606323242	131.38525390625	1539.67297363281	320.834930419922	131.256500244141	1514.11682128906	513.245788574219	137.307571411133	1474.591796875	603.239196777344	124.432968139648	1466.93139648438	754.901916503906	65.2742004394531	1435.77490234375	757.541198730469	197.431930541992	1421.93469238281	873.605712890625	119.991233825684	1433.65063476562	-92.8258361816406	126.557273864746
146.963516235352	46.8635292053223	1710.32568359375	-12.4239845275879	53.429573059082	1708.65197753906	129.196563720703	181.724914550781	1636.81176757812	27.0366516113281	194.470764160156	1629.40881347656	74.8657760620117	173.807037353516	1539.80163574219	70.2309188842773	219.898101806641	1357.81921386719	66.175422668457	32.0577430725098	1474.78491210938	64.5017242431641	-29.8690624237061	1340.63171386719	147.027877807617	220.15559387207	1408.54516601562	231.485229492188	131.707122802734	1539.67297363281	320.770568847656	131.578369140625	1514.11682128906	513.181396484375	137.758178710938	1474.65625	603.1748046875	125.012329101562	1467.06018066406	754.837524414062	65.9822998046875	1435.83935546875	757.412475585938	198.075653076172	1421.99914550781	873.541320800781	120.763710021973	1433.71496582031	-92.8902053833008	126.557273864746
146.899139404297	46.9922752380371	1710.32568359375	-12.4883575439453	53.4939460754395	1708.65197753906	129.067825317383	181.853668212891	1636.87609863281	26.9079055786133	194.535140991211	1629.40881347656	74.801399230957	173.935791015625	1539.80163574219	70.1021728515625	219.962463378906	1357.81921386719	66.2397918701172	32.1864891052246	1474.78491210938	64.5661010742188	-29.7403163909912	1340.63171386719	146.899139404297	220.348709106445	1408.54516601562	231.356491088867	131.964599609375	1539.67297363281	320.641815185547	131.900238037109	1514.11682128906	513.052673339844	138.273162841797	1474.65625	603.046081542969	125.591682434082	1467.12451171875	754.837524414062	66.6260299682617	1435.90368652344	757.219360351562	198.719390869141	1422.0634765625	873.476928710938	121.536186218262	1433.84375	-92.9545822143555	126.492904663086
146.834762573242	47.121021270752	1710.32568359375	-12.5527305603027	53.4939460754395	1708.65197753906	129.003448486328	181.982406616211	1636.87609863281	26.7791595458984	194.66389465332	1629.47326660156	74.7370300292969	174.064529418945	1539.80163574219	69.9734268188477	220.026840209961	1357.81921386719	66.2397918701172	32.3152351379395	1474.78491210938	64.5661010742188	-29.6759433746338	1340.69604492188	146.770385742188	220.54182434082	1408.54516601562	231.227737426758	132.286468505859	1539.67297363281	320.577423095703	132.157730102539	1514.11682128906	512.98828125	138.723770141602	1474.72058105469	602.981689453125	126.106666564941	1467.25329589844	754.773193359375	67.2697601318359	1436.03247070312	757.090637207031	199.298736572266	1422.0634765625	873.41259765625	122.308662414551	1433.90808105469	-93.0833282470703	126.492904663086
146.770385742188	47.2497673034668	1710.32568359375	-12.6171035766602	53.5583190917969	1708.65197753906	128.874710083008	182.11116027832	1636.9404296875	26.6504135131836	194.728256225586	1629.53759765625	74.6726531982422	174.193283081055	1539.80163574219	69.8446807861328	220.15559387207	1357.81921386719	66.2397918701172	32.3796081542969	1474.84936523438	64.6304702758789	-29.6115703582764	1340.69604492188	146.641647338867	220.67057800293	1408.54516601562	231.163360595703	132.543960571289	1539.7373046875	320.448699951172	132.415222167969	1514.11682128906	512.923889160156	139.174377441406	1474.78491210938	602.917297363281	126.621650695801	1467.44641113281	754.708801269531	67.9778671264648	1436.1611328125	756.8974609375	199.942474365234	1422.12780761719	873.348205566406	123.08113861084	1434.03686523438	-93.2120742797852	126.492904663086
146.706024169922	47.3141403198242	1710.32568359375	-12.6814765930176	53.5583190917969	1708.65197753906	128.745956420898	182.239898681641	1637.0048828125	26.5216674804688	194.792633056641	1629.53759765625	74.5439071655273	174.322021484375	1539.80163574219	69.6515655517578	220.219955444336	1357.81921386719	66.2397918701172	32.5083541870117	1474.84936523438	64.6304702758789	-29.4828243255615	1340.76037597656	146.448532104492	220.863693237305	1408.54516601562	231.034622192383	132.801452636719	1539.7373046875	320.384307861328	132.672714233398	1514.11682128906	512.859497070312	139.624984741211	1474.78491210938	602.852966308594	127.13663482666	1467.5751953125	754.708801269531	68.5572204589844	1436.35424804688	756.768737792969	200.586196899414	1422.19226074219	873.283813476562	123.853614807129	1434.16564941406	-93.2764434814453	126.428527832031
146.641647338867	47.3785133361816	1710.32568359375	-12.745849609375	53.5583190917969	1708.65197753906	128.617218017578	182.304275512695	1637.0048828125	26.3929214477539	194.857009887695	1629.60192871094	74.4795379638672	174.450775146484	1539.80163574219	69.522819519043	220.284332275391	1357.81921386719	66.2397918701172	32.6371002197266	1474.84936523438	64.6948471069336	-29.4184513092041	1340.76037597656	146.319778442383	220.992431640625	1408.54516601562	230.905868530273	133.058944702148	1539.7373046875	320.255584716797	132.930206298828	1514.11682128906	512.730773925781	140.075607299805	1474.84936523438	602.724182128906	127.65161895752	1467.70397949219	754.644409179688	69.2009506225586	1436.54736328125	756.575622558594	201.165557861328	1422.25659179688	873.219482421875	124.561714172363	1434.29431152344	-93.4051895141602	126.428527832031
146.512893676758	47.5072593688965	1710.32568359375	-12.8102226257324	53.6226921081543	1708.65197753906	128.488464355469	182.433029174805	1637.06921386719	26.2641754150391	194.92138671875	1629.66638183594	74.4151611328125	174.515151977539	1539.80163574219	69.3940734863281	220.4130859375	1357.81921386719	66.2397918701172	32.701473236084	1474.91369628906	64.6948471069336	-29.3540782928467	1340.76037597656	146.191040039062	221.185562133789	1408.54516601562	230.841506958008	133.316436767578	1539.7373046875	320.191192626953	133.187698364258	1514.11682128906	512.666381835938	140.526214599609	1474.91369628906	602.659851074219	128.102233886719	1467.76831054688	754.580078125	69.7803115844727	1436.67614746094	756.446899414062	201.809295654297	1422.32092285156	873.155090332031	125.334190368652	1434.42309570312	-93.4695663452148	126.428527832031
146.448532104492	47.5716323852539	1710.32568359375	-12.9389686584473	53.6226921081543	1708.65197753906	128.295349121094	182.49739074707	1637.13354492188	26.1354293823242	194.985748291016	1629.73071289062	74.3507919311523	174.643890380859	1539.80163574219	69.2653274536133	220.477447509766	1357.7548828125	66.3041687011719	32.7658462524414	1474.91369628906	64.7592163085938	-29.2897052764893	1340.82482910156	146.062286376953	221.314300537109	1408.54516601562	230.712753295898	133.573928833008	1539.7373046875	320.062438964844	133.380813598633	1514.11682128906	512.60205078125	140.976821899414	1474.97802734375	602.595458984375	128.552841186523	1467.83264160156	754.515686035156	70.4240417480469	1436.86926269531	756.253784179688	202.388641357422	1422.38537597656	873.090698242188	126.106666564941	1434.6162109375	-93.5983123779297	126.364158630371
146.319778442383	47.6360054016113	1710.32568359375	-13.0677146911621	53.6226921081543	1708.65197753906	128.166595458984	182.62614440918	1637.19799804688	25.942310333252	195.05012512207	1629.73071289062	74.2220458984375	174.772644042969	1539.80163574219	69.1365814208984	220.54182434082	1357.7548828125	66.3041687011719	32.8945922851562	1474.91369628906	64.7592163085938	-29.2253322601318	1340.82482910156	145.869171142578	221.443054199219	1408.54516601562	230.648391723633	133.831420898438	1539.80163574219	319.998077392578	133.638305664062	1514.11682128906	512.473266601562	141.427429199219	1475.04248046875	602.531066894531	129.003448486328	1467.89709472656	754.515686035156	71.0033950805664	1437.12670898438	756.125	203.032379150391	1422.44970703125	873.0263671875	126.814765930176	1434.74499511719	-93.7270584106445	126.364158630371
146.191040039062	47.7003784179688	1710.32568359375	-13.1320877075195	53.6226921081543	1708.58764648438	128.037857055664	182.690521240234	1637.26232910156	25.8135643005371	195.05012512207	1629.79504394531	74.1576690673828	174.837005615234	1539.80163574219	69.0078353881836	220.606201171875	1357.7548828125	66.3041687011719	32.9589653015137	1474.97802734375	64.8235931396484	-29.1609592437744	1340.88916015625	145.740417480469	221.571792602539	1408.54516601562	230.519638061523	134.088912963867	1539.80163574219	319.869323730469	133.895797729492	1514.11682128906	512.408935546875	141.813674926758	1475.10681152344	602.40234375	129.454055786133	1467.96142578125	754.451293945312	71.5827560424805	1437.31982421875	755.931884765625	203.611740112305	1422.51403808594	872.897583007812	127.587242126465	1434.93811035156	-93.8558044433594	126.299781799316
146.062286376953	47.7003784179688	1710.32568359375	-13.2608337402344	53.6870651245117	1708.58764648438	127.909111022949	182.7548828125	1637.26232910156	25.6848182678223	195.114501953125	1629.85949707031	74.0932998657227	174.965759277344	1539.7373046875	68.8790893554688	220.67057800293	1357.7548828125	66.3041687011719	33.0877113342285	1474.97802734375	64.8235931396484	-29.096586227417	1340.88916015625	145.611679077148	221.700546264648	1408.54516601562	230.455261230469	134.346405029297	1539.80163574219	319.804962158203	134.088912963867	1514.11682128906	512.344543457031	142.264282226562	1475.17114257812	602.337951660156	129.904678344727	1468.02575683594	754.386962890625	72.2264862060547	1437.51293945312	755.803161621094	204.255462646484	1422.64282226562	872.833251953125	128.295349121094	1435.06677246094	-93.9201736450195	126.299781799316
145.933547973633	47.7647514343262	1710.32568359375	-13.4539527893066	53.6870651245117	1708.58764648438	127.71598815918	182.819259643555	1637.32678222656	25.5560722351074	195.17887878418	1629.85949707031	74.028923034668	175.030136108398	1539.7373046875	68.7503433227539	220.734939575195	1357.7548828125	66.3041687011719	33.1520843505859	1474.97802734375	64.8235931396484	-29.0322132110596	1340.95349121094	145.482925415039	221.829284667969	1408.54516601562	230.326522827148	134.603897094727	1539.80163574219	319.676208496094	134.346405029297	1514.11682128906	512.2158203125	142.650527954102	1475.23559570312	602.273620605469	130.355285644531	1468.09020996094	754.322570800781	72.7414627075195	1437.7705078125	755.610046386719	204.834823608398	1422.70715332031	872.768859863281	129.003448486328	1435.19555664062	-94.0489196777344	126.235412597656
145.804794311523	47.7647514343262	1710.32568359375	-13.5826988220215	53.6870651245117	1708.52319335938	127.587242126465	182.883636474609	1637.39111328125	25.3629531860352	195.243240356445	1629.923828125	73.9645538330078	175.158874511719	1539.7373046875	68.6215972900391	220.79931640625	1357.7548828125	66.3041687011719	33.2164573669434	1474.97802734375	64.8879623413086	-28.9678401947021	1340.95349121094	145.289810180664	221.958038330078	1408.54516601562	230.262145996094	134.797012329102	1539.80163574219	319.611846923828	134.539520263672	1514.11682128906	512.151428222656	143.036758422852	1475.29992675781	602.209228515625	130.741516113281	1468.15454101562	754.258178710938	73.3208236694336	1437.96362304688	755.481262207031	205.414169311523	1422.8359375	872.704467773438	129.711547851562	1435.388671875	-94.1776657104492	126.235412597656
145.676055908203	47.8291244506836	1710.32568359375	-13.7114448547363	53.6870651245117	1708.45886230469	127.45849609375	182.948013305664	1637.45544433594	25.2342071533203	195.243240356445	1629.923828125	73.9001770019531	175.223251342773	1539.7373046875	68.5572204589844	220.863693237305	1357.69055175781	66.3041687011719	33.2808303833008	1475.04248046875	64.8879623413086	-28.9034671783447	1340.95349121094	145.161071777344	222.086776733398	1408.54516601562	230.197769165039	134.990142822266	1539.80163574219	319.483093261719	134.797012329102	1514.11682128906	512.022705078125	143.487365722656	1475.29992675781	602.080444335938	131.192138671875	1468.15454101562	754.258178710938	73.9001770019531	1438.09240722656	755.288146972656	205.993530273438	1422.96472167969	872.640075683594	130.419662475586	1435.51745605469	-94.2420425415039	126.171035766602
145.482925415039	47.8291244506836	1710.32568359375	-13.9045639038086	53.6226921081543	1708.39453125	127.329750061035	183.01237487793	1637.51989746094	25.1054611206055	195.3076171875	1629.98815917969	73.835807800293	175.351989746094	1539.7373046875	68.4284744262695	220.928070068359	1357.69055175781	66.3041687011719	33.4095764160156	1475.04248046875	64.8879623413086	-28.8390941619873	1341.01794433594	145.032318115234	222.151153564453	1408.54516601562	230.069030761719	135.183258056641	1539.80163574219	319.418731689453	134.990142822266	1514.11682128906	511.958312988281	143.809234619141	1475.29992675781	602.01611328125	131.64274597168	1468.21887207031	754.19384765625	74.4151611328125	1438.28552246094	755.159423828125	206.508514404297	1423.15783691406	872.511352539062	131.063385009766	1435.71057128906	-94.3707885742188	126.171035766602
145.354187011719	47.8291244506836	1710.39001464844	-14.0333089828491	53.6226921081543	1708.330078125	127.13663482666	183.01237487793	1637.58422851562	24.9767150878906	195.3076171875	1629.98815917969	73.7714309692383	175.416366577148	1539.7373046875	68.3641052246094	220.992431640625	1357.69055175781	66.3041687011719	33.473949432373	1475.04248046875	64.8879623413086	-28.7747211456299	1341.01794433594	144.903579711914	222.279891967773	1408.54516601562	230.004653930664	135.376373291016	1539.86608886719	319.289978027344	135.183258056641	1514.11682128906	511.829559326172	144.19548034668	1475.29992675781	601.951721191406	132.02897644043	1468.28332519531	754.129455566406	74.9301452636719	1438.41418457031	755.030700683594	207.087875366211	1423.28662109375	872.382629394531	131.771484375	1435.83935546875	-94.4351577758789	126.106666564941
145.161071777344	47.8291244506836	1710.39001464844	-14.2264280319214	53.6226921081543	1708.26574707031	127.007888793945	183.076751708984	1637.64855957031	24.7835960388184	195.371994018555	1629.98815917969	73.7070617675781	175.480743408203	1539.7373046875	68.2997283935547	221.05680847168	1357.69055175781	66.2397918701172	33.5383224487305	1475.04248046875	64.9523391723633	-28.7103481292725	1341.01794433594	144.710464477539	222.344268798828	1408.54516601562	229.940277099609	135.569488525391	1539.86608886719	319.225616455078	135.376373291016	1514.11682128906	511.700805664062	144.58171081543	1475.29992675781	601.887329101562	132.479583740234	1468.28332519531	754.065063476562	75.4451293945312	1438.60729980469	754.837524414062	207.60285949707	1423.41528320312	872.318237304688	132.415222167969	1435.96801757812	-94.5639038085938	126.106666564941
144.967956542969	47.8291244506836	1710.39001464844	-14.3551740646362	53.6226921081543	1708.13696289062	126.87914276123	183.076751708984	1637.71301269531	24.6548519134521	195.371994018555	1629.98815917969	73.6426849365234	175.545120239258	1539.7373046875	68.1709823608398	221.121185302734	1357.69055175781	66.2397918701172	33.6026954650879	1475.04248046875	64.9523391723633	-28.7103481292725	1341.08227539062	144.58171081543	222.408645629883	1408.54516601562	229.811538696289	135.6982421875	1539.86608886719	319.096862792969	135.569488525391	1514.11682128906	511.636444091797	144.903579711914	1475.29992675781	601.822998046875	132.865829467773	1468.28332519531	754.000732421875	75.9601135253906	1438.67175292969	754.708801269531	208.182220458984	1423.47973632812	872.189514160156	133.058944702148	1436.09680175781	-94.6282806396484	126.106666564941
144.839202880859	47.8291244506836	1710.39001464844	-14.5482931137085	53.6226921081543	1708.07263183594	126.750396728516	183.076751708984	1637.77734375	24.5904788970947	195.436370849609	1629.98815917969	73.5783157348633	175.673858642578	1539.7373046875	68.1066131591797	221.185562133789	1357.62609863281	66.2397918701172	33.6670684814453	1475.10681152344	64.9523391723633	-28.645975112915	1341.08227539062	144.452972412109	222.473022460938	1408.48083496094	229.747161865234	135.82698059082	1539.86608886719	319.032470703125	135.762619018555	1514.11682128906	511.507690429688	145.289810180664	1475.29992675781	601.694213867188	133.316436767578	1468.34765625	753.936340332031	76.47509765625	1438.80041503906	754.515686035156	208.697204589844	1423.6083984375	872.060729980469	133.702682495117	1436.2255859375	-94.6926498413086	126.042289733887
144.646087646484	47.7647514343262	1710.39001464844	-14.7414121627808	53.5583190917969	1708.00830078125	126.621650695801	183.141128540039	1637.84167480469	24.4617328643799	195.436370849609	1629.98815917969	73.5139389038086	175.738235473633	1539.7373046875	68.042236328125	221.185562133789	1357.62609863281	66.2397918701172	33.7314414978027	1475.10681152344	64.9523391723633	-28.5816020965576	1341.14660644531	144.32421875	222.537384033203	1408.48083496094	229.68278503418	135.891357421875	1539.86608886719	318.903747558594	135.95573425293	1514.11682128906	511.378936767578	145.611679077148	1475.29992675781	601.6298828125	133.702682495117	1468.34765625	753.936340332031	76.9257125854492	1438.80041503906	754.386962890625	209.212188720703	1423.6728515625	871.932006835938	134.346405029297	1436.28991699219	-94.8213958740234	126.042289733887
144.452972412109	47.7647514343262	1710.39001464844	-14.934531211853	53.5583190917969	1707.87951660156	126.492904663086	183.141128540039	1637.90612792969	24.332986831665	195.436370849609	1630.05261230469	73.4495697021484	175.802612304688	1539.67297363281	67.9134902954102	221.249923706055	1357.62609863281	66.2397918701172	33.7958145141602	1475.10681152344	64.9523391723633	-28.5816020965576	1341.14660644531	144.131103515625	222.601760864258	1408.48083496094	229.554046630859	136.020111083984	1539.86608886719	318.83935546875	136.148849487305	1514.11682128906	511.250213623047	145.933547973633	1475.29992675781	601.565490722656	134.088912963867	1468.34765625	753.871948242188	77.3763198852539	1438.86486816406	754.19384765625	209.662796020508	1423.73718261719	871.803283691406	134.990142822266	1436.41870117188	-94.8857727050781	125.977920532227
144.259841918945	47.7003784179688	1710.45446777344	-15.1276502609253	53.5583190917969	1707.81518554688	126.428527832031	183.141128540039	1638.03479003906	24.2042407989502	195.500732421875	1630.05261230469	73.3851928710938	175.866973876953	1539.67297363281	67.84912109375	221.249923706055	1357.62609863281	66.2397918701172	33.7958145141602	1475.10681152344	64.9523391723633	-28.5172290802002	1341.14660644531	144.002349853516	222.666137695312	1408.48083496094	229.489669799805	136.08447265625	1539.86608886719	318.710632324219	136.34196472168	1514.11682128906	511.121459960938	146.255401611328	1475.23559570312	601.501098632812	134.410781860352	1468.41198730469	753.807556152344	77.8269348144531	1438.80041503906	754.065063476562	210.177780151367	1423.73718261719	871.674499511719	135.569488525391	1436.48303222656	-94.9501419067383	125.977920532227
144.06672668457	47.6360054016113	1710.45446777344	-15.3207693099976	53.5583190917969	1707.75073242188	126.299781799316	183.141128540039	1638.09924316406	24.0754947662354	195.500732421875	1630.05261230469	73.3208236694336	175.866973876953	1539.67297363281	67.7847442626953	221.314300537109	1357.56176757812	66.175422668457	33.8601875305176	1475.17114257812	64.9523391723633	-28.5172290802002	1341.21105957031	143.809234619141	222.730514526367	1408.48083496094	229.42529296875	136.148849487305	1539.86608886719	318.646240234375	136.470718383789	1514.11682128906	511.057067871094	146.512893676758	1475.23559570312	601.436767578125	134.797012329102	1468.41198730469	753.743225097656	78.2775421142578	1438.80041503906	753.871948242188	210.628387451172	1423.73718261719	871.545776367188	136.148849487305	1436.54736328125	-95.014518737793	125.913543701172
143.873611450195	47.5716323852539	1710.45446777344	-15.5138883590698	53.5583190917969	1707.68640136719	126.171035766602	183.141128540039	1638.16357421875	24.0111217498779	195.56510925293	1630.11694335938	73.2564468383789	175.931350708008	1539.67297363281	67.6559982299805	221.314300537109	1357.56176757812	66.175422668457	33.8601875305176	1475.17114257812	64.9523391723633	-28.5172290802002	1341.21105957031	143.68049621582	222.794876098633	1408.48083496094	229.29655456543	136.213226318359	1539.86608886719	318.517486572266	136.663833618164	1514.11682128906	510.928344726562	146.834762573242	1475.23559570312	601.372375488281	135.183258056641	1468.41198730469	753.678833007812	78.6637802124023	1438.73608398438	753.743225097656	211.078994750977	1423.6728515625	871.4169921875	136.728210449219	1436.61181640625	-95.0788879394531	125.913543701172
143.616119384766	47.5072593688965	1710.45446777344	-15.7070064544678	53.5583190917969	1707.6220703125	126.042289733887	183.076751708984	1638.22790527344	23.8823757171631	195.56510925293	1630.11694335938	73.1920776367188	175.931350708008	1539.67297363281	67.5916290283203	221.314300537109	1357.56176757812	66.175422668457	33.924560546875	1475.17114257812	65.0167083740234	-28.5172290802002	1341.21105957031	143.487365722656	222.794876098633	1408.48083496094	229.232177734375	136.277603149414	1539.86608886719	318.388763427734	136.792587280273	1514.05249023438	510.799591064453	147.092254638672	1475.17114257812	601.24365234375	135.505126953125	1468.41198730469	753.614440917969	79.0500183105469	1438.67175292969	753.614440917969	211.529602050781	1423.6083984375	871.288269042969	137.243194580078	1436.61181640625	-95.1432647705078	125.849174499512
143.423004150391	47.4428863525391	1710.51879882812	-15.90012550354	53.5583190917969	1707.5576171875	125.977920532227	183.076751708984	1638.35668945312	23.8180027008057	195.629486083984	1630.18127441406	73.1277008056641	175.995727539062	1539.67297363281	67.5272521972656	221.314300537109	1357.56176757812	66.175422668457	33.924560546875	1475.17114257812	64.9523391723633	-28.5172290802002	1341.275390625	143.294250488281	222.859252929688	1408.41638183594	229.16780090332	136.34196472168	1539.86608886719	318.324371337891	136.985702514648	1514.05249023438	510.735229492188	147.349746704102	1475.17114257812	601.179260253906	135.82698059082	1468.34765625	753.550109863281	79.4362564086914	1438.60729980469	753.421325683594	211.91584777832	1423.41528320312	871.159545898438	137.693801879883	1436.61181640625	-95.2720108032227	125.849174499512
143.229873657227	47.3785133361816	1710.51879882812	-16.0932445526123	53.6226921081543	1707.49328613281	125.849174499512	183.01237487793	1638.42102050781	23.7536296844482	195.629486083984	1630.18127441406	73.0633316040039	175.995727539062	1539.67297363281	67.3985061645508	221.249923706055	1357.56176757812	66.1110458374023	33.924560546875	1475.17114257812	64.9523391723633	-28.5816020965576	1341.275390625	143.165512084961	222.859252929688	1408.41638183594	229.0390625	136.406341552734	1539.86608886719	318.195648193359	137.114440917969	1514.05249023438	510.606475830078	147.607238769531	1475.10681152344	601.114868164062	136.148849487305	1468.34765625	753.485717773438	79.7581176757812	1438.54296875	753.292602539062	212.30207824707	1423.28662109375	871.03076171875	138.144409179688	1436.61181640625	-95.3363800048828	125.784797668457
143.036758422852	47.3141403198242	1710.51879882812	-16.2863636016846	53.6226921081543	1707.42895507812	125.784797668457	183.01237487793	1638.5498046875	23.6892566680908	195.693862915039	1630.24572753906	72.9989547729492	175.995727539062	1539.67297363281	67.3341369628906	221.249923706055	1357.49743652344	66.1110458374023	33.924560546875	1475.17114257812	64.9523391723633	-28.5816020965576	1341.275390625	142.972381591797	222.923629760742	1408.41638183594	228.974685668945	136.406341552734	1539.86608886719	318.131256103516	137.243194580078	1514.05249023438	510.542083740234	147.800354003906	1475.10681152344	601.050476074219	136.470718383789	1468.34765625	753.421325683594	80.0799865722656	1438.41418457031	753.163879394531	212.688323974609	1423.09350585938	870.966430664062	138.530654907227	1436.54736328125	-95.4007568359375	125.784797668457
142.843643188477	47.1853942871094	1710.58312988281	-16.5438556671143	53.6226921081543	1707.42895507812	125.720428466797	182.948013305664	1638.67858886719	23.560510635376	195.693862915039	1630.37438964844	72.8702087402344	175.995727539062	1539.60852050781	67.2053909301758	221.249923706055	1357.49743652344	66.0466766357422	33.8601875305176	1475.23559570312	64.9523391723633	-28.645975112915	1341.33972167969	142.779266357422	222.923629760742	1408.41638183594	228.910308837891	136.470718383789	1539.86608886719	318.06689453125	137.371932983398	1514.05249023438	510.413360595703	148.057846069336	1475.04248046875	600.986145019531	136.792587280273	1468.28332519531	753.356994628906	80.4018478393555	1438.28552246094	752.970764160156	213.074554443359	1422.96472167969	870.837646484375	138.916885375977	1436.48303222656	-95.4651260375977	125.720428466797
142.586151123047	47.121021270752	1710.64758300781	-16.7369747161865	53.6226921081543	1707.36450195312	125.591682434082	182.948013305664	1638.74291992188	23.4961376190186	195.758224487305	1630.43884277344	72.8058395385742	175.995727539062	1539.60852050781	67.0766448974609	221.185562133789	1357.49743652344	65.9822998046875	33.8601875305176	1475.23559570312	64.8879623413086	-28.645975112915	1341.33972167969	142.650527954102	222.923629760742	1408.41638183594	228.78157043457	136.535095214844	1539.86608886719	317.938140869141	137.565063476562	1514.05249023438	510.348968505859	148.2509765625	1475.04248046875	600.857360839844	137.050079345703	1468.28332519531	753.292602539062	80.7237167358398	1438.22106933594	752.841979980469	213.460800170898	1422.77160644531	870.708923339844	139.303131103516	1436.41870117188	-95.5295028686523	125.720428466797
142.393035888672	46.9922752380371	1710.64758300781	-16.9300937652588	53.6226921081543	1707.30017089844	125.527305603027	182.883636474609	1638.80725097656	23.4317646026611	195.758224487305	1630.43884277344	72.6770935058594	175.995727539062	1539.60852050781	66.9478988647461	221.185562133789	1357.49743652344	65.9822998046875	33.8601875305176	1475.23559570312	64.8879623413086	-28.7103481292725	1341.33972167969	142.457397460938	222.988006591797	1408.35205078125	228.717193603516	136.535095214844	1539.86608886719	317.873779296875	137.693801879883	1514.05249023438	510.284606933594	148.444091796875	1474.97802734375	600.793029785156	137.307571411133	1468.21887207031	753.228210449219	80.9812088012695	1438.09240722656	752.713256835938	213.782669067383	1422.57849121094	870.64453125	139.624984741211	1436.28991699219	-95.5938720703125	125.656051635742
142.199905395508	46.9279022216797	1710.64758300781	-17.1232128143311	53.6226921081543	1707.23583984375	125.462936401367	182.819259643555	1638.93603515625	23.4317646026611	195.758224487305	1630.43884277344	72.6127166748047	175.995727539062	1539.60852050781	66.8191528320312	221.121185302734	1357.43298339844	65.9179306030273	33.8601875305176	1475.23559570312	64.8235931396484	-28.7103481292725	1341.33972167969	142.328659057617	222.988006591797	1408.35205078125	228.652816772461	136.599456787109	1539.80163574219	317.745025634766	137.822555541992	1514.05249023438	510.155853271484	148.63720703125	1474.91369628906	600.728637695312	137.565063476562	1468.21887207031	753.163879394531	81.2387008666992	1437.89929199219	752.520141601562	214.104522705078	1422.38537597656	870.515808105469	140.01123046875	1436.1611328125	-95.6582489013672	125.656051635742
142.006790161133	46.7991561889648	1710.64758300781	-17.3163318634033	53.6870651245117	1707.10705566406	125.398559570312	182.7548828125	1639.00036621094	23.3673915863037	195.822601318359	1630.50317382812	72.4839782714844	175.995727539062	1539.60852050781	66.6904067993164	221.05680847168	1357.43298339844	65.8535614013672	33.7958145141602	1475.23559570312	64.7592163085938	-28.7747211456299	1341.40417480469	142.199905395508	222.988006591797	1408.35205078125	228.524078369141	136.599456787109	1539.80163574219	317.6806640625	137.886917114258	1514.05249023438	510.091491699219	148.765960693359	1474.84936523438	600.599914550781	137.822555541992	1468.15454101562	753.035095214844	81.4318161010742	1437.7705078125	752.391357421875	214.426391601562	1422.19226074219	870.451416015625	140.333099365234	1436.03247070312	-95.7226181030273	125.591682434082
141.813674926758	46.67041015625	1710.64758300781	-17.5094509124756	53.6870651245117	1707.04260253906	125.334190368652	182.690521240234	1639.06481933594	23.3030185699463	195.822601318359	1630.50317382812	72.3552322387695	175.931350708008	1539.60852050781	66.6260299682617	221.05680847168	1357.43298339844	65.7891845703125	33.7958145141602	1475.23559570312	64.6948471069336	-28.7747211456299	1341.40417480469	142.071166992188	222.988006591797	1408.28771972656	228.459701538086	136.663833618164	1539.80163574219	317.616271972656	138.015670776367	1514.05249023438	510.027099609375	148.959075927734	1474.84936523438	600.535522460938	138.015670776367	1468.09020996094	752.970764160156	81.6893081665039	1437.64172363281	752.262634277344	214.683883666992	1421.99914550781	870.387023925781	140.65495300293	1435.83935546875	-95.786994934082	125.527305603027
141.620559692383	46.5416641235352	1710.64758300781	-17.7025699615479	53.6870651245117	1706.97827148438	125.334190368652	182.62614440918	1639.12915039062	23.3030185699463	195.886978149414	1630.56750488281	72.2908554077148	175.931350708008	1539.54418945312	66.4972839355469	220.992431640625	1357.43298339844	65.7248153686523	33.7958145141602	1475.23559570312	64.6948471069336	-28.8390941619873	1341.40417480469	141.942413330078	222.988006591797	1408.28771972656	228.395324707031	136.663833618164	1539.80163574219	317.487518310547	138.144409179688	1513.98803710938	509.962738037109	149.087814331055	1474.78491210938	600.471130371094	138.273162841797	1468.02575683594	752.906372070312	81.8824310302734	1437.44860839844	752.133911132812	214.941375732422	1421.80603027344	870.25830078125	140.976821899414	1435.64624023438	-95.8513641357422	125.462936401367
141.427429199219	46.4129180908203	1710.64758300781	-17.8956890106201	53.6870651245117	1706.91394042969	125.269813537598	182.561767578125	1639.19348144531	23.2386455535889	195.886978149414	1630.56750488281	72.162109375	175.931350708008	1539.54418945312	66.368537902832	220.992431640625	1357.36865234375	65.5960693359375	33.7314414978027	1475.29992675781	64.6304702758789	-28.9034671783447	1341.40417480469	141.813674926758	222.988006591797	1408.28771972656	228.330963134766	136.663833618164	1539.80163574219	317.423156738281	138.208786010742	1513.98803710938	509.833984375	149.216567993164	1474.72058105469	600.406799316406	138.466278076172	1467.89709472656	752.841979980469	82.0755462646484	1437.25549316406	752.005126953125	215.198867797852	1421.61291503906	870.193908691406	141.298690795898	1435.388671875	-95.9157409667969	125.462936401367
141.234313964844	46.2841720581055	1710.64758300781	-18.0888080596924	53.6870651245117	1706.78515625	125.205444335938	182.49739074707	1639.25793457031	23.2386455535889	195.886978149414	1630.63195800781	72.0333633422852	175.931350708008	1539.54418945312	66.2397918701172	220.928070068359	1357.36865234375	65.5316925048828	33.7314414978027	1475.29992675781	64.5661010742188	-28.9034671783447	1341.46850585938	141.684921264648	222.988006591797	1408.22326660156	228.202209472656	136.728210449219	1539.7373046875	317.358795166016	138.337539672852	1513.98803710938	509.769622802734	149.345306396484	1474.65625	600.278015136719	138.595016479492	1467.76831054688	752.777587890625	82.268669128418	1437.06237792969	751.81201171875	215.456359863281	1421.41979980469	870.129577636719	141.620559692383	1435.19555664062	-95.980110168457	125.398559570312
141.041198730469	46.1554260253906	1710.64758300781	-18.281925201416	53.6870651245117	1706.72082519531	125.205444335938	182.433029174805	1639.38671875	23.1742725372314	195.886978149414	1630.63195800781	71.968994140625	175.931350708008	1539.54418945312	66.1110458374023	220.928070068359	1357.36865234375	65.4673233032227	33.7314414978027	1475.29992675781	64.5017242431641	-28.9678401947021	1341.46850585938	141.620559692383	222.988006591797	1408.22326660156	228.137832641602	136.728210449219	1539.7373046875	317.294403076172	138.401901245117	1513.98803710938	509.705261230469	149.474060058594	1474.591796875	600.213684082031	138.788146972656	1467.63952636719	752.713256835938	82.461784362793	1436.86926269531	751.683288574219	215.713851928711	1421.16223144531	870.065185546875	141.878051757812	1434.93811035156	-96.0444869995117	125.398559570312
140.848083496094	46.0266799926758	1710.64758300781	-18.4106712341309	53.6870651245117	1706.65637207031	125.141075134277	182.36865234375	1639.45104980469	23.1742725372314	195.951354980469	1630.6962890625	71.8402481079102	175.931350708008	1539.54418945312	65.9822998046875	220.863693237305	1357.30432128906	65.402946472168	33.7314414978027	1475.29992675781	64.4373550415039	-28.9678401947021	1341.46850585938	141.491806030273	222.988006591797	1408.15893554688	228.073471069336	136.728210449219	1539.7373046875	317.165679931641	138.530654907227	1513.98803710938	509.640869140625	149.538436889648	1474.52746582031	600.084899902344	138.981262207031	1467.44641113281	752.648864746094	82.6549072265625	1436.67614746094	751.554504394531	215.971343994141	1420.96911621094	870.000793457031	142.199905395508	1434.68054199219	-96.0444869995117	125.334190368652
140.65495300293	45.8335609436035	1710.58312988281	-18.6037902832031	53.6870651245117	1706.52770996094	125.141075134277	182.239898681641	1639.51538085938	23.1742725372314	195.951354980469	1630.6962890625	71.7758712768555	175.931350708008	1539.47973632812	65.8535614013672	220.863693237305	1357.30432128906	65.3385772705078	33.6670684814453	1475.29992675781	64.4373550415039	-29.0322132110596	1341.46850585938	141.427429199219	222.988006591797	1408.15893554688	227.944717407227	136.728210449219	1539.7373046875	317.101287841797	138.595016479492	1513.92370605469	509.576507568359	149.667175292969	1474.46313476562	600.0205078125	139.110000610352	1467.31762695312	752.58447265625	82.8480224609375	1436.48303222656	751.42578125	216.164459228516	1420.77600097656	869.936462402344	142.521774291992	1434.42309570312	-96.1088562011719	125.334190368652
140.461837768555	45.7048149108887	1710.58312988281	-18.7969093322754	53.6870651245117	1706.46325683594	125.141075134277	182.175537109375	1639.57983398438	23.1742725372314	195.951354980469	1630.76062011719	71.6471252441406	175.931350708008	1539.47973632812	65.7891845703125	220.863693237305	1357.30432128906	65.2742004394531	33.6670684814453	1475.29992675781	64.3729782104492	-29.0322132110596	1341.46850585938	141.363067626953	222.923629760742	1408.09460449219	227.880340576172	136.728210449219	1539.67297363281	317.036926269531	138.659393310547	1513.92370605469	509.512115478516	149.731552124023	1474.39868164062	599.956176757812	139.238754272461	1467.12451171875	752.520141601562	82.9767684936523	1436.28991699219	751.297058105469	216.35758972168	1420.5185546875	869.8720703125	142.779266357422	1434.16564941406	-96.1732330322266	125.334190368652
140.333099365234	45.5760688781738	1710.58312988281	-18.9256553649902	53.6870651245117	1706.33459472656	125.141075134277	182.11116027832	1639.64416503906	23.2386455535889	195.951354980469	1630.76062011719	71.5827560424805	175.931350708008	1539.47973632812	65.6604385375977	220.79931640625	1357.30432128906	65.209831237793	33.6670684814453	1475.29992675781	64.3086090087891	-29.096586227417	1341.53283691406	141.234313964844	222.923629760742	1408.09460449219	227.815979003906	136.728210449219	1539.67297363281	316.972534179688	138.723770141602	1513.92370605469	509.44775390625	149.795928955078	1474.33435058594	599.827392578125	139.303131103516	1466.93139648438	752.391357421875	83.1055145263672	1436.09680175781	751.168273925781	216.550704956055	1420.32543945312	869.807678222656	143.036758422852	1433.84375	-96.2376022338867	125.269813537598
140.13996887207	45.3829498291016	1710.58312988281	-19.0544013977051	53.6870651245117	1706.27014160156	125.141075134277	181.982406616211	1639.70849609375	23.2386455535889	195.951354980469	1630.76062011719	71.4540100097656	175.931350708008	1539.47973632812	65.5316925048828	220.79931640625	1357.23986816406	65.1454544067383	33.6670684814453	1475.29992675781	64.2442321777344	-29.096586227417	1341.53283691406	141.169937133789	222.923629760742	1408.03015136719	227.751602172852	136.728210449219	1539.67297363281	316.908172607422	138.788146972656	1513.92370605469	509.383392333984	149.860290527344	1474.27001953125	599.763061523438	139.431869506836	1466.802734375	752.327026367188	83.234260559082	1435.90368652344	751.03955078125	216.74382019043	1420.13232421875	869.743347167969	143.294250488281	1433.58630371094	-96.3019790649414	125.269813537598
140.01123046875	45.2542037963867	1710.58312988281	-19.2475204467773	53.6870651245117	1706.14147949219	125.141075134277	181.918045043945	1639.83728027344	23.2386455535889	195.951354980469	1630.82507324219	71.3896331787109	175.931350708008	1539.47973632812	65.4673233032227	220.734939575195	1357.23986816406	65.0810852050781	33.6670684814453	1475.29992675781	64.2442321777344	-29.096586227417	1341.53283691406	141.105575561523	222.923629760742	1408.03015136719	227.687225341797	136.728210449219	1539.60852050781	316.843811035156	138.852508544922	1513.859375	509.319000244141	149.924667358398	1474.20556640625	599.698669433594	139.496246337891	1466.60961914062	752.262634277344	83.3630065917969	1435.71057128906	750.910827636719	216.872573852539	1419.87475585938	869.678955078125	143.487365722656	1433.26440429688	-96.3663482666016	125.269813537598
139.818115234375	45.0610847473145	1710.51879882812	-19.3762664794922	53.6870651245117	1706.07702636719	125.141075134277	181.789291381836	1639.90161132812	23.3030185699463	195.951354980469	1630.82507324219	71.2608871459961	175.866973876953	1539.41540527344	65.3385772705078	220.734939575195	1357.23986816406	65.0167083740234	33.6026954650879	1475.29992675781	64.1798629760742	-29.1609592437744	1341.53283691406	141.041198730469	222.859252929688	1407.9658203125	227.558486938477	136.728210449219	1539.60852050781	316.779418945312	138.852508544922	1513.859375	509.254638671875	149.989044189453	1474.14123535156	599.63427734375	139.560623168945	1466.48083496094	752.1982421875	83.4917526245117	1435.51745605469	750.782043457031	217.065689086914	1419.681640625	869.614562988281	143.744857788086	1432.94250488281	-96.3663482666016	125.269813537598
139.689361572266	44.9323387145996	1710.51879882812	-19.505012512207	53.6226921081543	1705.94836425781	125.141075134277	181.724914550781	1639.96606445312	23.3030185699463	195.951354980469	1630.88940429688	71.1965179443359	175.866973876953	1539.41540527344	65.209831237793	220.67057800293	1357.17553710938	64.9523391723633	33.6026954650879	1475.29992675781	64.1154861450195	-29.1609592437744	1341.53283691406	140.976821899414	222.794876098633	1407.9658203125	227.494110107422	136.728210449219	1539.54418945312	316.715057373047	138.852508544922	1513.859375	509.190277099609	149.989044189453	1474.07690429688	599.505554199219	139.624984741211	1466.35205078125	752.133911132812	83.6204986572266	1435.32434082031	750.6533203125	217.194427490234	1419.42419433594	869.550231933594	143.93798828125	1432.62060546875	-96.4307250976562	125.205444335938
139.560623168945	44.7392196655273	1710.51879882812	-19.6337585449219	53.6226921081543	1705.88391113281	125.205444335938	181.596176147461	1640.03039550781	23.3673915863037	195.951354980469	1630.88940429688	71.0677719116211	175.866973876953	1539.41540527344	65.1454544067383	220.67057800293	1357.17553710938	64.9523391723633	33.6026954650879	1475.29992675781	64.0511169433594	-29.2253322601318	1341.53283691406	140.912445068359	222.730514526367	1407.9013671875	227.429733276367	136.663833618164	1539.47973632812	316.650695800781	138.852508544922	1513.794921875	509.125885009766	150.053421020508	1474.01245117188	599.441162109375	139.624984741211	1466.15893554688	752.069519042969	83.6848754882812	1435.13122558594	750.524536132812	217.258804321289	1419.23107910156	869.48583984375	144.131103515625	1432.298828125	-96.4950942993164	125.205444335938
139.431869506836	44.5461006164551	1710.51879882812	-19.7625045776367	53.6226921081543	1705.81958007812	125.205444335938	181.467422485352	1640.0947265625	23.4317646026611	195.951354980469	1630.95385742188	71.0033950805664	175.866973876953	1539.41540527344	65.0167083740234	220.606201171875	1357.17553710938	64.8879623413086	33.6026954650879	1475.29992675781	64.0511169433594	-29.2897052764893	1341.53283691406	140.848083496094	222.666137695312	1407.9013671875	227.365356445312	136.663833618164	1539.41540527344	316.650695800781	138.852508544922	1513.794921875	509.0615234375	150.053421020508	1473.94812011719	599.376831054688	139.689361572266	1466.0302734375	752.005126953125	83.7492446899414	1434.93811035156	750.395812988281	217.387557983398	1419.03796386719	869.421447753906	144.32421875	1431.97692871094	-96.5594711303711	125.205444335938
139.303131103516	44.4173545837402	1710.45446777344	-19.8268775939941	53.6226921081543	1705.69079589844	125.269813537598	181.403060913086	1640.1591796875	23.4961376190186	195.951354980469	1630.95385742188	70.8746490478516	175.866973876953	1539.35107421875	64.9523391723633	220.606201171875	1357.11120605469	64.8235931396484	33.5383224487305	1475.29992675781	63.9867401123047	-29.2897052764893	1341.53283691406	140.783706665039	222.601760864258	1407.83703613281	227.300994873047	136.663833618164	1539.35107421875	316.586303710938	138.788146972656	1513.794921875	508.997131347656	150.053421020508	1473.8193359375	599.312438964844	139.689361572266	1465.90148925781	751.940795898438	83.8136215209961	1434.74499511719	750.26708984375	217.451919555664	1418.78051757812	869.421447753906	144.452972412109	1431.65502929688	-96.5594711303711	125.205444335938
139.174377441406	44.224235534668	1710.45446777344	-19.955623626709	53.5583190917969	1705.62646484375	125.334190368652	181.274307250977	1640.22351074219	23.560510635376	195.951354980469	1631.01818847656	70.8102798461914	175.866973876953	1539.35107421875	64.8235931396484	220.54182434082	1357.11120605469	64.7592163085938	33.5383224487305	1475.29992675781	63.9223670959473	-29.3540782928467	1341.59729003906	140.719329833984	222.537384033203	1407.77270507812	227.236618041992	136.663833618164	1539.35107421875	316.521942138672	138.723770141602	1513.73059082031	508.932769775391	150.053421020508	1473.75500488281	599.248046875	139.689361572266	1465.70837402344	751.81201171875	83.8779907226562	1434.55187988281	750.202697753906	217.516296386719	1418.58728027344	869.357055664062	144.58171081543	1431.39758300781	-96.6238403320312	125.205444335938
139.110000610352	44.0311164855957	1710.39001464844	-20.0199966430664	53.5583190917969	1705.49768066406	125.398559570312	181.145568847656	1640.28784179688	23.6248836517334	195.951354980469	1631.01818847656	70.6815338134766	175.866973876953	1539.35107421875	64.7592163085938	220.54182434082	1357.11120605469	64.6948471069336	33.5383224487305	1475.29992675781	63.8579940795898	-29.3540782928467	1341.59729003906	140.65495300293	222.473022460938	1407.77270507812	227.107864379883	136.599456787109	1539.28662109375	316.457550048828	138.595016479492	1513.73059082031	508.868408203125	149.989044189453	1473.62622070312	599.183715820312	139.689361572266	1465.57958984375	751.747619628906	83.9423675537109	1434.35876464844	750.073974609375	217.580673217773	1418.39416503906	869.292724609375	144.710464477539	1431.07568359375	-96.6882171630859	125.141075134277
138.981262207031	43.8379974365234	1710.39001464844	-20.1487426757812	53.4939460754395	1705.43334960938	125.462936401367	181.016815185547	1640.35229492188	23.7536296844482	195.951354980469	1631.08251953125	70.6171569824219	175.802612304688	1539.28662109375	64.6304702758789	220.477447509766	1357.04675292969	64.6304702758789	33.473949432373	1475.29992675781	63.8579940795898	-29.4184513092041	1341.59729003906	140.590591430664	222.408645629883	1407.70825195312	227.043502807617	136.599456787109	1539.22229003906	316.393188476562	138.530654907227	1513.66625976562	508.804016113281	149.989044189453	1473.56188964844	599.119323730469	139.689361572266	1465.45092773438	751.683288574219	84.0067367553711	1434.16564941406	749.945190429688	217.580673217773	1418.13671875	869.228332519531	144.774826049805	1430.75378417969	-96.7525863647461	125.141075134277
138.916885375977	43.7092514038086	1710.39001464844	-20.2131156921387	53.4939460754395	1705.30456542969	125.527305603027	180.952438354492	1640.41662597656	23.8180027008057	195.951354980469	1631.08251953125	70.5527877807617	175.802612304688	1539.28662109375	64.5661010742188	220.477447509766	1357.04675292969	64.5661010742188	33.473949432373	1475.29992675781	63.7936210632324	-29.4184513092041	1341.59729003906	140.526214599609	222.344268798828	1407.64392089844	226.979125976562	136.535095214844	1539.22229003906	316.328826904297	138.466278076172	1513.66625976562	508.739654541016	149.924667358398	1473.43310546875	599.054931640625	139.624984741211	1465.25769042969	751.618896484375	84.0067367553711	1433.97253417969	749.880859375	217.645034790039	1417.94360351562	869.228332519531	144.903579711914	1430.43200683594	-96.7525863647461	125.141075134277
138.852508544922	43.5161323547363	1710.32568359375	-20.2774887084961	53.429573059082	1705.240234375	125.591682434082	180.823699951172	1640.54541015625	23.8823757171631	195.886978149414	1631.14697265625	70.4240417480469	175.802612304688	1539.28662109375	64.4373550415039	220.4130859375	1356.982421875	64.5017242431641	33.473949432373	1475.29992675781	63.729248046875	-29.4828243255615	1341.59729003906	140.461837768555	222.279891967773	1407.64392089844	226.914749145508	136.535095214844	1539.15795898438	316.328826904297	138.337539672852	1513.60180664062	508.67529296875	149.924667358398	1473.30432128906	598.990600585938	139.624984741211	1465.12902832031	751.554504394531	84.0711135864258	1433.77941894531	749.752075195312	217.645034790039	1417.75048828125	869.163940429688	144.903579711914	1430.11010742188	-96.8169631958008	125.141075134277
138.788146972656	43.3230133056641	1710.32568359375	-20.3418617248535	53.429573059082	1705.17590332031	125.656051635742	180.694946289062	1640.60974121094	24.0111217498779	195.886978149414	1631.14697265625	70.3596649169922	175.802612304688	1539.28662109375	64.3729782104492	220.4130859375	1356.982421875	64.4373550415039	33.4095764160156	1475.29992675781	63.6648750305176	-29.4828243255615	1341.59729003906	140.3974609375	222.151153564453	1407.57958984375	226.850372314453	136.470718383789	1539.15795898438	316.264434814453	138.273162841797	1513.53747558594	508.610900878906	149.860290527344	1473.17565917969	598.926208496094	139.560623168945	1465.00024414062	751.490173339844	84.0711135864258	1433.65063476562	749.623352050781	217.580673217773	1417.49304199219	869.099609375	144.903579711914	1429.85266113281	-96.8813323974609	125.141075134277
138.723770141602	43.1298942565918	1710.26135253906	-20.4062347412109	53.3652000427246	1705.04711914062	125.720428466797	180.566207885742	1640.67407226562	24.0754947662354	195.886978149414	1631.21130371094	70.295295715332	175.802612304688	1539.22229003906	64.3086090087891	220.348709106445	1356.982421875	64.3729782104492	33.4095764160156	1475.29992675781	63.6648750305176	-29.5471973419189	1341.59729003906	140.3974609375	222.086776733398	1407.51513671875	226.786010742188	136.470718383789	1539.09350585938	316.200073242188	138.144409179688	1513.53747558594	508.546539306641	149.731552124023	1473.11120605469	598.86181640625	139.496246337891	1464.80712890625	751.42578125	84.0711135864258	1433.45751953125	749.558959960938	217.580673217773	1417.29992675781	869.035217285156	144.903579711914	1429.59509277344	-96.8813323974609	125.141075134277
138.659393310547	42.9367752075195	1710.26135253906	-20.4706077575684	53.3008270263672	1704.98266601562	125.849174499512	180.437454223633	1640.73852539062	24.2042407989502	195.822601318359	1631.27563476562	70.1665496826172	175.738235473633	1539.22229003906	64.1798629760742	220.348709106445	1356.91796875	64.3086090087891	33.4095764160156	1475.23559570312	63.6005020141602	-29.5471973419189	1341.59729003906	140.333099365234	222.022399902344	1407.51513671875	226.721633911133	136.406341552734	1539.09350585938	316.200073242188	138.080047607422	1513.47314453125	508.482147216797	149.667175292969	1472.98254394531	598.797424316406	139.431869506836	1464.67834472656	751.361389160156	84.0711135864258	1433.32873535156	749.430236816406	217.516296386719	1417.10681152344	869.035217285156	144.839202880859	1429.27331542969	-96.9457092285156	125.141075134277
138.595016479492	42.808032989502	1710.19689941406	-20.4706077575684	53.3008270263672	1704.91833496094	125.913543701172	180.308715820312	1640.80285644531	24.2686138153076	195.822601318359	1631.27563476562	70.1021728515625	175.738235473633	1539.15795898438	64.1154861450195	220.284332275391	1356.91796875	64.2442321777344	33.3452033996582	1475.23559570312	63.5361289978027	-29.6115703582764	1341.59729003906	140.26872253418	221.958038330078	1407.45080566406	226.657257080078	136.406341552734	1539.02917480469	316.135711669922	138.015670776367	1513.47314453125	508.417785644531	149.602798461914	1472.91809082031	598.733093261719	139.303131103516	1464.54968261719	751.232666015625	84.0067367553711	1433.13562011719	749.365844726562	217.451919555664	1416.91369628906	868.970825195312	144.839202880859	1429.01574707031	-96.9457092285156	125.141075134277
138.530654907227	42.6149139404297	1710.13256835938	-20.5349807739258	53.2364540100098	1704.78955078125	125.977920532227	180.244338989258	1640.8671875	24.332986831665	195.758224487305	1631.34008789062	69.9734268188477	175.738235473633	1539.15795898438	64.0511169433594	220.284332275391	1356.85363769531	64.1798629760742	33.3452033996582	1475.23559570312	63.4717559814453	-29.6115703582764	1341.59729003906	140.26872253418	221.893661499023	1407.38647460938	226.592880249023	136.34196472168	1539.02917480469	316.071319580078	137.951293945312	1513.40869140625	508.353424072266	149.474060058594	1472.78942871094	598.733093261719	139.238754272461	1464.4208984375	751.168273925781	84.0067367553711	1433.0068359375	749.237121582031	217.387557983398	1416.72058105469	868.906494140625	144.710464477539	1428.75830078125	-97.0100784301758	125.141075134277
138.466278076172	42.4217948913574	1710.13256835938	-20.5993537902832	53.1720809936523	1704.72521972656	126.042289733887	180.115600585938	1640.931640625	24.4617328643799	195.758224487305	1631.40441894531	69.9090576171875	175.738235473633	1539.15795898438	63.9223670959473	220.219955444336	1356.85363769531	64.1154861450195	33.3452033996582	1475.23559570312	63.4073829650879	-29.6759433746338	1341.53283691406	140.204345703125	221.829284667969	1407.32202148438	226.528518676758	136.34196472168	1538.96484375	316.006958007812	137.886917114258	1513.34436035156	508.289031982422	149.345306396484	1472.72497558594	598.668701171875	139.174377441406	1464.29211425781	751.103942871094	83.9423675537109	1432.87817382812	749.172729492188	217.258804321289	1416.52746582031	868.906494140625	144.646087646484	1428.56518554688	-97.0744552612305	125.076698303223
138.401901245117	42.2286758422852	1710.06823730469	-20.5993537902832	53.1077079772949	1704.66088867188	126.106666564941	179.986846923828	1640.99597167969	24.5261058807373	195.693862915039	1631.40441894531	69.8446807861328	175.673858642578	1539.09350585938	63.8579940795898	220.219955444336	1356.78930664062	64.0511169433594	33.2808303833008	1475.23559570312	63.4073829650879	-29.7403163909912	1341.53283691406	140.13996887207	221.829284667969	1407.25769042969	226.464141845703	136.277603149414	1538.96484375	316.006958007812	137.886917114258	1513.28002929688	508.289031982422	149.280944824219	1472.66064453125	598.604309082031	139.045639038086	1464.16345214844	751.03955078125	83.9423675537109	1432.81372070312	749.108337402344	217.194427490234	1416.33422851562	868.842102050781	144.517333984375	1428.3076171875	-97.0744552612305	125.076698303223
138.401901245117	42.0355567932129	1710.00378417969	-20.6637268066406	53.0433349609375	1704.53210449219	126.171035766602	179.858108520508	1640.99597167969	24.6548519134521	195.629486083984	1631.46875	69.715934753418	175.673858642578	1539.09350585938	63.7936210632324	220.15559387207	1356.78930664062	63.9867401123047	33.2808303833008	1475.23559570312	63.3430099487305	-29.7403163909912	1341.53283691406	140.13996887207	221.764907836914	1407.25769042969	226.399765014648	136.213226318359	1538.900390625	315.942596435547	137.822555541992	1513.28002929688	508.224670410156	149.152191162109	1472.53186035156	598.539978027344	138.981262207031	1464.03466796875	750.975158691406	83.8779907226562	1432.68505859375	748.979614257812	217.001312255859	1416.14111328125	868.777709960938	144.32421875	1428.11450195312	-97.1388244628906	125.076698303223
138.337539672852	41.8424377441406	1710.00378417969	-20.6637268066406	52.9789619445801	1704.4677734375	126.299781799316	179.729354858398	1641.06030273438	24.7192230224609	195.629486083984	1631.533203125	69.6515655517578	175.673858642578	1539.09350585938	63.729248046875	220.091217041016	1356.72485351562	63.9223670959473	33.2808303833008	1475.17114257812	63.278636932373	-29.8046894073486	1341.53283691406	140.075607299805	221.700546264648	1407.193359375	226.335388183594	136.213226318359	1538.900390625	315.878204345703	137.758178710938	1513.21557617188	508.160308837891	149.023452758789	1472.46752929688	598.539978027344	138.852508544922	1463.90588378906	750.910827636719	83.8136215209961	1432.62060546875	748.915222167969	216.872573852539	1415.94799804688	868.777709960938	144.131103515625	1427.98583984375	-97.1388244628906	125.076698303223
138.273162841797	41.7136917114258	1709.939453125	-20.728099822998	52.9145889282227	1704.4033203125	126.364158630371	179.600616455078	1641.12475585938	24.7835960388184	195.56510925293	1631.59753417969	69.5871887207031	175.609481811523	1539.02917480469	63.6005020141602	220.091217041016	1356.72485351562	63.7936210632324	33.2164573669434	1475.17114257812	63.2142639160156	-29.8046894073486	1341.53283691406	140.01123046875	221.636169433594	1407.12890625	226.271026611328	136.148849487305	1538.83605957031	315.878204345703	137.693801879883	1513.0869140625	508.095916748047	148.830322265625	1472.33874511719	598.4755859375	138.723770141602	1463.84155273438	750.846435546875	83.7492446899414	1432.49194335938	748.850891113281	216.679443359375	1415.7548828125	868.71337890625	143.93798828125	1427.85705566406	-97.1388244628906	125.076698303223
138.273162841797	41.5205726623535	1709.87512207031	-20.728099822998	52.8502159118652	1704.33898925781	126.428527832031	179.536239624023	1641.18908691406	24.8479690551758	195.500732421875	1631.59753417969	69.522819519043	175.609481811523	1539.02917480469	63.5361289978027	220.026840209961	1356.66052246094	63.729248046875	33.2164573669434	1475.17114257812	63.1498908996582	-29.8690624237061	1341.53283691406	140.01123046875	221.636169433594	1407.06457519531	226.271026611328	136.08447265625	1538.83605957031	315.813842773438	137.629425048828	1513.0224609375	508.031555175781	148.701583862305	1472.2744140625	598.4755859375	138.595016479492	1463.71276855469	750.717712402344	83.6204986572266	1432.42749023438	748.786499023438	216.486328125	1415.62622070312	868.648986816406	143.744857788086	1427.72827148438	-97.2032012939453	125.076698303223
138.208786010742	41.3274536132812	1709.87512207031	-20.728099822998	52.7214698791504	1704.27465820312	126.428527832031	179.407485961914	1641.25341796875	24.9123420715332	195.500732421875	1631.66186523438	69.3940734863281	175.609481811523	1538.96484375	63.4717559814453	220.026840209961	1356.66052246094	63.6648750305176	33.1520843505859	1475.17114257812	63.1498908996582	-29.8690624237061	1341.53283691406	139.946853637695	221.571792602539	1407.06457519531	226.206649780273	136.08447265625	1538.83605957031	315.813842773438	137.565063476562	1512.89379882812	508.031555175781	148.572830200195	1472.14562988281	598.411193847656	138.401901245117	1463.6484375	750.6533203125	83.5561294555664	1432.298828125	748.786499023438	216.293212890625	1415.43310546875	868.584594726562	143.551742553711	1427.66394042969	-97.2032012939453	125.076698303223
138.208786010742	41.134334564209	1709.81066894531	-20.7924728393555	52.657096862793	1704.21020507812	126.492904663086	179.278747558594	1641.31787109375	24.9767150878906	195.436370849609	1631.72631835938	69.3296966552734	175.609481811523	1538.96484375	63.4073829650879	219.962463378906	1356.59619140625	63.6005020141602	33.1520843505859	1475.10681152344	63.0855178833008	-29.9334354400635	1341.46850585938	139.946853637695	221.507415771484	1407.00024414062	226.142272949219	136.020111083984	1538.77172851562	315.749450683594	137.500686645508	1512.82934570312	507.967163085938	148.37971496582	1472.08129882812	598.346862792969	138.273162841797	1463.51965332031	750.588928222656	83.4273834228516	1432.234375	748.722106933594	216.035720825195	1415.30432128906	868.584594726562	143.294250488281	1427.599609375	-97.2675704956055	125.076698303223
138.208786010742	41.0055885314941	1709.74633789062	-20.7924728393555	52.5927238464355	1704.21020507812	126.557273864746	179.149993896484	1641.38220214844	25.041088104248	195.371994018555	1631.79064941406	69.2653274536133	175.545120239258	1538.900390625	63.3430099487305	219.962463378906	1356.59619140625	63.5361289978027	33.0877113342285	1475.10681152344	63.0211448669434	-29.9978084564209	1341.46850585938	139.882476806641	221.443054199219	1406.93579101562	226.077896118164	135.95573425293	1538.77172851562	315.685089111328	137.436309814453	1512.76501464844	507.902801513672	148.2509765625	1471.95251464844	598.346862792969	138.144409179688	1463.45532226562	750.524536132812	83.234260559082	1432.10571289062	748.722106933594	215.84260559082	1415.17553710938	868.520263671875	143.101135253906	1427.599609375	-97.2675704956055	125.076698303223
138.144409179688	40.8124694824219	1709.68200683594	-20.7924728393555	52.4639778137207	1704.14587402344	126.621650695801	179.021255493164	1641.44653320312	25.1054611206055	195.3076171875	1631.85498046875	69.1365814208984	175.545120239258	1538.900390625	63.278636932373	219.898101806641	1356.53173828125	63.4717559814453	33.0877113342285	1475.10681152344	62.9567718505859	-29.9978084564209	1341.46850585938	139.818115234375	221.443054199219	1406.87145996094	226.077896118164	135.891357421875	1538.77172851562	315.685089111328	137.307571411133	1512.70068359375	507.902801513672	148.057846069336	1471.88818359375	598.346862792969	137.951293945312	1463.39099121094	750.460205078125	83.041145324707	1432.04125976562	748.722106933594	215.585113525391	1415.046875	868.455871582031	142.779266357422	1427.53515625	-97.3319473266602	125.076698303223
138.144409179688	40.6193504333496	1709.61755371094	-20.8568458557129	52.3996047973633	1704.08154296875	126.621650695801	178.956878662109	1641.51098632812	25.1054611206055	195.243240356445	1631.91943359375	69.0722045898438	175.480743408203	1538.83605957031	63.2142639160156	219.833724975586	1356.53173828125	63.4073829650879	33.0877113342285	1475.04248046875	62.8923988342285	-30.0621814727783	1341.46850585938	139.818115234375	221.378677368164	1406.87145996094	226.013534545898	135.891357421875	1538.70727539062	315.620727539062	137.243194580078	1512.63623046875	507.838439941406	147.929107666016	1471.82385253906	598.282470703125	137.822555541992	1463.32653808594	750.395812988281	82.7836532592773	1431.97692871094	748.722106933594	215.327621459961	1414.91809082031	868.455871582031	142.521774291992	1427.47082519531	-97.3319473266602	125.076698303223
138.080047607422	40.4906044006348	1709.55322265625	-20.8568458557129	52.2708587646484	1704.08154296875	126.621650695801	178.828140258789	1641.51098632812	25.1698341369629	195.17887878418	1631.98376464844	69.0078353881836	175.480743408203	1538.83605957031	63.1498908996582	219.833724975586	1356.46740722656	63.3430099487305	33.0233383178711	1475.04248046875	62.8280258178711	-30.1265544891357	1341.46850585938	139.75373840332	221.314300537109	1406.80712890625	226.013534545898	135.82698059082	1538.70727539062	315.556335449219	137.114440917969	1512.63623046875	507.774047851562	147.735992431641	1471.69506835938	598.282470703125	137.629425048828	1463.26220703125	750.26708984375	82.5261611938477	1431.91259765625	748.722106933594	215.070129394531	1414.78930664062	868.391479492188	142.199905395508	1427.47082519531	-97.3963165283203	125.076698303223
138.080047607422	40.2974853515625	1709.48889160156	-20.9212188720703	52.1421127319336	1704.01708984375	126.686019897461	178.69938659668	1641.57531738281	25.1698341369629	195.114501953125	1632.04809570312	68.8790893554688	175.480743408203	1538.77172851562	63.0211448669434	219.769348144531	1356.40307617188	63.278636932373	33.0233383178711	1475.04248046875	62.7636528015137	-30.1909275054932	1341.46850585938	139.689361572266	221.314300537109	1406.74267578125	225.949157714844	135.6982421875	1538.70727539062	315.556335449219	136.985702514648	1512.57189941406	507.774047851562	147.607238769531	1471.63061523438	598.218078613281	137.436309814453	1463.19787597656	750.202697753906	82.268669128418	1431.84814453125	748.722106933594	214.748260498047	1414.66064453125	868.327087402344	141.878051757812	1427.40649414062	-97.3963165283203	125.076698303223
138.015670776367	40.1043663024902	1709.42443847656	-20.9212188720703	52.0133666992188	1704.01708984375	126.686019897461	178.570648193359	1641.63977050781	25.1698341369629	194.985748291016	1632.17687988281	68.8147125244141	175.480743408203	1538.70727539062	62.9567718505859	219.704971313477	1356.33862304688	63.1498908996582	32.9589653015137	1475.04248046875	62.6992797851562	-30.1909275054932	1341.46850585938	139.624984741211	221.249923706055	1406.74267578125	225.949157714844	135.633865356445	1538.64294433594	315.491973876953	136.921325683594	1512.50756835938	507.709686279297	147.414123535156	1471.56628417969	598.218078613281	137.243194580078	1463.13342285156	750.138305664062	81.9468002319336	1431.78381347656	748.722106933594	214.490768432617	1414.59619140625	868.262756347656	141.556182861328	1427.40649414062	-97.460693359375	125.076698303223
138.015670776367	39.8468742370605	1709.36010742188	-20.9212188720703	51.8846206665039	1703.95275878906	126.686019897461	178.377517700195	1641.7041015625	25.2342071533203	194.92138671875	1632.2412109375	68.7503433227539	175.416366577148	1538.70727539062	62.8923988342285	219.640609741211	1356.33862304688	63.0855178833008	32.9589653015137	1475.04248046875	62.6349067687988	-30.2553005218506	1341.46850585938	139.624984741211	221.185562133789	1406.67834472656	225.949157714844	135.569488525391	1538.64294433594	315.427612304688	136.792587280273	1512.44311523438	507.709686279297	147.221008300781	1471.4375	598.218078613281	137.050079345703	1463.06909179688	750.073974609375	81.6249389648438	1431.65502929688	748.722106933594	214.168899536133	1414.53186035156	868.262756347656	141.234313964844	1427.40649414062	-97.460693359375	125.076698303223
137.951293945312	39.6537551879883	1709.29565429688	-20.9855918884277	51.6915016174316	1703.95275878906	126.686019897461	178.248779296875	1641.76843261719	25.2342071533203	194.792633056641	1632.36999511719	68.6215972900391	175.416366577148	1538.64294433594	62.8280258178711	219.576232910156	1356.27429199219	63.0211448669434	32.8945922851562	1475.04248046875	62.5705375671387	-30.319673538208	1341.46850585938	139.560623168945	221.185562133789	1406.61401367188	225.949157714844	135.44075012207	1538.64294433594	315.427612304688	136.663833618164	1512.44311523438	507.645324707031	147.027877807617	1471.37316894531	598.153747558594	136.792587280273	1463.06909179688	750.009582519531	81.3030700683594	1431.59069824219	748.722106933594	213.911407470703	1414.46752929688	868.198364257812	140.912445068359	1427.34204101562	-97.5250625610352	125.141075134277
137.951293945312	39.460636138916	1709.23132324219	-20.9855918884277	51.5627555847168	1703.95275878906	126.686019897461	178.120025634766	1641.83288574219	25.2342071533203	194.66389465332	1632.43432617188	68.5572204589844	175.416366577148	1538.57861328125	62.7636528015137	219.511856079102	1356.2099609375	62.9567718505859	32.8945922851562	1474.97802734375	62.5061645507812	-30.3840465545654	1341.46850585938	139.496246337891	221.121185302734	1406.61401367188	225.884780883789	135.376373291016	1538.64294433594	315.363220214844	136.599456787109	1512.37878417969	507.580932617188	146.899139404297	1471.30883789062	598.153747558594	136.599456787109	1463.00463867188	749.945190429688	80.9812088012695	1431.5263671875	748.657775878906	213.589538574219	1414.40307617188	868.133972167969	140.526214599609	1427.34204101562	-97.5250625610352	125.141075134277
137.886917114258	39.2675170898438	1709.1669921875	-21.0499649047852	51.434009552002	1703.88842773438	126.686019897461	177.991287231445	1641.83288574219	25.2342071533203	194.599517822266	1632.56311035156	68.4928512573242	175.416366577148	1538.57861328125	62.6992797851562	219.447479248047	1356.1455078125	62.8923988342285	32.8302192687988	1474.97802734375	62.4417915344238	-30.4484195709229	1341.46850585938	139.431869506836	221.121185302734	1406.54956054688	225.884780883789	135.247634887695	1538.57861328125	315.298858642578	136.470718383789	1512.314453125	507.580932617188	146.706024169922	1471.24438476562	598.08935546875	136.406341552734	1462.94030761719	749.816467285156	80.594970703125	1431.4619140625	748.657775878906	213.267684936523	1414.33874511719	868.069641113281	140.204345703125	1427.34204101562	-97.5894393920898	125.141075134277
137.886917114258	39.0743980407715	1709.03820800781	-21.0499649047852	51.3052635192871	1703.88842773438	126.621650695801	177.862548828125	1641.89721679688	25.1698341369629	194.535140991211	1632.62744140625	68.3641052246094	175.351989746094	1538.51416015625	62.6349067687988	219.383117675781	1356.1455078125	62.7636528015137	32.8302192687988	1474.97802734375	62.4417915344238	-30.5127925872803	1341.46850585938	139.367492675781	221.05680847168	1406.54956054688	225.820404052734	135.118881225586	1538.57861328125	315.298858642578	136.34196472168	1512.314453125	507.516571044922	146.512893676758	1471.18005371094	598.08935546875	136.148849487305	1462.94030761719	749.752075195312	80.2731018066406	1431.4619140625	748.657775878906	212.945816040039	1414.27429199219	868.005249023438	139.818115234375	1427.27770996094	-97.65380859375	125.141075134277
137.822555541992	38.8812789916992	1708.97387695312	-21.1143379211426	51.1765174865723	1703.82397460938	126.621650695801	177.733795166016	1641.96154785156	25.1698341369629	194.470764160156	1632.75622558594	68.2997283935547	175.351989746094	1538.51416015625	62.6349067687988	219.318740844727	1356.08117675781	62.6992797851562	32.7658462524414	1474.97802734375	62.3774185180664	-30.5771656036377	1341.46850585938	139.303131103516	220.992431640625	1406.48522949219	225.820404052734	135.054504394531	1538.57861328125	315.234466552734	136.213226318359	1512.25	507.516571044922	146.319778442383	1471.11572265625	598.024963378906	135.95573425293	1462.8759765625	749.687744140625	80.0156097412109	1431.39758300781	748.593383789062	212.623947143555	1414.2099609375	867.940856933594	139.431869506836	1427.27770996094	-97.65380859375	125.141075134277
137.822555541992	38.688159942627	1708.84509277344	-21.1143379211426	51.0477714538574	1703.82397460938	126.621650695801	177.669418334961	1642.02600097656	25.1698341369629	194.406402587891	1632.88500976562	68.2353591918945	175.351989746094	1538.51416015625	62.5705375671387	219.318740844727	1356.08117675781	62.6349067687988	32.7658462524414	1474.97802734375	62.2486724853516	-30.6415386199951	1341.53283691406	139.174377441406	220.992431640625	1406.48522949219	225.756042480469	134.925765991211	1538.57861328125	315.170104980469	136.148849487305	1512.25	507.452209472656	146.191040039062	1470.98693847656	598.024963378906	135.6982421875	1462.8759765625	749.623352050781	79.6937484741211	1431.33312988281	748.593383789062	212.30207824707	1414.2099609375	867.940856933594	139.045639038086	1427.27770996094	-97.7181854248047	125.141075134277
137.758178710938	38.5594139099121	1708.78076171875	-21.1787109375	50.9190254211426	1703.82397460938	126.557273864746	177.540679931641	1642.09033203125	25.1054611206055	194.342025756836	1632.94934082031	68.1066131591797	175.287628173828	1538.44982910156	62.5061645507812	219.254364013672	1356.01684570312	62.5705375671387	32.701473236084	1474.97802734375	62.1842994689941	-30.7059116363525	1341.53283691406	139.110000610352	220.928070068359	1406.48522949219	225.691665649414	134.797012329102	1538.51416015625	315.105743408203	136.020111083984	1512.18566894531	507.452209472656	145.997909545898	1470.98693847656	597.960632324219	135.44075012207	1462.8115234375	749.558959960938	79.3718795776367	1431.26879882812	748.528991699219	211.980224609375	1414.14562988281	867.876525878906	138.659393310547	1427.27770996094	-97.7825546264648	125.141075134277
137.693801879883	38.3662948608398	1708.71630859375	-21.2430839538574	50.7902793884277	1703.82397460938	126.492904663086	177.476303100586	1642.09033203125	25.041088104248	194.277648925781	1633.078125	68.042236328125	175.287628173828	1538.44982910156	62.4417915344238	219.189987182617	1356.01684570312	62.4417915344238	32.701473236084	1474.97802734375	62.1199264526367	-30.77028465271	1341.53283691406	139.045639038086	220.863693237305	1406.4208984375	225.627288818359	134.732650756836	1538.51416015625	315.105743408203	135.891357421875	1512.18566894531	507.387817382812	145.804794311523	1470.92260742188	597.960632324219	135.183258056641	1462.8115234375	749.494567871094	79.114387512207	1431.20446777344	748.528991699219	211.658355712891	1414.08117675781	867.812133789062	138.273162841797	1427.21337890625	-97.8469314575195	125.141075134277
137.629425048828	38.237548828125	1708.65197753906	-21.3074569702148	50.6615333557129	1703.82397460938	126.492904663086	177.411926269531	1642.15466308594	24.9767150878906	194.213272094727	1633.20690917969	67.9134902954102	175.223251342773	1538.44982910156	62.3774185180664	219.189987182617	1356.01684570312	62.3774185180664	32.6371002197266	1474.97802734375	62.0555534362793	-30.77028465271	1341.53283691406	138.981262207031	220.863693237305	1406.4208984375	225.562911987305	134.603897094727	1538.51416015625	315.041351318359	135.762619018555	1512.18566894531	507.323455810547	145.611679077148	1470.85815429688	597.896240234375	134.925765991211	1462.74719238281	749.365844726562	78.7925262451172	1431.14001464844	748.464599609375	211.336486816406	1414.01684570312	867.747741699219	137.886917114258	1427.21337890625	-97.8469314575195	125.141075134277
137.565063476562	38.1088027954102	1708.58764648438	-21.3718299865723	50.5971603393555	1703.82397460938	126.428527832031	177.283187866211	1642.21911621094	24.9767150878906	194.148910522461	1633.27124023438	67.84912109375	175.223251342773	1538.44982910156	62.313045501709	219.125625610352	1355.95239257812	62.313045501709	32.6371002197266	1474.97802734375	61.9911804199219	-30.8346576690674	1341.53283691406	138.916885375977	220.79931640625	1406.4208984375	225.498550415039	134.539520263672	1538.51416015625	314.976989746094	135.633865356445	1512.12133789062	507.323455810547	145.418563842773	1470.79382324219	597.896240234375	134.668273925781	1462.74719238281	749.301452636719	78.4706649780273	1431.14001464844	748.400268554688	210.950256347656	1414.01684570312	867.683410644531	137.500686645508	1427.21337890625	-97.9113006591797	125.141075134277
137.500686645508	37.9800567626953	1708.52319335938	-21.4362010955811	50.4684143066406	1703.88842773438	126.364158630371	177.218811035156	1642.28344726562	24.9123420715332	194.084533691406	1633.40002441406	67.7847442626953	175.158874511719	1538.44982910156	62.313045501709	219.061248779297	1355.95239257812	62.1842994689941	32.5727272033691	1474.97802734375	61.9268074035645	-30.8990306854248	1341.53283691406	138.852508544922	220.79931640625	1406.4208984375	225.434173583984	134.410781860352	1538.51416015625	314.912628173828	135.505126953125	1512.12133789062	507.259063720703	145.225433349609	1470.7294921875	597.831848144531	134.410781860352	1462.74719238281	749.237121582031	78.148796081543	1431.07568359375	748.400268554688	210.628387451172	1413.95251464844	867.554626464844	137.114440917969	1427.21337890625	-97.9756774902344	125.141075134277
137.436309814453	37.786937713623	1708.45886230469	-21.5005741119385	50.3396682739258	1703.88842773438	126.299781799316	177.090072631836	1642.34777832031	24.7835960388184	194.020156860352	1633.52868652344	67.7203750610352	175.158874511719	1538.44982910156	62.313045501709	219.061248779297	1355.95239257812	62.1199264526367	32.5083541870117	1474.97802734375	61.862434387207	-30.8990306854248	1341.53283691406	138.788146972656	220.734939575195	1406.4208984375	225.36979675293	134.282028198242	1538.51416015625	314.848236083984	135.376373291016	1512.05688476562	507.194702148438	145.032318115234	1470.6650390625	597.767456054688	134.153289794922	1462.68286132812	749.172729492188	77.8269348144531	1431.01135253906	748.335876464844	210.306518554688	1413.88806152344	867.490295410156	136.728210449219	1427.21337890625	-98.0400466918945	125.141075134277
137.371932983398	37.6581916809082	1708.39453125	-21.5649471282959	50.2109222412109	1703.88842773438	126.171035766602	177.025695800781	1642.34777832031	24.7192230224609	193.891418457031	1633.59313964844	67.6559982299805	175.094497680664	1538.44982910156	62.313045501709	218.996871948242	1355.95239257812	61.9911804199219	32.5083541870117	1474.97802734375	61.7980613708496	-30.9634037017822	1341.46850585938	138.659393310547	220.734939575195	1406.4208984375	225.305419921875	134.217666625977	1538.44982910156	314.783874511719	135.247634887695	1512.05688476562	507.194702148438	144.774826049805	1470.6650390625	597.703125	133.895797729492	1462.68286132812	749.108337402344	77.5050659179688	1430.94689941406	748.271484375	209.984664916992	1413.82373046875	867.425903320312	136.34196472168	1427.21337890625	-98.1044235229492	125.205444335938
137.307571411133	37.5294456481934	1708.330078125	-21.6293201446533	50.0821762084961	1703.88842773438	126.106666564941	176.896942138672	1642.41223144531	24.6548519134521	193.827041625977	1633.65747070312	67.5916290283203	175.030136108398	1538.44982910156	62.2486724853516	218.996871948242	1355.95239257812	61.9268074035645	32.4439811706543	1474.97802734375	61.6693153381348	-30.9634037017822	1341.46850585938	138.595016479492	220.67057800293	1406.4208984375	225.241058349609	134.088912963867	1538.44982910156	314.655120849609	135.118881225586	1512.05688476562	507.130340576172	144.58171081543	1470.60070800781	597.638732910156	133.638305664062	1462.61840820312	749.044006347656	77.1832046508789	1430.94689941406	748.271484375	209.662796020508	1413.75939941406	867.361511230469	135.95573425293	1427.14892578125	-98.1687927246094	125.205444335938
137.243194580078	37.4006996154785	1708.330078125	-21.6936931610107	49.9534301757812	1703.88842773438	125.977920532227	176.768203735352	1642.41223144531	24.5261058807373	193.698287963867	1633.72180175781	67.4628829956055	175.030136108398	1538.44982910156	62.2486724853516	218.996871948242	1356.01684570312	61.7336883544922	32.4439811706543	1474.97802734375	61.6049423217773	-30.9634037017822	1341.46850585938	138.530654907227	220.67057800293	1406.4208984375	225.176681518555	133.960174560547	1538.44982910156	314.590759277344	134.990142822266	1512.05688476562	507.065948486328	144.388595581055	1470.60070800781	597.574340820312	133.316436767578	1462.61840820312	748.915222167969	76.7969665527344	1430.88256835938	748.207153320312	209.340927124023	1413.75939941406	867.297119140625	135.569488525391	1427.14892578125	-98.2331695556641	125.205444335938
137.114440917969	37.2075805664062	1708.26574707031	-21.8224391937256	49.8246841430664	1703.95275878906	125.913543701172	176.639450073242	1642.4765625	24.3973598480225	193.633926391602	1633.8505859375	67.3341369628906	174.965759277344	1538.44982910156	62.1842994689941	218.996871948242	1356.01684570312	61.6049423217773	32.4439811706543	1474.91369628906	61.4761962890625	-30.9634037017822	1341.46850585938	138.466278076172	220.606201171875	1406.4208984375	225.1123046875	133.895797729492	1538.44982910156	314.5263671875	134.861389160156	1511.99255371094	507.065948486328	144.131103515625	1470.53637695312	597.510009765625	133.058944702148	1462.55407714844	748.850891113281	76.47509765625	1430.81823730469	748.142761230469	209.083435058594	1413.69494628906	867.168395996094	135.183258056641	1427.14892578125	-98.2975387573242	125.205444335938
137.050079345703	37.0788345336914	1708.20141601562	-21.886812210083	49.6315650939941	1703.95275878906	125.784797668457	176.575088500977	1642.4765625	24.2686138153076	193.505172729492	1633.91491699219	67.2697601318359	174.965759277344	1538.51416015625	62.1842994689941	218.996871948242	1356.08117675781	61.5405693054199	32.3796081542969	1474.91369628906	61.3474502563477	-30.9634037017822	1341.40417480469	138.401901245117	220.606201171875	1406.4208984375	225.047927856445	133.767044067383	1538.44982910156	314.462005615234	134.732650756836	1511.99255371094	507.001586914062	143.93798828125	1470.53637695312	597.445617675781	132.737075805664	1462.55407714844	748.786499023438	76.1532363891602	1430.81823730469	748.142761230469	208.761566162109	1413.63061523438	867.10400390625	134.797012329102	1427.14892578125	-98.4262847900391	125.269813537598
136.856948852539	36.9500885009766	1708.20141601562	-22.0799312591553	49.5028190612793	1703.95275878906	125.591682434082	176.446334838867	1642.54089355469	24.1398677825928	193.376434326172	1633.97937011719	67.2053909301758	174.901382446289	1538.51416015625	62.1842994689941	219.061248779297	1356.08117675781	61.4761962890625	32.3796081542969	1474.91369628906	61.3474502563477	-30.8990306854248	1341.40417480469	138.337539672852	220.54182434082	1406.48522949219	224.919189453125	133.702682495117	1538.44982910156	314.397644042969	134.603897094727	1511.99255371094	506.937225341797	143.68049621582	1470.53637695312	597.381225585938	132.479583740234	1462.48974609375	748.722106933594	75.8957443237305	1430.75378417969	748.078369140625	208.50407409668	1413.56628417969	866.975280761719	134.410781860352	1427.08459472656	-98.4906616210938	125.269813537598
136.728210449219	36.8213424682617	1708.13696289062	-22.2086772918701	49.3740768432617	1703.95275878906	125.398559570312	176.381958007812	1642.54089355469	23.9467487335205	193.312057495117	1633.97937011719	67.2053909301758	174.901382446289	1538.57861328125	62.2486724853516	219.061248779297	1356.1455078125	61.4118232727051	32.4439811706543	1474.91369628906	61.3474502563477	-30.8346576690674	1341.33972167969	138.273162841797	220.477447509766	1406.48522949219	224.85481262207	133.573928833008	1538.44982910156	314.268890380859	134.410781860352	1511.99255371094	506.872833251953	143.423004150391	1470.53637695312	597.252502441406	132.157730102539	1462.48974609375	748.657775878906	75.5738754272461	1430.689453125	748.014038085938	208.182220458984	1413.56628417969	866.910888671875	134.088912963867	1427.08459472656	-98.5550308227539	125.269813537598
136.535095214844	36.7569694519043	1708.13696289062	-22.4017963409424	49.2453308105469	1703.95275878906	125.205444335938	176.317596435547	1642.60534667969	23.6892566680908	193.247680664062	1634.04370117188	67.1410140991211	174.901382446289	1538.57861328125	62.2486724853516	219.125625610352	1356.2099609375	61.3474502563477	32.4439811706543	1474.84936523438	61.3474502563477	-30.77028465271	1341.275390625	138.208786010742	220.477447509766	1406.54956054688	224.85481262207	133.509552001953	1538.44982910156	314.204498291016	134.282028198242	1511.99255371094	506.872833251953	143.229873657227	1470.53637695312	597.188110351562	131.900238037109	1462.42529296875	748.528991699219	75.2520141601562	1430.689453125	748.014038085938	207.924728393555	1413.50183105469	866.846557617188	133.702682495117	1427.08459472656	-98.6837768554688	125.269813537598
136.34196472168	36.6282234191895	1708.07263183594	-22.6592884063721	49.1809577941895	1703.95275878906	124.947952270508	176.253219604492	1642.60534667969	23.4317646026611	193.183303833008	1634.10803222656	67.0766448974609	174.901382446289	1538.64294433594	62.313045501709	219.254364013672	1356.27429199219	61.2830772399902	32.4439811706543	1474.84936523438	61.2830772399902	-30.7059116363525	1341.21105957031	138.208786010742	220.477447509766	1406.54956054688	224.790435791016	133.445190429688	1538.44982910156	314.14013671875	134.153289794922	1511.99255371094	506.808471679688	142.972381591797	1470.60070800781	597.059387207031	131.578369140625	1462.36096191406	748.464599609375	74.9301452636719	1430.62512207031	747.949645996094	207.60285949707	1413.4375	866.7177734375	133.316436767578	1427.02014160156	-98.7481536865234	125.269813537598
136.08447265625	36.6282234191895	1708.07263183594	-22.8524074554443	49.116584777832	1703.88842773438	124.690460205078	176.253219604492	1642.66967773438	23.1742725372314	193.118942260742	1634.17248535156	67.0122680664062	174.837005615234	1538.70727539062	62.2486724853516	219.318740844727	1356.33862304688	61.2187042236328	32.4439811706543	1474.78491210938	61.2187042236328	-30.5771656036377	1341.14660644531	138.144409179688	220.4130859375	1406.61401367188	224.72607421875	133.316436767578	1538.44982910156	314.075775146484	133.960174560547	1511.99255371094	506.744079589844	142.714889526367	1470.60070800781	596.9306640625	131.320877075195	1462.36096191406	748.400268554688	74.6726531982422	1430.56066894531	747.949645996094	207.345367431641	1413.4375	866.653442382812	132.994567871094	1427.02014160156	-98.9412689208984	125.269813537598
135.891357421875	36.563850402832	1708.00830078125	-23.109899520874	49.0522117614746	1703.88842773438	124.432968139648	176.188842773438	1642.66967773438	22.9167804718018	193.118942260742	1634.17248535156	66.8835220336914	174.837005615234	1538.77172851562	62.2486724853516	219.383117675781	1356.46740722656	61.089958190918	32.4439811706543	1474.78491210938	61.1543312072754	-30.5127925872803	1341.08227539062	138.080047607422	220.4130859375	1406.67834472656	224.661697387695	133.252059936523	1538.44982910156	314.011383056641	133.831420898438	1511.99255371094	506.679718017578	142.521774291992	1470.6650390625	596.801879882812	130.999008178711	1462.23217773438	748.335876464844	74.3507919311523	1430.56066894531	747.88525390625	207.023498535156	1413.4375	866.524658203125	132.672714233398	1426.95581054688	-99.0700149536133	125.269813537598
135.633865356445	36.563850402832	1708.00830078125	-23.3030185699463	48.9234657287598	1703.82397460938	124.175476074219	176.188842773438	1642.66967773438	22.6592884063721	193.054565429688	1634.23681640625	66.8191528320312	174.772644042969	1538.83605957031	62.1842994689941	219.511856079102	1356.53173828125	61.0255851745605	32.5083541870117	1474.72058105469	61.089958190918	-30.3840465545654	1341.01794433594	138.080047607422	220.348709106445	1406.74267578125	224.661697387695	133.252059936523	1538.44982910156	313.947021484375	133.638305664062	1511.99255371094	506.679718017578	142.264282226562	1470.7294921875	596.673156738281	130.677154541016	1462.16784667969	748.271484375	74.028923034668	1430.49633789062	747.88525390625	206.766006469727	1413.4375	866.395935058594	132.350845336914	1426.89147949219	-99.1987609863281	125.269813537598
135.44075012207	36.4994773864746	1707.94384765625	-23.560510635376	48.8590927124023	1703.82397460938	123.917984008789	176.188842773438	1642.73400878906	22.4017963409424	193.054565429688	1634.23681640625	66.7547760009766	174.772644042969	1538.900390625	62.1199264526367	219.640609741211	1356.66052246094	60.8968391418457	32.5083541870117	1474.72058105469	60.8968391418457	-30.2553005218506	1340.88916015625	138.015670776367	220.348709106445	1406.80712890625	224.661697387695	133.187698364258	1538.51416015625	313.882659912109	133.509552001953	1512.05688476562	506.615356445312	142.006790161133	1470.7294921875	596.544372558594	130.355285644531	1462.103515625	748.207153320312	73.7714309692383	1430.56066894531	747.820922851562	206.444137573242	1413.4375	866.267150878906	131.964599609375	1426.89147949219	-99.327507019043	125.269813537598
135.183258056641	36.4994773864746	1707.87951660156	-23.7536296844482	48.8590927124023	1703.75964355469	123.660491943359	176.253219604492	1642.73400878906	22.1443042755127	193.054565429688	1634.30114746094	66.6904067993164	174.708267211914	1538.96484375	61.9911804199219	219.769348144531	1356.78930664062	60.7680931091309	32.5083541870117	1474.65625	60.7680931091309	-30.0621814727783	1340.76037597656	138.015670776367	220.284332275391	1406.93579101562	224.597320556641	133.123321533203	1538.51416015625	313.818267822266	133.316436767578	1512.05688476562	506.550964355469	141.749298095703	1470.79382324219	596.415649414062	130.097793579102	1462.103515625	748.078369140625	73.4495697021484	1430.62512207031	747.820922851562	206.186645507812	1413.50183105469	866.202819824219	131.64274597168	1426.82702636719	-99.4562530517578	125.334190368652
134.990142822266	36.4994773864746	1707.87951660156	-24.0111217498779	48.7947196960449	1703.75964355469	123.40299987793	176.253219604492	1642.79846191406	21.886812210083	193.054565429688	1634.30114746094	66.6260299682617	174.708267211914	1539.02917480469	61.862434387207	219.898101806641	1356.91796875	60.639347076416	32.5727272033691	1474.591796875	60.5749740600586	-29.9334354400635	1340.69604492188	138.015670776367	220.284332275391	1407.00024414062	224.597320556641	133.123321533203	1538.51416015625	313.818267822266	133.187698364258	1512.12133789062	506.486602783203	141.491806030273	1470.85815429688	596.286926269531	129.775924682617	1462.16784667969	748.014038085938	73.1277008056641	1430.689453125	747.820922851562	205.864791870117	1413.63061523438	866.074035644531	131.320877075195	1426.7626953125	-99.5849990844727	125.334190368652
134.797012329102	36.4994773864746	1707.81518554688	-24.2042407989502	48.6659736633301	1703.6953125	123.1455078125	176.253219604492	1642.79846191406	21.6293201446533	192.990188598633	1634.36560058594	66.4972839355469	174.643890380859	1539.15795898438	61.7336883544922	220.026840209961	1357.04675292969	60.5106010437012	32.5727272033691	1474.52746582031	60.3818550109863	-29.8046894073486	1340.56726074219	138.015670776367	220.219955444336	1407.12890625	224.532943725586	133.058944702148	1538.57861328125	313.75390625	132.994567871094	1512.12133789062	506.422241210938	141.234313964844	1470.85815429688	596.158142089844	129.454055786133	1462.23217773438	747.949645996094	72.8058395385742	1430.88256835938	747.756530761719	205.542922973633	1413.82373046875	866.009704589844	130.870269775391	1426.63391113281	-99.7781143188477	125.398559570312
134.603897094727	36.4351043701172	1707.81518554688	-24.332986831665	48.6016006469727	1703.630859375	122.952392578125	176.317596435547	1642.86279296875	21.4362010955811	192.990188598633	1634.36560058594	66.4329147338867	174.579513549805	1539.22229003906	61.6049423217773	220.15559387207	1357.17553710938	60.3818550109863	32.6371002197266	1474.46313476562	60.2531089782715	-29.6115703582764	1340.43859863281	138.015670776367	220.219955444336	1407.193359375	224.46858215332	132.994567871094	1538.57861328125	313.75390625	132.801452636719	1512.18566894531	506.422241210938	140.976821899414	1470.92260742188	596.093811035156	129.196563720703	1462.36096191406	747.88525390625	72.4839782714844	1431.07568359375	747.756530761719	205.221054077148	1414.01684570312	865.880920410156	130.484024047852	1426.56958007812	-99.9068603515625	125.462936401367
134.475158691406	36.4351043701172	1707.75073242188	-24.5261058807373	48.5372276306152	1703.56652832031	122.759269714355	176.317596435547	1642.92712402344	21.2430839538574	192.990188598633	1634.42993164062	66.368537902832	174.579513549805	1539.28662109375	61.4761962890625	220.348709106445	1357.30432128906	60.2531089782715	32.6371002197266	1474.39868164062	60.0599899291992	-29.4828243255615	1340.30981445312	138.015670776367	220.219955444336	1407.32202148438	224.404205322266	132.994567871094	1538.64294433594	313.75390625	132.608337402344	1512.18566894531	506.357849121094	140.719329833984	1470.98693847656	596.093811035156	128.874710083008	1462.61840820312	747.820922851562	72.162109375	1431.26879882812	747.756530761719	204.899185180664	1414.14562988281	865.816589355469	130.033416748047	1426.50524902344	-100.035606384277	125.527305603027
134.346405029297	36.4351043701172	1707.68640136719	-24.6548519134521	48.4728546142578	1703.50219726562	122.56615447998	176.317596435547	1642.92712402344	21.0499649047852	192.990188598633	1634.49426269531	66.2397918701172	174.515151977539	1539.35107421875	61.3474502563477	220.477447509766	1357.43298339844	60.1243629455566	32.6371002197266	1474.33435058594	59.866870880127	-29.2897052764893	1340.18103027344	138.015670776367	220.219955444336	1407.45080566406	224.275451660156	132.930206298828	1538.70727539062	313.689514160156	132.415222167969	1512.25	506.293487548828	140.461837768555	1471.11572265625	596.093811035156	128.552841186523	1462.8759765625	747.756530761719	71.8402481079102	1431.5263671875	747.756530761719	204.577331542969	1414.33874511719	865.752197265625	129.582809448242	1426.44079589844	-100.164352416992	125.527305603027
134.282028198242	36.3707313537598	1707.6220703125	-24.7192230224609	48.344108581543	1703.43774414062	122.437408447266	176.317596435547	1642.99157714844	20.9212188720703	192.925811767578	1634.49426269531	66.175422668457	174.450775146484	1539.47973632812	61.2187042236328	220.606201171875	1357.56176757812	59.9956169128418	32.6371002197266	1474.20556640625	59.6737518310547	-29.1609592437744	1339.98791503906	138.015670776367	220.219955444336	1407.51513671875	224.146713256836	132.865829467773	1538.83605957031	313.689514160156	132.286468505859	1512.25	506.229095458984	140.204345703125	1471.30883789062	596.093811035156	128.230972290039	1463.13342285156	747.627807617188	71.5183792114258	1431.65502929688	747.756530761719	204.19108581543	1414.46752929688	865.752197265625	129.132202148438	1426.37646484375	-100.357475280762	125.591682434082
134.217666625977	36.3063583374023	1707.6220703125	-24.7835960388184	48.2153625488281	1703.37341308594	122.373031616211	176.317596435547	1643.05590820312	20.7924728393555	192.861450195312	1634.55871582031	66.1110458374023	174.38639831543	1539.54418945312	61.089958190918	220.734939575195	1357.69055175781	59.866870880127	32.6371002197266	1474.14123535156	59.4806327819824	-28.9678401947021	1339.85913085938	138.080047607422	220.219955444336	1407.64392089844	224.017974853516	132.737075805664	1538.900390625	313.75390625	132.02897644043	1512.314453125	506.229095458984	139.946853637695	1471.56628417969	596.158142089844	127.909111022949	1463.39099121094	747.563415527344	71.1965179443359	1431.78381347656	747.756530761719	203.869232177734	1414.66064453125	865.687805175781	128.745956420898	1426.31213378906	-100.486221313477	125.656051635742
134.217666625977	36.2419891357422	1707.5576171875	-24.7835960388184	48.0866165161133	1703.30908203125	122.308662414551	176.317596435547	1643.12023925781	20.728099822998	192.797073364258	1634.623046875	66.0466766357422	174.257659912109	1539.60852050781	61.0255851745605	220.863693237305	1357.81921386719	59.7381248474121	32.6371002197266	1474.07690429688	59.2875137329102	-28.8390941619873	1339.666015625	138.080047607422	220.219955444336	1407.77270507812	223.889221191406	132.608337402344	1538.96484375	313.75390625	131.835861206055	1512.314453125	506.164733886719	139.689361572266	1471.75939941406	596.158142089844	127.65161895752	1463.6484375	747.4990234375	70.8746490478516	1431.78381347656	747.820922851562	203.482986450195	1414.78930664062	865.623474121094	128.359725952148	1426.31213378906	-100.614967346191	125.720428466797
134.282028198242	36.1776161193848	1707.49328613281	-24.7192230224609	47.9578704833984	1703.24462890625	122.308662414551	176.253219604492	1643.18469238281	20.728099822998	192.732696533203	1634.68737792969	65.9822998046875	174.193283081055	1539.67297363281	60.8968391418457	221.05680847168	1357.94799804688	59.6093788146973	32.6371002197266	1473.94812011719	59.0943946838379	-28.645975112915	1339.47290039062	138.144409179688	220.219955444336	1407.9013671875	223.696105957031	132.479583740234	1539.09350585938	313.75390625	131.64274597168	1512.314453125	506.100372314453	139.431869506836	1471.95251464844	596.222534179688	127.329750061035	1463.84155273438	747.434631347656	70.488410949707	1431.71948242188	747.88525390625	203.096755981445	1414.85375976562	865.623474121094	128.037857055664	1426.24768066406	-100.679336547852	125.784797668457
134.410781860352	36.0488700866699	1707.42895507812	-24.5904788970947	47.7647514343262	1703.18029785156	122.373031616211	176.188842773438	1643.2490234375	20.7924728393555	192.668319702148	1634.75183105469	65.9822998046875	174.12890625	1539.7373046875	60.7680931091309	221.185562133789	1358.07678222656	59.5450057983398	32.6371002197266	1473.8193359375	58.9012756347656	-28.5172290802002	1339.27978515625	138.208786010742	220.15559387207	1408.03015136719	223.567352294922	132.350845336914	1539.15795898438	313.818267822266	131.449630737305	1512.37878417969	506.035980224609	139.174377441406	1472.01696777344	596.286926269531	127.007888793945	1463.97033691406	747.434631347656	70.1021728515625	1431.5263671875	747.949645996094	202.710510253906	1414.85375976562	865.55908203125	127.71598815918	1426.18334960938	-100.743713378906	125.784797668457
134.539520263672	35.9201240539551	1707.30017089844	-24.4617328643799	47.5716323852539	1703.11596679688	122.437408447266	176.124465942383	1643.31335449219	20.8568458557129	192.539581298828	1634.88049316406	65.9179306030273	174.00016784668	1539.80163574219	60.7037200927734	221.314300537109	1358.20544433594	59.416259765625	32.6371002197266	1473.69055175781	58.7725296020508	-28.3241100311279	1339.08666992188	138.273162841797	220.15559387207	1408.15893554688	223.438613891602	132.157730102539	1539.22229003906	313.818267822266	131.256500244141	1512.57189941406	506.035980224609	138.788146972656	1472.01696777344	596.351257324219	126.686019897461	1463.97033691406	747.434631347656	69.715934753418	1431.14001464844	748.078369140625	202.259902954102	1414.72497558594	865.494689941406	127.45849609375	1426.05456542969	-100.808082580566	125.849174499512
134.668273925781	35.7270050048828	1707.23583984375	-24.332986831665	47.3141403198242	1703.05151367188	122.501777648926	175.995727539062	1643.37780761719	20.9212188720703	192.410827636719	1634.94494628906	65.9179306030273	173.87141418457	1539.86608886719	60.5749740600586	221.443054199219	1358.26989746094	59.3518867492676	32.5727272033691	1473.56188964844	58.5794105529785	-28.1953639984131	1338.8935546875	138.401901245117	220.091217041016	1408.28771972656	223.309860229492	132.02897644043	1539.35107421875	313.75390625	130.999008178711	1512.76501464844	505.971618652344	138.466278076172	1471.82385253906	596.415649414062	126.428527832031	1463.90588378906	747.434631347656	69.3296966552734	1430.75378417969	748.142761230469	201.873657226562	1414.59619140625	865.494689941406	127.13663482666	1425.990234375	-100.872459411621	125.913543701172
134.797012329102	35.5338859558105	1707.17138671875	-24.2042407989502	47.0566482543945	1702.98718261719	122.630523681641	175.866973876953	1643.44213867188	21.0499649047852	192.282089233398	1635.07360839844	65.9179306030273	173.74267578125	1539.93041992188	60.5106010437012	221.571792602539	1358.39855957031	59.2875137329102	32.5727272033691	1473.43310546875	58.4506645202637	-28.0022468566895	1338.70043945312	138.466278076172	220.026840209961	1408.41638183594	223.181121826172	131.835861206055	1539.41540527344	313.75390625	130.677154541016	1512.95812988281	505.907257080078	138.208786010742	1471.56628417969	596.480041503906	126.106666564941	1463.71276855469	747.370300292969	68.8790893554688	1430.30322265625	748.271484375	201.358673095703	1414.40307617188	865.365966796875	126.87914276123	1425.86145019531	-100.872459411621	125.913543701172
134.990142822266	35.3407669067383	1707.04260253906	-24.0754947662354	46.7991561889648	1702.92272949219	122.694900512695	175.738235473633	1643.57092285156	21.1143379211426	192.088973999023	1635.20239257812	65.9179306030273	173.613922119141	1539.93041992188	60.4462280273438	221.636169433594	1358.52734375	59.2231407165527	32.5083541870117	1473.30432128906	58.3219184875488	-27.8735008239746	1338.44299316406	138.595016479492	219.962463378906	1408.54516601562	223.116744995117	131.64274597168	1539.47973632812	313.75390625	130.419662475586	1513.15124511719	505.907257080078	138.080047607422	1471.05126953125	596.544372558594	125.784797668457	1463.32653808594	747.241516113281	68.4284744262695	1429.78820800781	748.400268554688	200.908065795898	1414.14562988281	865.301574707031	126.557273864746	1425.79711914062	-100.808082580566	125.913543701172
135.118881225586	35.0189018249512	1706.97827148438	-23.8823757171631	46.4772911071777	1702.8583984375	122.759269714355	175.545120239258	1643.63525390625	21.1787109375	191.895843505859	1635.33117675781	65.9822998046875	173.420806884766	1539.99475097656	60.4462280273438	221.764907836914	1358.65612792969	59.2231407165527	32.4439811706543	1473.17565917969	58.193172454834	-27.7447547912598	1338.185546875	138.723770141602	219.962463378906	1408.67395019531	222.988006591797	131.449630737305	1539.54418945312	313.689514160156	130.162170410156	1513.28002929688	505.842864990234	138.015670776367	1470.34326171875	596.608764648438	125.527305603027	1462.8115234375	747.11279296875	67.9778671264648	1429.27331542969	748.593383789062	200.393081665039	1413.88806152344	865.237182617188	126.171035766602	1425.79711914062	-100.743713378906	125.913543701172
135.311996459961	34.7614097595215	1706.84948730469	-23.7536296844482	46.1554260253906	1702.79406738281	122.88801574707	175.351989746094	1643.76403808594	21.3074569702148	191.63835144043	1635.52429199219	65.9822998046875	173.292053222656	1540.05920410156	60.3818550109863	221.893661499023	1358.78479003906	59.2231407165527	32.3796081542969	1472.98254394531	58.1287994384766	-27.6160087585449	1337.92797851562	138.788146972656	219.898101806641	1408.73828125	222.923629760742	131.192138671875	1539.54418945312	313.689514160156	129.969039916992	1513.28002929688	505.842864990234	138.015670776367	1469.44201660156	596.608764648438	125.205444335938	1462.103515625	746.855285644531	67.5272521972656	1428.82263183594	748.722106933594	199.87809753418	1413.56628417969	865.108459472656	125.784797668457	1425.73278808594	-100.743713378906	125.913543701172
135.44075012207	34.375171661377	1706.72082519531	-23.560510635376	45.7048149108887	1702.79406738281	123.016761779785	175.094497680664	1643.89282226562	21.3718299865723	191.380859375	1635.65307617188	66.1110458374023	173.098937988281	1540.05920410156	60.3818550109863	221.958038330078	1358.91357421875	59.2231407165527	32.3152351379395	1472.85375976562	58.0644264221191	-27.4872627258301	1337.67053222656	138.852508544922	219.833724975586	1408.86706542969	222.923629760742	130.999008178711	1539.54418945312	313.75390625	129.711547851562	1513.15124511719	505.778503417969	138.080047607422	1468.41198730469	596.673156738281	124.947952270508	1461.20227050781	746.597839355469	67.0122680664062	1428.3076171875	748.850891113281	199.36311340332	1413.05126953125	864.979736328125	125.334190368652	1425.53967285156	-100.679336547852	125.913543701172
135.633865356445	33.9889335632324	1706.65637207031	-23.3673915863037	45.3185768127441	1702.72961425781	123.1455078125	174.772644042969	1644.021484375	21.5005741119385	191.059005737305	1635.84619140625	66.175422668457	172.905822753906	1540.12353515625	60.3818550109863	222.022399902344	1359.04235839844	59.2231407165527	32.1864891052246	1472.66064453125	58.0000534057617	-27.3585166931152	1337.41296386719	138.981262207031	219.833724975586	1408.99572753906	222.923629760742	130.741516113281	1539.54418945312	313.818267822266	129.454055786133	1512.82934570312	505.714111328125	138.144409179688	1467.18896484375	596.673156738281	124.626091003418	1460.04357910156	746.275939941406	66.4972839355469	1427.66394042969	748.979614257812	198.783752441406	1412.27880859375	864.78662109375	124.754837036133	1425.2177734375	-100.614967346191	125.913543701172
135.891357421875	33.5383224487305	1706.46325683594	-23.1742725372314	44.8035926818848	1702.66528320312	123.274253845215	174.450775146484	1644.15026855469	21.6293201446533	190.672760009766	1636.03930664062	66.3041687011719	172.712707519531	1540.18786621094	60.4462280273438	222.151153564453	1359.10668945312	59.2875137329102	32.1221160888672	1472.46752929688	57.9356803894043	-27.2941436767578	1337.15551757812	139.045639038086	219.769348144531	1409.12451171875	222.923629760742	130.484024047852	1539.54418945312	313.947021484375	129.260940551758	1512.25	505.714111328125	138.208786010742	1465.77270507812	596.673156738281	124.368598937988	1458.62731933594	745.9541015625	65.9822998046875	1426.82702636719	749.172729492188	198.140029907227	1411.18444824219	864.593505859375	124.046730041504	1424.4453125	-100.550590515137	125.849174499512
136.08447265625	33.0233383178711	1706.33459472656	-22.9811534881592	44.2886085510254	1702.66528320312	123.40299987793	174.064529418945	1644.27905273438	21.8224391937256	190.286529541016	1636.232421875	66.4329147338867	172.455215454102	1540.18786621094	60.5106010437012	222.151153564453	1359.23547363281	59.3518867492676	31.9933700561523	1472.2744140625	57.9356803894043	-27.165397644043	1336.83361816406	139.110000610352	219.704971313477	1409.18884277344	222.988006591797	130.290908813477	1539.47973632812	314.14013671875	129.003448486328	1511.4775390625	505.649749755859	138.337539672852	1464.09899902344	596.608764648438	124.046730041504	1456.95361328125	745.56787109375	65.4673233032227	1425.66833496094	749.301452636719	197.560668945312	1409.70385742188	864.335998535156	123.33863067627	1423.22216796875	-100.486221313477	125.784797668457
136.34196472168	32.5083541870117	1706.20581054688	-22.7236614227295	43.7092514038086	1702.60095214844	123.596122741699	173.613922119141	1644.40771484375	21.9511852264404	189.900283813477	1636.48986816406	66.6260299682617	172.197723388672	1540.18786621094	60.5749740600586	222.215530395508	1359.3642578125	59.4806327819824	31.8646240234375	1472.08129882812	57.9356803894043	-27.1010246276855	1336.576171875	139.174377441406	219.704971313477	1409.31762695312	223.116744995117	130.033416748047	1539.41540527344	314.397644042969	128.810333251953	1510.705078125	505.649749755859	138.466278076172	1462.23217773438	596.480041503906	123.789237976074	1454.89367675781	745.181579589844	64.8235931396484	1423.99462890625	749.430236816406	196.916946411133	1407.77270507812	864.014099121094	122.437408447266	1421.41979980469	-100.421844482422	125.720428466797
136.599456787109	31.8646240234375	1706.07702636719	-22.4661693572998	43.0655212402344	1702.60095214844	123.853614807129	173.163314819336	1644.53649902344	22.1443042755127	189.385299682617	1636.74731445312	66.8835220336914	171.940231323242	1540.25231933594	60.7037200927734	222.279891967773	1359.49291992188	59.6093788146973	31.6715049743652	1471.88818359375	58.0000534057617	-27.0366516113281	1336.25427246094	139.303131103516	219.704971313477	1409.38195800781	223.245498657227	129.775924682617	1539.35107421875	314.719482421875	128.552841186523	1509.8681640625	505.649749755859	138.659393310547	1460.23669433594	596.351257324219	123.467376708984	1452.640625	744.731018066406	64.1798629760742	1421.93469238281	749.494567871094	196.273208618164	1405.39086914062	863.756652832031	121.536186218262	1418.84484863281	-100.357475280762	125.656051635742
136.921325683594	31.2208957672119	1705.88391113281	-22.1443042755127	42.357421875	1702.60095214844	124.046730041504	172.648330688477	1644.72961425781	22.4017963409424	188.870315551758	1637.0048828125	67.0766448974609	171.618362426758	1540.25231933594	60.8324661254883	222.279891967773	1359.62170410156	59.7381248474121	31.5427589416504	1471.63061523438	58.0644264221191	-26.9722785949707	1335.93249511719	139.367492675781	219.640609741211	1409.44641113281	223.502990722656	129.518432617188	1539.22229003906	315.170104980469	128.359725952148	1508.90258789062	505.585388183594	138.852508544922	1458.1123046875	596.222534179688	123.1455078125	1450.06567382812	744.280395507812	63.4717559814453	1419.16674804688	749.494567871094	195.629486083984	1402.62280273438	863.499145507812	120.441841125488	1415.69055175781	-100.293098449707	125.527305603027
137.243194580078	30.5127925872803	1705.69079589844	-21.8224391937256	41.5849456787109	1702.53649902344	124.304222106934	172.004592895508	1644.92272949219	22.5949153900146	188.226593017578	1637.32678222656	67.3341369628906	171.360870361328	1540.31665039062	60.9612121582031	222.279891967773	1359.68603515625	59.9312438964844	31.3496398925781	1471.4375	58.1287994384766	-26.9079055786133	1335.61059570312	139.496246337891	219.640609741211	1409.57507324219	223.760482788086	129.260940551758	1539.09350585938	315.685089111328	128.166595458984	1507.93701171875	505.585388183594	139.110000610352	1455.92370605469	596.029418945312	122.88801574707	1447.10461425781	743.765380859375	62.6349067687988	1415.69055175781	749.494567871094	194.857009887695	1399.46850585938	863.177307128906	119.218757629395	1411.892578125	-100.164352416992	125.398559570312
137.629425048828	29.6759433746338	1705.49768066406	-21.4362010955811	40.7480964660645	1702.53649902344	124.561714172363	171.425247192383	1645.05151367188	22.8524074554443	187.582855224609	1637.64855957031	67.6559982299805	170.974639892578	1540.31665039062	61.1543312072754	222.279891967773	1359.81481933594	60.1887359619141	31.1565227508545	1471.18005371094	58.2575454711914	-26.8435325622559	1335.28869628906	139.624984741211	219.576232910156	1409.63952636719	224.082336425781	128.939071655273	1538.900390625	316.328826904297	127.973480224609	1506.84265136719	505.52099609375	139.367492675781	1453.54187011719	595.771911621094	122.694900512695	1443.95031738281	743.121643066406	61.7336883544922	1411.57067871094	749.494567871094	194.084533691406	1395.99243164062	862.919799804688	117.738182067871	1407.64392089844	-100.099983215332	125.205444335938
138.015670776367	28.8390941619873	1705.30456542969	-21.0499649047852	39.911247253418	1702.53649902344	124.883583068848	170.717147827148	1645.24462890625	23.1742725372314	186.874755859375	1637.97045898438	68.042236328125	170.652770996094	1540.31665039062	61.4118232727051	222.279891967773	1359.94360351562	60.4462280273438	30.8990306854248	1470.98693847656	58.3862915039062	-26.8435325622559	1334.966796875	139.818115234375	219.576232910156	1409.63952636719	224.46858215332	128.681579589844	1538.64294433594	316.972534179688	127.780364990234	1505.61962890625	505.585388183594	139.689361572266	1450.96691894531	595.514404296875	122.630523681641	1440.40979003906	742.349182128906	60.8324661254883	1406.87145996094	749.365844726562	193.183303833008	1392.32312011719	862.533569335938	116.000106811523	1403.13781738281	-99.9712371826172	125.012329101562
138.466278076172	28.0022468566895	1705.11145019531	-20.5993537902832	38.9456520080566	1702.53649902344	125.205444335938	170.009033203125	1645.43774414062	23.4961376190186	186.166656494141	1638.29235839844	68.4284744262695	170.266525268555	1540.31665039062	61.6693153381348	222.215530395508	1360.00793457031	60.7680931091309	30.7059116363525	1470.7294921875	58.5794105529785	-26.8435325622559	1334.58056640625	139.946853637695	219.511856079102	1409.70385742188	224.85481262207	128.424087524414	1538.32104492188	317.6806640625	127.65161895752	1504.396484375	505.778503417969	140.01123046875	1448.13452148438	595.128173828125	122.630523681641	1436.61181640625	741.447998046875	59.8024978637695	1401.52844238281	749.237121582031	192.217712402344	1388.33203125	862.0185546875	113.940170288086	1398.5029296875	-99.8424911499023	124.819206237793
138.981262207031	27.0366516113281	1704.85400390625	-20.1487426757812	37.9800567626953	1702.53649902344	125.527305603027	169.236557006836	1645.630859375	23.8180027008057	185.394180297852	1638.67858886719	68.8147125244141	169.880294799805	1540.31665039062	61.9911804199219	222.215530395508	1360.13671875	61.089958190918	30.3840465545654	1470.47192382812	58.8369026184082	-26.8435325622559	1334.2587890625	140.13996887207	219.511856079102	1409.76818847656	225.36979675293	128.166595458984	1537.87048339844	318.388763427734	127.522872924805	1503.04467773438	505.907257080078	140.3974609375	1444.91589355469	594.741943359375	122.759269714355	1432.42749023438	740.418029785156	58.8369026184082	1395.73498535156	749.108337402344	191.187744140625	1384.08337402344	861.24609375	111.494003295898	1393.8037109375	-99.6493682861328	124.626091003418
139.496246337891	26.0710563659668	1704.66088867188	-19.6337585449219	36.9500885009766	1702.53649902344	125.977920532227	168.399719238281	1645.82397460938	24.2042407989502	184.557327270508	1639.06481933594	69.2653274536133	169.494049072266	1540.31665039062	62.313045501709	222.086776733398	1360.26538085938	61.4761962890625	30.1265544891357	1470.21447753906	59.0943946838379	-26.8435325622559	1333.87255859375	140.3974609375	219.447479248047	1409.76818847656	225.949157714844	127.909111022949	1537.35546875	319.161224365234	127.39412689209	1501.56408691406	505.971618652344	140.783706665039	1441.37536621094	594.226989746094	123.016761779785	1427.92138671875	739.130554199219	57.8069343566895	1389.55517578125	749.044006347656	190.093414306641	1379.51293945312	860.216125488281	108.725959777832	1388.91137695312	-99.520622253418	124.368598937988
140.075607299805	25.1054611206055	1704.4033203125	-19.0544013977051	35.9201240539551	1702.53649902344	126.364158630371	167.562866210938	1646.01708984375	24.6548519134521	183.720489501953	1639.45104980469	69.7803115844727	169.043441772461	1540.31665039062	62.6992797851562	222.022399902344	1360.32983398438	61.9268074035645	29.8046894073486	1469.95703125	59.416259765625	-26.9079055786133	1333.48620605469	140.65495300293	219.447479248047	1409.83264160156	226.592880249023	127.65161895752	1536.71179199219	319.998077392578	127.265380859375	1500.01916503906	505.907257080078	141.234313964844	1437.38427734375	593.711975097656	123.33863067627	1422.96472167969	737.71435546875	56.7769660949707	1382.98913574219	748.979614257812	188.934692382812	1374.42749023438	858.8642578125	105.70043182373	1383.6328125	-99.327507019043	124.046730041504
140.65495300293	24.0111217498779	1704.14587402344	-18.4750442504883	34.8257827758789	1702.47216796875	126.87914276123	166.726013183594	1646.21020507812	25.1054611206055	182.819259643555	1639.77294921875	70.3596649169922	168.592834472656	1540.31665039062	63.0855178833008	221.893661499023	1360.45849609375	62.3774185180664	29.4828243255615	1469.63513183594	59.7381248474121	-26.9079055786133	1333.09997558594	140.976821899414	219.383117675781	1409.83264160156	227.300994873047	127.39412689209	1535.93933105469	320.899291992188	127.20100402832	1498.34545898438	505.585388183594	141.749298095703	1432.94250488281	593.132629394531	123.724868774414	1417.68615722656	736.105041503906	55.7470016479492	1375.97241210938	749.044006347656	187.775985717773	1368.82702636719	857.190612792969	102.417411804199	1377.77490234375	-99.0700149536133	123.724868774414
141.363067626953	22.9811534881592	1703.82397460938	-17.7669429779053	33.6670684814453	1702.47216796875	127.39412689209	165.824798583984	1646.4033203125	25.6204452514648	181.918045043945	1640.1591796875	70.9390258789062	168.077850341797	1540.31665039062	63.6005020141602	221.829284667969	1360.58728027344	62.8923988342285	29.1609592437744	1469.37756347656	60.1243629455566	-26.9722785949707	1332.71374511719	141.298690795898	219.318740844727	1409.89697265625	228.073471069336	127.13663482666	1535.23120117188	321.800537109375	127.13663482666	1496.607421875	505.070404052734	142.457397460938	1428.17895507812	592.488891601562	124.175476074219	1411.892578125	734.302551269531	54.7170333862305	1368.63391113281	749.044006347656	186.617263793945	1362.51843261719	855.259399414062	99.1343841552734	1371.080078125	-98.8125228881836	123.40299987793
142.071166992188	21.886812210083	1703.56652832031	-17.0588397979736	32.5083541870117	1702.40783691406	127.973480224609	164.923568725586	1646.59643554688	26.1998023986816	180.952438354492	1640.54541015625	71.5827560424805	167.562866210938	1540.31665039062	64.0511169433594	221.700546264648	1360.65161132812	63.4073829650879	28.8390941619873	1469.05578613281	60.5749740600586	-27.0366516113281	1332.32751464844	141.684921264648	219.318740844727	1409.89697265625	228.974685668945	126.814765930176	1534.52307128906	322.76611328125	127.13663482666	1494.67614746094	504.555419921875	143.294250488281	1423.09350585938	591.716430664062	124.626091003418	1405.71276855469	732.178283691406	53.6870651245117	1360.71606445312	748.979614257812	185.522918701172	1355.4375	853.00634765625	95.9157409667969	1363.2265625	-98.5550308227539	123.016761779785
142.843643188477	20.728099822998	1703.24462890625	-16.2863636016846	31.3496398925781	1702.34338378906	128.681579589844	163.957977294922	1646.72521972656	26.8435325622559	180.051223754883	1640.8671875	72.2908554077148	167.047882080078	1540.25231933594	64.6304702758789	221.507415771484	1360.78039550781	64.0511169433594	28.4528560638428	1468.79821777344	61.089958190918	-27.165397644043	1331.876953125	142.071166992188	219.254364013672	1409.96130371094	229.875915527344	126.557273864746	1533.75061035156	323.731719970703	127.072257995605	1492.6806640625	503.976043701172	144.259841918945	1417.68615722656	590.943969726562	125.141075134277	1399.08227539062	729.86083984375	52.7214698791504	1352.283203125	748.786499023438	184.428588867188	1347.51953125	850.624572753906	92.7614593505859	1354.08557128906	-98.2975387573242	122.56615447998
143.68049621582	19.6337585449219	1702.8583984375	-15.4495153427124	30.1909275054932	1702.27905273438	129.325317382812	162.992385864258	1646.91833496094	27.5516357421875	179.021255493164	1641.25341796875	72.9989547729492	166.532897949219	1540.25231933594	65.209831237793	221.378677368164	1360.8447265625	64.6948471069336	28.0666179656982	1468.47644042969	61.6049423217773	-27.2297706604004	1331.49072265625	142.586151123047	219.189987182617	1410.02575683594	230.841506958008	126.299781799316	1532.97814941406	324.761688232422	127.13663482666	1490.55627441406	503.396697998047	145.289810180664	1412.08569335938	590.042724609375	125.656051635742	1392.06567382812	727.221557617188	51.8202476501465	1343.20654296875	748.335876464844	183.334243774414	1338.82922363281	848.049621582031	89.8646774291992	1343.6572265625	-97.9756774902344	122.115539550781
144.58171081543	18.4750442504883	1702.53649902344	-14.5482931137085	28.9678401947021	1702.15026855469	130.097793579102	162.026794433594	1647.04699707031	28.2597370147705	178.0556640625	1641.57531738281	73.835807800293	165.953536987305	1540.25231933594	65.9179306030273	221.185562133789	1360.97351074219	65.4673233032227	27.6160087585449	1468.15454101562	62.2486724853516	-27.3585166931152	1331.0400390625	143.101135253906	219.061248779297	1410.02575683594	231.935836791992	125.977920532227	1532.20568847656	325.791656494141	127.329750061035	1488.30322265625	502.817352294922	146.384155273438	1406.22778320312	589.012756347656	126.235412597656	1384.66271972656	724.38916015625	50.9833984375	1333.48620605469	747.4990234375	182.304275512695	1329.43078613281	845.345947265625	87.2897567749023	1332.07006835938	-97.65380859375	121.664932250977
145.547302246094	17.3163318634033	1702.15026855469	-13.5826988220215	27.7447547912598	1702.0859375	130.934646606445	161.061187744141	1647.17578125	29.096586227417	177.090072631836	1641.96154785156	74.7370300292969	165.374176025391	1540.18786621094	66.6260299682617	220.992431640625	1361.03784179688	66.2397918701172	27.2297706604004	1467.83264160156	62.8923988342285	-27.4872627258301	1330.58947753906	143.68049621582	218.996871948242	1410.09008789062	233.09455871582	125.656051635742	1531.43322753906	326.821624755859	127.587242126465	1485.85705566406	502.173614501953	147.478500366211	1400.17663574219	587.982788085938	126.750396728516	1377.00244140625	721.170471191406	50.2109222412109	1323.12219238281	746.275939941406	181.338684082031	1319.38854980469	842.577941894531	85.0367050170898	1319.45300292969	-97.2675704956055	121.085571289062
146.577270507812	16.1576175689697	1701.76403808594	-12.5527305603027	26.5216674804688	1701.95715332031	131.900238037109	160.095596313477	1647.30456542969	29.9978084564209	176.060104370117	1642.28344726562	75.7026214599609	164.730453491211	1540.12353515625	67.3985061645508	220.79931640625	1361.16662597656	67.1410140991211	26.7791595458984	1467.51086425781	63.6005020141602	-27.6160087585449	1330.13891601562	144.32421875	218.932495117188	1410.15454101562	234.317642211914	125.269813537598	1530.59631347656	327.915954589844	127.844734191895	1483.2177734375	501.465515136719	148.701583862305	1393.99682617188	586.824096679688	127.39412689209	1369.02014160156	717.629943847656	49.5028190612793	1312.11437988281	744.602233886719	180.373092651367	1308.83142089844	839.616760253906	83.041145324707	1306.06335449219	-96.8169631958008	120.570587158203
147.800354003906	14.934531211853	1701.3134765625	-11.3940172195435	25.3629531860352	1701.82849121094	132.930206298828	159.065628051758	1647.43322753906	31.0921497344971	175.094497680664	1642.60534667969	76.6682205200195	164.151092529297	1540.12353515625	68.2997283935547	220.54182434082	1361.23095703125	68.042236328125	26.3285484313965	1467.12451171875	64.4373550415039	-27.8091278076172	1329.68823242188	145.032318115234	218.803756713867	1410.21887207031	235.669479370117	124.947952270508	1529.75952148438	329.010284423828	128.102233886719	1480.38537597656	500.693023681641	149.924667358398	1387.68835449219	585.472229003906	127.973480224609	1360.78039550781	713.831970214844	48.8590927124023	1300.59167480469	742.542297363281	179.471862792969	1297.88806152344	836.462463378906	81.3030700683594	1292.22314453125	-96.3663482666016	119.926856994629
149.087814331055	13.7758178710938	1700.92724609375	-10.1065578460693	24.1398677825928	1701.69970703125	134.153289794922	158.100036621094	1647.49768066406	32.250862121582	174.064529418945	1642.92712402344	77.7625579833984	163.507369995117	1540.05920410156	69.2009506225586	220.348709106445	1361.35974121094	69.0078353881836	25.8135643005371	1466.802734375	65.2742004394531	-27.937873840332	1329.17321777344	145.804794311523	218.675003051758	1410.21887207031	237.085678100586	124.497344970703	1528.85827636719	330.169006347656	128.359725952148	1477.42419433594	499.920562744141	151.147750854492	1381.3154296875	583.991638183594	128.617218017578	1352.34753417969	709.712097167969	48.344108581543	1288.6826171875	740.03173828125	178.635009765625	1286.68713378906	833.179443359375	79.6937484741211	1277.99670410156	-95.9157409667969	119.347503662109
150.504028320312	12.6171035766602	1700.4765625	-8.69035243988037	22.9167804718018	1701.57092285156	135.44075012207	157.13444519043	1647.62634277344	33.5383224487305	173.098937988281	1643.2490234375	78.8569030761719	162.799270629883	1539.99475097656	70.1665496826172	220.091217041016	1361.42419433594	70.1021728515625	25.2985801696777	1466.41650390625	66.175422668457	-28.1309909820557	1328.72265625	146.641647338867	218.610641479492	1410.283203125	238.630630493164	124.111106872559	1528.02136230469	331.263336181641	128.681579589844	1474.33435058594	499.019348144531	152.370834350586	1374.94250488281	582.317993164062	129.260940551758	1343.6572265625	705.334716796875	48.0222434997559	1276.45178222656	737.135009765625	177.991287231445	1275.357421875	829.574584960938	78.3419189453125	1263.5771484375	-95.4007568359375	118.703773498535
151.984603881836	11.4583902359009	1700.02600097656	-7.20977354049683	21.7580661773682	1701.37780761719	136.856948852539	156.104476928711	1647.69079589844	34.9545288085938	172.133346557617	1643.50646972656	80.0799865722656	162.091156005859	1539.93041992188	71.1321411132812	219.769348144531	1361.48852539062	71.1965179443359	24.7835960388184	1466.0302734375	67.1410140991211	-28.3241100311279	1328.20764160156	147.542861938477	218.417510986328	1410.283203125	240.239959716797	123.596122741699	1527.12023925781	332.422058105469	129.003448486328	1471.11572265625	498.118103027344	153.529556274414	1368.37646484375	580.515502929688	129.840301513672	1334.83813476562	700.764221191406	47.7647514343262	1264.02783203125	733.980712890625	177.476303100586	1263.83471679688	825.712219238281	77.0544586181641	1248.83581542969	-94.8213958740234	117.995674133301
153.529556274414	10.1065578460693	1699.57543945312	-5.6004490852356	20.4062347412109	1701.18469238281	138.337539672852	155.010131835938	1647.75512695312	36.4351043701172	170.974639892578	1643.82836914062	81.3030700683594	161.383056640625	1539.86608886719	72.2264862060547	219.511856079102	1361.55285644531	72.3552322387695	24.2686138153076	1465.70837402344	68.1709823608398	-28.5172290802002	1327.69274902344	148.572830200195	218.288772583008	1410.34765625	241.97802734375	123.1455078125	1526.15454101562	333.580780029297	129.260940551758	1467.76831054688	497.088134765625	154.688262939453	1361.61730957031	578.519958496094	130.484024047852	1325.76147460938	696.000671386719	47.6360054016113	1251.53942871094	730.568969726562	176.961318969727	1252.24755859375	821.463562011719	75.8957443237305	1233.7724609375	-94.2420425415039	117.287567138672
155.203247070312	8.81909847259521	1699.12475585938	-3.92675161361694	19.0544013977051	1701.05603027344	139.882476806641	153.851425170898	1647.81958007812	37.9800567626953	169.81591796875	1644.0859375	82.5905303955078	160.674957275391	1539.80163574219	73.3208236694336	219.189987182617	1361.681640625	73.5783157348633	23.7536296844482	1465.25769042969	69.2009506225586	-28.7747211456299	1327.177734375	149.602798461914	218.160018920898	1410.34765625	243.780471801758	122.56615447998	1525.18896484375	334.739501953125	129.518432617188	1464.35656738281	496.058166503906	155.846984863281	1354.72937011719	576.331298828125	131.12776184082	1316.62048339844	691.0439453125	47.7003784179688	1238.98669433594	726.964050292969	176.703826904297	1240.46728515625	816.828735351562	74.8657760620117	1218.25866699219	-93.6626815795898	116.579467773438
156.876953125	7.46726560592651	1698.67419433594	-2.25305438041687	17.7025699615479	1700.86279296875	141.491806030273	152.69270324707	1647.9482421875	39.5893821716309	168.657211303711	1644.34338378906	83.9423675537109	159.902481079102	1539.7373046875	74.4795379638672	218.932495117188	1361.74597167969	74.801399230957	23.1742725372314	1464.87145996094	70.3596649169922	-28.9678401947021	1326.66271972656	150.697143554688	217.966903686523	1410.283203125	245.711654663086	122.051170349121	1524.22338867188	335.898193359375	129.775924682617	1460.88037109375	494.835083007812	156.941329956055	1347.583984375	574.013854980469	131.771484375	1307.35083007812	685.829711914062	47.9578704833984	1226.43395996094	723.166076660156	176.639450073242	1228.55834960938	811.678894042969	73.9645538330078	1202.22973632812	-92.9545822143555	115.806991577148
158.679397583008	6.11543321609497	1698.22351074219	-0.514983832836151	16.350736618042	1700.66967773438	143.229873657227	151.469619750977	1647.9482421875	41.2630805969238	167.498489379883	1644.60083007812	85.3585739135742	159.130004882812	1539.67297363281	75.7026214599609	218.610641479492	1361.87475585938	76.0888595581055	22.5949153900146	1464.48522949219	71.5183792114258	-29.1609592437744	1326.14770507812	151.920227050781	217.773788452148	1410.283203125	247.771591186523	121.471809387207	1523.19348144531	337.056915283203	129.969039916992	1457.33984375	493.611999511719	157.971298217773	1340.37414550781	571.503295898438	132.415222167969	1298.01672363281	680.42236328125	48.2797355651855	1213.88122558594	719.239318847656	176.703826904297	1216.45617675781	806.014099121094	73.2564468383789	1185.68591308594	-92.3108520507812	115.034515380859
160.481842041016	4.69922733306885	1697.77294921875	1.22308659553528	14.934531211853	1700.4765625	144.903579711914	150.246536254883	1648.0126953125	43.001148223877	166.339782714844	1644.8583984375	86.774772644043	158.357528686523	1539.67297363281	76.9257125854492	218.288772583008	1362.00354003906	77.5050659179688	21.9511852264404	1464.03466796875	72.6770935058594	-29.4184513092041	1325.568359375	153.143310546875	217.580673217773	1410.21887207031	249.895904541016	120.892456054688	1522.16345214844	338.279998779297	130.097793579102	1453.73498535156	492.260162353516	158.872512817383	1333.09997558594	568.735290527344	133.123321533203	1288.6826171875	674.757568359375	48.7947196960449	1201.26416015625	715.055053710938	176.832580566406	1204.22534179688	799.769897460938	72.8702087402344	1168.755859375	-91.5383758544922	114.26203918457
162.284286499023	3.3473949432373	1697.25793457031	3.08990287780762	13.5826988220215	1700.21911621094	146.706024169922	149.023452758789	1648.07702636719	44.7392196655273	165.116683959961	1645.11584472656	88.2553558349609	157.456314086914	1539.60852050781	78.2131729125977	217.966903686523	1362.13220214844	78.8569030761719	21.3718299865723	1463.58410644531	73.9645538330078	-29.6115703582764	1324.98901367188	154.430770874023	217.323181152344	1410.15454101562	252.084579467773	120.313095092773	1521.06909179688	339.438720703125	130.226531982422	1450.19445800781	490.843963623047	159.709365844727	1325.76147460938	565.838500976562	133.831420898438	1279.3486328125	668.899597167969	49.4384460449219	1188.58264160156	710.613342285156	177.154434204102	1191.86572265625	792.817626953125	72.6127166748047	1151.50390625	-90.7658996582031	113.489562988281
164.151092529297	1.93118941783905	1696.80737304688	4.95671939849854	12.1664934158325	1700.02600097656	148.444091796875	147.800354003906	1648.07702636719	46.5416641235352	163.893600463867	1645.37329101562	89.8003082275391	156.61946105957	1539.47973632812	79.5650024414062	217.645034790039	1362.26098632812	80.3374786376953	20.728099822998	1463.13342285156	75.2520141601562	-29.8046894073486	1324.34533691406	155.782608032227	217.130065917969	1410.09008789062	254.337646484375	119.669364929199	1519.97473144531	340.597442626953	130.226531982422	1446.58959960938	489.299011230469	160.417465209961	1318.35864257812	562.748596191406	134.539520263672	1270.07885742188	662.719848632812	50.3396682739258	1175.7724609375	705.785339355469	177.605056762695	1179.37731933594	785.350341796875	72.4839782714844	1134.12316894531	-89.9290542602539	112.652709960938
165.953536987305	0.514983832836151	1696.35668945312	6.75916290283203	10.7502870559692	1699.83288574219	150.246536254883	146.577270507812	1648.14135742188	48.2797355651855	162.606140136719	1645.56640625	91.3452606201172	155.718231201172	1539.41540527344	80.9168319702148	217.323181152344	1362.32531738281	81.8180541992188	20.0843696594238	1462.55407714844	76.6038436889648	-29.9978084564209	1323.63720703125	157.13444519043	216.872573852539	1410.02575683594	256.655059814453	119.025634765625	1518.81604003906	341.756134033203	130.162170410156	1442.98474121094	487.625305175781	161.125564575195	1310.95568847656	559.401184082031	135.183258056641	1260.74475097656	656.282531738281	51.3696365356445	1162.83349609375	700.571105957031	178.120025634766	1166.82458496094	777.239379882812	72.7414627075195	1116.87121582031	-89.02783203125	111.815864562988
167.884735107422	-0.836848735809326	1695.841796875	8.69035243988037	9.33408164978027	1699.57543945312	152.048980712891	145.289810180664	1648.14135742188	50.1465492248535	161.383056640625	1645.82397460938	92.9545822143555	154.817016601562	1539.28662109375	82.3330383300781	216.936935424805	1362.4541015625	83.3630065917969	19.3762664794922	1462.0390625	77.955680847168	-30.2553005218506	1322.92907714844	158.615020751953	216.550704956055	1409.89697265625	259.036865234375	118.381912231445	1517.65734863281	342.850494384766	129.969039916992	1439.44421386719	485.822875976562	161.83366394043	1303.6171875	555.73193359375	135.82698059082	1251.47509765625	649.523376464844	52.3996047973633	1149.70141601562	694.906311035156	178.828140258789	1154.33630371094	768.613342285156	73.3208236694336	1099.87670898438	-88.0622329711914	110.979019165039
169.751541137695	-2.31742715835571	1695.39111328125	10.5571689605713	7.85350322723389	1699.38232421875	153.915786743164	144.002349853516	1648.20581054688	52.0133666992188	160.095596313477	1646.01708984375	94.6282806396484	153.851425170898	1539.09350585938	83.7492446899414	216.615081787109	1362.51843261719	84.907958984375	18.732536315918	1461.39538574219	79.3718795776367	-30.4484195709229	1322.15661621094	160.031219482422	216.293212890625	1409.76818847656	261.547424316406	117.738182067871	1516.43432617188	344.009185791016	129.711547851562	1435.96801757812	483.891693115234	162.477401733398	1296.27868652344	551.869567871094	136.406341552734	1242.26977539062	642.3779296875	53.6870651245117	1136.44055175781	688.790893554688	179.536239624023	1141.91223144531	759.536804199219	74.0932998657227	1083.2041015625	-87.0322647094727	110.077796936035
171.747100830078	-3.73363280296326	1694.94055175781	12.5527305603027	6.43729782104492	1699.12475585938	155.846984863281	142.714889526367	1648.20581054688	53.880184173584	158.872512817383	1646.21020507812	96.3019790649414	152.885818481445	1538.96484375	85.2298278808594	216.22883605957	1362.58288574219	86.5172805786133	18.024435043335	1460.81604003906	80.7880859375	-30.6415386199951	1321.38415527344	161.576171875	215.971343994141	1409.70385742188	264.057952880859	117.094451904297	1515.14685058594	345.103546142578	129.325317382812	1432.36315917969	481.703002929688	163.056762695312	1289.13330078125	547.749694824219	136.921325683594	1233	635.039428710938	55.0388984680176	1123.1796875	682.289184570312	180.308715820312	1129.61706542969	750.138305664062	75.1232681274414	1067.04650878906	-85.9379272460938	109.240943908691
173.678298950195	-5.1498384475708	1694.48986816406	14.5482931137085	5.02109241485596	1698.86730957031	157.778167724609	141.427429199219	1648.20581054688	55.8757476806641	157.585052490234	1646.4033203125	98.1044235229492	151.855850219727	1538.83605957031	86.7104034423828	215.84260559082	1362.71154785156	88.1266098022461	17.2519588470459	1460.23669433594	82.2042922973633	-30.8990306854248	1320.61169433594	163.121124267578	215.649475097656	1409.57507324219	266.632873535156	116.386344909668	1513.73059082031	346.197875976562	128.939071655273	1428.95141601562	479.321197509766	163.636108398438	1281.98791503906	543.501037597656	137.371932983398	1223.85913085938	627.314697265625	56.4551010131836	1110.04760742188	675.401306152344	181.209930419922	1117.51489257812	740.353637695312	76.47509765625	1051.33947753906	-84.7792129516602	108.339721679688
175.738235473633	-6.63041687011719	1694.03930664062	16.5438556671143	3.60488677024841	1698.60974121094	159.773727416992	140.13996887207	1648.20581054688	57.8713073730469	156.297592163086	1646.53210449219	99.9068603515625	150.761520385742	1538.70727539062	88.3197250366211	215.391983032227	1362.84033203125	89.8646774291992	16.4794826507568	1459.65734863281	83.6848754882812	-31.2208957672119	1319.90356445312	164.730453491211	215.263244628906	1409.38195800781	269.207794189453	115.678245544434	1512.25	347.292236328125	128.424087524414	1425.53967285156	476.746276855469	164.151092529297	1275.29309082031	539.123718261719	137.822555541992	1214.78247070312	619.332458496094	58.0000534057617	1097.23742675781	668.255920410156	182.175537109375	1105.54150390625	730.440185546875	78.0200500488281	1036.01867675781	-83.6204986572266	107.309753417969
177.79817199707	-8.04662227630615	1693.58874511719	18.6037902832031	2.12430834770203	1698.41662597656	161.83366394043	138.788146972656	1648.20581054688	59.866870880127	155.010131835938	1646.72521972656	101.90242767334	149.602798461914	1538.57861328125	89.9290542602539	214.876998901367	1362.96911621094	91.667121887207	15.5782613754272	1459.07800292969	85.2941970825195	-31.6071319580078	1319.13110351562	166.339782714844	214.876998901367	1409.25329589844	271.911468505859	114.970138549805	1510.64074707031	348.386566162109	127.909111022949	1422.19226074219	474.042633056641	164.666076660156	1268.66271972656	534.681945800781	138.273162841797	1205.89904785156	611.092712402344	59.6093788146973	1084.68469238281	660.917358398438	183.269866943359	1093.82568359375	720.204895019531	79.7581176757812	1021.08416748047	-82.268669128418	106.27978515625
179.858108520508	-9.52720069885254	1693.13806152344	20.728099822998	0.708102762699127	1698.1591796875	163.893600463867	137.500686645508	1648.20581054688	61.9911804199219	153.722671508789	1646.85388183594	103.897987365723	148.444091796875	1538.51416015625	91.7314987182617	214.362014770508	1363.09777832031	93.5983123779297	14.6770391464233	1458.49853515625	86.9678955078125	-31.9933700561523	1318.42297363281	168.077850341797	214.426391601562	1409.12451171875	274.550750732422	114.26203918457	1509.03137207031	349.480895996094	127.39412689209	1418.78051757812	471.274566650391	165.116683959961	1261.96789550781	530.175842285156	138.788146972656	1197.27307128906	602.595458984375	61.2830772399902	1072.64697265625	653.514465332031	184.364212036133	1082.30285644531	709.8408203125	81.7536849975586	1006.53588867188	-80.9168319702148	105.249824523926
181.982406616211	-11.0077791213989	1692.6875	22.8524074554443	-0.64372980594635	1697.90173339844	166.017913818359	136.148849487305	1648.20581054688	64.1154861450195	152.435211181641	1646.98266601562	106.02229309082	147.156631469727	1538.44982910156	93.533935546875	213.782669067383	1363.35534667969	95.5938720703125	13.7758178710938	1457.91918945312	88.7703399658203	-32.3796081542969	1317.71484375	169.880294799805	213.911407470703	1408.99572753906	277.318786621094	113.553932189941	1507.35766601562	350.575256347656	126.814765930176	1415.43310546875	468.377807617188	165.567306518555	1255.33752441406	525.605346679688	139.303131103516	1188.96887207031	593.969482421875	63.0211448669434	1061.18859863281	645.982849121094	185.587295532227	1070.97326660156	699.28369140625	83.9423675537109	992.2451171875	-79.5006256103516	104.155479431152
184.106719970703	-12.4239845275879	1692.23681640625	24.9767150878906	-1.99556231498718	1697.57983398438	168.206588745117	134.861389160156	1648.14135742188	66.2397918701172	151.147750854492	1647.11145019531	108.275352478027	145.869171142578	1538.44982910156	95.4651260375977	213.203308105469	1363.61279296875	97.65380859375	12.8102226257324	1457.33984375	90.5727844238281	-32.7658462524414	1316.9423828125	171.682739257812	213.332046508789	1408.80261230469	280.086822509766	112.845832824707	1505.68395996094	351.733947753906	126.299781799316	1412.08569335938	465.416625976562	165.953536987305	1248.83581542969	521.034912109375	139.946853637695	1181.05102539062	585.214782714844	64.8235931396484	1050.18078613281	638.451232910156	186.874755859375	1059.96545410156	688.404663085938	86.2597885131836	978.211791992188	-77.955680847168	102.996765136719
186.231033325195	-13.9045639038086	1691.78625488281	27.165397644043	-3.41176795959473	1697.25793457031	170.395278930664	133.509552001953	1648.07702636719	68.4928512573242	149.860290527344	1647.11145019531	110.52840423584	144.58171081543	1538.38549804688	97.3963165283203	212.623947143555	1363.93469238281	99.8424911499023	11.8446283340454	1456.76049804688	92.5039672851562	-33.1520843505859	1316.169921875	173.549545288086	212.752700805664	1408.67395019531	282.854858398438	112.073356628418	1504.07470703125	352.95703125	125.784797668457	1408.80261230469	462.455474853516	166.339782714844	1242.3984375	516.400024414062	140.719329833984	1173.455078125	576.331298828125	66.6904067993164	1039.75231933594	630.855224609375	188.226593017578	1049.27954101562	677.268127441406	88.7703399658203	964.37158203125	-76.4107284545898	101.838050842285
188.419708251953	-15.3207693099976	1691.33569335938	29.3540782928467	-4.76360034942627	1696.93615722656	172.648330688477	132.157730102539	1648.0126953125	70.6815338134766	148.63720703125	1647.17578125	112.781455993652	143.229873657227	1538.38549804688	99.2631301879883	212.044586181641	1364.19213867188	102.031173706055	10.8146600723267	1456.18115234375	94.4351577758789	-33.5383224487305	1315.46179199219	175.480743408203	212.108963012695	1408.48083496094	285.687286376953	111.365257263184	1502.40100097656	354.115753173828	125.334190368652	1405.583984375	459.429962158203	166.661636352539	1236.08996582031	511.700805664062	141.491806030273	1166.18090820312	567.319091796875	68.6215972900391	1029.77453613281	623.19482421875	189.578430175781	1038.97985839844	665.809692382812	91.4096298217773	950.853271484375	-74.801399230957	100.679336547852
190.6083984375	-16.8013477325439	1690.88500976562	31.5427589416504	-6.11543321609497	1696.6142578125	174.901382446289	130.870269775391	1647.88391113281	72.9989547729492	147.349746704102	1647.17578125	115.09888458252	141.878051757812	1538.32104492188	101.194320678711	211.400863647461	1364.51403808594	104.219856262207	9.84906578063965	1455.66613769531	96.4307250976562	-33.924560546875	1314.68933105469	177.476303100586	211.465240478516	1408.35205078125	288.519683837891	110.592781066895	1500.85595703125	355.338836669922	124.947952270508	1402.36535644531	456.533172607422	167.047882080078	1229.91015625	506.872833251953	142.328659057617	1159.16418457031	558.306823730469	70.6171569824219	1020.18298339844	615.470031738281	190.99462890625	1029.130859375	654.093811035156	94.1776657104492	937.592468261719	-73.1277008056641	99.5849990844727
192.861450195312	-18.2175521850586	1690.43444824219	33.7314414978027	-7.46726560592651	1696.29235839844	177.218811035156	129.518432617188	1647.81958007812	75.3163833618164	146.126663208008	1647.17578125	117.480690002441	140.590591430664	1538.25671386719	103.189888000488	210.757141113281	1364.70715332031	106.47290802002	8.81909847259521	1455.08679199219	98.4262847900391	-34.375171661377	1313.98120117188	179.407485961914	210.757141113281	1408.15893554688	291.352111816406	109.820304870605	1499.31103515625	356.49755859375	124.561714172363	1399.21105957031	453.636383056641	167.305374145508	1223.98779296875	501.980499267578	143.165512084961	1152.2763671875	549.230285644531	72.6127166748047	1010.97766113281	607.616577148438	192.410827636719	1019.73236083984	642.184814453125	97.0100784301758	924.7822265625	-71.3896331787109	98.4262847900391
195.05012512207	-19.6337585449219	1690.04821777344	35.9844970703125	-8.81909847259521	1696.03491210938	179.536239624023	128.166595458984	1647.81958007812	77.6338119506836	144.839202880859	1647.17578125	119.862487792969	139.303131103516	1538.1279296875	105.314193725586	210.049026489258	1364.8359375	108.790336608887	7.85350322723389	1454.57177734375	100.421844482422	-34.9545288085938	1313.33752441406	181.403060913086	210.049026489258	1407.9658203125	294.184509277344	109.047828674316	1497.89489746094	357.720642089844	124.175476074219	1396.185546875	450.675231933594	167.627243041992	1218.32299804688	497.023773193359	144.002349853516	1145.58154296875	540.153686523438	74.6726531982422	1002.09417724609	599.63427734375	193.891418457031	1010.84887695312	630.147094726562	99.9712371826172	912.422607421875	-69.6515655517578	97.3319473266602
197.303176879883	-21.0499649047852	1689.72631835938	38.237548828125	-10.1065578460693	1695.71301269531	181.853668212891	126.87914276123	1647.75512695312	79.9512405395508	143.616119384766	1647.24011230469	122.308662414551	138.144409179688	1537.99926757812	107.438499450684	209.340927124023	1364.90026855469	111.043388366699	6.88790893554688	1454.12121582031	102.417411804199	-35.4695129394531	1312.75817871094	183.462997436523	209.340927124023	1407.83703613281	297.016937255859	108.275352478027	1496.54296875	358.879364013672	123.853614807129	1393.22436523438	447.907196044922	167.884735107422	1212.85131835938	492.002685546875	144.903579711914	1138.951171875	531.141479492188	76.7325897216797	993.532531738281	591.523315429688	195.371994018555	1002.416015625	618.109375	103.061141967773	900.642333984375	-67.84912109375	96.3019790649414
199.556228637695	-22.4661693572998	1689.40441894531	40.4906044006348	-11.3940172195435	1695.45556640625	184.235473632812	125.591682434082	1647.75512695312	82.3330383300781	142.393035888672	1647.24011230469	124.754837036133	136.985702514648	1537.93481445312	109.498435974121	208.632827758789	1365.02905273438	113.296440124512	5.92231416702271	1453.67065429688	104.412971496582	-36.0488700866699	1312.2431640625	185.458557128906	208.697204589844	1407.64392089844	299.849334716797	107.502876281738	1495.12683105469	360.102447509766	123.531745910645	1390.32763671875	445.074768066406	168.142227172852	1207.70141601562	487.045959472656	145.804794311523	1132.32067871094	522.193603515625	78.7925262451172	985.292846679688	583.347961425781	196.916946411133	994.369384765625	606.200317382812	106.21541595459	889.505798339844	-65.9822998046875	95.207633972168
201.809295654297	-23.8180027008057	1689.08264160156	42.808032989502	-12.6814765930176	1695.19799804688	186.617263793945	124.239852905273	1647.75512695312	84.71484375	141.169937133789	1647.30456542969	127.20100402832	135.82698059082	1537.87048339844	111.622749328613	207.924728393555	1365.22216796875	115.613868713379	5.02109241485596	1453.28442382812	106.47290802002	-36.6282234191895	1311.79260253906	187.518493652344	207.98908996582	1407.51513671875	302.681762695312	106.730400085449	1493.77502441406	361.325531005859	123.209884643555	1387.49523925781	442.306732177734	168.399719238281	1202.80908203125	482.153625488281	146.641647338867	1125.88342285156	513.438903808594	80.8524627685547	977.439331054688	575.043823242188	198.590637207031	986.773376464844	594.548828125	109.434066772461	879.141784667969	-64.1154861450195	94.1776657104492
204.126724243164	-25.2342071533203	1688.82507324219	45.0610847473145	-13.9045639038086	1694.87622070312	188.999069213867	122.952392578125	1647.69079589844	87.1610107421875	139.946853637695	1647.30456542969	129.711547851562	134.603897094727	1537.87048339844	113.811424255371	207.152252197266	1365.41528320312	117.995674133301	4.05549764633179	1452.96252441406	108.597213745117	-37.2075805664062	1311.34191894531	189.514053344727	207.280990600586	1407.32202148438	305.51416015625	105.95792388916	1492.42309570312	362.548614501953	122.88801574707	1384.79150390625	439.474334716797	168.592834472656	1198.10986328125	477.390014648438	147.478500366211	1119.63928222656	504.74853515625	82.9767684936523	970.036437988281	566.804077148438	200.457458496094	979.499267578125	583.283569335938	112.652709960938	869.614562988281	-62.2486724853516	93.0833282470703
206.379776000977	-26.5860404968262	1688.50329589844	47.3141403198242	-15.1276502609253	1694.61865234375	191.380859375	121.729301452637	1647.62634277344	89.5428161621094	138.788146972656	1647.24011230469	132.286468505859	133.380813598633	1537.87048339844	116.128852844238	206.379776000977	1365.6083984375	120.441841125488	3.02553009986877	1452.640625	110.721527099609	-37.9156837463379	1310.95568847656	191.573989868164	206.572891235352	1407.193359375	308.282196044922	105.121078491211	1491.0712890625	363.771697998047	122.630523681641	1382.21655273438	436.706298828125	168.850326538086	1193.73254394531	472.755157470703	148.315338134766	1113.65258789062	496.251281738281	85.0367050170898	963.019775390625	558.564331054688	202.388641357422	972.482604980469	572.340148925781	115.935737609863	860.795471191406	-60.3174819946289	91.9246139526367
208.632827758789	-27.937873840332	1688.18139648438	49.6315650939941	-16.350736618042	1694.29675292969	193.827041625977	120.441841125488	1647.62634277344	91.9889907836914	137.629425048828	1647.24011230469	134.990142822266	132.157730102539	1537.80615234375	118.446281433105	205.542922973633	1365.80151367188	122.88801574707	1.99556231498718	1452.31872558594	112.974578857422	-38.5594139099121	1310.56945800781	193.569549560547	205.864791870117	1407.00024414062	311.050231933594	104.348602294922	1489.78381347656	364.994781494141	122.308662414551	1379.77038574219	433.938262939453	169.043441772461	1189.54833984375	468.313415527344	149.023452758789	1108.05212402344	488.011566162109	87.1610107421875	956.582458496094	550.324584960938	204.512954711914	965.787780761719	561.718627929688	119.218757629395	852.748840332031	-58.3862915039062	90.8302764892578
211.014617919922	-29.2897052764893	1687.85949707031	52.0133666992188	-17.573823928833	1693.97497558594	196.273208618164	119.218757629395	1647.56201171875	94.4995346069336	136.470718383789	1647.17578125	137.693801879883	130.934646606445	1537.80615234375	120.828079223633	204.706069946289	1365.99462890625	125.462936401367	0.965594708919525	1452.06127929688	115.292007446289	-39.2675170898438	1310.18322753906	195.56510925293	205.092315673828	1406.87145996094	313.818267822266	103.576126098633	1488.49633789062	366.217864990234	121.986793518066	1377.388671875	431.234588623047	169.236557006836	1185.62158203125	464.000427246094	149.731552124023	1102.96667480469	479.964935302734	89.220947265625	950.531433105469	542.277954101562	206.701629638672	959.350524902344	551.4189453125	122.437408447266	845.345947265625	-56.4551010131836	89.6715621948242
213.460800170898	-30.5771656036377	1687.60205078125	54.4595413208008	-18.732536315918	1693.65307617188	198.912506103516	117.931297302246	1647.49768066406	97.1388244628906	135.311996459961	1647.11145019531	140.3974609375	129.647186279297	1537.80615234375	123.274253845215	203.869232177734	1366.18774414062	128.037857055664	-0.0735691238549492	1451.73937988281	117.609436035156	-40.0399932861328	1309.861328125	197.560668945312	204.384201049805	1406.74267578125	316.650695800781	102.803649902344	1487.208984375	367.440979003906	121.729301452637	1375.13562011719	428.595306396484	169.4296875	1181.88793945312	459.816192626953	150.375274658203	1098.33178710938	472.175811767578	91.2808837890625	944.995361328125	534.488830566406	208.954696655273	953.170715332031	541.312377929688	125.591682434082	838.522399902344	-54.4595413208008	88.5772171020508
215.971343994141	-31.8646240234375	1687.28015136719	56.970085144043	-19.8268775939941	1693.39562988281	201.616165161133	116.772583007812	1647.43322753906	99.8424911499023	134.217666625977	1647.11145019531	143.165512084961	128.424087524414	1537.74169921875	125.720428466797	203.032379150391	1366.380859375	130.612777709961	-1.09434068202972	1451.48193359375	119.926856994629	-40.7480964660645	1309.47509765625	199.62060546875	203.54736328125	1406.54956054688	319.483093261719	101.966796875	1485.98583984375	368.728424072266	121.407440185547	1372.94689941406	426.020385742188	169.622802734375	1178.41174316406	455.760681152344	151.019012451172	1094.14758300781	464.644165039062	93.2764434814453	939.909851074219	526.764099121094	211.143371582031	947.312744140625	531.334594726562	128.681579589844	832.2138671875	-52.5283508300781	87.4185028076172
218.417510986328	-33.1520843505859	1687.02270507812	59.416259765625	-20.9855918884277	1693.07373046875	204.19108581543	115.549499511719	1647.36889648438	102.481781005859	133.123321533203	1647.04699707031	145.933547973633	127.265380859375	1537.74169921875	128.230972290039	202.195526123047	1366.50964355469	133.252059936523	-2.0599353313446	1451.22448730469	122.308662414551	-41.4561996459961	1309.1533203125	201.744918823242	202.774887084961	1406.4208984375	322.444244384766	101.194320678711	1484.76281738281	369.951507568359	121.085571289062	1370.95129394531	423.574188232422	169.751541137695	1175.12878417969	451.769561767578	151.598373413086	1090.47827148438	457.305633544922	95.3363800048828	935.403747558594	519.232421875	213.332046508789	941.841064453125	521.485473632812	131.64274597168	826.420288085938	-50.5971603393555	86.2597885131836
220.67057800293	-34.375171661377	1686.70080566406	61.7336883544922	-22.0155582427979	1692.81628417969	206.637268066406	114.390785217285	1647.30456542969	104.927955627441	132.093353271484	1646.98266601562	148.701583862305	126.106666564941	1537.74169921875	130.741516113281	201.358673095703	1366.70275878906	135.891357421875	-3.08990287780762	1450.96691894531	124.690460205078	-42.1643028259277	1308.83142089844	203.80485534668	202.066787719727	1406.29211425781	325.469787597656	100.421844482422	1483.66845703125	371.238983154297	120.763710021973	1369.02014160156	421.256774902344	169.880294799805	1172.10314941406	447.907196044922	152.177719116211	1087.130859375	450.289001464844	97.3319473266602	931.283874511719	512.087036132812	215.391983032227	936.819946289062	511.765197753906	134.475158691406	821.013000488281	-48.6659736633301	85.1654510498047
222.859252929688	-35.598258972168	1686.443359375	63.9223670959473	-23.109899520874	1692.49438476562	209.019058227539	113.232070922852	1647.17578125	107.309753417969	131.063385009766	1646.91833496094	151.469619750977	124.947952270508	1537.74169921875	133.187698364258	200.586196899414	1366.83142089844	138.466278076172	-4.05549764633179	1450.70947265625	127.13663482666	-42.808032989502	1308.50952148438	205.993530273438	201.294311523438	1406.22778320312	328.430938720703	99.6493682861328	1482.57409667969	372.526428222656	120.377471923828	1367.1533203125	419.003723144531	169.944671630859	1169.33520507812	444.044799804688	152.757080078125	1084.10534667969	443.401092529297	99.2631301879883	927.614624023438	505.263519287109	217.323181152344	932.185119628906	502.237976074219	137.243194580078	816.12060546875	-46.7347831726074	84.0711135864258
225.1123046875	-36.7569694519043	1686.18579101562	66.175422668457	-24.0754947662354	1692.23681640625	211.400863647461	112.137725830078	1647.11145019531	109.691558837891	130.033416748047	1646.85388183594	154.173278808594	123.853614807129	1537.67736816406	135.6982421875	199.813720703125	1366.96020507812	141.105575561523	-4.95671939849854	1450.45190429688	129.518432617188	-43.4517593383789	1308.25207519531	208.11784362793	200.586196899414	1406.09899902344	331.39208984375	98.8768920898438	1481.47973632812	373.878265380859	120.055603027344	1365.47961425781	416.943786621094	170.009033203125	1166.76025390625	440.311187744141	153.336441040039	1081.20849609375	436.641906738281	101.129951477051	924.267211914062	498.697479248047	219.189987182617	928.065246582031	492.903900146484	139.946853637695	811.678894042969	-44.8035926818848	82.9767684936523
227.300994873047	-37.9800567626953	1685.86389160156	68.3641052246094	-25.1054611206055	1691.97937011719	213.782669067383	111.043388366699	1647.04699707031	112.137725830078	129.067825317383	1646.78955078125	156.876953125	122.88801574707	1537.67736816406	138.208786010742	199.105621337891	1367.1533203125	143.68049621582	-5.79356813430786	1450.19445800781	131.900238037109	-44.0954895019531	1307.93017578125	210.306518554688	199.942474365234	1405.97021484375	334.288879394531	98.0400466918945	1480.51416015625	375.165710449219	119.669364929199	1363.87036132812	415.076965332031	170.009033203125	1164.37841796875	436.706298828125	153.915786743164	1078.5048828125	430.333374023438	102.932395935059	921.177307128906	492.517669677734	220.992431640625	924.460327148438	483.9560546875	142.586151123047	807.687744140625	-42.8724021911621	81.8824310302734
229.554046630859	-39.0743980407715	1685.6064453125	70.6815338134766	-26.0066833496094	1691.72192382812	216.22883605957	109.94905090332	1646.98266601562	114.58390045166	128.102233886719	1646.72521972656	159.516235351562	121.922424316406	1537.67736816406	140.65495300293	198.461898803711	1367.28210449219	146.191040039062	-6.56604385375977	1450.00134277344	134.217666625977	-44.6104736328125	1307.67272949219	212.5595703125	199.298736572266	1405.84143066406	337.121276855469	97.2032012939453	1479.61291503906	376.517547607422	119.218757629395	1362.38977050781	413.338897705078	170.009033203125	1162.25415039062	433.165771484375	154.495147705078	1075.80126953125	424.3466796875	104.734840393066	918.344909667969	486.724090576172	222.730514526367	921.306091308594	475.394439697266	145.225433349609	804.211608886719	-40.9412155151367	80.8524627685547
231.807098388672	-40.1687393188477	1685.34899902344	72.9345855712891	-26.9722785949707	1691.46435546875	218.675003051758	108.919082641602	1646.91833496094	117.030075073242	127.20100402832	1646.72521972656	162.155532836914	121.021202087402	1537.61303710938	143.036758422852	197.882537841797	1367.41076660156	148.701583862305	-7.33851957321167	1449.80822753906	136.535095214844	-45.1254577636719	1307.41516113281	214.748260498047	198.719390869141	1405.71276855469	339.824951171875	96.3663482666016	1478.77612304688	377.805023193359	118.768142700195	1361.03784179688	411.7939453125	169.944671630859	1160.32299804688	429.818389892578	155.010131835938	1073.22631835938	418.617492675781	106.408531188965	915.705627441406	481.316772460938	224.46858215332	918.666809082031	467.412200927734	147.800354003906	801.186096191406	-38.8812789916992	79.8868637084961
234.060150146484	-41.2630805969238	1685.09143066406	75.1876373291016	-27.8091278076172	1691.27124023438	221.121185302734	107.889114379883	1646.85388183594	119.540618896484	126.364158630371	1646.66076660156	164.666076660156	120.248725891113	1537.61303710938	145.418563842773	197.367553710938	1367.53955078125	151.083389282227	-7.91787624359131	1449.61511230469	138.852508544922	-45.5116958618164	1307.15771484375	217.001312255859	198.140029907227	1405.583984375	342.464263916016	95.5295028686523	1477.93920898438	379.221221923828	118.317535400391	1359.81481933594	410.377746582031	169.81591796875	1158.58483886719	426.599731445312	155.525115966797	1070.7158203125	413.403259277344	108.017860412598	913.130737304688	476.166931152344	226.077896118164	916.349365234375	459.880554199219	150.439651489258	798.611206054688	-36.7569694519043	78.921272277832
236.313201904297	-42.2930488586426	1684.833984375	77.5050659179688	-28.645975112915	1691.078125	223.567352294922	106.923515319824	1646.78955078125	121.986793518066	125.462936401367	1646.66076660156	167.112258911133	119.604995727539	1537.61303710938	147.671615600586	196.981323242188	1367.66833496094	153.465179443359	-8.49723339080811	1449.42199707031	141.041198730469	-45.8335609436035	1306.90026855469	219.189987182617	197.496307373047	1405.45520019531	345.167907714844	94.6926498413086	1477.23107910156	380.573059082031	117.802551269531	1358.65612792969	409.154663085938	169.622802734375	1156.9755859375	423.702941894531	156.040100097656	1068.333984375	408.639678955078	109.562812805176	910.748901367188	471.4033203125	227.687225341797	914.353820800781	452.992645263672	153.014572143555	796.358154296875	-34.6970367431641	77.955680847168
238.566253662109	-43.3230133056641	1684.57653808594	79.7581176757812	-29.4828243255615	1690.88500976562	226.013534545898	106.02229309082	1646.72521972656	124.497344970703	124.690460205078	1646.66076660156	169.494049072266	119.025634765625	1537.61303710938	149.924667358398	196.595077514648	1367.79711914062	155.718231201172	-8.94784450531006	1449.22888183594	143.165512084961	-46.0910530090332	1306.70715332031	221.443054199219	196.916946411133	1405.32653808594	347.807220458984	93.7914276123047	1476.52307128906	381.9892578125	117.287567138672	1357.62609863281	408.060302734375	169.4296875	1155.49499511719	420.999298095703	156.555084228516	1066.14526367188	404.391052246094	111.043388366699	908.495849609375	467.025970458984	229.232177734375	912.61572265625	446.812835693359	155.525115966797	794.362548828125	-32.5727272033691	77.1188278198242
240.819320678711	-44.2886085510254	1684.38342285156	82.0111770629883	-30.2553005218506	1690.69189453125	228.459701538086	105.056701660156	1646.66076660156	126.943511962891	123.917984008789	1646.66076660156	171.747100830078	118.446281433105	1537.61303710938	152.113342285156	196.273208618164	1367.86145019531	157.906921386719	-9.3984546661377	1449.03576660156	145.225433349609	-46.3485450744629	1306.51403808594	223.696105957031	196.273208618164	1405.26208496094	350.446502685547	92.9545822143555	1475.94372558594	383.534210205078	116.708213806152	1356.66052246094	407.0947265625	169.17219543457	1154.14318847656	418.681854248047	156.941329956055	1064.08532714844	400.657409667969	112.395217895508	906.371520996094	462.970458984375	230.712753295898	911.07080078125	441.21240234375	157.971298217773	792.495727539062	-30.5771656036377	76.281982421875
243.072372436523	-45.1898307800293	1684.12585449219	84.2642288208008	-30.9634037017822	1690.49877929688	230.841506958008	104.219856262207	1646.66076660156	129.389694213867	123.209884643555	1646.66076660156	173.935791015625	117.931297302246	1537.61303710938	154.173278808594	196.015716552734	1367.990234375	160.031219482422	-9.78469276428223	1448.84265136719	147.221008300781	-46.5416641235352	1306.25646972656	225.884780883789	195.693862915039	1405.13342285156	353.085784912109	92.0533599853516	1475.3642578125	385.079162597656	116.064483642578	1355.82373046875	406.322235107422	168.785949707031	1152.92004394531	416.686279296875	157.26318359375	1062.34729003906	397.374389648438	113.682678222656	904.569091796875	459.236846923828	232.193328857422	909.654541015625	436.320037841797	160.353088378906	790.822021484375	-28.7103481292725	75.5095062255859
245.261047363281	-46.0910530090332	1683.86840820312	86.4529113769531	-31.6715049743652	1690.3701171875	233.223297119141	103.383003234863	1646.59643554688	131.771484375	122.501777648926	1646.66076660156	176.060104370117	117.416313171387	1537.61303710938	156.104476928711	195.758224487305	1368.11889648438	161.962417602539	-10.1709308624268	1448.7138671875	149.087814331055	-46.7347831726074	1306.12768554688	228.137832641602	195.114501953125	1405.06896972656	355.72509765625	91.1521377563477	1474.84936523438	386.6884765625	115.356376647949	1355.05126953125	405.678527832031	168.399719238281	1151.76135253906	415.012603759766	157.585052490234	1060.80236816406	394.477630615234	114.84139251709	903.024169921875	455.953796386719	233.545166015625	908.367126464844	432.007049560547	162.477401733398	789.277099609375	-27.0366516113281	74.801399230957
247.385360717773	-46.9279022216797	1683.67529296875	88.6415939331055	-32.3152351379395	1690.17687988281	235.605102539062	102.610527038574	1646.53210449219	134.153289794922	121.858047485352	1646.66076660156	177.991287231445	117.030075073242	1537.54858398438	157.971298217773	195.500732421875	1368.18334960938	163.829238891602	-10.4927959442139	1448.58520507812	150.825897216797	-46.9279022216797	1305.9345703125	230.326522827148	194.470764160156	1405.00463867188	358.299987792969	90.2509155273438	1474.33435058594	388.297821044922	114.648277282715	1354.40747070312	405.227905273438	167.949096679688	1150.6669921875	413.725128173828	157.778167724609	1059.57922363281	392.031433105469	115.935737609863	901.801086425781	452.992645263672	234.897003173828	907.14404296875	428.402191162109	164.472961425781	787.796508789062	-25.49169921875	74.1576690673828
249.574035644531	-47.7647514343262	1683.41772460938	90.8302764892578	-32.8945922851562	1690.04821777344	237.92253112793	101.90242767334	1646.53210449219	136.535095214844	121.278694152832	1646.72521972656	179.858108520508	116.643836975098	1537.54858398438	159.773727416992	195.3076171875	1368.31201171875	165.567306518555	-10.7502870559692	1448.45642089844	152.499588012695	-47.0566482543945	1305.74145507812	232.515197753906	193.891418457031	1404.94030761719	360.810546875	89.3496932983398	1473.94812011719	389.778381347656	113.811424255371	1353.76379394531	404.970397949219	167.369750976562	1149.63708496094	412.695159912109	157.971298217773	1058.61364746094	389.907135009766	116.836959838867	900.83544921875	450.417724609375	236.184463500977	906.114074707031	425.505401611328	166.404144287109	786.444702148438	-23.9467487335205	73.5783157348633
251.633972167969	-48.4728546142578	1683.224609375	92.9545822143555	-33.4095764160156	1689.91943359375	240.175582885742	101.194320678711	1646.53210449219	138.788146972656	120.699333190918	1646.78955078125	181.660552978516	116.257598876953	1537.54858398438	161.511810302734	195.114501953125	1368.37646484375	167.305374145508	-11.0077791213989	1448.32763671875	154.044540405273	-47.121021270752	1305.61279296875	234.639511108398	193.312057495117	1404.87585449219	363.256713867188	88.4484710693359	1473.62622070312	391.258972167969	112.974578857422	1353.24877929688	404.906036376953	166.790390014648	1148.67138671875	411.987060546875	158.100036621094	1057.77673339844	388.169067382812	117.609436035156	900.127380371094	448.229064941406	237.343170166016	905.212829589844	422.994842529297	168.077850341797	785.285949707031	-22.4661693572998	73.0633316040039
253.693908691406	-49.1809577941895	1683.03149414062	95.014518737793	-33.8601875305176	1689.79064941406	242.428634643555	100.614967346191	1646.53210449219	141.041198730469	120.248725891113	1646.78955078125	183.334243774414	115.935737609863	1537.54858398438	163.121124267578	194.985748291016	1368.44079589844	168.914703369141	-11.2652711868286	1448.19885253906	155.589492797852	-47.2497673034668	1305.48400878906	236.828186035156	192.797073364258	1404.87585449219	365.574157714844	87.547248840332	1473.30432128906	392.675170898438	111.944610595703	1352.79809570312	405.034790039062	166.14665222168	1147.70581054688	411.536468505859	158.228775024414	1057.19738769531	386.6884765625	118.188789367676	899.6767578125	446.426605224609	238.373138427734	904.3759765625	421.063659667969	169.55842590332	784.255981445312	-21.0499649047852	72.6127166748047
255.689468383789	-49.760311126709	1682.83837890625	97.0100784301758	-34.3107986450195	1689.66198730469	244.617324829102	100.035606384277	1646.53210449219	143.294250488281	119.798110961914	1646.91833496094	185.007934570312	115.678245544434	1537.54858398438	164.730453491211	194.857009887695	1368.50512695312	170.459655761719	-11.4583902359009	1448.07019042969	157.00569152832	-47.3141403198242	1305.35522460938	238.888122558594	192.217712402344	1404.87585449219	367.827209472656	86.6460266113281	1473.046875	394.15576171875	110.914642333984	1352.41186523438	405.292266845703	165.374176025391	1146.86901855469	411.278961181641	158.164413452148	1056.68249511719	385.52978515625	118.57502746582	899.226135253906	445.010406494141	239.145614624023	903.732238769531	419.518707275391	170.845886230469	783.419128417969	-19.6337585449219	72.2264862060547
257.620666503906	-50.3396682739258	1682.58093261719	99.0056381225586	-34.6970367431641	1689.533203125	246.677261352539	99.520622253418	1646.53210449219	145.418563842773	119.41187286377	1646.98266601562	186.617263793945	115.420753479004	1537.54858398438	166.339782714844	194.792633056641	1368.63391113281	171.940231323242	-11.5871362686157	1448.00573730469	158.421905517578	-47.3141403198242	1305.2265625	241.012435913086	191.702728271484	1404.87585449219	370.015869140625	85.8091812133789	1472.85375976562	395.636322021484	109.820304870605	1352.09008789062	405.807250976562	164.537338256836	1146.16088867188	411.214599609375	157.971298217773	1056.23181152344	384.692932128906	118.768142700195	898.904296875	443.851684570312	239.660598754883	903.152893066406	418.359985351562	171.875854492188	782.839782714844	-18.281925201416	71.9046173095703
259.487487792969	-50.8546524047852	1682.38781738281	100.872459411621	-35.0189018249512	1689.40441894531	248.737197875977	99.0700149536133	1646.59643554688	147.478500366211	119.09001159668	1647.11145019531	188.162216186523	115.227630615234	1537.54858398438	167.820358276367	194.728256225586	1368.6982421875	173.356430053711	-11.7158823013306	1447.94140625	159.773727416992	-47.3141403198242	1305.09777832031	243.007995605469	191.25212097168	1404.94030761719	372.011444091797	84.9723358154297	1472.72497558594	397.052520751953	108.661590576172	1351.83251953125	406.386627197266	163.636108398438	1145.58154296875	411.278961181641	157.52067565918	1055.84558105469	384.177947998047	118.703773498535	898.582397460938	443.014831542969	239.660598754883	902.637939453125	417.523132324219	172.712707519531	782.453552246094	-16.9944667816162	71.6471252441406
261.289916992188	-51.3052635192871	1682.25903320312	102.674903869629	-35.2763938903809	1689.34008789062	250.732757568359	98.6837768554688	1646.59643554688	149.474060058594	118.83251953125	1647.17578125	189.642791748047	115.09888458252	1537.54858398438	169.300933837891	194.66389465332	1368.7626953125	174.708267211914	-11.8446283340454	1447.81262207031	160.996826171875	-47.3141403198242	1305.03344726562	245.003555297852	190.73713684082	1404.94030761719	373.942626953125	84.1354827880859	1472.66064453125	398.533111572266	107.502876281738	1351.63940429688	407.159088134766	162.541778564453	1145.06652832031	411.472076416016	156.812576293945	1055.45935058594	383.791687011719	118.381912231445	898.196166992188	442.499847412109	239.274368286133	902.316040039062	416.879425048828	173.292053222656	782.131713867188	-15.7070064544678	71.3896331787109
263.027984619141	-51.7558746337891	1682.06591796875	104.477348327637	-35.5338859558105	1689.21130371094	252.599563598633	98.3619155883789	1646.66076660156	151.405242919922	118.639404296875	1647.30456542969	190.99462890625	114.970138549805	1537.54858398438	170.652770996094	194.66389465332	1368.82702636719	175.995727539062	-11.9090013504028	1447.74829101562	162.219909667969	-47.3141403198242	1304.90466308594	246.934753417969	190.35090637207	1405.00463867188	375.680694580078	83.2986373901367	1472.66064453125	400.013702392578	106.27978515625	1351.4462890625	408.060302734375	161.383056640625	1144.74462890625	411.7939453125	155.718231201172	1055.13745117188	383.727325439453	117.866928100586	897.809936523438	442.177978515625	238.373138427734	901.994201660156	416.428802490234	173.613922119141	781.938598632812	-14.4839200973511	71.2608871459961
264.701690673828	-52.0777397155762	1681.87280273438	106.151039123535	-35.7270050048828	1689.14697265625	254.466384887695	98.0400466918945	1646.72521972656	153.20768737793	118.446281433105	1647.49768066406	192.346466064453	114.84139251709	1537.54858398438	172.004592895508	194.66389465332	1368.82702636719	177.154434204102	-11.9090013504028	1447.68395996094	163.378616333008	-47.2497673034668	1304.84033203125	248.865936279297	189.900283813477	1405.06896972656	377.354400634766	82.5261611938477	1472.66064453125	401.429901123047	105.121078491211	1351.38195800781	409.090270996094	160.095596313477	1144.4228515625	412.308929443359	154.302032470703	1054.81567382812	383.856079101562	117.094451904297	897.488098144531	442.113616943359	237.085678100586	901.672302246094	416.171295166016	173.549545288086	781.874206542969	-13.2608337402344	71.1321411132812
266.246643066406	-52.3996047973633	1681.6796875	107.695991516113	-35.8557510375977	1689.08264160156	256.140075683594	97.8469314575195	1646.85388183594	155.010131835938	118.317535400391	1647.62634277344	193.633926391602	114.77702331543	1537.54858398438	173.356430053711	194.728256225586	1368.89135742188	178.31315612793	-11.9090013504028	1447.68395996094	164.408584594727	-47.1853942871094	1304.77587890625	250.732757568359	189.578430175781	1405.13342285156	378.834991455078	81.7536849975586	1472.78942871094	402.846099853516	103.897987365723	1351.31762695312	410.184631347656	158.679397583008	1144.22973632812	412.952667236328	152.628326416016	1054.49377441406	384.113555908203	116.064483642578	897.166198730469	442.306732177734	235.347610473633	901.479187011719	416.10693359375	173.034561157227	781.745483398438	-12.1021203994751	71.1321411132812
267.727233886719	-52.657096862793	1681.55090332031	109.240943908691	-35.9201240539551	1689.01818847656	257.813781738281	97.65380859375	1646.98266601562	156.61946105957	118.25316619873	1647.81958007812	194.857009887695	114.77702331543	1537.54858398438	174.643890380859	194.792633056641	1368.95581054688	179.343124389648	-11.9090013504028	1447.61950683594	165.438552856445	-47.0566482543945	1304.71154785156	252.535202026367	189.256561279297	1405.19775390625	380.315551757812	81.0455780029297	1472.91809082031	404.197937011719	102.674903869629	1351.31762695312	411.40771484375	157.00569152832	1144.10095214844	413.660766601562	150.632766723633	1054.236328125	384.499816894531	114.77702331543	896.844360351562	442.757354736328	233.35205078125	901.286071777344	416.235687255859	172.068969726562	781.61669921875	-11.0077791213989	71.1321411132812
269.079040527344	-52.8502159118652	1681.35778808594	110.592781066895	-35.9844970703125	1688.95385742188	259.294372558594	97.5250625610352	1647.04699707031	158.164413452148	118.25316619873	1648.0126953125	196.015716552734	114.77702331543	1537.54858398438	175.931350708008	194.857009887695	1368.95581054688	180.373092651367	-11.8446283340454	1447.61950683594	166.339782714844	-46.9922752380371	1304.71154785156	254.27326965332	188.934692382812	1405.26208496094	381.60302734375	80.4018478393555	1473.11120605469	405.549774169922	101.516189575195	1351.31762695312	412.695159912109	155.203247070312	1143.97216796875	414.497619628906	148.444091796875	1053.97875976562	385.014801025391	113.296440124512	896.651245117188	443.465454101562	231.098999023438	901.157348632812	416.621917724609	170.652770996094	781.487976074219	-9.97781181335449	71.1965179443359
270.366516113281	-52.9789619445801	1681.22912597656	111.880241394043	-35.9844970703125	1688.88952636719	260.710571289062	97.460693359375	1647.24011230469	159.580612182617	118.317535400391	1648.27014160156	197.174438476562	114.84139251709	1537.54858398438	177.154434204102	194.92138671875	1368.95581054688	181.274307250977	-11.780255317688	1447.55517578125	167.240997314453	-46.8635292053223	1304.71154785156	255.882598876953	188.677200317383	1405.32653808594	382.826110839844	79.7581176757812	1473.30432128906	406.901611328125	100.357475280762	1351.4462890625	414.046997070312	153.272064208984	1143.90783691406	415.527587890625	146.126663208008	1053.85009765625	385.594146728516	111.622749328613	896.5224609375	444.624176025391	228.652816772461	901.092956542969	417.330017089844	168.785949707031	781.359191894531	-8.94784450531006	71.3252639770508
271.525238037109	-53.0433349609375	1681.10034179688	113.103324890137	-35.9201240539551	1688.82507324219	261.998016357422	97.460693359375	1647.43322753906	160.93244934082	118.381912231445	1648.59204101562	198.204406738281	114.905769348145	1537.54858398438	178.31315612793	195.05012512207	1368.95581054688	182.175537109375	-11.6515092849731	1447.55517578125	168.013473510742	-46.7347831726074	1304.64721679688	257.491912841797	188.484085083008	1405.45520019531	383.984832763672	79.1787643432617	1473.56188964844	408.189056396484	99.1987609863281	1351.5107421875	415.463195800781	151.147750854492	1143.90783691406	416.686279296875	143.68049621582	1053.72131347656	386.173492431641	109.755928039551	896.393737792969	446.169128417969	226.077896118164	901.028564453125	418.359985351562	166.404144287109	781.23046875	-7.91787624359131	71.5183792114258
272.619567871094	-53.0433349609375	1680.97155761719	114.133293151855	-35.7913780212402	1688.82507324219	263.221099853516	97.5894393920898	1647.69079589844	162.155532836914	118.57502746582	1648.91381835938	199.169998168945	115.034515380859	1537.54858398438	179.471862792969	195.17887878418	1368.89135742188	182.948013305664	-11.5227632522583	1447.55517578125	168.785949707031	-46.6060371398926	1304.71154785156	258.972503662109	188.355331420898	1405.51965332031	385.014801025391	78.5994110107422	1473.8193359375	409.412139892578	98.0400466918945	1351.70385742188	416.879425048828	148.959075927734	1143.84350585938	417.909393310547	141.298690795898	1053.59252929688	386.752868652344	107.631622314453	896.265014648438	448.164672851562	223.374237060547	901.028564453125	419.776184082031	163.700485229492	781.101745605469	-7.01665449142456	71.7758712768555
273.520782470703	-53.0433349609375	1680.84289550781	115.09888458252	-35.598258972168	1688.7607421875	264.251068115234	97.7181854248047	1647.9482421875	163.185501098633	118.83251953125	1649.23571777344	200.135589599609	115.163261413574	1537.54858398438	180.566207885742	195.3076171875	1368.89135742188	183.656112670898	-11.3940172195435	1447.55517578125	169.4296875	-46.4129180908203	1304.71154785156	260.324340820312	188.290969848633	1405.64831542969	385.980377197266	78.148796081543	1474.20556640625	410.570861816406	96.8169631958008	1351.89697265625	418.424377441406	146.641647338867	1143.90783691406	419.325592041016	138.852508544922	1053.52819824219	387.460968017578	105.314193725586	896.265014648438	450.546478271484	220.54182434082	900.964233398438	421.514282226562	160.610580444336	781.101745605469	-6.05106019973755	72.0333633422852
274.228881835938	-52.9145889282227	1680.71411132812	115.871360778809	-35.4051399230957	1688.69641113281	265.152313232422	97.9113006591797	1648.27014160156	164.086730957031	119.09001159668	1649.62194824219	200.972442626953	115.356376647949	1537.48425292969	181.596176147461	195.500732421875	1368.82702636719	184.299835205078	-11.2008981704712	1447.61950683594	170.07341003418	-46.2841720581055	1304.71154785156	261.547424316406	188.226593017578	1405.71276855469	386.881591796875	77.6981887817383	1474.52746582031	411.665191650391	95.5938720703125	1352.09008789062	419.904937744141	144.32421875	1143.97216796875	420.80615234375	136.34196472168	1053.52819824219	388.233428955078	102.803649902344	896.329345703125	453.314514160156	217.516296386719	900.899841308594	423.509826660156	157.26318359375	781.037353515625	-5.21421146392822	72.3552322387695
274.808258056641	-52.7214698791504	1680.58532714844	116.450721740723	-35.0832748413086	1688.69641113281	265.860412597656	98.1687927246094	1648.59204101562	164.859191894531	119.476249694824	1650.07263183594	201.744918823242	115.613868713379	1537.48425292969	182.62614440918	195.693862915039	1368.7626953125	184.879196166992	-10.9434061050415	1447.61950683594	170.588394165039	-46.0910530090332	1304.77587890625	262.577392578125	188.290969848633	1405.84143066406	387.654083251953	77.3119506835938	1474.91369628906	412.759552001953	94.4351577758789	1352.34753417969	421.449890136719	141.942413330078	1144.10095214844	422.351104736328	133.831420898438	1053.59252929688	389.070281982422	100.099983215332	896.458129882812	456.275665283203	214.233276367188	900.83544921875	425.698516845703	153.593933105469	781.101745605469	-4.3773627281189	72.7414627075195
275.258850097656	-52.5283508300781	1680.45666503906	116.901329040527	-34.6970367431641	1688.63195800781	266.439758300781	98.4906616210938	1648.91381835938	165.438552856445	119.926856994629	1650.45886230469	202.453018188477	115.806991577148	1537.48425292969	183.527359008789	195.886978149414	1368.6982421875	185.329803466797	-10.7502870559692	1447.68395996094	171.039001464844	-45.8979339599609	1304.84033203125	263.478607177734	188.419708251953	1405.90588378906	388.362182617188	76.9900817871094	1475.29992675781	413.725128173828	93.4051895141602	1352.66943359375	422.994842529297	139.560623168945	1144.29406738281	423.96044921875	131.256500244141	1053.65698242188	390.035888671875	97.2032012939453	896.586853027344	459.429962158203	210.628387451172	900.771118164062	428.015930175781	149.667175292969	781.166076660156	-3.66925978660583	73.2564468383789
275.580718994141	-52.206485748291	1680.39221191406	117.287567138672	-34.3107986450195	1688.63195800781	266.890380859375	98.9412689208984	1649.23571777344	165.953536987305	120.377471923828	1650.84509277344	203.096755981445	116.128852844238	1537.48425292969	184.299835205078	196.080093383789	1368.63391113281	185.780410766602	-10.4927959442139	1447.74829101562	171.489608764648	-45.7048149108887	1304.90466308594	264.315460205078	188.612823486328	1406.03466796875	389.005920410156	76.7325897216797	1475.75048828125	414.690734863281	92.4395980834961	1352.99133300781	424.475433349609	137.243194580078	1144.55151367188	425.634124755859	128.617218017578	1053.72131347656	391.130218505859	94.1776657104492	896.779968261719	462.584228515625	206.766006469727	900.642333984375	430.397735595703	145.354187011719	781.359191894531	-3.15427589416504	73.7714309692383
275.773834228516	-51.8846206665039	1680.26354980469	117.480690002441	-33.7958145141602	1688.56762695312	267.212249755859	99.327507019043	1649.4931640625	166.275405883789	120.892456054688	1651.16687011719	203.611740112305	116.450721740723	1537.48425292969	185.072311401367	196.337585449219	1368.56958007812	186.102279663086	-10.1709308624268	1447.87707519531	171.811477661133	-45.447322845459	1305.03344726562	265.023559570312	188.870315551758	1406.16333007812	389.520904541016	76.6038436889648	1476.201171875	415.527587890625	91.6027526855469	1353.31311035156	425.955993652344	134.990142822266	1144.80908203125	427.243469238281	125.977920532227	1053.85009765625	392.353302001953	90.9590225219727	896.973083496094	465.609771728516	202.517395019531	900.513610839844	432.843902587891	140.783706665039	781.552368164062	-2.83241105079651	74.2864151000977
275.838226318359	-51.434009552002	1680.19909667969	117.545059204102	-33.3452033996582	1688.50329589844	267.405364990234	99.8424911499023	1649.81506347656	166.468521118164	121.471809387207	1651.55310058594	204.062347412109	116.901329040527	1537.54858398438	185.716049194336	196.723831176758	1368.56958007812	186.359771728516	-9.7203197479248	1448.00573730469	172.068969726562	-45.1254577636719	1305.2265625	265.602905273438	189.192184448242	1406.22778320312	389.971496582031	76.47509765625	1476.65173339844	416.300048828125	90.7658996582031	1353.69934082031	427.372222900391	132.801452636719	1145.06652832031	428.788421630859	123.274253845215	1054.04321289062	393.640777587891	87.547248840332	897.230590820312	468.506530761719	197.946914672852	900.384887695312	435.290069580078	135.762619018555	781.809814453125	-2.63929224014282	74.9301452636719
275.838226318359	-51.0477714538574	1680.134765625	117.545059204102	-32.7658462524414	1688.50329589844	267.534088134766	100.357475280762	1650.07263183594	166.597274780273	122.051170349121	1651.875	204.448577880859	117.480690002441	1537.61303710938	186.295394897461	197.174438476562	1368.56958007812	186.552886962891	-9.20533561706543	1448.19885253906	172.262084960938	-44.7392196655273	1305.41967773438	266.117889404297	189.578430175781	1406.29211425781	390.357757568359	76.47509765625	1477.10241699219	417.008148193359	89.9934234619141	1354.08557128906	429.0458984375	130.741516113281	1145.38842773438	430.333374023438	120.506217956543	1054.236328125	394.992614746094	84.0711135864258	897.552429199219	471.274566650391	193.183303833008	900.256103515625	437.864990234375	130.419662475586	782.067321777344	-2.5749192237854	75.5738754272461
275.70947265625	-50.532787322998	1680.134765625	117.416313171387	-32.1864891052246	1688.50329589844	267.534088134766	100.872459411621	1650.39440917969	166.597274780273	122.694900512695	1652.19689941406	204.706069946289	118.124420166016	1537.74169921875	186.746017456055	197.625045776367	1368.63391113281	186.746017456055	-8.62597942352295	1448.39208984375	172.390838623047	-44.224235534668	1305.67712402344	266.632873535156	190.029037475586	1406.4208984375	390.679595947266	76.6038436889648	1477.61730957031	417.651885986328	89.2853240966797	1354.53625488281	430.526489257812	128.745956420898	1145.71032714844	431.749572753906	117.802551269531	1054.49377441406	396.408813476562	80.4662246704102	897.938659667969	473.785125732422	188.097839355469	900.127380371094	440.504302978516	124.754837036133	782.38916015625	-2.5749192237854	76.281982421875
275.516357421875	-50.0178031921387	1680.134765625	117.223197937012	-31.6071319580078	1688.50329589844	267.405364990234	101.451812744141	1650.71630859375	166.532897949219	123.33863067627	1652.51879882812	204.963562011719	118.83251953125	1537.87048339844	187.132247924805	198.204406738281	1368.63391113281	186.81037902832	-7.98224925994873	1448.64953613281	172.519577026367	-43.7092514038086	1305.9345703125	267.019104003906	190.479644775391	1406.48522949219	390.872741699219	76.7325897216797	1478.06799316406	418.295623779297	88.6415939331055	1354.92248535156	431.942687988281	126.814765930176	1146.09655761719	433.165771484375	115.034515380859	1054.75122070312	397.889373779297	76.7325897216797	898.389282226562	476.231292724609	182.948013305664	900.06298828125	443.272338867188	118.83251953125	782.775451660156	-2.63929224014282	76.9900817871094
275.194488525391	-49.5028190612793	1680.26354980469	116.965705871582	-30.9634037017822	1688.56762695312	267.212249755859	102.095542907715	1651.03820800781	166.339782714844	123.982360839844	1652.84057617188	205.092315673828	119.604995727539	1537.99926757812	187.454116821289	198.848129272461	1368.6982421875	186.81037902832	-7.33851957321167	1448.90698242188	172.519577026367	-43.1942672729492	1306.25646972656	267.340972900391	190.99462890625	1406.54956054688	391.00146484375	76.8613357543945	1478.5830078125	418.874969482422	87.9978637695312	1355.373046875	433.423278808594	124.819206237793	1146.48278808594	434.581970214844	112.202102661133	1055.07312011719	399.369964599609	72.9345855712891	899.033020019531	478.613098144531	177.669418334961	900.06298828125	446.169128417969	112.717086791992	783.226013183594	-2.70366501808167	77.7625579833984
274.872619628906	-48.9234657287598	1680.39221191406	116.643836975098	-30.319673538208	1688.69641113281	266.954742431641	102.674903869629	1651.29565429688	166.14665222168	124.626091003418	1653.09814453125	205.156677246094	120.377471923828	1538.1279296875	187.647232055664	199.427490234375	1368.7626953125	186.746017456055	-6.63041687011719	1449.16455078125	172.519577026367	-42.6149139404297	1306.51403808594	267.662841796875	191.509613037109	1406.61401367188	391.00146484375	77.1188278198242	1479.03356933594	419.325592041016	87.4185028076172	1355.82373046875	434.903839111328	122.82364654541	1146.86901855469	435.933807373047	109.434066772461	1055.39501953125	400.850555419922	69.0078353881836	899.805480957031	480.994903564453	172.455215454102	900.191711425781	449.194641113281	106.47290802002	783.805419921875	-2.83241105079651	78.5350341796875
274.486389160156	-48.2797355651855	1680.58532714844	116.257598876953	-29.6115703582764	1688.7607421875	266.697265625	103.318634033203	1651.61755371094	165.824798583984	125.269813537598	1653.35559082031	205.092315673828	121.214317321777	1538.32104492188	187.775985717773	200.071212768555	1368.82702636719	186.681640625	-5.85794115066528	1449.486328125	172.390838623047	-42.0355567932129	1306.83581542969	267.85595703125	192.088973999023	1406.67834472656	390.937103271484	77.3763198852539	1479.54858398438	419.776184082031	86.9035186767578	1356.33862304688	436.320037841797	120.828079223633	1147.25524902344	437.350006103516	106.730400085449	1055.84558105469	402.395477294922	65.0167083740234	900.771118164062	483.312316894531	167.240997314453	900.320495605469	452.348937988281	100.099983215332	784.577880859375	-3.02553009986877	79.3718795776367
274.035766601562	-47.7003784179688	1680.77844238281	115.806991577148	-28.9678401947021	1688.88952636719	266.311004638672	103.962364196777	1651.875	165.438552856445	125.977920532227	1653.54870605469	205.027938842773	121.986793518066	1538.44982910156	187.840347290039	200.714950561523	1368.82702636719	186.488525390625	-5.1498384475708	1449.74389648438	172.262084960938	-41.4561996459961	1307.22204589844	268.049072265625	192.668319702148	1406.74267578125	390.808349609375	77.6981887817383	1479.99914550781	420.162445068359	86.3885345458984	1356.78930664062	437.736267089844	118.89688873291	1147.64147949219	438.766235351562	103.962364196777	1056.42492675781	403.9404296875	61.0255851745605	901.929809570312	485.694122314453	162.219909667969	900.44921875	455.438812255859	93.7270584106445	785.54345703125	-3.28302192687988	80.2087326049805
273.585174560547	-47.0566482543945	1681.03601074219	115.356376647949	-28.3241100311279	1689.01818847656	265.924774169922	104.606094360352	1652.19689941406	165.052322387695	126.621650695801	1653.74182128906	204.899185180664	122.82364654541	1538.57861328125	187.840347290039	201.294311523438	1368.89135742188	186.295394897461	-4.44173574447632	1450.06567382812	172.133346557617	-40.9412155151367	1307.5439453125	268.177825927734	193.247680664062	1406.80712890625	390.615234375	78.0200500488281	1480.44982910156	420.484313964844	86.0022964477539	1357.30432128906	439.152465820312	116.965705871582	1148.02770996094	440.182434082031	101.258697509766	1057.00427246094	405.485382080078	56.9057121276855	903.21728515625	488.075927734375	157.327560424805	900.642333984375	458.593109130859	87.2897567749023	786.7021484375	-3.54051375389099	81.0455780029297
273.070190429688	-46.4129180908203	1681.22912597656	114.77702331543	-27.6803817749023	1689.08264160156	265.409790039062	105.249824523926	1652.45434570312	164.601715087891	127.265380859375	1653.93493652344	204.706069946289	123.660491943359	1538.70727539062	187.775985717773	201.873657226562	1368.89135742188	186.037902832031	-3.73363280296326	1450.38757324219	171.940231323242	-40.4262313842773	1307.86584472656	268.242218017578	193.827041625977	1406.80712890625	390.357757568359	78.4062881469727	1480.900390625	420.741790771484	85.6160659790039	1357.81921386719	440.439910888672	115.09888458252	1148.41394042969	441.662994384766	98.5550308227539	1057.77673339844	407.0947265625	52.7858428955078	904.633483886719	490.393341064453	152.628326416016	900.899841308594	461.618621826172	80.8524627685547	788.054016113281	-3.8623788356781	81.8824310302734
272.490814208984	-45.7691879272461	1681.48657226562	114.197662353516	-27.0366516113281	1689.01818847656	264.894805908203	105.893547058105	1652.7119140625	164.022354125977	127.909111022949	1654.06372070312	204.448577880859	124.368598937988	1538.83605957031	187.647232055664	202.388641357422	1368.89135742188	185.780410766602	-3.08990287780762	1450.64514160156	171.682739257812	-39.9756202697754	1308.25207519531	268.242218017578	194.406402587891	1406.87145996094	390.035888671875	78.728157043457	1481.41540527344	420.999298095703	85.4229431152344	1358.33422851562	441.727386474609	113.232070922852	1148.86450195312	443.143585205078	95.8513641357422	1058.61364746094	408.639678955078	48.6659736633301	906.114074707031	492.646423339844	148.057846069336	901.157348632812	464.579803466797	74.3507919311523	789.598937988281	-4.18424367904663	82.7192764282227
271.78271484375	-45.1254577636719	1681.74401855469	113.489562988281	-26.3929214477539	1689.08264160156	264.251068115234	106.53727722168	1653.03369140625	163.378616333008	128.552841186523	1654.19250488281	204.126724243164	125.141075134277	1538.900390625	187.518493652344	202.903625488281	1368.89135742188	185.458557128906	-2.44617319107056	1450.96691894531	171.360870361328	-39.5250091552734	1308.57397460938	268.177825927734	194.985748291016	1406.87145996094	389.649627685547	79.114387512207	1481.99475097656	421.128021240234	85.3585739135742	1358.84924316406	442.950469970703	111.429626464844	1149.31518554688	444.559783935547	93.2120742797852	1059.45043945312	410.248992919922	44.4817276000977	907.594604492188	494.835083007812	143.744857788086	901.479187011719	467.412200927734	67.84912109375	791.208312988281	-4.570481300354	83.6204986572266
271.074615478516	-44.4173545837402	1682.00158691406	112.781455993652	-25.7491912841797	1689.08264160156	263.54296875	107.245384216309	1653.29125976562	162.670516967773	129.260940551758	1654.32116699219	203.80485534668	125.977920532227	1539.02917480469	187.32536315918	203.482986450195	1368.82702636719	185.072311401367	-1.80244338512421	1451.22448730469	171.039001464844	-39.0743980407715	1308.89575195312	268.049072265625	195.500732421875	1406.80712890625	389.263397216797	79.5006256103516	1482.57409667969	421.256774902344	85.4229431152344	1359.2998046875	444.044799804688	109.627182006836	1149.83020019531	445.91162109375	90.6371536254883	1060.35168457031	411.7939453125	40.3618583679199	909.0751953125	496.830657958984	139.624984741211	901.801086425781	470.244598388672	61.4118232727051	793.0107421875	-5.02109241485596	84.4573516845703
270.302124023438	-43.6448783874512	1682.32348632812	111.944610595703	-24.9767150878906	1689.14697265625	262.706115722656	108.017860412598	1653.54870605469	161.898040771484	130.033416748047	1654.44995117188	203.418609619141	126.814765930176	1539.09350585938	187.06787109375	203.997970581055	1368.6982421875	184.621704101562	-1.09434068202972	1451.54626464844	170.717147827148	-38.688159942627	1309.28198242188	267.920349121094	196.015716552734	1406.80712890625	388.748413085938	79.9512405395508	1483.15344238281	421.256774902344	85.4229431152344	1359.81481933594	445.074768066406	107.889114379883	1150.34509277344	447.263458251953	88.1266098022461	1061.2529296875	413.338897705078	36.2419891357422	910.555786132812	498.826202392578	135.6982421875	902.187316894531	472.948272705078	55.0388984680176	794.813171386719	-5.47170305252075	85.2941970825195
269.465301513672	-42.7436599731445	1682.58093261719	111.107765197754	-24.1398677825928	1689.21130371094	261.869293212891	108.919082641602	1653.80615234375	160.996826171875	130.870269775391	1654.57873535156	203.032379150391	127.71598815918	1539.15795898438	186.874755859375	204.512954711914	1368.63391113281	184.171096801758	-0.386237859725952	1451.8681640625	170.330902099609	-38.237548828125	1309.73266601562	267.662841796875	196.659454345703	1406.80712890625	388.297821044922	80.4662246704102	1483.73278808594	421.256774902344	85.2941970825195	1360.32983398438	445.976013183594	106.21541595459	1150.92443847656	448.486541748047	85.6160659790039	1062.21850585938	414.819488525391	32.0577430725098	912.036376953125	500.693023681641	131.835861206055	902.573547363281	475.651947021484	48.7947196960449	796.679992675781	-5.92231416702271	86.1310424804688
268.564056396484	-41.8424377441406	1682.90283203125	110.20654296875	-23.3030185699463	1689.27575683594	260.968048095703	109.820304870605	1654.06372070312	160.095596313477	131.707122802734	1654.64306640625	202.581771850586	128.617218017578	1539.22229003906	186.552886962891	205.027938842773	1368.50512695312	183.720489501953	0.321864902973175	1452.25439453125	169.880294799805	-37.8513107299805	1310.11889648438	267.4697265625	197.174438476562	1406.74267578125	387.718444824219	81.1099548339844	1484.24780273438	421.192413330078	85.2298278808594	1360.8447265625	446.748474121094	104.541717529297	1151.439453125	449.709625244141	83.1698913574219	1063.18408203125	416.300048828125	28.0022468566895	913.452575683594	502.366729736328	128.102233886719	903.088500976562	478.226867675781	42.808032989502	798.546813964844	-6.43729782104492	86.9678955078125
267.598480224609	-40.9412155151367	1683.224609375	109.240943908691	-22.4017963409424	1689.34008789062	260.002471923828	110.721527099609	1654.32116699219	159.130004882812	132.608337402344	1654.77185058594	202.131149291992	129.582809448242	1539.28662109375	186.295394897461	205.542922973633	1368.31201171875	183.205505371094	1.0299676656723	1452.640625	169.494049072266	-37.5294456481934	1310.56945800781	267.147857666016	197.560668945312	1406.61401367188	387.203460693359	81.7536849975586	1484.76281738281	420.999298095703	85.1654510498047	1361.29541015625	447.456573486328	102.996765136719	1152.01879882812	450.739593505859	80.7880859375	1064.14965820312	417.716247558594	23.9467487335205	914.933166503906	503.911682128906	124.432968139648	903.603515625	480.801788330078	37.1432075500488	800.413635253906	-7.01665449142456	87.8047409057617
266.568511962891	-40.0399932861328	1683.54650878906	108.210975646973	-21.6293201446533	1689.46887207031	258.972503662109	111.558372497559	1654.57873535156	158.100036621094	133.445190429688	1654.90051269531	201.616165161133	130.484024047852	1539.28662109375	185.973541259766	206.057907104492	1368.11889648438	182.690521240234	1.73807048797607	1452.96252441406	169.043441772461	-37.1432075500488	1311.02014160156	266.890380859375	197.882537841797	1406.48522949219	386.624114990234	82.461784362793	1485.27770996094	420.80615234375	85.0367050170898	1361.81042480469	447.971557617188	101.516189575195	1152.59814453125	451.705200195312	78.4062881469727	1065.05090332031	419.068084716797	19.955623626709	916.349365234375	505.263519287109	120.892456054688	904.182861328125	483.18359375	31.7358779907227	802.280456542969	-7.59601163864136	88.7059631347656
265.538543701172	-39.2031440734863	1683.86840820312	107.181007385254	-20.8568458557129	1689.533203125	257.942535400391	112.395217895508	1654.83618164062	157.00569152832	134.217666625977	1654.96496582031	201.101181030273	131.38525390625	1539.35107421875	185.716049194336	206.444137573242	1367.92578125	182.11116027832	2.38180017471313	1453.34875488281	168.528457641602	-36.8213424682617	1311.53503417969	266.504119873047	198.204406738281	1406.3564453125	385.980377197266	83.041145324707	1485.79272460938	420.484313964844	84.8435897827148	1362.38977050781	448.422180175781	100.035606384277	1153.17749023438	452.477661132812	76.0888595581055	1065.88781738281	420.355560302734	16.0932445526123	917.765563964844	506.357849121094	117.351943969727	904.76220703125	485.372253417969	26.714786529541	804.147277832031	-8.23974132537842	89.6715621948242
264.508575439453	-38.4306678771973	1684.19030761719	106.086669921875	-20.0843696594238	1689.66198730469	256.848175048828	113.167694091797	1655.09362792969	155.911361694336	134.925765991211	1655.029296875	200.393081665039	132.286468505859	1539.35107421875	185.329803466797	206.894760131836	1367.73266601562	181.403060913086	3.08990287780762	1453.67065429688	168.013473510742	-36.563850402832	1311.98571777344	266.117889404297	198.526260375977	1406.16333007812	385.401031494141	83.6204986572266	1486.30773925781	420.098052978516	84.5217208862305	1363.09777832031	448.744049072266	98.6194076538086	1153.69250488281	453.185760498047	73.7714309692383	1066.724609375	421.578643798828	12.2308664321899	919.181762695312	507.323455810547	113.940170288086	905.405944824219	487.303466796875	21.9511852264404	805.94970703125	-8.94784450531006	90.6371536254883
263.349853515625	-37.5938186645508	1684.57653808594	104.927955627441	-19.3762664794922	1689.79064941406	255.689468383789	113.940170288086	1655.35119628906	154.752639770508	135.6982421875	1655.15808105469	199.684982299805	133.123321533203	1539.35107421875	185.007934570312	207.280990600586	1367.47521972656	180.694946289062	3.66925978660583	1454.05688476562	167.562866210938	-36.3707313537598	1312.37194824219	265.731658935547	198.783752441406	1405.90588378906	384.757293701172	84.0711135864258	1486.82275390625	419.6474609375	84.1998596191406	1363.67724609375	449.001525878906	97.2675704956055	1154.27185058594	453.76513671875	71.5183792114258	1067.5615234375	422.737365722656	8.49723339080811	920.662353515625	507.967163085938	110.657150268555	906.049682617188	488.977142333984	17.4450778961182	807.816528320312	-9.65594673156738	91.6027526855469
262.255523681641	-36.7569694519043	1684.89831542969	103.769241333008	-18.6037902832031	1689.85510253906	254.53076171875	114.77702331543	1655.54431152344	153.593933105469	136.406341552734	1655.22241210938	198.848129272461	133.895797729492	1539.35107421875	184.621704101562	207.60285949707	1367.21765136719	179.922470092773	4.24861669540405	1454.31433105469	167.047882080078	-36.1776161193848	1312.75817871094	265.281036376953	199.041244506836	1405.71276855469	383.984832763672	84.4573516845703	1487.33764648438	419.132476806641	83.8136215209961	1364.32092285156	449.130279541016	95.8513641357422	1154.85119628906	454.1513671875	69.3940734863281	1068.333984375	423.831695556641	4.82797336578369	922.078552246094	508.482147216797	107.438499450684	906.693420410156	490.328979492188	13.2608337402344	809.618957519531	-10.4284229278564	92.6327133178711
261.096801757812	-35.9201240539551	1685.28454589844	102.610527038574	-17.8956890106201	1689.98376464844	253.307678222656	115.549499511719	1655.8017578125	152.370834350586	137.178817749023	1655.28674316406	198.075653076172	134.603897094727	1539.28662109375	184.235473632812	207.8603515625	1366.96020507812	179.085632324219	4.76360034942627	1454.63623046875	166.404144287109	-36.0488700866699	1313.14440917969	264.830444335938	199.234375	1405.45520019531	383.212341308594	84.7792129516602	1487.85266113281	418.553100585938	83.4273834228516	1365.02905273438	449.194641113281	94.5639038085938	1155.49499511719	454.344482421875	67.3341369628906	1069.1064453125	424.861663818359	1.22308659553528	923.559143066406	508.739654541016	104.348602294922	907.272766113281	491.423309326172	9.20533561706543	811.292663574219	-11.2008981704712	93.6626815795898
259.873718261719	-35.0832748413086	1685.6064453125	101.38744354248	-17.1232128143311	1690.11254882812	252.084579467773	116.386344909668	1655.99487304688	151.083389282227	137.951293945312	1655.35119628906	197.238815307617	135.247634887695	1539.28662109375	183.849227905273	208.053466796875	1366.70275878906	178.18440246582	5.21421146392822	1454.89367675781	165.696044921875	-35.9201240539551	1313.53063964844	264.315460205078	199.49186706543	1405.19775390625	382.311126708984	85.1010818481445	1488.36767578125	417.845001220703	83.041145324707	1365.67272949219	449.130279541016	93.2764434814453	1156.138671875	454.473236083984	65.4673233032227	1069.94323730469	425.762878417969	-2.12430834770203	924.975341796875	508.804016113281	101.451812744141	907.91650390625	492.260162353516	5.40733003616333	812.901977539062	-12.0377473831177	94.6926498413086
258.714996337891	-34.2464256286621	1685.92834472656	100.228729248047	-16.350736618042	1690.24133300781	250.797119140625	117.223197937012	1656.18798828125	149.860290527344	138.659393310547	1655.35119628906	196.401962280273	135.762619018555	1539.15795898438	183.398620605469	208.182220458984	1366.44519042969	177.283187866211	5.53607606887817	1455.08679199219	164.923568725586	-35.9201240539551	1313.7880859375	263.864837646484	199.62060546875	1404.94030761719	381.409912109375	85.2941970825195	1488.81823730469	417.201263427734	82.5905303955078	1366.380859375	449.001525878906	91.9889907836914	1156.84680175781	454.408874511719	63.729248046875	1070.7158203125	426.599731445312	-5.40733003616333	926.391540527344	508.804016113281	98.6194076538086	908.560241699219	492.903900146484	1.80244338512421	814.382568359375	-12.8745956420898	95.7226181030273
257.491912841797	-33.4095764160156	1686.31457519531	99.0056381225586	-15.6426343917847	1690.3701171875	249.574035644531	117.995674133301	1656.38110351562	148.572830200195	139.431869506836	1655.41552734375	195.56510925293	136.213226318359	1539.09350585938	182.948013305664	208.24658203125	1366.18774414062	176.317596435547	5.85794115066528	1455.27990722656	164.086730957031	-35.9201240539551	1314.04565429688	263.285491943359	199.813720703125	1404.68273925781	380.444305419922	85.4873199462891	1489.33325195312	416.428802490234	82.1399230957031	1367.02453613281	448.808410644531	90.7658996582031	1157.55493164062	454.215728759766	62.1199264526367	1071.48828125	427.307830810547	-8.43286037445068	927.807739257812	508.67529296875	95.980110168457	909.139587402344	493.290130615234	-1.54495143890381	815.798767089844	-13.7114448547363	96.6882171630859
256.268829345703	-32.5727272033691	1686.63647460938	97.7181854248047	-14.934531211853	1690.43444824219	248.286575317383	118.768142700195	1656.57421875	147.285369873047	140.13996887207	1655.41552734375	194.66389465332	136.663833618164	1539.02917480469	182.49739074707	208.310958862305	1365.93029785156	175.287628173828	6.11543321609497	1455.47302246094	163.185501098633	-35.9201240539551	1314.30310058594	262.706115722656	199.942474365234	1404.48962402344	379.414337158203	85.5516891479492	1489.78381347656	415.656311035156	81.6893081665039	1367.66833496094	448.486541748047	89.5428161621094	1158.26306152344	453.958251953125	60.639347076416	1072.32507324219	427.822814941406	-11.1365251541138	929.09521484375	508.417785644531	93.4051895141602	909.718933105469	493.547637939453	-4.82797336578369	817.086242675781	-14.6126661300659	97.65380859375
255.045745849609	-31.7358779907227	1687.02270507812	96.4950942993164	-14.162055015564	1690.56323242188	246.999114990234	119.604995727539	1656.76733398438	145.997909545898	140.848083496094	1655.47985839844	193.698287963867	136.985702514648	1539.02917480469	181.982406616211	208.375335693359	1365.73718261719	174.257659912109	6.3729248046875	1455.66613769531	162.284286499023	-35.9201240539551	1314.560546875	262.126770019531	200.006851196289	1404.23217773438	378.384368896484	85.4873199462891	1490.23449707031	414.819488525391	81.1743240356445	1368.24768066406	448.100311279297	88.3841018676758	1158.97106933594	453.572021484375	59.2231407165527	1073.09753417969	428.144683837891	-13.5826988220215	930.382690429688	508.031555175781	90.9590225219727	910.233947753906	493.611999511719	-7.91787624359131	818.1162109375	-15.5138883590698	98.5550308227539
253.822662353516	-30.9634037017822	1687.34448242188	95.2720108032227	-13.4539527893066	1690.69189453125	245.711654663086	120.377471923828	1656.89611816406	144.710464477539	141.556182861328	1655.47985839844	192.732696533203	137.307571411133	1538.96484375	181.403060913086	208.439712524414	1365.6083984375	173.163314819336	6.56604385375977	1455.794921875	161.383056640625	-35.9201240539551	1314.75378417969	261.547424316406	200.071212768555	1404.0390625	377.354400634766	85.3585739135742	1490.68505859375	414.046997070312	80.6593399047852	1368.82702636719	447.714080810547	87.2897567749023	1159.61486816406	453.057037353516	58.0000534057617	1073.86999511719	428.144683837891	-15.7070064544678	931.476989746094	507.580932617188	88.7059631347656	910.620178222656	493.611999511719	-10.8146600723267	819.081787109375	-16.4151096343994	99.4562530517578
252.663940429688	-30.1265544891357	1687.66638183594	94.0489196777344	-12.8102226257324	1690.82067871094	244.424194335938	121.149948120117	1657.02490234375	143.423004150391	142.264282226562	1655.41552734375	191.702728271484	137.629425048828	1538.96484375	180.823699951172	208.50407409668	1365.47961425781	172.068969726562	6.75916290283203	1455.98803710938	160.417465209961	-35.8557510375977	1314.94689941406	260.968048095703	200.135589599609	1403.91027832031	376.324432373047	85.1654510498047	1491.0712890625	413.210144042969	80.1443557739258	1369.40637207031	447.199096679688	86.1954193115234	1160.19421386719	452.477661132812	56.8413391113281	1074.578125	427.951568603516	-17.573823928833	932.442626953125	507.065948486328	86.6460266113281	911.006408691406	493.483245849609	-13.5183258056641	819.918640136719	-17.3163318634033	100.293098449707
251.440856933594	-29.3540782928467	1688.05261230469	92.8258361816406	-12.1021203994751	1690.94946289062	243.136749267578	121.858047485352	1657.21801757812	142.135543823242	142.908020019531	1655.41552734375	190.672760009766	137.822555541992	1539.02917480469	180.179962158203	208.568450927734	1365.41528320312	170.910263061523	6.9522819519043	1456.11682128906	159.451873779297	-35.8557510375977	1315.14001464844	260.324340820312	200.135589599609	1403.78161621094	375.230102539062	84.907958984375	1491.52197265625	412.308929443359	79.6293716430664	1369.85705566406	446.555358886719	85.1010818481445	1160.77355957031	451.769561767578	55.6826286315918	1075.22192382812	427.500946044922	-19.1187744140625	933.215087890625	506.422241210938	84.7792129516602	911.392639160156	493.161407470703	-16.0288715362549	820.562377929688	-18.2175521850586	101.065574645996
250.2177734375	-28.5816020965576	1688.37451171875	91.6027526855469	-11.4583902359009	1691.01379394531	241.913650512695	122.56615447998	1657.3466796875	140.848083496094	143.551742553711	1655.41552734375	189.642791748047	137.951293945312	1539.15795898438	179.536239624023	208.632827758789	1365.47961425781	169.81591796875	7.08102750778198	1456.24548339844	158.421905517578	-35.7913780212402	1315.26867675781	259.680603027344	200.071212768555	1403.71716308594	374.264495849609	84.6504669189453	1491.908203125	411.472076416016	79.0500183105469	1370.3076171875	445.847259521484	84.0711135864258	1161.22412109375	451.061462402344	54.652660369873	1075.86560058594	426.857238769531	-20.4062347412109	933.730041503906	505.714111328125	83.1055145263672	911.650146484375	492.839538574219	-18.2175521850586	821.077331542969	-19.1187744140625	101.773681640625
249.059051513672	-27.8091278076172	1688.69641113281	90.4440383911133	-10.8146600723267	1691.142578125	240.690567016602	123.274253845215	1657.4111328125	139.560623168945	144.19548034668	1655.35119628906	188.612823486328	138.080047607422	1539.22229003906	178.828140258789	208.697204589844	1365.5439453125	168.657211303711	7.20977354049683	1456.37426757812	157.391937255859	-35.7270050048828	1315.3974609375	259.036865234375	200.006851196289	1403.71716308594	373.234527587891	84.3286056518555	1492.22998046875	410.635223388672	78.4706649780273	1370.62951660156	445.074768066406	83.1055145263672	1161.6103515625	450.224609375	53.6226921081543	1076.38061523438	426.084747314453	-21.5005741119385	934.116271972656	504.941650390625	81.6249389648438	911.907592773438	492.324554443359	-20.1487426757812	821.527954101562	-20.0199966430664	102.417411804199
247.900344848633	-27.1010246276855	1689.01818847656	89.2853240966797	-10.1709308624268	1691.20690917969	239.467483520508	123.982360839844	1657.53979492188	138.337539672852	144.774826049805	1655.28674316406	187.518493652344	138.144409179688	1539.35107421875	178.18440246582	208.697204589844	1365.6083984375	167.434112548828	7.27414655685425	1456.50305175781	156.361968994141	-35.6626319885254	1315.52624511719	258.328765869141	199.942474365234	1403.71716308594	372.268951416016	83.8779907226562	1492.55187988281	409.798370361328	77.8269348144531	1371.01574707031	444.173553466797	82.1399230957031	1161.93225097656	449.387756347656	52.657096862793	1076.83117675781	425.119140625	-22.4661693572998	934.245056152344	504.104797363281	80.4018478393555	912.165100097656	491.680816650391	-21.6936931610107	821.849853515625	-20.9212188720703	103.061141967773
246.677261352539	-26.3929214477539	1689.27575683594	88.0622329711914	-9.59157371520996	1691.33569335938	238.180023193359	124.626091003418	1657.60424804688	137.050079345703	145.354187011719	1655.22241210938	186.488525390625	138.208786010742	1539.47973632812	177.476303100586	208.697204589844	1365.67272949219	166.275405883789	7.33851957321167	1456.63171386719	155.332000732422	-35.598258972168	1315.65490722656	257.685028076172	199.684982299805	1403.84594726562	371.367706298828	83.4917526245117	1492.87377929688	408.961547851562	77.2475738525391	1371.27319335938	443.143585205078	81.2387008666992	1162.12536621094	448.422180175781	51.6915016174316	1077.15307617188	424.024810791016	-23.3030185699463	934.309448242188	503.139190673828	79.3718795776367	912.293884277344	490.908325195312	-22.7880344390869	821.978576660156	-21.886812210083	103.640495300293
245.389801025391	-25.7491912841797	1689.59753417969	86.7104034423828	-9.01221752166748	1691.40002441406	236.763824462891	125.269813537598	1657.66857910156	135.6982421875	145.933547973633	1655.15808105469	185.394180297852	138.208786010742	1539.54418945312	176.832580566406	208.697204589844	1365.73718261719	165.116683959961	7.40289258956909	1456.76049804688	154.302032470703	-35.598258972168	1315.71936035156	256.976928710938	199.234375	1403.97473144531	370.402130126953	83.041145324707	1493.13122558594	407.995941162109	76.6038436889648	1371.59509277344	442.113616943359	80.3374786376953	1162.31848144531	447.456573486328	50.7259063720703	1077.41052246094	422.737365722656	-24.0111217498779	934.309448242188	502.173614501953	78.4706649780273	912.486999511719	489.878356933594	-23.4961376190186	822.107299804688	-22.8524074554443	104.155479431152
244.037963867188	-25.1054611206055	1689.91943359375	85.3585739135742	-8.49723339080811	1691.46435546875	235.411987304688	125.849174499512	1657.73291015625	134.282028198242	146.448532104492	1655.09362792969	184.364212036133	138.208786010742	1539.67297363281	176.124465942383	208.697204589844	1365.86584472656	163.957977294922	7.40289258956909	1456.82482910156	153.20768737793	-35.598258972168	1315.84802246094	256.268829345703	198.783752441406	1404.16784667969	369.4365234375	82.5261611938477	1493.453125	406.965972900391	75.9601135253906	1371.8525390625	441.019287109375	79.5006256103516	1162.447265625	446.490997314453	49.760311126709	1077.60363769531	421.321136474609	-24.5904788970947	934.1806640625	501.143646240234	77.7625579833984	912.61572265625	488.6552734375	-23.8823757171631	822.107299804688	-23.8180027008057	104.670463562012
242.814880371094	-24.4617328643799	1690.17687988281	84.0711135864258	-7.98224925994873	1691.52880859375	234.060150146484	126.364158630371	1657.79736328125	132.930206298828	146.899139404297	1654.96496582031	183.334243774414	138.144409179688	1539.80163574219	175.480743408203	208.632827758789	1365.93029785156	162.734893798828	7.33851957321167	1456.95361328125	152.177719116211	-35.598258972168	1315.91247558594	255.560729980469	198.397521972656	1404.36096191406	368.470947265625	82.0111770629883	1493.64624023438	405.936004638672	75.2520141601562	1372.11010742188	439.796203613281	78.6637802124023	1162.57604980469	445.461029052734	48.9234657287598	1077.732421875	419.711822509766	-25.1054611206055	934.051940917969	499.984924316406	77.2475738525391	912.744445800781	487.174713134766	-23.8180027008057	822.107299804688	-24.8479690551758	105.056701660156
241.656158447266	-23.8823757171631	1690.43444824219	82.9123992919922	-7.53163862228394	1691.52880859375	232.837066650391	126.943511962891	1657.86169433594	131.707122802734	147.349746704102	1654.83618164062	182.11116027832	138.080047607422	1539.86608886719	174.643890380859	208.568450927734	1365.99462890625	161.44743347168	7.33851957321167	1457.01806640625	150.954635620117	-35.6626319885254	1315.97680664062	254.852630615234	197.946914672852	1404.61840820312	367.440979003906	81.4318161010742	1493.90368652344	404.906036376953	74.5439071655273	1372.30322265625	438.637481689453	77.8913040161133	1162.64038085938	444.366668701172	48.2153625488281	1077.79675292969	417.909393310547	-25.2985801696777	933.858825683594	498.761840820312	76.7969665527344	912.873229980469	485.436645507812	-23.4317646026611	821.978576660156	-25.8779373168945	105.442939758301
240.561828613281	-23.3673915863037	1690.69189453125	81.8824310302734	-7.08102750778198	1691.59313964844	231.742721557617	127.39412689209	1657.86169433594	130.548400878906	147.800354003906	1654.70739746094	181.081192016602	137.951293945312	1539.99475097656	174.00016784668	208.439712524414	1366.12341308594	160.288711547852	7.20977354049683	1457.08239746094	149.924667358398	-35.7270050048828	1316.04113769531	254.144515991211	197.560668945312	1404.87585449219	366.411010742188	80.8524627685547	1494.09680175781	403.9404296875	73.835807800293	1372.49633789062	437.350006103516	77.1832046508789	1162.70471191406	443.143585205078	47.5716323852539	1077.79675292969	415.913818359375	-25.4273262023926	933.601318359375	497.474395751953	76.5394744873047	912.937561035156	483.505432128906	-22.8524074554443	821.849853515625	-26.9079055786133	105.764801025391
239.531860351562	-22.8524074554443	1690.88500976562	80.7880859375	-6.69478988647461	1691.59313964844	230.584014892578	127.844734191895	1657.86169433594	129.454055786133	148.122222900391	1654.57873535156	180.051223754883	137.822555541992	1540.05920410156	173.292053222656	208.310958862305	1366.18774414062	159.065628051758	7.1454005241394	1457.14672851562	148.830322265625	-35.7913780212402	1316.10559082031	253.436416625977	197.110061645508	1405.13342285156	365.381042480469	80.2731018066406	1494.28991699219	402.974853515625	73.1277008056641	1372.625	436.126922607422	76.47509765625	1162.70471191406	441.920501708984	47.121021270752	1077.732421875	413.789520263672	-25.4273262023926	933.343811035156	496.12255859375	76.3463516235352	913.066345214844	481.252380371094	-22.0799312591553	821.656677246094	-27.937873840332	105.95792388916
238.437515258789	-22.4661693572998	1691.142578125	79.6293716430664	-6.43729782104492	1691.59313964844	229.42529296875	128.166595458984	1657.86169433594	128.295349121094	148.444091796875	1654.44995117188	179.021255493164	137.693801879883	1540.12353515625	172.648330688477	208.182220458984	1366.25207519531	157.906921386719	7.01665449142456	1457.21118164062	147.735992431641	-35.8557510375977	1316.169921875	252.728317260742	196.723831176758	1405.32653808594	364.35107421875	79.6293716430664	1494.48303222656	402.073638916016	72.3552322387695	1372.81811523438	434.839477539062	75.8957443237305	1162.70471191406	440.568664550781	46.8635292053223	1077.66809082031	411.536468505859	-25.1054611206055	933.02197265625	494.706329345703	76.281982421875	913.066345214844	478.934967041016	-21.1143379211426	821.334838867188	-28.9034671783447	106.086669921875
237.27880859375	-22.2730503082275	1691.33569335938	78.5350341796875	-6.30855178833008	1691.59313964844	228.330963134766	128.295349121094	1657.86169433594	127.13663482666	148.50846862793	1654.2568359375	177.926910400391	137.436309814453	1540.25231933594	171.940231323242	207.98908996582	1366.380859375	156.683837890625	6.88790893554688	1457.27551269531	146.641647338867	-35.9844970703125	1316.169921875	252.020217895508	196.273208618164	1405.51965332031	363.385467529297	78.921272277832	1494.67614746094	401.236785888672	71.3896331787109	1372.94689941406	433.616394042969	75.3163833618164	1162.64038085938	439.088104248047	46.7347831726074	1077.47497558594	409.283386230469	-24.5261058807373	932.700073242188	493.161407470703	76.4107284545898	913.130737304688	476.424407958984	-20.0199966430664	820.948608398438	-29.9334354400635	106.086669921875
236.184463500977	-22.2730503082275	1691.52880859375	77.4406967163086	-6.3729248046875	1691.59313964844	227.172241210938	128.230972290039	1657.86169433594	125.977920532227	148.37971496582	1654.12805175781	176.896942138672	137.243194580078	1540.31665039062	171.232131958008	207.795974731445	1366.44519042969	155.525115966797	6.69478988647461	1457.27551269531	145.547302246094	-36.1132431030273	1316.169921875	251.312103271484	195.822601318359	1405.71276855469	362.355499267578	78.0844268798828	1494.80493164062	400.399932861328	70.4240417480469	1373.01123046875	432.328918457031	74.801399230957	1162.57604980469	437.543151855469	46.7347831726074	1077.34619140625	406.965972900391	-23.7536296844482	932.24951171875	491.616455078125	76.7325897216797	913.130737304688	473.785125732422	-18.7969093322754	820.43359375	-30.8990306854248	106.086669921875
235.090118408203	-22.4661693572998	1691.78625488281	76.3463516235352	-6.63041687011719	1691.59313964844	226.013534545898	128.037857055664	1657.86169433594	124.819206237793	148.122222900391	1653.93493652344	175.866973876953	136.985702514648	1540.44543457031	170.588394165039	207.60285949707	1366.50964355469	154.302032470703	6.50167083740234	1457.33984375	144.452972412109	-36.2419891357422	1316.23425292969	250.60400390625	195.371994018555	1405.90588378906	361.325531005859	77.2475738525391	1494.93371582031	399.563079833984	69.715934753418	1373.07568359375	430.977081298828	74.3507919311523	1162.51159667969	435.869445800781	46.8635292053223	1077.15307617188	404.777282714844	-22.8524074554443	931.863220214844	489.942749023438	77.1832046508789	913.130737304688	471.145843505859	-17.3807048797607	819.789916992188	-31.9289970397949	105.95792388916
233.99577331543	-22.6592884063721	1691.97937011719	75.1876373291016	-6.9522819519043	1691.59313964844	224.85481262207	127.780364990234	1657.79736328125	123.660491943359	147.800354003906	1653.80615234375	174.901382446289	136.728210449219	1540.509765625	169.880294799805	207.409744262695	1366.63830566406	153.143310546875	6.30855178833008	1457.33984375	143.358627319336	-36.4351043701172	1316.23425292969	249.895904541016	194.92138671875	1406.16333007812	360.295562744141	76.4107284545898	1494.998046875	398.661865234375	69.0722045898438	1373.14001464844	429.560882568359	73.9001770019531	1162.38293457031	434.195739746094	47.0566482543945	1076.9599609375	402.652984619141	-21.8224391937256	931.412658691406	488.26904296875	77.7625579833984	913.066345214844	468.442169189453	-15.90012550354	819.081787109375	-32.9589653015137	105.829177856445
232.901443481445	-22.9167804718018	1692.17248535156	74.0932998657227	-7.27414655685425	1691.59313964844	223.760482788086	127.45849609375	1657.79736328125	122.56615447998	147.414123535156	1653.61303710938	173.87141418457	136.406341552734	1540.57409667969	169.236557006836	207.152252197266	1366.70275878906	151.984603881836	6.05106019973755	1457.33984375	142.264282226562	-36.6282234191895	1316.23425292969	249.187805175781	194.470764160156	1406.3564453125	359.329956054688	75.5738754272461	1495.0625	397.760650634766	68.4284744262695	1373.20434570312	428.080322265625	73.5783157348633	1162.31848144531	432.522033691406	47.3141403198242	1076.70239257812	400.593048095703	-20.5993537902832	930.897644042969	486.530975341797	78.5350341796875	913.001953125	465.802886962891	-14.2908010482788	818.180541992188	-34.0533065795898	105.636054992676
231.807098388672	-23.2386455535889	1692.36560058594	72.9989547729492	-7.59601163864136	1691.59313964844	222.666137695312	127.13663482666	1657.79736328125	121.407440185547	147.027877807617	1653.484375	172.905822753906	136.08447265625	1540.63854980469	168.592834472656	206.894760131836	1366.83142089844	150.890258789062	5.79356813430786	1457.404296875	141.234313964844	-36.8213424682617	1316.169921875	248.544067382812	194.020156860352	1406.54956054688	358.364379882812	74.6726531982422	1495.12683105469	396.859405517578	67.84912109375	1373.20434570312	426.664093017578	73.3208236694336	1162.12536621094	430.719604492188	47.6360054016113	1076.38061523438	398.661865234375	-19.3762664794922	930.447021484375	484.728546142578	79.4362564086914	912.937561035156	463.16357421875	-12.5527305603027	817.214965820312	-35.0832748413086	105.378570556641
230.712753295898	-23.560510635376	1692.49438476562	71.9046173095703	-8.04662227630615	1691.59313964844	221.571792602539	126.686019897461	1657.73291015625	120.313095092773	146.577270507812	1653.29125976562	172.004592895508	135.6982421875	1540.70288085938	168.013473510742	206.572891235352	1366.89587402344	149.795928955078	5.47170305252075	1457.404296875	140.204345703125	-37.014461517334	1316.169921875	247.835968017578	193.505172729492	1406.74267578125	357.398773193359	73.835807800293	1495.12683105469	395.893829345703	67.2697601318359	1373.26879882812	425.247894287109	73.0633316040039	1161.99670410156	428.917144775391	47.9578704833984	1076.05871582031	396.795043945312	-18.024435043335	929.86767578125	482.926086425781	80.4018478393555	912.873229980469	460.588653564453	-10.7502870559692	816.249389648438	-36.1132431030273	105.121078491211
229.68278503418	-23.9467487335205	1692.6875	70.8746490478516	-8.43286037445068	1691.52880859375	220.477447509766	126.299781799316	1657.73291015625	119.283126831055	146.126663208008	1653.09814453125	171.103378295898	135.247634887695	1540.76721191406	167.369750976562	206.251022338867	1367.02453613281	148.765960693359	5.1498384475708	1457.33984375	139.174377441406	-37.2719535827637	1316.10559082031	247.192245483398	192.990188598633	1406.93579101562	356.49755859375	72.9989547729492	1495.12683105469	394.863861083984	66.6904067993164	1373.20434570312	423.831695556641	72.8702087402344	1161.80346679688	427.179077148438	48.344108581543	1075.67248535156	394.92822265625	-16.6726016998291	929.288330078125	481.123657226562	81.4318161010742	912.808837890625	458.013732910156	-8.94784450531006	815.219421386719	-37.1432075500488	104.799209594727
228.588455200195	-24.3973598480225	1692.88061523438	69.7803115844727	-8.94784450531006	1691.52880859375	219.383117675781	125.849174499512	1657.66857910156	118.188789367676	145.611679077148	1652.96936035156	170.266525268555	134.797012329102	1540.89599609375	166.854766845703	205.864791870117	1367.1533203125	147.735992431641	4.76360034942627	1457.33984375	138.208786010742	-37.5938186645508	1316.04113769531	246.54850769043	192.475204467773	1407.193359375	355.596343994141	72.162109375	1495.12683105469	393.833892822266	66.175422668457	1373.20434570312	422.351104736328	72.7414627075195	1161.6103515625	425.376647949219	48.6659736633301	1075.3505859375	393.061401367188	-15.3207693099976	928.644592285156	479.321197509766	82.5905303955078	912.680114746094	455.567565917969	-7.08102750778198	814.253784179688	-38.1731758117676	104.477348327637
227.558486938477	-24.8479690551758	1693.00939941406	68.7503433227539	-9.46282768249512	1691.52880859375	218.353149414062	125.334190368652	1657.66857910156	117.094451904297	145.032318115234	1652.77624511719	169.494049072266	134.217666625977	1540.96032714844	166.339782714844	205.414169311523	1367.21765136719	146.770385742188	4.31298971176147	1457.33984375	137.307571411133	-37.9156837463379	1316.04113769531	245.90478515625	191.960220336914	1407.38647460938	354.759490966797	71.3252639770508	1495.0625	392.803924560547	65.7248153686523	1373.14001464844	420.80615234375	72.6770935058594	1161.41723632812	423.638580322266	49.116584777832	1074.96435546875	391.194580078125	-13.9045639038086	928.000854492188	477.518768310547	83.8136215209961	912.551330566406	453.185760498047	-5.21421146392822	813.288208007812	-39.0743980407715	104.091110229492
226.592880249023	-25.2985801696777	1693.13806152344	67.7847442626953	-10.0421848297119	1691.46435546875	217.323181152344	124.754837036133	1657.60424804688	116.064483642578	144.452972412109	1652.6474609375	168.721572875977	133.702682495117	1540.96032714844	165.88916015625	204.963562011719	1367.34643554688	145.869171142578	3.79800581932068	1457.27551269531	136.406341552734	-38.3019218444824	1315.97680664062	245.325424194336	191.445236206055	1407.57958984375	353.922637939453	70.5527877807617	1494.998046875	391.773956298828	65.2742004394531	1373.07568359375	419.325592041016	72.6770935058594	1161.22412109375	421.900512695312	49.5671920776367	1074.578125	389.263397216797	-12.3596115112305	927.292785644531	475.71630859375	85.1010818481445	912.422607421875	450.932708740234	-3.3473949432373	812.387023925781	-39.9756202697754	103.704872131348
225.627288818359	-25.8135643005371	1693.33117675781	66.8191528320312	-10.6215419769287	1691.46435546875	216.293212890625	124.239852905273	1657.53979492188	115.09888458252	143.873611450195	1652.45434570312	168.077850341797	133.058944702148	1541.02478027344	165.438552856445	204.512954711914	1367.41076660156	144.967956542969	3.3473949432373	1457.27551269531	135.569488525391	-38.688159942627	1315.84802246094	244.681686401367	190.930252075195	1407.83703613281	353.150177001953	69.715934753418	1494.93371582031	390.808349609375	64.8235931396484	1373.01123046875	417.845001220703	72.6770935058594	1160.96667480469	420.226806640625	50.0821762084961	1074.19189453125	387.396575927734	-10.8146600723267	926.649047851562	473.913879394531	86.581657409668	912.2294921875	448.679656982422	-1.41620552539825	811.550170898438	-40.7480964660645	103.254257202148
224.72607421875	-26.3929214477539	1693.4599609375	65.9179306030273	-11.2652711868286	1691.40002441406	215.391983032227	123.596122741699	1657.53979492188	114.133293151855	143.229873657227	1652.26123046875	167.498489379883	132.415222167969	1541.08911132812	165.052322387695	203.997970581055	1367.53955078125	144.19548034668	2.76803803443909	1457.21118164062	134.797012329102	-39.1387710571289	1315.78369140625	244.102340698242	190.415267944336	1408.03015136719	352.377685546875	68.8790893554688	1494.86926269531	389.8427734375	64.3729782104492	1372.88256835938	416.364440917969	72.8702087402344	1160.77355957031	418.553100585938	50.6615333557129	1073.8056640625	385.52978515625	-9.14096260070801	926.005310058594	472.111419677734	88.1909790039062	912.100769042969	446.490997314453	0.450610846281052	810.713317871094	-41.4561996459961	102.803649902344
223.824844360352	-26.9722785949707	1693.58874511719	65.0167083740234	-11.8446283340454	1691.33569335938	214.490768432617	123.016761779785	1657.47546386719	113.296440124512	142.586151123047	1652.13256835938	166.919128417969	131.771484375	1541.15344238281	164.794830322266	203.418609619141	1367.60388183594	143.487365722656	2.25305438041687	1457.14672851562	134.088912963867	-39.5250091552734	1315.65490722656	243.587356567383	189.900283813477	1408.22326660156	351.669586181641	68.042236328125	1494.74060058594	388.877166748047	63.9223670959473	1372.75378417969	414.883850097656	73.1277008056641	1160.51611328125	417.008148193359	51.2408905029297	1073.41943359375	383.662963867188	-7.33851957321167	925.425964355469	470.373352050781	89.9934234619141	911.907592773438	444.302307128906	2.5749192237854	809.940795898438	-42.0355567932129	102.288665771484
222.988006591797	-27.6160087585449	1693.71740722656	64.1798629760742	-12.4883575439453	1691.27124023438	213.718292236328	122.308662414551	1657.4111328125	112.459594726562	141.878051757812	1651.93933105469	166.468521118164	131.063385009766	1541.15344238281	164.537338256836	202.903625488281	1367.73266601562	142.843643188477	1.67369747161865	1457.01806640625	133.445190429688	-39.9756202697754	1315.52624511719	243.007995605469	189.320938110352	1408.48083496094	350.961486816406	67.2053909301758	1494.67614746094	388.040313720703	63.5361289978027	1372.625	413.467651367188	73.5139389038086	1160.25854492188	415.591949462891	51.9489936828613	1072.96887207031	381.796142578125	-5.53607606887817	924.846618652344	468.635284423828	91.9246139526367	911.714477539062	442.177978515625	4.76360034942627	809.10400390625	-42.5505409240723	101.773681640625
222.151153564453	-28.2597370147705	1693.78186035156	63.3430099487305	-13.1320877075195	1691.20690917969	212.945816040039	121.664932250977	1657.3466796875	111.751495361328	141.234313964844	1651.74621582031	166.14665222168	130.355285644531	1541.15344238281	164.344223022461	202.324279785156	1367.79711914062	142.328659057617	1.0299676656723	1456.88928222656	132.930206298828	-40.4906044006348	1315.3974609375	242.493011474609	188.805953979492	1408.67395019531	350.382110595703	66.368537902832	1494.54748535156	387.203460693359	63.1498908996582	1372.43188476562	412.115814208984	73.9645538330078	1160.0654296875	414.240112304688	52.657096862793	1072.58251953125	379.993682861328	-3.66925978660583	924.267211914062	466.961578369141	93.9845504760742	911.45703125	440.053680419922	7.1454005241394	808.331481933594	-43.001148223877	101.258697509766
221.443054199219	-28.9034671783447	1693.91052246094	62.6349067687988	-13.7114448547363	1691.142578125	212.30207824707	120.956825256348	1657.3466796875	111.107765197754	140.590591430664	1651.61755371094	165.824798583984	129.647186279297	1541.15344238281	164.279846191406	201.744918823242	1367.86145019531	141.813674926758	0.386237859725952	1456.76049804688	132.415222167969	-40.9412155151367	1315.20434570312	242.042404174805	188.290969848633	1408.86706542969	349.802764892578	65.4673233032227	1494.41870117188	386.495361328125	62.7636528015137	1372.23876953125	410.763977050781	74.4795379638672	1159.80798339844	412.888275146484	53.4939460754395	1072.1962890625	378.255615234375	-1.86681640148163	923.687866210938	465.352264404297	96.0444869995117	911.263916015625	437.929382324219	9.59157371520996	807.623413085938	-43.4517593383789	100.679336547852
220.734939575195	-29.6115703582764	1693.97497558594	61.9268074035645	-14.2908010482788	1691.01379394531	211.787094116211	120.248725891113	1657.28234863281	110.592781066895	139.946853637695	1651.42443847656	165.63166809082	128.874710083008	1541.15344238281	164.215469360352	201.165557861328	1367.86145019531	141.491806030273	-0.193118929862976	1456.63171386719	132.02897644043	-41.4561996459961	1315.01123046875	241.527420043945	187.711608886719	1409.06018066406	349.416534423828	64.6304702758789	1494.28991699219	385.851623535156	62.313045501709	1372.04565429688	409.605255126953	75.0588912963867	1159.55041503906	411.665191650391	54.3307952880859	1071.81005859375	376.517547607422	-0.0229597190932087	923.172912597656	463.807312011719	98.1044235229492	911.006408691406	435.869445800781	12.0377473831177	806.915283203125	-43.773624420166	100.164352416992
220.091217041016	-30.319673538208	1694.03930664062	61.3474502563477	-14.8057851791382	1690.88500976562	211.336486816406	119.476249694824	1657.21801757812	110.20654296875	139.303131103516	1651.23132324219	165.5029296875	128.102233886719	1541.08911132812	164.279846191406	200.521835327148	1367.92578125	141.169937133789	-0.836848735809326	1456.43859863281	131.707122802734	-41.9711837768555	1314.81811523438	241.076812744141	187.196624755859	1409.31762695312	349.094665527344	63.7936210632324	1494.16125488281	385.272277832031	61.9268074035645	1371.8525390625	408.446563720703	75.6382522583008	1159.29296875	410.506500244141	55.2963905334473	1071.423828125	374.843872070312	1.80244338512421	922.657897949219	462.326721191406	100.035606384277	910.748901367188	433.809509277344	14.5482931137085	806.207214355469	-44.0954895019531	99.5849990844727
219.511856079102	-31.0921497344971	1694.10363769531	60.7680931091309	-15.385142326355	1690.75634765625	211.014617919922	118.703773498535	1657.15356445312	109.884674072266	138.659393310547	1651.03820800781	165.5029296875	127.265380859375	1541.02478027344	164.408584594727	199.942474365234	1367.92578125	140.912445068359	-1.48057854175568	1456.24548339844	131.449630737305	-42.4217948913574	1314.560546875	240.883682250977	186.617263793945	1409.5107421875	348.901550292969	62.9567718505859	1493.96813964844	384.886047363281	61.5405693054199	1371.65942382812	407.416595458984	76.2176055908203	1159.09985351562	409.347778320312	56.1976089477539	1071.03759765625	373.170166015625	3.54051375389099	922.142944335938	460.910522460938	101.90242767334	910.427062988281	431.878326416016	16.9300937652588	805.627807617188	-44.3529815673828	98.9412689208984
218.996871948242	-31.8646240234375	1694.16809082031	60.2531089782715	-15.90012550354	1690.62756347656	210.692764282227	117.931297302246	1657.08923339844	109.627182006836	138.015670776367	1650.84509277344	165.5029296875	126.492904663086	1540.96032714844	164.537338256836	199.36311340332	1367.92578125	140.783706665039	-2.12430834770203	1456.05236816406	131.256500244141	-42.9367752075195	1314.30310058594	241.012435913086	186.037902832031	1409.70385742188	348.901550292969	62.1199264526367	1493.83935546875	384.499816894531	61.1543312072754	1371.40197753906	406.515350341797	76.7325897216797	1158.84240722656	408.317810058594	57.1632041931152	1070.6513671875	371.560821533203	5.27858448028564	921.6279296875	459.558685302734	103.576126098633	910.169555664062	430.011505126953	19.1187744140625	805.048461914062	-44.5461006164551	98.3619155883789
218.546264648438	-32.6371002197266	1694.232421875	59.866870880127	-16.4794826507568	1690.49877929688	210.564010620117	117.158821105957	1657.15356445312	109.498435974121	137.371932983398	1650.78063964844	165.63166809082	125.720428466797	1540.89599609375	164.730453491211	198.719390869141	1367.990234375	140.719329833984	-2.83241105079651	1455.794921875	131.12776184082	-43.4517593383789	1314.04565429688	241.141174316406	185.522918701172	1409.89697265625	348.901550292969	61.2187042236328	1493.64624023438	384.306671142578	60.7680931091309	1371.14440917969	405.742889404297	77.1832046508789	1158.58483886719	407.287841796875	58.1287994384766	1070.32946777344	370.015869140625	6.88790893554688	921.177307128906	458.335601806641	105.121078491211	909.84765625	428.209045410156	21.1143379211426	804.533508300781	-44.6748466491699	97.7181854248047
218.160018920898	-33.473949432373	1694.232421875	59.4806327819824	-16.9944667816162	1690.3701171875	210.435272216797	116.386344909668	1657.21801757812	109.434066772461	136.792587280273	1650.78063964844	165.76042175293	124.883583068848	1540.83166503906	164.987945556641	198.140029907227	1367.990234375	140.719329833984	-3.47614097595215	1455.60180664062	131.063385009766	-43.9023704528809	1313.72375488281	241.398666381836	184.943572998047	1410.09008789062	348.965911865234	60.3818550109863	1493.453125	384.113555908203	60.4462280273438	1370.88696289062	405.099151611328	77.6338119506836	1158.39172363281	406.322235107422	59.0300216674805	1070.00769042969	368.599670410156	8.36848735809326	920.726745605469	457.176910400391	106.601654052734	909.525817871094	426.470977783203	22.9167804718018	804.018493652344	-44.7392196655273	97.1388244628906
217.838165283203	-34.2464256286621	1694.29675292969	59.2231407165527	-17.573823928833	1690.24133300781	210.435272216797	115.613868713379	1657.28234863281	109.498435974121	136.148849487305	1650.71630859375	166.017913818359	124.046730041504	1540.76721191406	165.309814453125	197.560668945312	1367.990234375	140.783706665039	-4.18424367904663	1455.34436035156	131.063385009766	-44.3529815673828	1313.40185546875	241.591796875	184.364212036133	1410.283203125	349.159027099609	59.5450057983398	1493.26000976562	384.049194335938	59.9956169128418	1370.62951660156	404.519805908203	78.148796081543	1158.13427734375	405.421020507812	59.9956169128418	1069.68579101562	367.183471679688	9.7203197479248	920.276123046875	456.082550048828	108.017860412598	909.203979492188	424.797302246094	24.5261058807373	803.56787109375	-44.7392196655273	96.4950942993164
217.645034790039	-35.0832748413086	1694.29675292969	59.0300216674805	-18.0888080596924	1690.04821777344	210.564010620117	114.77702331543	1657.3466796875	109.627182006836	135.569488525391	1650.65197753906	166.275405883789	123.274253845215	1540.63854980469	165.63166809082	196.981323242188	1367.990234375	140.848083496094	-4.82797336578369	1455.08679199219	131.12776184082	-44.8035926818848	1313.080078125	241.913650512695	183.784851074219	1410.47631835938	349.352172851562	58.6437835693359	1493.00256347656	383.984832763672	59.5450057983398	1370.3076171875	404.004821777344	78.728157043457	1157.94116210938	404.584167480469	60.8324661254883	1069.42834472656	365.767272949219	10.9434061050415	919.825500488281	455.052581787109	109.369689941406	908.817749023438	423.252349853516	25.942310333252	803.052917480469	-44.7392196655273	95.9157409667969
217.516296386719	-35.9844970703125	1694.29675292969	58.9012756347656	-18.6681632995605	1689.91943359375	210.757141113281	113.940170288086	1657.4111328125	109.884674072266	134.925765991211	1650.58752441406	166.597274780273	122.501777648926	1540.509765625	166.017913818359	196.466339111328	1367.990234375	141.041198730469	-5.47170305252075	1454.76501464844	131.192138671875	-45.2542037963867	1312.75817871094	242.23551940918	183.205505371094	1410.66943359375	349.609649658203	57.8069343566895	1492.80932617188	384.049194335938	59.0943946838379	1370.05017089844	403.618591308594	79.3075103759766	1157.748046875	403.876068115234	61.7336883544922	1069.1064453125	364.544189453125	12.1021203994751	919.439270019531	454.087005615234	110.657150268555	908.431457519531	421.836120605469	27.2941436767578	802.602294921875	-44.6104736328125	95.2720108032227
217.451919555664	-36.8857154846191	1694.29675292969	58.9012756347656	-19.1831474304199	1689.72631835938	211.078994750977	113.103324890137	1657.47546386719	110.27091217041	134.282028198242	1650.58752441406	166.919128417969	121.729301452637	1540.44543457031	166.339782714844	195.951354980469	1367.990234375	141.298690795898	-6.11543321609497	1454.50744628906	131.38525390625	-45.7048149108887	1312.43627929688	242.621765136719	182.690521240234	1410.86254882812	349.931518554688	56.9057121276855	1492.55187988281	384.177947998047	58.5794105529785	1369.72827148438	403.296722412109	79.8868637084961	1157.49047851562	403.232330322266	62.5061645507812	1068.78454589844	363.321105957031	13.0677146911621	919.053039550781	453.185760498047	111.815864562988	908.045227050781	420.484313964844	28.5172290802002	802.151672363281	-44.4817276000977	94.6282806396484
217.451919555664	-37.8513107299805	1694.29675292969	58.965648651123	-19.8268775939941	1689.533203125	211.465240478516	112.137725830078	1657.47546386719	110.721527099609	133.509552001953	1650.52319335938	167.240997314453	120.892456054688	1540.31665039062	166.597274780273	195.436370849609	1367.990234375	141.556182861328	-6.75916290283203	1454.185546875	131.578369140625	-46.0910530090332	1312.05004882812	243.007995605469	182.11116027832	1411.0556640625	350.317749023438	56.0688629150391	1492.35876464844	384.306671142578	58.1287994384766	1369.40637207031	403.039215087891	80.4018478393555	1157.23303222656	402.717346191406	63.2142639160156	1068.39831542969	362.226745605469	13.968936920166	918.666809082031	452.348937988281	112.910202026367	907.658996582031	419.261199951172	29.6115703582764	801.701110839844	-44.224235534668	94.0489196777344
217.580673217773	-38.8812789916992	1694.232421875	59.1587677001953	-20.5349807739258	1689.34008789062	211.980224609375	111.107765197754	1657.53979492188	111.236511230469	132.737075805664	1650.45886230469	167.691604614258	120.055603027344	1540.18786621094	166.919128417969	194.857009887695	1367.92578125	141.878051757812	-7.40289258956909	1453.86376953125	131.835861206055	-46.6060371398926	1311.66381835938	243.458602905273	181.531799316406	1411.18444824219	350.768371582031	55.1676445007324	1492.10131835938	384.564178466797	57.6781883239746	1369.08447265625	402.846099853516	80.9812088012695	1156.9755859375	402.331115722656	63.8579940795898	1068.07641601562	361.261169433594	14.7414121627808	918.344909667969	451.512084960938	113.811424255371	907.272766113281	418.102508544922	30.5771656036377	801.314819335938	-43.9023704528809	93.3408203125
217.773788452148	-39.9756202697754	1694.16809082031	59.416259765625	-21.2430839538574	1689.14697265625	212.5595703125	110.077796936035	1657.60424804688	111.880241394043	131.964599609375	1650.39440917969	168.142227172852	119.218757629395	1539.99475097656	167.305374145508	194.277648925781	1367.92578125	142.264282226562	-8.175368309021	1453.4775390625	132.093353271484	-47.0566482543945	1311.27758789062	243.973587036133	180.952438354492	1411.37756347656	351.283355712891	54.2664222717285	1491.77941894531	384.886047363281	57.1632041931152	1368.7626953125	402.78173828125	81.4961929321289	1156.71801757812	402.009246826172	64.4373550415039	1067.75463867188	360.295562744141	15.5138883590698	918.023071289062	450.803985595703	114.51953125	906.822143554688	417.136901855469	31.478385925293	800.8642578125	-43.3873863220215	92.5039672851562
218.031280517578	-41.134334564209	1694.10363769531	59.7381248474121	-22.0155582427979	1688.88952636719	213.203308105469	108.983451843262	1657.60424804688	112.652709960938	131.063385009766	1650.330078125	168.721572875977	118.25316619873	1539.93041992188	167.820358276367	193.762664794922	1368.05456542969	142.714889526367	-8.88347148895264	1453.15563964844	132.479583740234	-47.4428863525391	1310.82702636719	244.488571166992	180.373092651367	1411.50634765625	351.79833984375	53.3652000427246	1491.52197265625	385.207916259766	56.6482200622559	1368.44079589844	402.717346191406	81.9468002319336	1156.39624023438	401.880523681641	64.9523391723633	1067.36840820312	359.523101806641	16.0288715362549	917.701171875	450.095855712891	114.970138549805	906.371520996094	416.235687255859	32.1864891052246	800.477966308594	-42.7436599731445	91.7314987182617
218.353149414062	-42.2930488586426	1694.03930664062	60.0599899291992	-22.7880344390869	1688.69641113281	213.911407470703	107.824737548828	1657.60424804688	113.425186157227	130.226531982422	1650.26574707031	169.300933837891	117.287567138672	1539.93041992188	168.335342407227	193.247680664062	1368.18334960938	143.165512084961	-9.59157371520996	1452.76940917969	132.801452636719	-47.7647514343262	1310.37634277344	245.067932128906	179.793731689453	1411.69946289062	352.377685546875	52.4639778137207	1491.20007324219	385.594146728516	56.1332359313965	1368.05456542969	402.78173828125	82.3330383300781	1156.138671875	401.816131591797	65.2742004394531	1067.04650878906	358.879364013672	16.5438556671143	917.443725585938	449.387756347656	115.163261413574	905.920959472656	415.463195800781	32.701473236084	800.091735839844	-42.0355567932129	90.9590225219727
218.739379882812	-43.5161323547363	1693.91052246094	60.5106010437012	-23.560510635376	1688.43884277344	214.748260498047	106.601654052734	1657.60424804688	114.32640838623	129.260940551758	1650.20129394531	169.944671630859	116.386344909668	1539.80163574219	168.979064941406	192.732696533203	1368.31201171875	143.68049621582	-10.2996768951416	1452.38317871094	133.252059936523	-48.0866165161133	1309.861328125	245.711654663086	179.214370727539	1411.828125	353.021423339844	51.5627555847168	1490.94262695312	386.044769287109	55.553882598877	1367.60388183594	402.974853515625	82.6549072265625	1155.81689453125	401.880523681641	65.5316925048828	1066.724609375	358.364379882812	16.9944667816162	917.186218261719	448.808410644531	115.09888458252	905.470336914062	414.755096435547	33.0233383178711	799.705505371094	-41.1987075805664	90.2509155273438
219.189987182617	-44.8035926818848	1693.78186035156	61.0255851745605	-24.3973598480225	1688.11694335938	215.649475097656	105.442939758301	1657.60424804688	115.227630615234	128.359725952148	1650.07263183594	170.588394165039	115.485122680664	1539.7373046875	169.55842590332	192.217712402344	1368.37646484375	144.259841918945	-10.9434061050415	1451.99694824219	133.702682495117	-48.4084815979004	1309.41076660156	246.355392456055	178.635009765625	1411.95690917969	353.729522705078	50.6615333557129	1490.62072753906	386.559753417969	54.9745254516602	1367.1533203125	403.16796875	82.8480224609375	1155.49499511719	402.009246826172	65.7248153686523	1066.33837890625	357.978149414062	17.1875858306885	916.993103027344	448.293426513672	114.77702331543	904.955322265625	414.175750732422	33.1520843505859	799.383666992188	-40.3618583679199	89.4784393310547
219.704971313477	-46.0266799926758	1693.58874511719	61.6049423217773	-25.2342071533203	1687.85949707031	216.550704956055	104.219856262207	1657.60424804688	116.257598876953	127.39412689209	1650.00817871094	171.360870361328	114.648277282715	1539.60852050781	170.266525268555	191.831481933594	1368.44079589844	144.903579711914	-11.5871362686157	1451.61071777344	134.217666625977	-48.6659736633301	1308.96020507812	246.999114990234	178.0556640625	1412.08569335938	354.501983642578	49.760311126709	1490.298828125	387.139099121094	54.3307952880859	1366.76708984375	403.489837646484	82.9767684936523	1155.10876464844	402.202362060547	65.7248153686523	1065.9521484375	357.720642089844	17.1875858306885	916.799987792969	447.907196044922	114.26203918457	904.504699707031	413.660766601562	32.9589653015137	798.997436523438	-39.460636138916	88.7703399658203
220.219955444336	-47.3141403198242	1693.39562988281	62.1842994689941	-26.0710563659668	1687.53759765625	217.516296386719	102.996765136719	1657.53979492188	117.287567138672	126.428527832031	1649.87939453125	172.262084960938	113.811424255371	1539.47973632812	171.103378295898	191.380859375	1368.50512695312	145.611679077148	-12.1664934158325	1451.22448730469	134.797012329102	-48.9234657287598	1308.44519042969	247.771591186523	177.476303100586	1412.21435546875	355.338836669922	48.8590927124023	1489.91259765625	387.782836914062	53.6870651245117	1366.25207519531	403.9404296875	82.9123992919922	1154.72253417969	402.588623046875	65.5960693359375	1065.56591796875	357.527526855469	17.0588397979736	916.671203613281	447.649688720703	113.682678222656	903.98974609375	413.210144042969	32.5727272033691	798.739929199219	-38.5594139099121	87.9978637695312
220.863693237305	-48.5372276306152	1693.20251464844	62.8923988342285	-26.9079055786133	1687.1513671875	218.610641479492	101.773681640625	1657.47546386719	118.381912231445	125.527305603027	1649.68627929688	173.227691650391	112.974578857422	1539.35107421875	171.940231323242	190.99462890625	1368.56958007812	146.448532104492	-12.745849609375	1450.77380371094	135.505126953125	-49.1809577941895	1307.93017578125	248.479705810547	176.896942138672	1412.34313964844	356.304443359375	47.893497467041	1489.59069824219	388.490936279297	53.0433349609375	1365.80151367188	404.391052246094	82.7836532592773	1154.33630371094	402.974853515625	65.4673233032227	1065.24401855469	357.463165283203	16.7369747161865	916.606872558594	447.585327148438	112.845832824707	903.474731445312	412.888275146484	32.0577430725098	798.418029785156	-37.5938186645508	87.2253875732422
221.507415771484	-49.8246841430664	1692.94494628906	63.6005020141602	-27.7447547912598	1686.76513671875	219.640609741211	100.550590515137	1657.3466796875	119.540618896484	124.561714172363	1649.4931640625	174.257659912109	112.137725830078	1539.22229003906	172.970199584961	190.544021606445	1368.63391113281	147.349746704102	-13.3895797729492	1450.38757324219	136.34196472168	-49.4384460449219	1307.41516113281	249.316543579102	176.317596435547	1412.40759277344	357.334411621094	46.9922752380371	1489.20446777344	389.263397216797	52.2708587646484	1365.35083007812	404.970397949219	82.5905303955078	1153.95007324219	403.361083984375	65.1454544067383	1064.85778808594	357.527526855469	16.1576175689697	916.606872558594	447.714080810547	111.944610595703	902.959777832031	412.566436767578	31.1565227508545	798.09619140625	-36.6282234191895	86.3885345458984
222.151153564453	-51.0477714538574	1692.6875	64.3086090087891	-28.5172290802002	1686.37890625	220.734939575195	99.3918762207031	1657.21801757812	120.763710021973	123.660491943359	1649.30004882812	175.416366577148	111.300880432129	1539.09350585938	174.00016784668	190.157775878906	1368.6982421875	148.37971496582	-13.968936920166	1449.93701171875	137.178817749023	-49.6959381103516	1306.96459960938	250.153396606445	175.738235473633	1412.40759277344	358.428741455078	46.0910530090332	1488.81823730469	390.035888671875	51.5627555847168	1364.8359375	405.614135742188	82.268669128418	1153.49938964844	403.876068115234	64.6304702758789	1064.47155761719	357.591888427734	15.385142326355	916.606872558594	447.971557617188	110.979019165039	902.380432128906	412.308929443359	29.9978084564209	797.838684082031	-35.598258972168	85.6160659790039
222.859252929688	-52.206485748291	1692.36560058594	65.0810852050781	-29.2897052764893	1685.99267578125	221.893661499023	98.2331695556641	1657.08923339844	121.922424316406	122.82364654541	1649.17138671875	176.575088500977	110.52840423584	1538.900390625	175.094497680664	189.707168579102	1368.6982421875	149.409683227539	-14.5482931137085	1449.486328125	138.144409179688	-49.9534301757812	1306.44958496094	250.990249633789	175.158874511719	1412.40759277344	359.523101806641	45.1898307800293	1488.43200683594	390.937103271484	50.7259063720703	1364.32092285156	406.386627197266	81.9468002319336	1153.048828125	404.455413818359	64.1154861450195	1064.08532714844	357.656280517578	14.4839200973511	916.606872558594	448.486541748047	109.820304870605	901.736694335938	412.115814208984	28.5172290802002	797.581237792969	-34.5039176940918	84.8435897827148
223.567352294922	-53.3652000427246	1692.04370117188	65.8535614013672	-29.9978084564209	1685.67077636719	223.052368164062	97.1388244628906	1656.89611816406	123.1455078125	121.986793518066	1648.97827148438	177.79817199707	109.691558837891	1538.77172851562	176.124465942383	189.320938110352	1368.6982421875	150.504028320312	-15.1920232772827	1449.03576660156	139.110000610352	-50.2109222412109	1305.9345703125	251.891464233398	174.579513549805	1412.34313964844	360.681793212891	44.2886085510254	1487.9814453125	391.838317871094	49.8890571594238	1363.87036132812	407.223480224609	81.4961929321289	1152.53381347656	405.099151611328	63.4717559814453	1063.634765625	357.849395751953	13.4539527893066	916.606872558594	449.065887451172	108.532844543457	901.028564453125	411.922698974609	26.714786529541	797.32373046875	-33.4095764160156	84.0711135864258
224.339828491211	-54.5239143371582	1691.65747070312	66.6904067993164	-30.6415386199951	1685.34899902344	224.211090087891	96.0444869995117	1656.70300292969	124.432968139648	121.214317321777	1648.84948730469	179.021255493164	108.919082641602	1538.57861328125	177.218811035156	188.870315551758	1368.6982421875	151.662734985352	-15.7713794708252	1448.64953613281	140.075607299805	-50.4684143066406	1305.41967773438	252.921432495117	174.00016784668	1412.27880859375	361.904876708984	43.3230133056641	1487.59521484375	392.803924560547	49.0522117614746	1363.35534667969	408.124694824219	80.9168319702148	1152.01879882812	405.742889404297	62.6992797851562	1063.18408203125	358.042510986328	12.2308664321899	916.54248046875	449.774017333984	107.116638183594	900.320495605469	411.7939453125	24.6548519134521	797.130615234375	-32.3152351379395	83.3630065917969
225.1123046875	-55.6182556152344	1691.33569335938	67.5272521972656	-31.2852687835693	1685.02709960938	225.434173583984	94.9501419067383	1656.50988769531	125.656051635742	120.441841125488	1648.65637207031	180.244338989258	108.082229614258	1538.38549804688	178.377517700195	188.484085083008	1368.6982421875	152.757080078125	-16.350736618042	1448.19885253906	141.041198730469	-50.7259063720703	1304.90466308594	254.144515991211	173.420806884766	1412.21435546875	363.063598632812	42.4217948913574	1487.14453125	393.833892822266	48.2153625488281	1362.90466308594	409.090270996094	80.3374786376953	1151.439453125	406.450988769531	61.7336883544922	1062.73352050781	358.235626220703	10.8146600723267	916.478088378906	450.546478271484	105.571685791016	899.548034667969	411.729583740234	22.337423324585	796.9375	-31.1565227508545	82.5905303955078
225.884780883789	-56.7125930786133	1690.94946289062	68.3641052246094	-31.9289970397949	1684.64086914062	226.592880249023	93.9201736450195	1656.31677246094	126.943511962891	119.604995727539	1648.52758789062	181.596176147461	107.245384216309	1538.1923828125	179.729354858398	188.033477783203	1368.6982421875	153.915786743164	-16.9300937652588	1447.74829101562	142.071166992188	-51.0477714538574	1304.4541015625	255.496353149414	172.841445922852	1412.08569335938	364.222320556641	41.5849456787109	1486.69396972656	394.799468994141	47.3141403198242	1362.38977050781	410.055877685547	79.5650024414062	1150.86010742188	407.159088134766	60.7037200927734	1062.28295898438	358.493133544922	9.33408164978027	916.349365234375	451.318969726562	103.833618164062	898.775512695312	411.7939453125	19.7625045776367	796.744384765625	-29.9978084564209	81.8824310302734
226.657257080078	-57.8069343566895	1690.56323242188	69.2009506225586	-32.6371002197266	1684.31896972656	227.815979003906	92.8258361816406	1656.05920410156	128.230972290039	118.83251953125	1648.33447265625	183.01237487793	106.47290802002	1537.99926757812	181.145568847656	187.518493652344	1368.6982421875	155.010131835938	-17.5094509124756	1447.29772949219	143.036758422852	-51.3052635192871	1303.93908691406	256.912567138672	172.262084960938	1411.95690917969	365.381042480469	40.683723449707	1486.24328613281	395.893829345703	46.3485450744629	1361.87475585938	411.150207519531	78.7925262451172	1150.28076171875	407.8671875	59.5450057983398	1061.76794433594	358.814971923828	7.66038465499878	916.091857910156	452.220184326172	101.966796875	898.003051757812	411.858306884766	17.0588397979736	796.615600585938	-28.8390941619873	81.2387008666992
227.429733276367	-58.965648651123	1690.11254882812	70.1021728515625	-33.3452033996582	1683.99719238281	229.0390625	91.7314987182617	1655.86608886719	129.454055786133	117.995674133301	1648.14135742188	184.364212036133	105.636054992676	1537.80615234375	182.49739074707	187.06787109375	1368.63391113281	156.104476928711	-18.0888080596924	1446.91149902344	143.93798828125	-51.5627555847168	1303.42407226562	258.393127441406	171.682739257812	1411.76379394531	366.475372314453	39.7825012207031	1485.66394042969	396.923797607422	45.447322845459	1361.29541015625	412.308929443359	77.8269348144531	1149.63708496094	408.639678955078	58.2575454711914	1061.2529296875	359.136840820312	5.85794115066528	915.834350585938	453.057037353516	99.9068603515625	897.166198730469	412.115814208984	14.162055015564	796.422485351562	-27.6160087585449	80.594970703125
228.266586303711	-60.0599899291992	1689.72631835938	70.9390258789062	-34.0533065795898	1683.61083984375	230.197769165039	90.6371536254883	1655.67297363281	130.741516113281	117.223197937012	1647.9482421875	185.651672363281	104.863586425781	1537.61303710938	183.849227905273	186.617263793945	1368.63391113281	157.13444519043	-18.6681632995605	1446.46081542969	144.839202880859	-51.8202476501465	1302.97351074219	259.809356689453	171.167755126953	1411.63500976562	367.505340576172	38.9456520080566	1485.02026367188	398.018127441406	44.4817276000977	1360.71606445312	413.467651367188	76.7969665527344	1148.99328613281	409.476531982422	56.8413391113281	1060.73791503906	359.523101806641	3.99112462997437	915.576904296875	453.958251953125	97.7181854248047	896.458129882812	412.437683105469	11.1365251541138	796.358154296875	-26.4572944641113	79.9512405395508
229.103439331055	-61.2187042236328	1689.34008789062	71.8402481079102	-34.7614097595215	1683.2890625	231.420852661133	89.5428161621094	1655.41552734375	131.964599609375	116.386344909668	1647.81958007812	186.874755859375	104.026733398438	1537.41979980469	185.201065063477	186.166656494141	1368.56958007812	158.100036621094	-19.2475204467773	1446.01025390625	145.676055908203	-52.0133666992188	1302.45849609375	261.161163330078	170.588394165039	1411.44189453125	368.535308837891	38.1088027954102	1484.31213378906	399.048095703125	43.5161323547363	1360.072265625	414.690734863281	75.7026214599609	1148.15649414062	410.377746582031	55.2963905334473	1060.22302246094	359.973693847656	1.93118941783905	915.255004882812	454.859466552734	95.4007568359375	895.75	412.888275146484	8.04662227630615	796.229370117188	-25.2342071533203	79.3718795776367
230.004653930664	-62.313045501709	1688.95385742188	72.8058395385742	-35.4695129394531	1682.96716308594	232.643951416016	88.4484710693359	1655.22241210938	133.316436767578	115.549499511719	1647.62634277344	188.162216186523	103.254257202148	1537.22668457031	186.488525390625	185.716049194336	1368.56958007812	159.065628051758	-19.7625045776367	1445.6240234375	146.448532104492	-52.2708587646484	1301.94348144531	262.38427734375	170.009033203125	1411.24877929688	369.565277099609	37.3363265991211	1483.53967285156	400.142425537109	42.4861679077148	1359.42858886719	415.913818359375	74.4795379638672	1147.38403320312	411.343322753906	53.6226921081543	1059.6435546875	360.488677978516	-0.193118929862976	914.997497558594	455.825073242188	92.8902053833008	895.106262207031	413.403259277344	4.76360034942627	796.164978027344	-24.0754947662354	78.8569030761719
230.970245361328	-63.4717559814453	1688.56762695312	73.835807800293	-36.2419891357422	1682.64526367188	233.99577331543	87.354133605957	1654.96496582031	134.668273925781	114.712646484375	1647.49768066406	189.449676513672	102.481781005859	1537.03356933594	187.840347290039	185.329803466797	1368.56958007812	160.031219482422	-20.2774887084961	1445.17333984375	147.285369873047	-52.4639778137207	1301.49291992188	263.54296875	169.4296875	1411.1201171875	370.595245361328	36.563850402832	1482.76721191406	401.236785888672	41.5205726623535	1358.78479003906	417.201263427734	73.1277008056641	1146.61145019531	412.373291015625	51.8846206665039	1059.12866210938	361.068054199219	-2.51054620742798	914.740051269531	456.790649414062	90.2509155273438	894.462524414062	413.982635498047	1.35183250904083	796.100646972656	-22.8524074554443	78.4062881469727
232.000213623047	-64.5661010742188	1688.18139648438	74.9301452636719	-36.9500885009766	1682.38781738281	235.347610473633	86.3241653442383	1654.77185058594	136.08447265625	113.875801086426	1647.36889648438	190.801513671875	101.64493560791	1536.90490722656	189.256561279297	184.879196166992	1368.63391113281	161.061187744141	-20.8568458557129	1444.787109375	148.186599731445	-52.657096862793	1301.04223632812	264.766052246094	168.850326538086	1410.92700195312	371.689575195312	35.7913780212402	1482.05908203125	402.266754150391	40.4906044006348	1358.14111328125	418.553100585938	71.7758712768555	1146.03210449219	413.467651367188	50.0178031921387	1058.61364746094	361.647399902344	-5.02109241485596	914.482543945312	457.820617675781	87.4828796386719	893.754455566406	414.561981201172	-2.12430834770203	796.036254882812	-21.6293201446533	78.0200500488281
233.030181884766	-65.6604385375977	1687.79516601562	76.0244903564453	-37.7225646972656	1682.13037109375	236.699447631836	85.2298278808594	1654.57873535156	137.565063476562	113.038948059082	1647.24011230469	192.153335571289	100.872459411621	1536.77612304688	190.672760009766	184.492965698242	1368.63391113281	162.155532836914	-21.3718299865723	1444.40087890625	149.087814331055	-52.7858428955078	1300.59167480469	265.989135742188	168.335342407227	1410.73388671875	372.783935546875	35.0189018249512	1481.41540527344	403.425445556641	39.3962631225586	1357.49743652344	419.840576171875	70.295295715332	1145.51721191406	414.626373291016	48.0222434997559	1058.1630859375	362.291137695312	-7.59601163864136	914.289428710938	458.786224365234	84.4573516845703	893.046325683594	415.205718994141	-5.72919511795044	796.036254882812	-20.3418617248535	77.6338119506836
234.188903808594	-66.6904067993164	1687.47326660156	77.2475738525391	-38.4306678771973	1681.87280273438	238.115646362305	84.1998596191406	1654.44995117188	139.045639038086	112.202102661133	1647.17578125	193.569549560547	100.099983215332	1536.64733886719	192.153335571289	184.106719970703	1368.6982421875	163.185501098633	-21.8224391937256	1444.0146484375	149.989044189453	-52.9789619445801	1300.07666015625	267.212249755859	167.755981445312	1410.60510253906	373.942626953125	34.2464256286621	1480.83605957031	404.519805908203	38.3662948608398	1356.85363769531	421.192413330078	68.7503433227539	1145.00219726562	415.849456787109	45.9623069763184	1057.71240234375	362.934844970703	-10.2353038787842	914.096313476562	459.816192626953	81.3030700683594	892.338256835938	415.785064697266	-9.52720069885254	796.036254882812	-18.9900283813477	77.3763198852539
235.283233642578	-67.7847442626953	1687.1513671875	78.4062881469727	-39.2031440734863	1681.6796875	239.531860351562	83.1698913574219	1654.2568359375	140.461837768555	111.365257263184	1647.11145019531	194.92138671875	99.327507019043	1536.51867675781	193.633926391602	183.720489501953	1368.7626953125	164.215469360352	-22.337423324585	1443.62841796875	150.825897216797	-53.1077079772949	1299.6904296875	268.499694824219	167.240997314453	1410.41198730469	375.036987304688	33.4095764160156	1480.32104492188	405.549774169922	37.2719535827637	1356.2099609375	422.608612060547	67.1410140991211	1144.48718261719	417.072540283203	43.8379974365234	1057.26184082031	363.642944335938	-13.0677146911621	913.967529296875	460.846160888672	77.955680847168	891.565734863281	416.428802490234	-13.3895797729492	796.036254882812	-17.6381969451904	77.1188278198242
236.506332397461	-68.8147125244141	1686.82958984375	79.6293716430664	-39.911247253418	1681.48657226562	240.948059082031	82.2042922973633	1654.12805175781	141.942413330078	110.592781066895	1647.04699707031	196.337585449219	98.5550308227539	1536.38989257812	195.114501953125	183.334243774414	1368.89135742188	165.24543762207	-22.7880344390869	1443.2421875	151.662734985352	-53.1720809936523	1299.23986816406	269.787170410156	166.661636352539	1410.283203125	376.131317138672	32.5727272033691	1479.99914550781	406.644104003906	36.1132431030273	1355.56616210938	423.96044921875	65.4673233032227	1143.97216796875	418.359985351562	41.6493186950684	1056.87561035156	364.35107421875	-16.0288715362549	913.967529296875	461.811737060547	74.4151611328125	890.793273925781	417.072540283203	-17.3163318634033	796.100646972656	-16.4151096343994	76.9900817871094
237.6650390625	-69.7803115844727	1686.57202148438	80.9168319702148	-40.683723449707	1681.35778808594	242.428634643555	81.2387008666992	1653.99926757812	143.423004150391	109.755928039551	1646.98266601562	197.689422607422	97.8469314575195	1536.26110839844	196.530700683594	183.01237487793	1368.95581054688	166.211029052734	-23.2386455535889	1442.85595703125	152.499588012695	-53.3008270263672	1298.78918457031	271.074615478516	166.14665222168	1410.15454101562	377.161285400391	31.6715049743652	1479.74169921875	407.802825927734	35.0189018249512	1354.98681640625	425.312286376953	63.7936210632324	1143.45727539062	419.711822509766	39.3962631225586	1056.5537109375	365.059173583984	-19.0544013977051	914.031921386719	462.841705322266	70.6815338134766	889.956420898438	417.716247558594	-21.3074569702148	796.164978027344	-15.1920232772827	76.9257125854492
238.888122558594	-70.7459030151367	1686.25024414062	82.1399230957031	-41.3918266296387	1681.16467285156	243.780471801758	80.2731018066406	1653.87060546875	144.903579711914	108.983451843262	1646.91833496094	199.105621337891	97.0744552612305	1536.19677734375	198.011276245117	182.62614440918	1369.08447265625	167.176620483398	-23.6892566680908	1442.53405761719	153.20768737793	-53.3652000427246	1298.40295410156	272.362060546875	165.63166809082	1410.02575683594	378.255615234375	30.77028465271	1479.48413085938	408.897155761719	33.8601875305176	1354.40747070312	426.664093017578	61.9911804199219	1142.94226074219	421.063659667969	37.1432075500488	1056.23181152344	365.767272949219	-22.2730503082275	914.160705566406	463.871673583984	66.6904067993164	889.119567871094	418.424377441406	-25.3629531860352	796.293762207031	-14.0976819992065	76.9900817871094
240.111206054688	-71.6471252441406	1685.92834472656	83.3630065917969	-42.0999298095703	1681.03601074219	245.196670532227	79.3718795776367	1653.67749023438	146.319778442383	108.210975646973	1646.91833496094	200.457458496094	96.3663482666016	1536.06799316406	199.427490234375	182.304275512695	1369.14892578125	168.077850341797	-24.1398677825928	1442.21228027344	153.851425170898	-53.429573059082	1298.01672363281	273.649536132812	165.181060791016	1409.89697265625	379.285583496094	29.7403163909912	1479.22668457031	409.991516113281	32.701473236084	1353.89245605469	428.080322265625	60.1887359619141	1142.49157714844	422.479858398438	34.8257827758789	1055.91003417969	366.411010742188	-25.5560722351074	914.418151855469	464.837280273438	62.6349067687988	888.411499023438	419.132476806641	-29.4828243255615	796.486877441406	-13.0033416748047	77.0544586181641
241.269927978516	-72.5483474731445	1685.6064453125	84.6504669189453	-42.7436599731445	1680.9072265625	246.54850769043	78.5350341796875	1653.54870605469	147.735992431641	107.502876281738	1646.85388183594	201.744918823242	95.6582489013672	1536.00366210938	200.779327392578	181.982406616211	1369.27758789062	168.914703369141	-24.5261058807373	1441.89038085938	154.366409301758	-53.429573059082	1297.69494628906	274.936981201172	164.730453491211	1409.83264160156	380.251190185547	28.7103481292725	1479.03356933594	411.085845947266	31.5427589416504	1353.44189453125	429.43212890625	58.3219184875488	1142.10534667969	423.831695556641	32.4439811706543	1055.65246582031	367.054718017578	-29.0322132110596	914.740051269531	465.802886962891	58.3862915039062	887.703369140625	419.840576171875	-33.7958145141602	796.679992675781	-11.9090013504028	77.2475738525391
242.493011474609	-73.3851928710938	1685.28454589844	85.8735504150391	-43.3873863220215	1680.77844238281	247.900344848633	77.6981887817383	1653.35559082031	149.087814331055	106.794769287109	1646.85388183594	203.032379150391	94.9501419067383	1535.93933105469	202.066787719727	181.660552978516	1369.40637207031	169.68717956543	-24.9123420715332	1441.56848144531	154.881393432617	-53.429573059082	1297.30859375	276.224456787109	164.215469360352	1409.83264160156	381.216796875	27.6160087585449	1478.84045410156	412.18017578125	30.3840465545654	1352.99133300781	430.719604492188	56.3907279968262	1141.71911621094	425.247894287109	29.9978084564209	1055.39501953125	367.698455810547	-32.5727272033691	915.255004882812	466.768463134766	54.0089302062988	887.252746582031	420.484313964844	-38.1731758117676	796.9375	-10.8790330886841	77.4406967163086
243.651733398438	-74.2220458984375	1685.02709960938	87.0322647094727	-44.0311164855957	1680.64978027344	249.187805175781	76.9257125854492	1653.22680664062	150.439651489258	106.151039123535	1646.78955078125	204.19108581543	94.3064117431641	1535.87487792969	203.28987121582	181.338684082031	1369.53515625	170.330902099609	-25.2342071533203	1441.31103515625	155.267623901367	-53.429573059082	1296.98681640625	277.511901855469	163.764862060547	1409.76818847656	382.182373046875	26.5216674804688	1478.64733886719	413.274536132812	29.1609592437744	1352.60498046875	432.071441650391	54.4595413208008	1141.46166992188	426.599731445312	27.5516357421875	1055.20190429688	368.342193603516	-36.2419891357422	915.963134765625	467.798431396484	49.5028190612793	886.866516113281	421.192413330078	-42.7436599731445	797.259338378906	-9.91343879699707	77.7625579833984
244.810440063477	-74.9945220947266	1684.70520019531	88.1909790039062	-44.6104736328125	1680.58532714844	250.47526550293	76.1532363891602	1653.03369140625	151.662734985352	105.507308959961	1646.78955078125	205.285430908203	93.6626815795898	1535.810546875	204.448577880859	181.081192016602	1369.66381835938	170.910263061523	-25.5560722351074	1441.05346679688	155.525115966797	-53.429573059082	1296.72924804688	278.799377441406	163.314254760742	1409.76818847656	383.019226074219	25.3629531860352	1478.45422363281	414.304504394531	27.937873840332	1352.283203125	433.487640380859	52.5283508300781	1141.20422363281	427.951568603516	24.9767150878906	1055.0087890625	369.05029296875	-39.9756202697754	916.735595703125	468.828399658203	44.9323387145996	886.609069824219	421.707397460938	-47.5072593688965	797.581237792969	-8.94784450531006	78.0844268798828
245.90478515625	-75.6382522583008	1684.38342285156	89.3496932983398	-45.1898307800293	1680.45666503906	251.698348999023	75.5095062255859	1652.84057617188	152.885818481445	104.927955627441	1646.72521972656	206.315399169922	93.0189514160156	1535.810546875	205.542922973633	180.759323120117	1369.79260253906	171.360870361328	-25.8779373168945	1440.79602050781	155.718231201172	-53.3652000427246	1296.40747070312	280.086822509766	162.799270629883	1409.83264160156	383.856079101562	24.2042407989502	1478.32543945312	415.33447265625	26.714786529541	1352.02563476562	434.775115966797	50.532787322998	1141.07543945312	429.367767333984	22.337423324585	1054.9443359375	369.758392333984	-43.8379974365234	917.701171875	469.858367919922	40.1687393188477	886.609069824219	422.286743164062	-52.3996047973633	798.09619140625	-8.04662227630615	78.5350341796875
246.999114990234	-76.2176055908203	1684.12585449219	90.4440383911133	-45.6404418945312	1680.39221191406	252.857055664062	74.9945220947266	1652.6474609375	154.108917236328	104.477348327637	1646.66076660156	207.216613769531	92.3752212524414	1535.74621582031	206.572891235352	180.501831054688	1369.98571777344	171.747100830078	-26.1998023986816	1440.60290527344	155.846984863281	-53.3008270263672	1296.14990234375	281.309906005859	162.284286499023	1409.83264160156	384.628540039062	22.9811534881592	1478.19677734375	416.300048828125	25.4273262023926	1351.83251953125	436.062561035156	48.5372276306152	1141.01110839844	430.655242919922	19.6337585449219	1055.07312011719	370.466491699219	-47.7647514343262	918.859924316406	470.888336181641	35.2763938903809	886.866516113281	422.737365722656	-57.5494422912598	798.804321289062	-7.27414655685425	78.9856491088867
247.964721679688	-76.7325897216797	1683.80395507812	91.474006652832	-45.9623069763184	1680.32788085938	253.887023925781	74.4795379638672	1652.45434570312	155.203247070312	104.091110229492	1646.66076660156	208.11784362793	91.7958679199219	1535.74621582031	207.60285949707	180.244338989258	1370.17883300781	172.133346557617	-26.4572944641113	1440.40979003906	155.911361694336	-53.1720809936523	1295.95678710938	282.533020019531	161.769302368164	1409.89697265625	385.336639404297	21.7580661773682	1478.06799316406	417.201263427734	24.2042407989502	1351.70385742188	437.350006103516	46.5416641235352	1141.07543945312	431.942687988281	16.8013477325439	1055.39501953125	371.174591064453	-51.8202476501465	920.147338867188	471.853942871094	30.1909275054932	887.252746582031	423.123596191406	-62.8923988342285	799.769897460938	-6.56604385375977	79.5006256103516
249.059051513672	-77.1188278198242	1683.54650878906	92.5039672851562	-46.2841720581055	1680.26354980469	255.045745849609	74.0932998657227	1652.26123046875	156.297592163086	103.769241333008	1646.59643554688	208.890319824219	91.2808837890625	1535.810546875	208.632827758789	180.051223754883	1370.37194824219	172.390838623047	-26.714786529541	1440.21667480469	156.040100097656	-53.1077079772949	1295.69934082031	283.756103515625	161.125564575195	1410.02575683594	385.916015625	20.4706077575684	1477.93920898438	418.102508544922	22.9167804718018	1351.63940429688	438.701843261719	44.4817276000977	1141.2685546875	433.230163574219	13.8401908874512	1055.97436523438	371.818328857422	-55.9401206970215	921.692321777344	472.819519042969	24.9767150878906	887.896484375	423.381072998047	-68.5572204589844	801.186096191406	-5.92231416702271	80.0156097412109
250.089019775391	-77.5050659179688	1683.224609375	93.5983123779297	-46.5416641235352	1680.26354980469	256.140075683594	73.7714309692383	1652.06811523438	157.391937255859	103.447380065918	1646.59643554688	209.662796020508	90.701530456543	1535.810546875	209.662796020508	179.793731689453	1370.56506347656	172.648330688477	-26.9079055786133	1440.02355957031	156.104476928711	-52.9789619445801	1295.50622558594	284.914794921875	160.481842041016	1410.09008789062	386.495361328125	19.1831474304199	1477.87487792969	418.939361572266	21.5005741119385	1351.63940429688	440.053680419922	42.4861679077148	1141.52600097656	434.453247070312	10.6859149932861	1056.74682617188	372.462066650391	-60.1887359619141	923.494750976562	473.720764160156	19.4406394958496	888.669006347656	423.509826660156	-74.5439071655273	803.052917480469	-5.27858448028564	80.6593399047852
250.925872802734	-77.8269348144531	1682.96716308594	94.4351577758789	-46.7991561889648	1680.19909667969	257.041320800781	73.4495697021484	1651.875	158.357528686523	103.189888000488	1646.53210449219	210.370895385742	90.1865463256836	1535.87487792969	210.692764282227	179.600616455078	1370.75817871094	172.905822753906	-27.1010246276855	1439.89477539062	156.168853759766	-52.8502159118652	1295.31311035156	286.073516845703	159.773727416992	1410.21887207031	386.817230224609	17.8313159942627	1477.74609375	419.6474609375	20.0199966430664	1351.70385742188	441.469879150391	40.4262313842773	1141.91223144531	435.676330566406	7.46726560592651	1057.77673339844	372.97705078125	-64.6948471069336	925.425964355469	474.5576171875	13.6470718383789	889.570190429688	423.574188232422	-81.0455780029297	805.434692382812	-4.63485431671143	81.3030700683594
251.440856933594	-78.148796081543	1682.70971679688	94.9501419067383	-47.0566482543945	1680.19909667969	257.556274414062	73.1277008056641	1651.68188476562	158.872512817383	102.996765136719	1646.53210449219	211.014617919922	89.7359313964844	1535.93933105469	211.658355712891	179.407485961914	1371.01574707031	173.034561157227	-27.2297706604004	1439.76599121094	156.168853759766	-52.7214698791504	1295.18432617188	287.167846679688	158.936889648438	1410.34765625	386.945983886719	16.4794826507568	1477.68176269531	420.355560302734	18.4106712341309	1351.83251953125	442.821716308594	38.3662948608398	1142.42724609375	436.835021972656	4.05549764633179	1058.99987792969	373.36328125	-69.522819519043	927.679016113281	475.265716552734	7.59601163864136	890.600158691406	423.509826660156	-87.9978637695312	808.395874023438	-4.05549764633179	82.0111770629883
251.698348999023	-78.4062881469727	1682.4521484375	95.207633972168	-47.2497673034668	1680.19909667969	257.813781738281	72.8702087402344	1651.48876953125	159.130004882812	102.739273071289	1646.46765136719	211.593978881836	89.2853240966797	1536.06799316406	212.623947143555	179.214370727539	1371.20886230469	173.098937988281	-27.4228897094727	1439.70166015625	156.233215332031	-52.5283508300781	1294.9912109375	288.197814941406	158.035659790039	1410.47631835938	386.881591796875	15.1276502609253	1477.68176269531	420.934906005859	16.6726016998291	1351.96130371094	444.173553466797	36.2419891357422	1143.00659179688	437.864990234375	0.514983832836151	1060.41613769531	373.620758056641	-74.608283996582	930.25390625	475.973815917969	1.22308659553528	891.8232421875	423.316711425781	-95.4651260375977	811.8076171875	-3.54051375389099	82.7192764282227
251.891464233398	-78.728157043457	1682.13037109375	95.4651260375977	-47.4428863525391	1680.19909667969	258.071258544922	72.6127166748047	1651.29565429688	159.387496948242	102.546157836914	1646.4033203125	212.044586181641	88.8347091674805	1536.13244628906	213.589538574219	179.021255493164	1371.46630859375	173.163314819336	-27.5516357421875	1439.57287597656	156.233215332031	-52.3996047973633	1294.86242675781	289.227783203125	157.00569152832	1410.60510253906	386.6884765625	13.7114448547363	1477.61730957031	421.449890136719	14.934531211853	1352.15441894531	445.525390625	34.0533065795898	1143.650390625	438.894958496094	-3.08990287780762	1061.96105957031	373.813903808594	-80.0799865722656	933.150695800781	476.617523193359	-5.47170305252075	893.175109863281	423.123596191406	-103.576126098633	815.670043945312	-2.96115708351135	83.4917526245117
252.020217895508	-78.9856491088867	1681.87280273438	95.5938720703125	-47.6360054016113	1680.19909667969	258.200012207031	72.2908554077148	1651.03820800781	159.516235351562	102.288665771484	1646.4033203125	212.495208740234	88.4484710693359	1536.26110839844	214.490768432617	178.828140258789	1371.72375488281	173.098937988281	-27.6160087585449	1439.50854492188	156.168853759766	-52.206485748291	1294.73376464844	290.193389892578	155.911361694336	1410.73388671875	386.495361328125	12.1664934158325	1477.61730957031	421.836120605469	13.196460723877	1352.34753417969	446.877227783203	31.8002510070801	1144.4228515625	439.796203613281	-6.88790893554688	1063.5703125	373.813903808594	-85.8735504150391	936.369323730469	477.196899414062	-12.6171035766602	894.720031738281	422.801727294922	-112.202102661133	819.854248046875	-2.51054620742798	84.3286056518555
252.084579467773	-79.2431335449219	1681.6796875	95.6582489013672	-47.8291244506836	1680.19909667969	258.264404296875	72.0333633422852	1650.78063964844	159.644989013672	102.095542907715	1646.27453613281	213.010192871094	87.9978637695312	1536.38989257812	215.713851928711	178.570648193359	1371.91687011719	173.034561157227	-27.6803817749023	1439.44421386719	156.040100097656	-52.0133666992188	1294.66931152344	291.158996582031	154.752639770508	1410.92700195312	386.237884521484	10.5571689605713	1477.55297851562	422.157989501953	11.329644203186	1352.66943359375	448.229064941406	29.4184513092041	1145.25964355469	440.633056640625	-10.7502870559692	1065.30847167969	373.74951171875	-92.1177368164062	939.974243164062	477.711883544922	-20.2774887084961	896.393737792969	422.415496826172	-121.343063354492	824.296020507812	-2.0599353313446	85.2298278808594
252.148956298828	-79.5006256103516	1681.42224121094	95.7226181030273	-48.0222434997559	1680.26354980469	258.328765869141	71.7758712768555	1650.45886230469	159.644989013672	101.838050842285	1646.08142089844	213.396423339844	87.6116256713867	1536.45422363281	216.74382019043	178.31315612793	1372.11010742188	172.841445922852	-27.7447547912598	1439.37976074219	155.846984863281	-51.7558746337891	1294.54064941406	291.995819091797	153.593933105469	1411.0556640625	385.980377197266	8.75472545623779	1477.61730957031	422.415496826172	9.52720069885254	1352.99133300781	449.516510009766	26.9722785949707	1146.16088867188	441.341156005859	-14.8057851791382	1067.11083984375	373.620758056641	-98.6194076538086	943.965393066406	478.098114013672	-28.3241100311279	898.389282226562	421.900512695312	-130.870269775391	828.930847167969	-1.60932445526123	86.1310424804688
252.084579467773	-79.6937484741211	1681.16467285156	95.6582489013672	-48.1509895324707	1680.26354980469	258.264404296875	71.5827560424805	1650.20129394531	159.644989013672	101.70930480957	1646.01708984375	213.653915405273	87.2897567749023	1536.5830078125	217.709411621094	178.120025634766	1372.36755371094	172.583953857422	-27.7447547912598	1439.37976074219	155.589492797852	-51.5627555847168	1294.47619628906	292.832672119141	152.499588012695	1411.18444824219	385.658508300781	7.01665449142456	1477.61730957031	422.544219970703	7.66038465499878	1353.31311035156	450.739593505859	24.4617328643799	1147.19091796875	441.98486328125	-18.9256553649902	1069.04211425781	373.427642822266	-105.442939758301	948.342712402344	478.419982910156	-36.8857154846191	900.578002929688	421.321136474609	-140.719329833984	833.694458007812	-1.22308659553528	87.0966415405273
251.955841064453	-79.8868637084961	1680.97155761719	95.5938720703125	-48.2797355651855	1680.39221191406	258.200012207031	71.3896331787109	1649.94384765625	159.516235351562	101.516189575195	1645.95275878906	213.911407470703	86.9678955078125	1536.71179199219	218.610641479492	177.926910400391	1372.56066894531	172.197723388672	-27.7447547912598	1439.37976074219	155.267623901367	-51.3696365356445	1294.41186523438	293.540771484375	151.405242919922	1411.37756347656	385.272277832031	5.21421146392822	1477.61730957031	422.544219970703	5.72919511795044	1353.69934082031	451.962677001953	21.886812210083	1148.22082519531	442.564239501953	-23.109899520874	1071.10205078125	373.170166015625	-112.588340759277	953.170715332031	478.484344482422	-45.8979339599609	903.088500976562	420.548675537109	-150.761520385742	838.715515136719	-0.901221692562103	88.0622329711914
251.827087402344	-80.0156097412109	1680.71411132812	95.4007568359375	-48.344108581543	1680.58532714844	258.006896972656	71.2608871459961	1649.75073242188	159.387496948242	101.451812744141	1646.01708984375	214.040161132812	86.7104034423828	1536.84045410156	219.447479248047	177.733795166016	1372.75378417969	171.811477661133	-27.7447547912598	1439.3154296875	154.817016601562	-51.1121444702148	1294.41186523438	294.248901367188	150.310913085938	1411.50634765625	384.886047363281	3.47614097595215	1477.68176269531	422.479858398438	3.8623788356781	1354.15002441406	453.121398925781	19.3762664794922	1149.37951660156	443.014831542969	-27.3585166931152	1073.29064941406	372.848297119141	-119.862487792969	958.449279785156	478.355621337891	-55.2963905334473	905.920959472656	419.583068847656	-160.93244934082	844.122863769531	-0.579356789588928	89.0922012329102
251.569595336914	-80.1443557739258	1680.52099609375	95.207633972168	-48.344108581543	1680.84289550781	257.749420166016	71.1321411132812	1649.4931640625	159.130004882812	101.38744354248	1646.08142089844	214.040161132812	86.4529113769531	1536.96923828125	220.15559387207	177.540679931641	1372.88256835938	171.296493530273	-27.6803817749023	1439.37976074219	154.302032470703	-50.9190254211426	1294.34753417969	294.828247070312	149.409683227539	1411.63500976562	384.435424804688	1.86681640148163	1477.74609375	422.351104736328	1.93118941783905	1354.6005859375	454.215728759766	16.8013477325439	1150.60266113281	443.401092529297	-31.7358779907227	1075.60815429688	372.462066650391	-127.265380859375	964.242858886719	477.969360351562	-65.0810852050781	909.139587402344	418.424377441406	-171.360870361328	849.980834960938	-0.321864902973175	90.1865463256836
251.183364868164	-80.2087326049805	1680.32788085938	94.8857727050781	-48.2797355651855	1681.16467285156	257.491912841797	71.0677719116211	1649.30004882812	158.872512817383	101.451812744141	1646.21020507812	213.975784301758	86.1954193115234	1537.09802246094	220.79931640625	177.347564697266	1373.07568359375	170.652770996094	-27.6160087585449	1439.37976074219	153.722671508789	-50.6615333557129	1294.34753417969	295.407592773438	148.50846862793	1411.76379394531	383.856079101562	0.450610846281052	1477.81042480469	422.093627929688	0.0643729791045189	1355.05126953125	455.310089111328	14.2908010482788	1151.89013671875	443.722930908203	-36.1132431030273	1078.18298339844	371.947082519531	-134.797012329102	970.422668457031	477.261260986328	-75.0588912963867	912.61572265625	417.072540283203	-181.982406616211	856.611206054688	-0.128745958209038	91.2808837890625
250.797119140625	-80.2087326049805	1680.134765625	94.4995346069336	-48.1509895324707	1681.48657226562	257.105682373047	71.0033950805664	1649.17138671875	158.486267089844	101.516189575195	1646.4033203125	213.847030639648	86.0022964477539	1537.16235351562	221.314300537109	177.218811035156	1373.20434570312	169.944671630859	-27.4872627258301	1439.37976074219	153.014572143555	-50.4040412902832	1294.34753417969	295.858215332031	147.864730834961	1411.892578125	383.276702880859	-0.708102762699127	1477.93920898438	421.771759033203	-1.73807048797607	1355.56616210938	456.275665283203	11.6515092849731	1153.24194335938	443.980438232422	-40.5549774169922	1080.88671875	371.303344726562	-142.328659057617	977.117431640625	476.295684814453	-85.2298278808594	916.606872558594	415.398834228516	-192.990188598633	864.142883300781	0.0188102885052816	92.3752212524414
250.282150268555	-80.2087326049805	1680.07043457031	94.0489196777344	-47.9578704833984	1681.93725585938	256.655059814453	71.0677719116211	1649.04260253906	158.035659790039	101.580558776855	1646.66076660156	213.525177001953	85.8735504150391	1537.29113769531	221.764907836914	177.025695800781	1373.3974609375	169.107818603516	-27.3585166931152	1439.44421386719	152.242095947266	-50.1465492248535	1294.34753417969	296.244445800781	147.285369873047	1412.02124023438	382.568603515625	-1.80244338512421	1478.06799316406	421.321136474609	-3.54051375389099	1356.08117675781	457.241271972656	9.01221752166748	1154.59375	444.173553466797	-44.996711730957	1083.84790039062	370.530853271484	-149.924667358398	984.327209472656	475.136962890625	-95.5295028686523	921.048583984375	413.596405029297	-204.319839477539	872.640075683594	0.128745958209038	93.533935546875
249.702789306641	-80.1443557739258	1680.07043457031	93.4695663452148	-47.7647514343262	1682.4521484375	256.075714111328	71.1321411132812	1649.10693359375	157.52067565918	101.773681640625	1647.04699707031	213.138931274414	85.7448043823242	1537.41979980469	222.086776733398	176.896942138672	1373.52624511719	168.206588745117	-27.2297706604004	1439.44421386719	151.405242919922	-49.8890571594238	1294.41186523438	296.501953125	146.899139404297	1412.21435546875	381.796142578125	-2.76803803443909	1478.13232421875	420.870544433594	-5.34295749664307	1356.66052246094	458.078125	6.3729248046875	1156.07434082031	444.237915039062	-49.5028190612793	1087.00207519531	369.629638671875	-157.456314086914	991.923217773438	473.785125732422	-105.764801025391	926.069702148438	411.536468505859	-216.10009765625	882.167297363281	0.193118929862976	94.7570266723633
249.059051513672	-80.0156097412109	1680.134765625	92.8902053833008	-47.5072593688965	1682.96716308594	255.496353149414	71.2608871459961	1649.23571777344	156.941329956055	102.031173706055	1647.43322753906	212.688323974609	85.6804351806641	1537.48425292969	222.344268798828	176.768203735352	1373.59057617188	167.176620483398	-27.0366516113281	1439.50854492188	150.439651489258	-49.6315650939941	1294.41186523438	296.759429931641	146.512893676758	1412.34313964844	380.894927978516	-3.66925978660583	1478.32543945312	420.291168212891	-7.1454005241394	1357.23986816406	458.8505859375	3.60488677024841	1157.61926269531	444.302307128906	-54.1376762390137	1090.47827148438	368.6640625	-165.052322387695	1000.0986328125	472.175811767578	-116.064483642578	931.605773925781	409.219024658203	-228.202209472656	892.660095214844	0.257491916418076	95.980110168457
248.286575317383	-79.8868637084961	1680.19909667969	92.1177368164062	-47.1853942871094	1683.48217773438	254.78825378418	71.3896331787109	1649.30004882812	156.233215332031	102.22428894043	1647.75512695312	212.108963012695	85.6804351806641	1537.61303710938	222.537384033203	176.639450073242	1373.65502929688	166.082290649414	-26.8435325622559	1439.57287597656	149.409683227539	-49.3740768432617	1294.47619628906	296.823791503906	146.126663208008	1412.47192382812	379.929321289062	-4.50610876083374	1478.45422363281	419.6474609375	-8.81909847259521	1357.88366699219	459.494323730469	0.836848735809326	1159.22863769531	444.237915039062	-58.8369026184082	1094.34069824219	367.440979003906	-172.583953857422	1008.78894042969	470.373352050781	-126.428527832031	937.849914550781	406.837219238281	-240.497451782227	904.054138183594	0.128745958209038	97.2675704956055
247.385360717773	-79.6937484741211	1680.26354980469	91.2808837890625	-46.8635292053223	1683.86840820312	253.951400756836	71.5827560424805	1649.36450195312	155.460739135742	102.481781005859	1648.07702636719	211.400863647461	85.7448043823242	1537.67736816406	222.601760864258	176.575088500977	1373.78369140625	164.923568725586	-26.5860404968262	1439.63732910156	148.315338134766	-49.0522117614746	1294.54064941406	296.823791503906	145.804794311523	1412.6650390625	378.834991455078	-5.27858448028564	1478.64733886719	418.939361572266	-10.4927959442139	1358.52734375	460.073669433594	-1.99556231498718	1160.90234375	444.109191894531	-63.5361289978027	1098.46057128906	366.089141845703	-180.179962158203	1018.05865478516	468.442169189453	-136.921325683594	944.673461914062	404.197937011719	-252.921432495117	916.220642089844	-0.128745958209038	98.8125228881836
246.419769287109	-79.5006256103516	1680.39221191406	90.3796615600586	-46.5416641235352	1684.19030761719	253.050186157227	71.7758712768555	1649.4931640625	154.623901367188	102.803649902344	1648.33447265625	210.628387451172	85.8735504150391	1537.74169921875	222.537384033203	176.510711669922	1373.78369140625	163.700485229492	-26.1998023986816	1439.76599121094	147.156631469727	-48.7303466796875	1294.60498046875	296.630676269531	145.547302246094	1412.85815429688	377.740631103516	-5.92231416702271	1479.03356933594	418.166870117188	-11.9733743667603	1359.17102050781	460.588653564453	-5.02109241485596	1162.64038085938	443.851684570312	-68.4284744262695	1102.90222167969	364.608551025391	-187.711608886719	1027.97204589844	466.31787109375	-147.607238769531	952.269470214844	401.429901123047	-265.216674804688	929.030822753906	-0.64372980594635	100.228729248047
245.389801025391	-79.2431335449219	1680.45666503906	89.2853240966797	-46.2841720581055	1684.38342285156	252.084579467773	72.0333633422852	1649.62194824219	153.593933105469	103.061141967773	1648.52758789062	209.791534423828	86.0666732788086	1537.87048339844	222.473022460938	176.575088500977	1373.84814453125	162.348648071289	-25.8135643005371	1439.83044433594	145.933547973633	-48.344108581543	1294.66931152344	296.308837890625	145.289810180664	1413.05126953125	376.517547607422	-6.50167083740234	1479.54858398438	417.330017089844	-13.3252067565918	1359.81481933594	460.974914550781	-8.11099529266357	1164.50720214844	443.465454101562	-73.3208236694336	1107.73022460938	362.934844970703	-195.17887878418	1038.46484375	464.064819335938	-158.486267089844	960.380493164062	398.533111572266	-277.190032958984	942.291687011719	-1.15871357917786	101.70930480957
244.166702270508	-79.0500183105469	1680.52099609375	88.1266098022461	-45.8979339599609	1684.51208496094	250.990249633789	72.2908554077148	1649.75073242188	152.499588012695	103.383003234863	1648.65637207031	208.825942993164	86.3885345458984	1537.93481445312	222.151153564453	176.639450073242	1373.84814453125	160.996826171875	-25.3629531860352	1439.95922851562	144.646087646484	-47.9578704833984	1294.79809570312	295.858215332031	145.032318115234	1413.18005371094	375.230102539062	-7.01665449142456	1480.19226074219	416.428802490234	-14.6770391464233	1360.52294921875	461.232391357422	-11.329644203186	1166.3740234375	443.014831542969	-78.2775421142578	1112.68688964844	361.19677734375	-202.581771850586	1049.47265625	461.683013916016	-169.55842590332	969.263916015625	395.571960449219	-288.712799072266	956.003112792969	-1.80244338512421	103.125511169434
242.879257202148	-78.728157043457	1680.64978027344	86.9035186767578	-45.5760688781738	1684.64086914062	249.767166137695	72.5483474731445	1649.87939453125	151.340881347656	103.704872131348	1648.78515625	207.731597900391	86.7104034423828	1537.93481445312	221.764907836914	176.703826904297	1373.78369140625	159.516235351562	-24.9123420715332	1440.02355957031	143.294250488281	-47.5716323852539	1294.86242675781	295.278869628906	144.839202880859	1413.37316894531	373.878265380859	-7.46726560592651	1480.83605957031	415.398834228516	-15.9644985198975	1361.29541015625	461.296783447266	-14.6770391464233	1168.30517578125	442.435485839844	-83.2986373901367	1117.90112304688	359.329956054688	-209.791534423828	1061.05981445312	459.043701171875	-180.823699951172	978.662414550781	392.417694091797	-299.720581054688	970.100769042969	-2.63929224014282	104.541717529297
241.527420043945	-78.4706649780273	1680.77844238281	85.5516891479492	-45.1898307800293	1684.70520019531	248.479705810547	72.8702087402344	1650.00817871094	150.053421020508	104.026733398438	1648.91381835938	206.572891235352	87.0966415405273	1537.99926757812	221.249923706055	176.896942138672	1373.78369140625	158.035659790039	-24.3973598480225	1440.15234375	141.942413330078	-47.121021270752	1294.9912109375	294.570739746094	144.710464477539	1413.56628417969	372.526428222656	-7.78913068771362	1481.54406738281	414.368865966797	-17.2519588470459	1362.06787109375	461.168029785156	-18.2175521850586	1170.30078125	441.727386474609	-88.3197250366211	1123.244140625	357.27001953125	-216.74382019043	1073.033203125	456.275665283203	-192.088973999023	988.640197753906	389.199035644531	-310.21337890625	984.649108886719	-3.66925978660583	105.95792388916
240.046844482422	-78.148796081543	1680.9072265625	84.0711135864258	-44.8035926818848	1684.833984375	247.063491821289	73.1920776367188	1650.13696289062	148.701583862305	104.412971496582	1649.04260253906	205.349807739258	87.547248840332	1538.06359863281	220.606201171875	177.025695800781	1373.71936035156	156.490707397461	-23.8823757171631	1440.21667480469	140.526214599609	-46.7347831726074	1295.05554199219	293.733917236328	144.58171081543	1413.75939941406	371.110229492188	-8.11099529266357	1482.25219726562	413.210144042969	-18.5394172668457	1362.90466308594	460.781799316406	-21.886812210083	1172.36071777344	440.826171875	-93.4051895141602	1128.65148925781	355.210113525391	-223.374237060547	1085.26403808594	453.314514160156	-203.354248046875	998.939880371094	385.851623535156	-320.126831054688	999.712341308594	-4.82797336578369	107.309753417969
238.501892089844	-77.7625579833984	1681.03601074219	82.5261611938477	-44.4173545837402	1684.833984375	245.582916259766	73.5139389038086	1650.26574707031	147.221008300781	104.799209594727	1649.10693359375	203.997970581055	88.0622329711914	1538.06359863281	219.898101806641	177.218811035156	1373.59057617188	154.881393432617	-23.3673915863037	1440.34545898438	139.045639038086	-46.3485450744629	1295.18432617188	292.832672119141	144.452972412109	1413.95251464844	369.629638671875	-8.30411434173584	1482.96032714844	412.051452636719	-19.7625045776367	1363.80590820312	460.202423095703	-25.7491912841797	1174.48498535156	439.860565185547	-98.4262847900391	1134.05871582031	353.021423339844	-229.554046630859	1097.62365722656	450.095855712891	-214.362014770508	1009.62579345703	382.37548828125	-329.654022216797	1015.35498046875	-6.11543321609497	108.597213745117
236.892562866211	-77.4406967163086	1681.16467285156	80.9168319702148	-44.0311164855957	1684.89831542969	244.037963867188	73.835807800293	1650.45886230469	145.676055908203	105.185447692871	1649.17138671875	202.646133422852	88.5772171020508	1538.06359863281	219.125625610352	177.411926269531	1373.52624511719	153.272064208984	-22.7880344390869	1440.47412109375	137.629425048828	-46.0266799926758	1295.31311035156	291.802703857422	144.388595581055	1414.14562988281	368.084686279297	-8.43286037445068	1483.73278808594	410.763977050781	-21.0499649047852	1364.70715332031	459.429962158203	-29.8046894073486	1176.60925292969	438.637481689453	-103.447380065918	1139.59484863281	350.832733154297	-235.283233642578	1110.04760742188	446.748474121094	-225.176681518555	1020.63360595703	378.899353027344	-338.859375	1031.57702636719	-7.40289258956909	109.884674072266
235.154495239258	-77.0544586181641	1681.35778808594	79.1787643432617	-43.5805053710938	1684.89831542969	242.364273071289	74.2220458984375	1650.58752441406	144.06672668457	105.571685791016	1649.23571777344	201.165557861328	89.1565780639648	1538.06359863281	218.224395751953	177.669418334961	1373.3974609375	151.598373413086	-22.2730503082275	1440.60290527344	136.08447265625	-45.6404418945312	1295.44177246094	290.772735595703	144.32421875	1414.33874511719	366.539733886719	-8.49723339080811	1484.56970214844	409.412139892578	-22.337423324585	1365.67272949219	458.46435546875	-34.0533065795898	1178.73364257812	437.350006103516	-108.468467712402	1145.13098144531	348.386566162109	-240.561828613281	1122.53601074219	443.207946777344	-235.540725708008	1031.89880371094	375.294464111328	-347.678466796875	1048.31396484375	-8.69035243988037	111.043388366699
233.416427612305	-76.6682205200195	1681.48657226562	77.4406967163086	-43.1298942565918	1684.89831542969	240.690567016602	74.608283996582	1650.78063964844	142.328659057617	106.02229309082	1649.30004882812	199.62060546875	89.7359313964844	1538.06359863281	217.194427490234	177.862548828125	1373.26879882812	149.924667358398	-21.7580661773682	1440.66723632812	134.603897094727	-45.3185768127441	1295.57055664062	289.614044189453	144.32421875	1414.53186035156	364.994781494141	-8.56160640716553	1485.34216308594	407.995941162109	-23.560510635376	1366.70275878906	457.305633544922	-38.3662948608398	1180.92224121094	435.805053710938	-113.425186157227	1150.79577636719	345.811645507812	-245.389801025391	1135.0244140625	439.409942626953	-245.389801025391	1043.35729980469	371.625213623047	-356.304443359375	1065.63024902344	-10.1065578460693	112.073356628418
231.549606323242	-76.2176055908203	1681.6796875	75.5738754272461	-42.6792869567871	1684.833984375	238.888122558594	75.0588912963867	1650.90942382812	140.526214599609	106.408531188965	1649.36450195312	198.075653076172	90.3152923583984	1538.06359863281	216.10009765625	178.120025634766	1373.07568359375	148.186599731445	-21.1787109375	1440.79602050781	133.058944702148	-45.0610847473145	1295.763671875	288.455322265625	144.32421875	1414.72497558594	363.385467529297	-8.49723339080811	1486.17895507812	406.515350341797	-24.8479690551758	1367.73266601562	456.018188476562	-42.808032989502	1183.11096191406	434.131378173828	-118.317535400391	1156.52490234375	343.043609619141	-249.831527709961	1147.64147949219	435.483215332031	-254.852630615234	1055.0087890625	367.891571044922	-364.544189453125	1083.33288574219	-11.4583902359009	113.038948059082
229.618423461914	-75.7669982910156	1681.80847167969	73.6426849365234	-42.2286758422852	1684.833984375	237.02131652832	75.5095062255859	1651.1025390625	138.659393310547	106.859146118164	1649.36450195312	196.401962280273	90.894645690918	1538.06359863281	214.941375732422	178.31315612793	1372.94689941406	146.512893676758	-20.728099822998	1440.9248046875	131.578369140625	-44.8035926818848	1295.89245605469	287.232238769531	144.32421875	1414.85375976562	361.711761474609	-8.43286037445068	1487.01586914062	404.970397949219	-26.1354293823242	1368.82702636719	454.601989746094	-47.3141403198242	1185.36401367188	432.264556884766	-123.209884643555	1162.447265625	340.082458496094	-253.951400756836	1160.45166015625	431.492065429688	-263.864837646484	1066.85339355469	364.157928466797	-372.397674560547	1101.42163085938	-12.9389686584473	113.875801086426
227.622848510742	-75.3163833618164	1682.00158691406	71.6471252441406	-41.7780647277832	1684.76965332031	235.090118408203	75.8957443237305	1651.23132324219	136.728210449219	107.309753417969	1649.36450195312	194.728256225586	91.474006652832	1537.99926757812	213.718292236328	178.506271362305	1372.75378417969	144.774826049805	-20.2131156921387	1441.05346679688	130.033416748047	-44.6104736328125	1296.02124023438	285.944763183594	144.388595581055	1415.046875	360.102447509766	-8.36848735809326	1487.9169921875	403.361083984375	-27.4872627258301	1369.92138671875	453.057037353516	-51.8202476501465	1187.61706542969	430.204620361328	-128.037857055664	1168.43395996094	336.992553710938	-257.749420166016	1173.32629394531	427.307830810547	-272.490814208984	1078.89111328125	360.295562744141	-379.736206054688	1119.63928222656	-14.4195470809937	114.712646484375
225.562911987305	-74.8657760620117	1682.19470214844	69.5871887207031	-41.3274536132812	1684.70520019531	233.09455871582	76.4107284545898	1651.42443847656	134.732650756836	107.760368347168	1649.36450195312	192.925811767578	92.1177368164062	1537.99926757812	212.366455078125	178.69938659668	1372.625	143.036758422852	-19.7625045776367	1441.24658203125	128.488464355469	-44.4817276000977	1296.21435546875	284.657318115234	144.452972412109	1415.17553710938	358.428741455078	-8.23974132537842	1488.75390625	401.687377929688	-28.7747211456299	1371.080078125	451.383331298828	-56.4551010131836	1189.80578613281	428.015930175781	-132.801452636719	1174.54931640625	333.709533691406	-261.354309082031	1186.39404296875	422.994842529297	-280.730560302734	1091.0576171875	356.433197021484	-386.430999755859	1138.04992675781	-16.0288715362549	115.420753479004
223.438613891602	-74.4151611328125	1682.4521484375	67.4628829956055	-40.8124694824219	1684.57653808594	231.034622192383	76.8613357543945	1651.55310058594	132.737075805664	108.275352478027	1649.36450195312	191.123382568359	92.6327133178711	1538.1279296875	210.950256347656	178.892501831055	1372.49633789062	141.298690795898	-19.3762664794922	1441.50415039062	127.007888793945	-44.4173545837402	1296.47180175781	283.434234619141	144.58171081543	1415.36865234375	356.626312255859	-8.04662227630615	1489.65515136719	399.949310302734	-30.1909275054932	1372.23876953125	449.645263671875	-61.0255851745605	1192.05883789062	425.762878417969	-137.371932983398	1180.72912597656	330.297760009766	-264.766052246094	1199.46166992188	418.617492675781	-288.712799072266	1103.35290527344	352.442047119141	-392.353302001953	1156.39624023438	-17.6381969451904	116.193229675293
221.314300537109	-73.9001770019531	1682.64526367188	65.3385772705078	-40.3618583679199	1684.51208496094	228.910308837891	77.3119506835938	1651.74621582031	130.612777709961	108.725959777832	1649.30004882812	189.320938110352	93.2120742797852	1538.1923828125	209.469680786133	179.021255493164	1372.43188476562	139.560623168945	-19.0544013977051	1441.76159667969	125.527305603027	-44.4173545837402	1296.79370117188	282.146759033203	144.710464477539	1415.49743652344	354.695129394531	-7.78913068771362	1490.55627441406	398.146881103516	-31.5427589416504	1373.4619140625	447.778442382812	-65.5960693359375	1194.44067382812	423.316711425781	-141.878051757812	1186.97338867188	326.821624755859	-267.85595703125	1212.40063476562	414.240112304688	-296.437561035156	1115.77685546875	348.386566162109	-397.438781738281	1174.61376953125	-19.2475204467773	116.901329040527
219.125625610352	-73.3851928710938	1682.83837890625	63.0855178833008	-39.8468742370605	1684.38342285156	226.786010742188	77.8269348144531	1651.875	128.424087524414	109.176574707031	1649.23571777344	187.518493652344	93.7270584106445	1538.25671386719	208.053466796875	179.085632324219	1372.30322265625	137.822555541992	-18.732536315918	1441.95471191406	124.046730041504	-44.4173545837402	1297.05114746094	280.794921875	144.839202880859	1415.62622070312	352.699554443359	-7.46726560592651	1491.45751953125	396.280059814453	-33.0877113342285	1374.81372070312	445.847259521484	-70.4240417480469	1196.951171875	420.677429199219	-146.255401611328	1193.21752929688	323.281097412109	-270.688385009766	1225.08215332031	409.862762451172	-303.776092529297	1128.20080566406	344.137939453125	-401.623016357422	1192.70251464844	-20.9855918884277	117.545059204102
216.872573852539	-72.8702087402344	1683.09594726562	60.8324661254883	-39.3962631225586	1684.31896972656	224.532943725586	78.3419189453125	1652.06811523438	126.235412597656	109.691558837891	1649.23571777344	185.651672363281	94.1776657104492	1538.25671386719	206.508514404297	179.149993896484	1372.11010742188	136.08447265625	-18.4750442504883	1442.14782714844	122.630523681641	-44.5461006164551	1297.30859375	279.443115234375	144.967956542969	1415.7548828125	350.768371582031	-7.1454005241394	1492.35876464844	394.284484863281	-34.7614097595215	1376.22998046875	443.851684570312	-74.9945220947266	1199.52612304688	418.038116455078	-150.504028320312	1199.39733886719	319.611846923828	-273.134552001953	1237.31298828125	405.485382080078	-310.792755126953	1140.62475585938	339.760589599609	-404.906036376953	1210.46948242188	-22.7236614227295	118.188789367676
214.555145263672	-72.2908554077148	1683.35339355469	58.5794105529785	-38.8812789916992	1684.19030761719	222.279891967773	78.8569030761719	1652.26123046875	123.917984008789	110.20654296875	1649.17138671875	183.720489501953	94.5639038085938	1538.1279296875	204.963562011719	179.085632324219	1371.8525390625	134.410781860352	-18.3462982177734	1442.27661132812	121.214317321777	-44.8035926818848	1297.43737792969	278.091278076172	145.161071777344	1415.88366699219	348.901550292969	-6.75916290283203	1493.26000976562	392.288940429688	-36.3707313537598	1377.77490234375	441.727386474609	-79.5006256103516	1202.10095214844	415.270080566406	-154.623901367188	1205.51281738281	315.942596435547	-275.258850097656	1248.96459960938	401.172393798828	-317.358795166016	1152.984375	335.31884765625	-407.48095703125	1227.85021972656	-24.5261058807373	118.703773498535
212.237716674805	-71.7115020751953	1683.61083984375	56.2619819641113	-38.3662948608398	1684.0615234375	219.962463378906	79.4362564086914	1652.45434570312	121.664932250977	110.721527099609	1649.17138671875	181.789291381836	94.9501419067383	1538.06359863281	203.354248046875	179.021255493164	1371.59509277344	132.672714233398	-18.2175521850586	1442.40539550781	119.733741760254	-45.0610847473145	1297.63049316406	276.610687255859	145.354187011719	1415.94799804688	347.034729003906	-6.3729248046875	1494.16125488281	390.22900390625	-37.9156837463379	1379.31982421875	439.538696289062	-83.9423675537109	1204.8046875	412.502044677734	-158.615020751953	1211.62817382812	312.208953857422	-276.932556152344	1260.03674316406	396.795043945312	-323.474212646484	1165.34399414062	330.683990478516	-409.347778320312	1244.7802734375	-26.3929214477539	119.218757629395
209.920288085938	-71.1321411132812	1683.86840820312	53.880184173584	-37.786937713623	1683.99719238281	217.645034790039	80.0799865722656	1652.6474609375	119.283126831055	111.236511230469	1649.10693359375	179.793731689453	95.3363800048828	1537.99926757812	201.680541992188	178.956878662109	1371.33752441406	130.934646606445	-18.1531791687012	1442.4697265625	118.317535400391	-45.3829498291016	1297.75927734375	275.130126953125	145.611679077148	1416.07678222656	345.103546142578	-5.92231416702271	1494.998046875	388.104705810547	-39.2675170898438	1380.99353027344	437.221282958984	-88.3197250366211	1207.50830078125	409.605255126953	-162.413024902344	1217.61486816406	308.410949707031	-278.348754882812	1270.40075683594	392.482055664062	-329.074676513672	1177.51049804688	326.049133300781	-410.635223388672	1261.19543457031	-28.3241100311279	119.669364929199
207.538482666016	-70.4240417480469	1684.12585449219	51.4983825683594	-37.2075805664062	1683.86840820312	215.263244628906	80.7237167358398	1652.77624511719	116.901329040527	111.880241394043	1648.97827148438	177.79817199707	95.7226181030273	1537.87048339844	200.006851196289	178.892501831055	1371.080078125	129.196563720703	-18.024435043335	1442.59851074219	116.901329040527	-45.7048149108887	1297.88806152344	273.520782470703	145.869171142578	1416.14111328125	343.17236328125	-5.40733003616333	1495.89929199219	385.980377197266	-40.4906044006348	1382.60290527344	434.903839111328	-92.6327133178711	1210.21203613281	406.772857666016	-166.14665222168	1223.53723144531	304.612945556641	-279.378723144531	1280.12109375	388.104705810547	-334.160125732422	1189.61267089844	321.285552978516	-411.536468505859	1277.15991210938	-30.319673538208	120.055603027344
205.156677246094	-69.715934753418	1684.38342285156	49.0522117614746	-36.6282234191895	1683.73962402344	212.81706237793	81.3674468994141	1652.90502929688	114.455154418945	112.459594726562	1648.84948730469	175.673858642578	96.0444869995117	1537.80615234375	198.204406738281	178.828140258789	1370.75817871094	127.39412689209	-17.9600620269775	1442.72717285156	115.485122680664	-46.0266799926758	1298.08117675781	271.847076416016	146.126663208008	1416.14111328125	341.176788330078	-4.82797336578369	1496.80053710938	383.727325439453	-41.7780647277832	1384.21215820312	432.457672119141	-96.8813323974609	1212.98010253906	403.876068115234	-169.751541137695	1229.20202636719	300.750549316406	-280.0224609375	1289.32641601562	383.727325439453	-338.794982910156	1201.52160644531	316.586303710938	-412.115814208984	1292.41625976562	-32.3796081542969	120.313095092773
202.710510253906	-69.0078353881836	1684.64086914062	46.6060371398926	-35.9844970703125	1683.61083984375	210.370895385742	82.0755462646484	1653.03369140625	112.008987426758	113.103324890137	1648.720703125	173.549545288086	96.4307250976562	1537.67736816406	196.337585449219	178.763763427734	1370.50073242188	125.656051635742	-17.9600620269775	1442.79162597656	114.068916320801	-46.4129180908203	1298.20983886719	270.109008789062	146.384155273438	1416.20556640625	339.116851806641	-4.18424367904663	1497.70178222656	381.474273681641	-43.0655212402344	1385.82153320312	429.947113037109	-101.194320678711	1215.68371582031	400.914916992188	-173.163314819336	1234.73815917969	296.88818359375	-280.473083496094	1298.01672363281	379.285583496094	-343.043609619141	1213.10876464844	311.758331298828	-412.437683105469	1307.09338378906	-34.5039176940918	120.570587158203
200.264343261719	-68.2353591918945	1684.96276855469	44.1598625183105	-35.3407669067383	1683.48217773438	207.8603515625	82.7836532592773	1653.09814453125	109.498435974121	113.747055053711	1648.46325683594	171.360870361328	96.8169631958008	1537.54858398438	194.406402587891	178.69938659668	1370.17883300781	123.853614807129	-17.8956890106201	1442.92028808594	112.652709960938	-46.7991561889648	1298.33862304688	268.242218017578	146.641647338867	1416.20556640625	336.928161621094	-3.54051375389099	1498.53857421875	379.156860351562	-44.4173545837402	1387.36645507812	427.372222900391	-105.636054992676	1218.45178222656	397.889373779297	-176.446334838867	1240.0810546875	292.96142578125	-280.601806640625	1306.32092285156	374.779479980469	-346.777252197266	1224.3740234375	306.930358886719	-412.502044677734	1321.06225585938	-36.6282234191895	120.634963989258
197.818161010742	-67.4628829956055	1685.28454589844	41.6493186950684	-34.6970367431641	1683.35339355469	205.349807739258	83.5561294555664	1653.16247558594	106.923515319824	114.390785217285	1648.20581054688	169.107818603516	97.1388244628906	1537.41979980469	192.346466064453	178.635009765625	1369.85705566406	121.986793518066	-17.8956890106201	1442.98474121094	111.236511230469	-47.2497673034668	1298.53173828125	266.182281494141	146.963516235352	1416.20556640625	334.675109863281	-2.83241105079651	1499.37548828125	376.775054931641	-45.7048149108887	1388.84704589844	424.73291015625	-109.94905090332	1221.41296386719	394.735107421875	-179.664978027344	1245.23095703125	289.099060058594	-280.601806640625	1314.23876953125	370.209014892578	-350.253387451172	1235.18872070312	302.166778564453	-412.308929443359	1334.2587890625	-38.8812789916992	120.634963989258
195.3076171875	-66.6260299682617	1685.67077636719	39.1387710571289	-34.1176795959473	1683.2890625	202.774887084961	84.2642288208008	1653.16247558594	104.348602294922	114.970138549805	1647.9482421875	166.790390014648	97.460693359375	1537.29113769531	190.286529541016	178.506271362305	1369.53515625	120.119979858398	-17.9600620269775	1443.04907226562	109.755928039551	-47.7003784179688	1298.66052246094	264.057952880859	147.285369873047	1416.20556640625	332.422058105469	-2.0599353313446	1500.27661132812	374.328887939453	-46.9279022216797	1390.45629882812	422.029235839844	-114.26203918457	1224.4384765625	391.516448974609	-182.690521240234	1250.12329101562	285.236663818359	-280.473083496094	1321.89916992188	365.574157714844	-353.343292236328	1245.48840332031	297.403167724609	-411.922698974609	1346.61840820312	-41.134334564209	120.570587158203
192.732696533203	-65.8535614013672	1686.12145996094	36.563850402832	-33.473949432373	1683.224609375	200.135589599609	84.9723358154297	1653.22680664062	101.64493560791	115.549499511719	1647.69079589844	164.344223022461	97.8469314575195	1537.09802246094	188.033477783203	178.44189453125	1369.21325683594	118.25316619873	-18.024435043335	1443.11340332031	108.339721679688	-48.1509895324707	1298.78918457031	261.804901123047	147.607238769531	1416.14111328125	330.169006347656	-1.2874596118927	1501.11352539062	371.882690429688	-48.0866165161133	1392.06567382812	419.261199951172	-118.317535400391	1227.5283203125	388.169067382812	-185.651672363281	1254.88684082031	281.309906005859	-280.279937744141	1329.30200195312	360.939300537109	-356.111328125	1255.20874023438	292.639556884766	-411.214599609375	1358.14111328125	-43.4517593383789	120.377471923828
190.157775878906	-65.0167083740234	1686.57202148438	33.924560546875	-32.8945922851562	1683.224609375	197.431930541992	85.6804351806641	1653.29125976562	98.9412689208984	116.128852844238	1647.43322753906	161.83366394043	98.1687927246094	1536.96923828125	185.716049194336	178.377517700195	1368.95581054688	116.321975708008	-18.0888080596924	1443.17785644531	106.859146118164	-48.6659736633301	1298.91796875	259.358734130859	147.929107666016	1416.07678222656	327.915954589844	-0.450610846281052	1501.95031738281	369.372161865234	-49.1809577941895	1393.73937988281	416.364440917969	-122.051170349121	1230.6826171875	384.757293701172	-188.484085083008	1259.39294433594	277.447540283203	-280.0224609375	1336.31872558594	356.240051269531	-358.621856689453	1264.4140625	287.8759765625	-410.313354492188	1368.6982421875	-45.8979339599609	120.055603027344
187.518493652344	-64.2442321777344	1687.02270507812	31.2852687835693	-32.3152351379395	1683.16027832031	194.66389465332	86.3885345458984	1653.35559082031	96.1732330322266	116.708213806152	1647.11145019531	159.258743286133	98.4906616210938	1536.84045410156	183.334243774414	178.31315612793	1368.63391113281	114.390785217285	-18.1531791687012	1443.2421875	105.442939758301	-49.2453308105469	1299.04675292969	256.783813476562	148.315338134766	1416.01245117188	325.598541259766	0.386237859725952	1502.78723144531	366.861602783203	-50.1465492248535	1395.4130859375	413.403259277344	-125.462936401367	1233.7724609375	381.216796875	-191.25212097168	1263.77038574219	273.649536132812	-279.764953613281	1343.01342773438	351.605224609375	-360.874908447266	1272.91125488281	283.241119384766	-409.219024658203	1378.41857910156	-48.344108581543	119.540618896484
184.879196166992	-63.4717559814453	1687.53759765625	28.5816020965576	-31.8002510070801	1683.16027832031	191.895843505859	87.0966415405273	1653.419921875	93.3408203125	117.223197937012	1646.78955078125	156.490707397461	98.8125228881836	1536.71179199219	180.823699951172	178.248779296875	1368.31201171875	112.395217895508	-18.281925201416	1443.30651855469	103.962364196777	-49.760311126709	1299.11108398438	254.144515991211	148.701583862305	1415.88366699219	323.281097412109	1.41620552539825	1503.55969238281	364.286682128906	-50.9190254211426	1397.08679199219	410.377746582031	-128.617218017578	1236.9267578125	377.611907958984	-193.762664794922	1267.89013671875	269.915893554688	-279.571838378906	1349.38635253906	347.034729003906	-362.806121826172	1280.76477050781	278.734985351562	-408.060302734375	1387.17333984375	-50.8546524047852	118.961265563965
182.175537109375	-62.6992797851562	1687.98828125	25.8135643005371	-31.2852687835693	1683.09594726562	188.999069213867	87.7403717041016	1653.35559082031	90.4440383911133	117.673805236816	1646.46765136719	153.722671508789	99.0700149536133	1536.51867675781	178.18440246582	178.18440246582	1368.05456542969	110.335289001465	-18.4106712341309	1443.37097167969	102.481781005859	-50.3396682739258	1299.23986816406	251.376480102539	149.087814331055	1415.7548828125	320.899291992188	2.51054620742798	1504.33215332031	361.711761474609	-51.5627555847168	1398.76049804688	407.287841796875	-131.707122802734	1239.95227050781	374.071380615234	-196.144470214844	1271.81689453125	266.246643066406	-279.507476806641	1355.30871582031	342.528625488281	-364.544189453125	1287.91015625	274.293273925781	-406.965972900391	1395.09118652344	-53.429573059082	118.188789367676
179.407485961914	-61.9911804199219	1688.37451171875	23.0455265045166	-30.8990306854248	1683.03149414062	186.102279663086	88.3197250366211	1653.29125976562	87.4828796386719	118.124420166016	1646.01708984375	150.761520385742	99.3918762207031	1536.38989257812	175.416366577148	178.120025634766	1367.73266601562	108.275352478027	-18.6037902832031	1443.37097167969	101.001205444336	-50.9833984375	1299.36853027344	248.544067382812	149.474060058594	1415.56176757812	318.517486572266	3.66925978660583	1505.04028320312	359.072479248047	-52.0133666992188	1400.43420410156	404.133575439453	-134.668273925781	1242.84912109375	370.466491699219	-198.268768310547	1275.48620605469	262.577392578125	-279.571838378906	1360.71606445312	338.022521972656	-366.089141845703	1294.34753417969	269.980285644531	-406.000366210938	1402.17224121094	-56.0688629150391	117.223197937012
176.639450073242	-61.3474502563477	1688.7607421875	20.2131156921387	-30.5127925872803	1682.83837890625	183.141128540039	88.8990859985352	1653.16247558594	84.4573516845703	118.446281433105	1645.50207519531	147.735992431641	99.6493682861328	1536.26110839844	172.455215454102	178.0556640625	1367.47521972656	106.151039123535	-18.7969093322754	1443.43530273438	99.520622253418	-51.6271286010742	1299.43298339844	245.518539428711	149.860290527344	1415.36865234375	316.071319580078	4.95671939849854	1505.74841308594	356.433197021484	-52.206485748291	1401.97912597656	400.914916992188	-137.500686645508	1245.68151855469	366.925994873047	-200.071212768555	1278.89794921875	258.84375	-279.764953613281	1365.6083984375	333.645141601562	-367.376586914062	1299.94799804688	265.667297363281	-405.356658935547	1408.48083496094	-58.7725296020508	116.064483642578
173.807037353516	-60.639347076416	1689.08264160156	17.3163318634033	-30.1909275054932	1682.64526367188	180.051223754883	89.4784393310547	1652.90502929688	81.3674468994141	118.768142700195	1644.92272949219	144.58171081543	99.9068603515625	1536.06799316406	169.4296875	177.991287231445	1367.1533203125	103.962364196777	-19.0544013977051	1443.43530273438	97.9756774902344	-52.2708587646484	1299.49731445312	242.428634643555	150.246536254883	1415.11120605469	313.560791015625	6.3729248046875	1506.39208984375	353.729522705078	-52.206485748291	1403.45971679688	397.631896972656	-140.13996887207	1248.32080078125	363.321105957031	-201.551803588867	1281.92346191406	255.17448425293	-280.151214599609	1369.92138671875	329.396545410156	-368.535308837891	1304.64721679688	261.418670654297	-404.841674804688	1414.01684570312	-61.6049423217773	114.712646484375
170.845886230469	-59.9956169128418	1689.34008789062	14.3551740646362	-29.8690624237061	1682.4521484375	176.896942138672	89.9934234619141	1652.6474609375	78.2131729125977	119.09001159668	1644.27905273438	141.298690795898	100.164352416992	1535.87487792969	166.275405883789	177.926910400391	1366.83142089844	101.70930480957	-19.3118934631348	1443.43530273438	96.4307250976562	-52.9145889282227	1299.62609863281	239.145614624023	150.761520385742	1414.78930664062	310.985870361328	7.78913068771362	1506.97143554688	351.025848388672	-51.8846206665039	1404.87585449219	394.284484863281	-142.457397460938	1250.70263671875	359.780578613281	-202.646133422852	1284.69152832031	251.376480102539	-280.537445068359	1373.59057617188	325.341033935547	-369.500885009766	1308.57397460938	257.105682373047	-404.712921142578	1418.71606445312	-64.5017242431641	113.167694091797
167.949096679688	-59.2875137329102	1689.59753417969	11.329644203186	-29.5471973419189	1682.19470214844	173.74267578125	90.5727844238281	1652.32568359375	74.9945220947266	119.347503662109	1643.57092285156	137.886917114258	100.421844482422	1535.61743164062	162.928009033203	177.79817199707	1366.44519042969	99.3918762207031	-19.5693855285645	1443.43530273438	94.8213958740234	-53.6870651245117	1299.6904296875	235.798217773438	151.533996582031	1414.46752929688	308.346557617188	9.33408164978027	1507.48645019531	348.322204589844	-51.3052635192871	1406.16333007812	390.872741699219	-144.452972412109	1252.89123535156	356.240051269531	-203.418609619141	1287.1376953125	247.578475952148	-280.988067626953	1376.6162109375	321.285552978516	-370.337738037109	1311.53503417969	252.792694091797	-404.841674804688	1422.64282226562	-67.6559982299805	111.429626464844
164.923568725586	-58.6437835693359	1689.79064941406	8.23974132537842	-29.2897052764893	1681.87280273438	170.459655761719	91.0877685546875	1651.93933105469	71.6471252441406	119.604995727539	1642.86279296875	134.346405029297	100.679336547852	1535.29553222656	159.387496948242	177.605056762695	1365.86584472656	97.0100784301758	-19.8912506103516	1443.43530273438	93.1476974487305	-54.5882873535156	1299.81921386719	232.257705688477	152.370834350586	1414.01684570312	305.642913818359	10.9434061050415	1507.93701171875	345.554138183594	-50.4684143066406	1407.32202148438	387.460968017578	-146.062286376953	1254.75805664062	352.635192871094	-203.93359375	1289.26208496094	243.651733398438	-281.503051757812	1378.93359375	317.423156738281	-371.110229492188	1313.7880859375	248.350952148438	-405.227905273438	1425.79711914062	-71.3252639770508	109.498435974121
161.83366394043	-58.0000534057617	1690.04821777344	5.1498384475708	-29.096586227417	1681.61535644531	167.047882080078	91.6027526855469	1651.55310058594	68.2353591918945	119.862487792969	1642.09033203125	130.677154541016	101.001205444336	1534.90930175781	155.653869628906	177.476303100586	1365.22216796875	94.5639038085938	-20.2131156921387	1443.37097167969	91.4096298217773	-55.553882598877	1299.88354492188	228.524078369141	153.20768737793	1413.4375	302.810485839844	12.6171035766602	1508.3876953125	342.786102294922	-49.4384460449219	1408.35205078125	384.049194335938	-147.221008300781	1256.36743164062	349.030303955078	-204.19108581543	1291.12878417969	239.660598754883	-281.953643798828	1380.54296875	313.560791015625	-371.753967285156	1315.20434570312	243.844848632812	-405.742889404297	1428.05017089844	-75.3163833618164	107.309753417969
158.743759155273	-57.3563232421875	1690.17687988281	1.93118941783905	-28.9034671783447	1681.29345703125	163.636108398438	92.1177368164062	1651.1025390625	64.7592163085938	120.055603027344	1641.31787109375	126.814765930176	101.258697509766	1534.52307128906	151.533996582031	177.347564697266	1364.64282226562	92.0533599853516	-20.5993537902832	1443.37097167969	89.6715621948242	-56.519474029541	1300.01232910156	224.661697387695	153.980163574219	1412.79382324219	299.978088378906	14.2908010482788	1508.77392578125	339.889343261719	-48.0866165161133	1409.18884277344	380.573059082031	-147.864730834961	1257.71923828125	345.361022949219	-204.19108581543	1292.609375	235.605102539062	-282.339874267578	1381.37976074219	309.762786865234	-372.268951416016	1316.10559082031	239.338729858398	-406.386627197266	1429.46643066406	-79.5650024414062	104.927955627441
155.525115966797	-56.7125930786133	1690.3701171875	-1.22308659553528	-28.7747211456299	1680.97155761719	160.095596313477	92.5683441162109	1650.65197753906	61.1543312072754	120.184349060059	1640.48095703125	122.759269714355	101.516189575195	1534.13684082031	147.156631469727	177.283187866211	1364.12780761719	89.4784393310547	-21.0499649047852	1443.30651855469	87.8047409057617	-57.4206962585449	1300.07666015625	220.606201171875	154.688262939453	1412.08569335938	297.016937255859	16.0288715362549	1509.095703125	336.928161621094	-46.6060371398926	1409.89697265625	377.032531738281	-147.929107666016	1258.81359863281	341.627410888672	-204.062347412109	1293.83251953125	231.485229492188	-282.661743164062	1381.37976074219	306.029144287109	-372.719543457031	1316.36303710938	234.768249511719	-407.159088134766	1429.9169921875	-83.9423675537109	102.288665771484
152.242095947266	-56.1332359313965	1690.49877929688	-4.570481300354	-28.7103481292725	1680.71411132812	156.490707397461	92.9545822143555	1650.13696289062	57.4850692749023	120.248725891113	1639.70849609375	118.446281433105	101.64493560791	1533.87939453125	142.393035888672	177.283187866211	1363.74157714844	86.774772644043	-21.5005741119385	1443.2421875	85.8735504150391	-58.193172454834	1300.07666015625	216.35758972168	155.460739135742	1411.37756347656	293.862640380859	17.8313159942627	1509.41760253906	333.838256835938	-44.996711730957	1410.34765625	373.492034912109	-147.478500366211	1259.77917480469	337.829406738281	-203.740478515625	1294.60498046875	227.365356445312	-282.983612060547	1380.67163085938	302.295501708984	-372.97705078125	1316.23425292969	230.197769165039	-407.995941162109	1429.46643066406	-88.4484710693359	99.520622253418
148.959075927734	-55.553882598877	1690.69189453125	-7.91787624359131	-28.7103481292725	1680.39221191406	152.757080078125	93.3408203125	1649.68627929688	53.6870651245117	120.313095092773	1638.87170410156	113.940170288086	101.64493560791	1533.68627929688	137.307571411133	177.347564697266	1363.48413085938	83.9423675537109	-21.9511852264404	1443.17785644531	83.7492446899414	-58.9012756347656	1300.07666015625	211.787094116211	156.233215332031	1410.66943359375	290.515258789062	19.8912506103516	1509.73950195312	330.61962890625	-43.1942672729492	1410.73388671875	369.951507568359	-146.512893676758	1260.55163574219	334.095764160156	-203.28987121582	1295.11999511719	223.309860229492	-283.176727294922	1379.19104003906	298.626251220703	-373.170166015625	1315.52624511719	225.691665649414	-408.897155761719	1428.11450195312	-93.1476974487305	96.5594711303711
145.547302246094	-55.103271484375	1690.82067871094	-11.3940172195435	-28.7747211456299	1680.134765625	148.959075927734	93.7270584106445	1649.17138671875	49.8246841430664	120.248725891113	1638.09924316406	109.176574707031	101.580558776855	1533.55749511719	131.964599609375	177.347564697266	1363.29089355469	80.9168319702148	-22.4661693572998	1443.11340332031	81.4961929321289	-59.5450057983398	1300.01232910156	206.766006469727	157.00569152832	1410.02575683594	286.974731445312	22.1443042755127	1509.99694824219	327.336608886719	-41.2630805969238	1410.86254882812	366.411010742188	-145.161071777344	1261.06665039062	330.362121582031	-202.710510253906	1295.18432617188	219.254364013672	-283.434234619141	1377.00244140625	295.085723876953	-373.105773925781	1314.30310058594	221.314300537109	-409.798370361328	1425.66833496094	-97.8469314575195	93.4051895141602
142.071166992188	-54.652660369873	1691.01379394531	-14.934531211853	-28.9034671783447	1679.94165039062	145.096694946289	93.9845504760742	1648.720703125	45.8335609436035	120.119979858398	1637.32678222656	104.219856262207	101.451812744141	1533.36437988281	126.299781799316	177.347564697266	1363.09777832031	77.7625579833984	-23.109899520874	1442.98474121094	79.114387512207	-60.2531089782715	1299.94799804688	201.423049926758	157.778167724609	1409.38195800781	283.305480957031	24.5261058807373	1510.19006347656	323.924835205078	-39.2675170898438	1410.92700195312	362.870483398438	-143.423004150391	1261.38854980469	326.69287109375	-202.002410888672	1294.79809570312	215.263244628906	-283.691711425781	1374.29870605469	291.673980712891	-372.848297119141	1312.50061035156	217.001312255859	-410.699615478516	1422.25659179688	-102.610527038574	90.1865463256836
138.530654907227	-54.2664222717285	1691.20690917969	-18.5394172668457	-29.2253322601318	1679.87731933594	140.912445068359	94.1776657104492	1648.20581054688	41.5849456787109	119.862487792969	1636.68298339844	99.1987609863281	101.194320678711	1533.23559570312	120.506217956543	177.283187866211	1362.90466308594	74.5439071655273	-23.7536296844482	1442.92028808594	76.6038436889648	-61.0255851745605	1299.88354492188	195.886978149414	158.550643920898	1408.93139648438	279.443115234375	26.7791595458984	1510.44763183594	320.319946289062	-37.1432075500488	1410.86254882812	359.329956054688	-141.427429199219	1261.45288085938	323.023620605469	-201.101181030273	1293.89685058594	211.400863647461	-284.077941894531	1371.01574707031	288.519683837891	-372.397674560547	1309.99011230469	212.881439208984	-411.665191650391	1417.75048828125	-107.438499450684	86.8391494750977
134.861389160156	-53.880184173584	1691.40002441406	-22.337423324585	-29.8046894073486	1679.94165039062	136.406341552734	94.3707885742188	1647.75512695312	36.9500885009766	119.41187286377	1636.10363769531	93.9845504760742	100.808082580566	1532.91369628906	114.51953125	177.090072631836	1362.58288574219	71.1965179443359	-24.5261058807373	1442.66284179688	73.9645538330078	-61.862434387207	1299.6904296875	190.222152709961	159.323120117188	1408.54516601562	275.387603759766	28.7103481292725	1510.64074707031	316.586303710938	-35.0189018249512	1410.66943359375	355.789459228516	-139.238754272461	1261.259765625	319.418731689453	-200.135589599609	1292.54504394531	207.60285949707	-284.464202880859	1367.41076660156	285.622894287109	-371.689575195312	1306.771484375	209.019058227539	-412.566436767578	1412.15002441406	-112.266471862793	83.4273834228516
131.063385009766	-53.5583190917969	1691.59313964844	-26.3929214477539	-30.5771656036377	1680.07043457031	131.578369140625	94.4995346069336	1647.30456542969	31.9289970397949	118.83251953125	1635.52429199219	88.7703399658203	100.293098449707	1532.65625	108.532844543457	176.768203735352	1362.32531738281	67.84912109375	-25.3629531860352	1442.40539550781	71.3252639770508	-62.6992797851562	1299.43298339844	184.492965698242	160.031219482422	1408.28771972656	271.138977050781	30.319673538208	1510.76940917969	312.723937988281	-32.8302192687988	1410.41198730469	352.248931884766	-136.921325683594	1260.80920410156	315.878204345703	-198.912506103516	1290.74255371094	203.997970581055	-284.979187011719	1363.41967773438	282.983612060547	-370.723999023438	1302.71594238281	205.221054077148	-413.403259277344	1405.583984375	-117.030075073242	79.9512405395508
127.072257995605	-53.2364540100098	1691.8505859375	-30.5127925872803	-31.478385925293	1680.134765625	126.557273864746	94.6282806396484	1646.91833496094	26.714786529541	118.188789367676	1634.94494628906	83.5561294555664	99.7137451171875	1532.46313476562	102.546157836914	176.381958007812	1362.13220214844	64.3729782104492	-26.2641754150391	1442.21228027344	68.5572204589844	-63.6005020141602	1299.23986816406	178.892501831055	160.674957275391	1408.09460449219	266.761627197266	31.8002510070801	1510.89819335938	308.797180175781	-30.5771656036377	1410.09008789062	348.772796630859	-134.539520263672	1260.10107421875	312.402069091797	-197.625045776367	1288.42517089844	200.521835327148	-285.558532714844	1359.10668945312	280.666198730469	-369.4365234375	1297.88806152344	201.680541992188	-414.175750732422	1397.98803710938	-121.922424316406	76.4107284545898
122.952392578125	-52.9145889282227	1692.10815429688	-34.7614097595215	-32.3152351379395	1680.134765625	121.407440185547	94.7570266723633	1646.53210449219	21.5005741119385	117.545059204102	1634.36560058594	78.3419189453125	99.0056381225586	1532.20568847656	96.6238403320312	175.866973876953	1361.93908691406	60.8968391418457	-27.165397644043	1441.95471191406	65.7891845703125	-64.5017242431641	1299.04675292969	173.292053222656	161.254318237305	1407.9658203125	262.38427734375	33.1520843505859	1511.02697753906	304.806060791016	-28.3884830474854	1409.63952636719	345.296661376953	-132.02897644043	1259.07104492188	308.990295410156	-196.080093383789	1285.65710449219	197.174438476562	-286.073516845703	1354.53625488281	278.863739013672	-367.891571044922	1292.22314453125	198.268768310547	-414.819488525391	1389.55517578125	-126.87914276123	72.8702087402344
118.703773498535	-52.657096862793	1692.36560058594	-39.0743980407715	-33.1520843505859	1679.94165039062	116.386344909668	94.7570266723633	1646.21020507812	16.2863636016846	116.901329040527	1633.72180175781	73.0633316040039	98.2331695556641	1532.01257324219	90.894645690918	175.351989746094	1361.74597167969	57.3563232421875	-28.1309909820557	1441.697265625	63.0211448669434	-65.402946472168	1298.78918457031	167.562866210938	161.769302368164	1407.83703613281	257.749420166016	34.375171661377	1511.15563964844	300.81494140625	-26.2641754150391	1409.18884277344	341.820526123047	-129.454055786133	1257.78369140625	305.707275390625	-194.406402587891	1282.50280761719	193.955780029297	-286.652862548828	1349.45080566406	277.254425048828	-366.089141845703	1285.85021972656	195.05012512207	-415.398834228516	1380.34973144531	-131.771484375	69.3296966552734
114.390785217285	-52.3996047973633	1692.75183105469	-43.4517593383789	-33.7314414978027	1679.61975097656	111.429626464844	94.8213958740234	1645.88830566406	11.329644203186	116.386344909668	1632.94934082031	67.9134902954102	97.3963165283203	1531.81945800781	85.2941970825195	174.708267211914	1361.61730957031	53.8158111572266	-29.1609592437744	1441.43969726562	60.2531089782715	-66.3041687011719	1298.53173828125	161.704925537109	162.219909667969	1407.83703613281	252.985809326172	35.4695129394531	1511.28442382812	296.823791503906	-24.1398677825928	1408.60949707031	338.408752441406	-126.557273864746	1256.10998535156	302.553009033203	-192.346466064453	1278.96240234375	190.99462890625	-287.039123535156	1343.78588867188	276.095703125	-363.900451660156	1278.70483398438	192.024597167969	-415.913818359375	1370.43640136719	-136.599456787109	65.7891845703125
110.01342010498	-52.206485748291	1693.13806152344	-47.893497467041	-34.2464256286621	1679.23352050781	106.666023254395	94.8213958740234	1645.69519042969	6.50167083740234	115.871360778809	1632.17687988281	62.7636528015137	96.4950942993164	1531.62634277344	79.8224945068359	174.064529418945	1361.48852539062	50.3396682739258	-30.1909275054932	1441.18225097656	57.6138153076172	-67.2053909301758	1298.27429199219	155.782608032227	162.541778564453	1407.83703613281	248.222213745117	36.563850402832	1511.34875488281	292.96142578125	-22.0799312591553	1408.09460449219	334.996978759766	-123.40299987793	1254.1787109375	299.527465820312	-190.029037475586	1275.03564453125	188.290969848633	-287.296600341797	1337.3486328125	275.387603759766	-361.389892578125	1270.78698730469	189.256561279297	-416.300048828125	1359.81481933594	-141.620559692383	62.3774185180664
105.571685791016	-52.0133666992188	1693.52429199219	-52.3352317810059	-34.8257827758789	1678.78295898438	101.838050842285	94.8213958740234	1645.50207519531	1.67369747161865	115.356376647949	1631.40441894531	57.6781883239746	95.5295028686523	1531.49755859375	74.3507919311523	173.356430053711	1361.42419433594	46.8635292053223	-31.2208957672119	1440.9248046875	54.9101524353027	-68.1066131591797	1298.01672363281	149.860290527344	162.799270629883	1407.9013671875	243.458602905273	37.5294456481934	1511.4775390625	289.163421630859	-19.955623626709	1407.51513671875	331.585205078125	-119.798110961914	1251.92565917969	296.630676269531	-187.261001586914	1270.72265625	185.716049194336	-287.360992431641	1330.07446289062	274.936981201172	-358.557495117188	1262.0966796875	186.874755859375	-416.557556152344	1348.54956054688	-146.641647338867	58.7725296020508
101.129951477051	-51.8846206665039	1694.03930664062	-56.7769660949707	-35.3407669067383	1678.26794433594	97.0744552612305	94.7570266723633	1645.37329101562	-3.02553009986877	114.84139251709	1630.63195800781	52.5927238464355	94.5639038085938	1531.30444335938	68.9434585571289	172.648330688477	1361.35974121094	43.4517593383789	-32.250862121582	1440.66723632812	52.2708587646484	-68.9434585571289	1297.82360839844	143.93798828125	162.928009033203	1408.03015136719	238.695007324219	38.4950408935547	1511.54187011719	285.365417480469	-17.8313159942627	1406.93579101562	328.109069824219	-115.678245544434	1249.35083007812	293.927032470703	-184.042343139648	1265.958984375	183.527359008789	-287.103485107422	1321.89916992188	274.872619628906	-355.274475097656	1252.69812011719	185.072311401367	-416.621917724609	1336.576171875	-151.598373413086	55.0388984680176
96.6238403320312	-51.8202476501465	1694.55432128906	-61.1543312072754	-35.9201240539551	1677.7529296875	92.3752212524414	94.6282806396484	1645.37329101562	-7.7247576713562	114.32640838623	1629.923828125	47.6360054016113	93.5983123779297	1531.17565917969	63.5361289978027	171.940231323242	1361.29541015625	40.0399932861328	-33.2808303833008	1440.47412109375	49.6959381103516	-69.7803115844727	1297.56616210938	138.015670776367	162.928009033203	1408.22326660156	234.124526977539	39.3962631225586	1511.60632324219	281.503051757812	-15.6426343917847	1406.4208984375	324.568572998047	-111.043388366699	1246.58276367188	291.287719726562	-180.373092651367	1260.87353515625	181.596176147461	-286.524139404297	1312.69384765625	275.065734863281	-351.540832519531	1242.52722167969	183.913604736328	-416.428802490234	1323.70153808594	-156.490707397461	51.1121444702148
92.1821060180664	-51.7558746337891	1695.19799804688	-65.5960693359375	-36.4994773864746	1677.30236816406	87.6759948730469	94.4995346069336	1645.37329101562	-12.3596115112305	113.747055053711	1629.21569824219	42.7436599731445	92.6327133178711	1531.046875	58.2575454711914	171.232131958008	1361.23095703125	36.7569694519043	-34.2464256286621	1440.21667480469	47.1853942871094	-70.6171569824219	1297.373046875	132.222091674805	162.863632202148	1408.48083496094	229.68278503418	40.1687393188477	1511.60632324219	277.705017089844	-13.4539527893066	1405.84143066406	320.963684082031	-105.829177856445	1243.62158203125	288.841552734375	-176.317596435547	1255.46618652344	179.986846923828	-285.558532714844	1302.65161132812	275.516357421875	-347.292236328125	1231.64819335938	183.462997436523	-415.849456787109	1309.92578125	-161.125564575195	47.121021270752
87.7403717041016	-51.6915016174316	1695.841796875	-69.9090576171875	-37.0788345336914	1676.78735351562	83.1055145263672	94.3064117431641	1645.50207519531	-16.9300937652588	113.167694091797	1628.50756835938	38.0444297790527	91.667121887207	1530.91821289062	53.1077079772949	170.524017333984	1361.23095703125	33.6026954650879	-35.2120208740234	1440.02355957031	44.6748466491699	-71.3896331787109	1297.17993164062	126.557273864746	162.799270629883	1408.80261230469	225.562911987305	40.8768424987793	1511.54187011719	274.035766601562	-11.1365251541138	1405.26208496094	317.358795166016	-100.228729248047	1240.46728515625	286.524139404297	-171.875854492188	1249.80139160156	178.828140258789	-284.206695556641	1291.8369140625	276.160095214844	-342.335510253906	1220.18981933594	183.977981567383	-414.883850097656	1295.18432617188	-165.5029296875	43.0655212402344
83.3630065917969	-51.7558746337891	1696.48547363281	-74.2220458984375	-37.7225646972656	1676.27233886719	78.5994110107422	94.1132965087891	1645.630859375	-21.3718299865723	112.523963928223	1627.86389160156	33.473949432373	90.701530456543	1530.85375976562	48.0222434997559	169.81591796875	1361.23095703125	30.5127925872803	-36.1776161193848	1439.89477539062	42.2930488586426	-72.0977401733398	1296.98681640625	121.021202087402	162.606140136719	1409.25329589844	221.700546264648	41.4561996459961	1511.41320800781	270.623992919922	-8.75472545623779	1404.48962402344	313.75390625	-94.3707885742188	1237.18432617188	284.33544921875	-167.176620483398	1243.87902832031	178.0556640625	-282.468627929688	1280.31420898438	276.932556152344	-336.735046386719	1208.15209960938	185.265426635742	-413.403259277344	1279.41296386719	-169.4296875	39.0743980407715
79.0500183105469	-51.8202476501465	1697.19360351562	-78.4062881469727	-38.4306678771973	1675.75744628906	74.1576690673828	93.8558044433594	1645.82397460938	-25.6848182678223	111.880241394043	1627.28454589844	29.1609592437744	89.6715621948242	1530.78942871094	43.1298942565918	169.107818603516	1361.23095703125	27.6160087585449	-37.0788345336914	1439.70166015625	39.911247253418	-72.8058395385742	1296.85803222656	115.678245544434	162.413024902344	1409.96130371094	218.288772583008	42.0355567932129	1511.34875488281	267.4697265625	-6.30855178833008	1403.58837890625	310.149017333984	-88.1909790039062	1233.70812988281	282.146759033203	-162.155532836914	1237.763671875	177.669418334961	-280.215576171875	1268.3408203125	277.833770751953	-330.426513671875	1195.66369628906	187.518493652344	-411.343322753906	1262.8046875	-172.905822753906	35.2120208740234
74.7370300292969	-51.9489936828613	1697.96606445312	-82.5905303955078	-39.0743980407715	1675.24243164062	69.7803115844727	93.533935546875	1646.08142089844	-29.9978084564209	111.236511230469	1626.70520019531	25.041088104248	88.5772171020508	1530.85375976562	38.3662948608398	168.335342407227	1361.35974121094	24.7835960388184	-38.1088027954102	1439.63732910156	37.5938186645508	-73.5139389038086	1296.66491699219	110.592781066895	162.219909667969	1410.73388671875	215.198867797852	42.6149139404297	1511.34875488281	264.572937011719	-3.73363280296326	1402.75158691406	306.608489990234	-81.7536849975586	1230.23205566406	280.151214599609	-156.941329956055	1231.51940917969	177.733795166016	-277.640655517578	1255.98120117188	278.863739013672	-323.216735839844	1182.91784667969	190.415267944336	-408.639678955078	1245.29528808594	-175.995727539062	31.5427589416504
70.2309188842773	-52.1421127319336	1698.73852539062	-86.9678955078125	-39.7825012207031	1674.72741699219	65.2742004394531	93.2120742797852	1646.4033203125	-34.4395446777344	110.52840423584	1626.19018554688	21.1143379211426	87.4828796386719	1530.91821289062	33.7958145141602	167.562866210938	1361.55285644531	22.1443042755127	-39.0743980407715	1439.50854492188	35.3407669067383	-74.2220458984375	1296.5361328125	106.344161987305	162.026794433594	1411.44189453125	212.366455078125	43.1298942565918	1511.34875488281	261.676147460938	-1.0299676656723	1401.85034179688	303.132354736328	-75.1232681274414	1226.69152832031	278.284393310547	-151.405242919922	1225.146484375	178.120025634766	-274.550750732422	1243.36413574219	280.0224609375	-315.234466552734	1169.85009765625	194.020156860352	-405.163543701172	1227.20642089844	-178.763763427734	28.0666179656982
65.7891845703125	-52.3352317810059	1699.57543945312	-91.2165145874023	-40.5549774169922	1674.27685546875	60.8324661254883	92.8258361816406	1646.72521972656	-38.7525329589844	109.755928039551	1625.73962402344	17.4450778961182	86.5172805786133	1531.046875	29.3540782928467	166.983505249023	1361.87475585938	19.6981315612793	-39.911247253418	1439.50854492188	33.2808303833008	-74.6726531982422	1296.47180175781	102.417411804199	161.83366394043	1412.21435546875	209.727172851562	43.6448783874512	1511.41320800781	258.84375	1.73807048797607	1400.884765625	299.784973144531	-68.2997283935547	1223.08654785156	276.546325683594	-145.676055908203	1218.64489746094	178.763763427734	-271.138977050781	1230.55383300781	281.309906005859	-306.415374755859	1156.58935546875	198.075653076172	-400.850555419922	1208.60266113281	-181.338684082031	24.9767150878906
61.4761962890625	-52.657096862793	1700.41223144531	-95.4007568359375	-41.3274536132812	1673.890625	56.4551010131836	92.3752212524414	1647.17578125	-42.9367752075195	108.983451843262	1625.28894042969	13.968936920166	85.6804351806641	1531.30444335938	25.1698341369629	166.532897949219	1362.26098632812	17.4450778961182	-40.5549774169922	1439.50854492188	31.4140129089355	-74.9301452636719	1296.40747070312	98.4906616210938	161.640548706055	1412.98693847656	207.345367431641	44.1598625183105	1511.41320800781	256.075714111328	4.69922733306885	1399.79040527344	296.566314697266	-61.3474502563477	1219.48168945312	274.936981201172	-139.560623168945	1211.95007324219	179.729354858398	-267.340972900391	1217.61486816406	282.790496826172	-296.823791503906	1143.19970703125	202.517395019531	-395.700714111328	1189.61267089844	-183.656112670898	22.2086772918701
57.2919502258301	-52.9789619445801	1701.24914550781	-99.3918762207031	-42.1643028259277	1673.43994140625	52.3996047973633	91.8602447509766	1647.62634277344	-46.9279022216797	108.210975646973	1624.90270996094	10.8790330886841	84.9723358154297	1531.62634277344	21.3718299865723	166.275405883789	1362.71154785156	15.5138883590698	-41.0055885314941	1439.57287597656	29.8046894073486	-74.9945220947266	1296.40747070312	94.6926498413086	161.511810302734	1413.82373046875	205.156677246094	44.6748466491699	1511.4775390625	253.436416625977	7.91787624359131	1398.76049804688	293.476409912109	-54.2020492553711	1215.94116210938	273.327667236328	-133.123321533203	1205.06213378906	180.952438354492	-263.15673828125	1204.54724121094	284.528564453125	-286.395385742188	1129.61706542969	207.152252197266	-389.649627685547	1170.36511230469	-185.716049194336	19.7625045776367
53.5583190917969	-53.429573059082	1702.0859375	-102.932395935059	-43.001148223877	1673.11804199219	48.7303466796875	91.2808837890625	1648.07702636719	-50.4684143066406	107.374130249023	1624.64526367188	8.11099529266357	84.3929748535156	1531.94812011719	17.8956890106201	166.082290649414	1363.2265625	13.968936920166	-41.3918266296387	1439.63732910156	28.5172290802002	-74.9301452636719	1296.47180175781	90.9590225219727	161.511810302734	1414.59619140625	203.161117553711	45.2542037963867	1511.54187011719	250.86149597168	11.4583902359009	1397.66613769531	290.515258789062	-47.0566482543945	1212.46508789062	271.911468505859	-126.235412597656	1197.98120117188	182.304275512695	-258.521881103516	1191.35070800781	286.395385742188	-275.387603759766	1115.96997070312	211.91584777832	-382.568603515625	1150.86010742188	-187.647232055664	17.6381969451904
50.0178031921387	-53.880184173584	1702.98718261719	-106.27978515625	-43.8379974365234	1672.79626464844	45.2542037963867	90.701530456543	1648.59204101562	-53.7514381408691	106.53727722168	1624.3876953125	5.66482210159302	83.7492446899414	1532.39880371094	14.7414121627808	165.953536987305	1363.87036132812	12.6171035766602	-41.7136917114258	1439.83044433594	27.4872627258301	-74.8657760620117	1296.5361328125	87.354133605957	161.511810302734	1415.49743652344	201.294311523438	45.8979339599609	1511.54187011719	248.350952148438	15.2563962936401	1396.63610839844	287.811584472656	-39.8468742370605	1209.05334472656	270.559631347656	-118.961265563965	1190.77136230469	183.913604736328	-253.372039794922	1178.08984375	288.584075927734	-263.54296875	1102.19409179688	216.74382019043	-374.393249511719	1131.29077148438	-189.385299682617	15.7070064544678
46.6060371398926	-54.3951683044434	1703.82397460938	-109.498435974121	-44.7392196655273	1672.53869628906	41.9711837768555	90.1221694946289	1649.17138671875	-56.9057121276855	105.70043182373	1624.19458007812	3.3473949432373	83.234260559082	1532.91369628906	11.6515092849731	165.88916015625	1364.51403808594	11.329644203186	-42.0355567932129	1440.02355957031	26.4572944641113	-74.6726531982422	1296.66491699219	83.8779907226562	161.640548706055	1416.33422851562	199.556228637695	46.6060371398926	1511.60632324219	245.969146728516	19.1831474304199	1395.60620117188	285.236663818359	-32.6371002197266	1205.83459472656	269.272186279297	-111.172134399414	1183.43286132812	185.780410766602	-247.771591186523	1164.70031738281	290.901489257812	-250.925872802734	1088.35400390625	221.700546264648	-365.12353515625	1111.65698242188	-190.99462890625	14.0333089828491
43.2586402893066	-54.9101524353027	1704.72521972656	-112.652709960938	-45.5760688781738	1672.28125	38.7525329589844	89.4784393310547	1649.75073242188	-59.9956169128418	104.799209594727	1624.06591796875	1.15871357917786	82.7192764282227	1533.4931640625	8.75472545623779	165.824798583984	1365.28649902344	10.2353038787842	-42.2286758422852	1440.28100585938	25.5560722351074	-74.4151611328125	1296.85803222656	80.7237167358398	161.769302368164	1417.23547363281	197.882537841797	47.4428863525391	1511.73498535156	243.716094970703	23.1742725372314	1394.70495605469	282.726135253906	-25.4273262023926	1202.68041992188	268.177825927734	-103.189888000488	1176.15869140625	187.904724121094	-241.463043212891	1151.24633789062	293.34765625	-237.729415893555	1074.51379394531	226.786010742188	-354.695129394531	1092.02319335938	-192.539581298828	12.5527305603027
39.9756202697754	-55.4895095825195	1705.56213378906	-115.678245544434	-46.4772911071777	1672.08813476562	35.6626319885254	88.7703399658203	1650.39440917969	-62.9567718505859	103.962364196777	1624.00146484375	-0.836848735809326	82.268669128418	1534.07250976562	5.98668718338013	165.824798583984	1366.12341308594	9.14096260070801	-42.4217948913574	1440.60290527344	24.7835960388184	-74.0932998657227	1297.11547851562	77.7625579833984	161.962417602539	1418.07238769531	196.401962280273	48.344108581543	1511.79943847656	241.591796875	27.1010246276855	1393.93249511719	280.344329833984	-18.281925201416	1199.78356933594	267.08349609375	-94.7570266723633	1169.07763671875	190.286529541016	-234.446395874023	1137.72802734375	295.922576904297	-223.631729125977	1060.73791503906	232.064590454102	-343.107971191406	1072.58251953125	-193.955780029297	11.2008981704712
36.8213424682617	-56.1332359313965	1706.39892578125	-118.639404296875	-47.3141403198242	1671.89501953125	32.6371002197266	88.1266098022461	1651.03820800781	-65.7891845703125	103.125511169434	1624.00146484375	-2.70366501808167	81.8180541992188	1534.71618652344	3.41176795959473	165.824798583984	1366.96020507812	8.175368309021	-42.5505409240723	1440.98913574219	24.0111217498779	-73.7714309692383	1297.373046875	74.9945220947266	162.155532836914	1418.9736328125	194.92138671875	49.5028190612793	1511.92810058594	239.596221923828	30.8990306854248	1393.35314941406	278.091278076172	-11.2008981704712	1197.07995605469	266.117889404297	-86.0666732788086	1162.12536621094	192.990188598633	-226.592880249023	1124.08093261719	298.433135986328	-208.697204589844	1047.02648925781	237.536285400391	-330.297760009766	1053.3994140625	-195.243240356445	10.0421848297119
33.8601875305176	-56.7125930786133	1707.23583984375	-121.407440185547	-48.1509895324707	1671.76623535156	29.8046894073486	87.4185028076172	1651.74621582031	-68.4284744262695	102.288665771484	1624.06591796875	-4.50610876083374	81.4318161010742	1535.42431640625	0.901221692562103	165.88916015625	1367.86145019531	7.27414655685425	-42.6149139404297	1441.37536621094	23.3030185699463	-73.3851928710938	1297.69494628906	72.4196014404297	162.413024902344	1419.87475585938	193.505172729492	50.7902793884277	1512.05688476562	237.79377746582	34.5682907104492	1392.90246582031	275.902587890625	-4.24861669540405	1194.5693359375	265.281036376953	-77.2475738525391	1155.55932617188	196.015716552734	-217.966903686523	1110.43383789062	300.879302978516	-192.861450195312	1033.63696289062	243.329864501953	-316.264434814453	1034.6025390625	-196.530700683594	8.94784450531006
30.9634037017822	-57.3563232421875	1708.07263183594	-124.111106872559	-48.9878387451172	1671.63757324219	27.165397644043	86.774772644043	1652.39001464844	-71.0033950805664	101.451812744141	1624.13024902344	-6.17980575561523	81.1099548339844	1536.13244628906	-1.35183250904083	165.953536987305	1368.7626953125	6.50167083740234	-42.6792869567871	1441.82592773438	22.6592884063721	-72.9989547729492	1298.08117675781	69.9090576171875	162.734893798828	1420.77600097656	192.153335571289	52.2708587646484	1512.18566894531	236.055709838867	37.9156837463379	1392.64501953125	273.842651367188	2.70366501808167	1192.38073730469	264.637329101562	-68.2353591918945	1149.31518554688	199.298736572266	-208.439712524414	1096.78686523438	303.196746826172	-176.124465942383	1020.56921386719	249.316543579102	-301.072418212891	1016.32061767578	-197.818161010742	7.98224925994873
28.2597370147705	-58.0000534057617	1708.90942382812	-126.621650695801	-49.8246841430664	1671.57312011719	24.5904788970947	86.0666732788086	1653.16247558594	-73.3851928710938	100.679336547852	1624.25903320312	-7.7247576713562	80.7880859375	1536.90490722656	-3.54051375389099	166.017913818359	1369.66381835938	5.72919511795044	-42.6792869567871	1442.27661132812	22.0155582427979	-72.6127166748047	1298.46740722656	67.5916290283203	162.992385864258	1421.67724609375	190.86589050293	53.7514381408691	1512.37878417969	234.575134277344	41.0055885314941	1392.51623535156	271.847076416016	9.91343879699707	1190.70703125	264.186706542969	-59.2231407165527	1143.39282226562	202.774887084961	-198.140029907227	1083.2041015625	305.321044921875	-158.550643920898	1008.14520263672	255.560729980469	-284.592926025391	998.4892578125	-199.105621337891	7.08102750778198
25.6848182678223	-58.6437835693359	1709.68200683594	-128.939071655273	-50.5971603393555	1671.5087890625	22.2086772918701	85.4229431152344	1653.87060546875	-75.6382522583008	99.9068603515625	1624.4521484375	-9.14096260070801	80.4662246704102	1537.61303710938	-5.6004490852356	166.082290649414	1370.56506347656	5.08546543121338	-42.6792869567871	1442.72717285156	21.5005741119385	-72.2264862060547	1298.85363769531	65.402946472168	163.314254760742	1422.57849121094	189.642791748047	55.1676445007324	1512.57189941406	233.223297119141	44.1598625183105	1392.58068847656	270.044647216797	17.1232128143311	1189.41955566406	263.864837646484	-50.1465492248535	1137.72802734375	206.379776000977	-187.06787109375	1069.81457519531	307.187866210938	-140.075607299805	996.364990234375	261.804901123047	-266.890380859375	981.108581542969	-200.264343261719	6.17980575561523
23.3030185699463	-59.3518867492676	1710.39001464844	-131.12776184082	-51.3052635192871	1671.44445800781	20.0843696594238	84.7792129516602	1654.57873535156	-77.5694427490234	99.2631301879883	1624.64526367188	-10.4284229278564	80.2087326049805	1538.38549804688	-7.53163862228394	166.14665222168	1371.46630859375	4.50610876083374	-42.6792869567871	1443.2421875	20.9855918884277	-71.9046173095703	1299.30419921875	63.3430099487305	163.636108398438	1423.47973632812	188.548461914062	56.4551010131836	1512.76501464844	232.064590454102	47.1853942871094	1392.70935058594	268.242218017578	24.1398677825928	1188.3251953125	263.800476074219	-41.0055885314941	1132.32067871094	210.113403320312	-175.223251342773	1056.68249511719	308.925933837891	-120.956825256348	985.485961914062	267.920349121094	-247.900344848633	964.114135742188	-201.229934692383	5.40733003616333
21.1143379211426	-59.9956169128418	1711.16247558594	-133.123321533203	-51.8202476501465	1671.38000488281	18.281925201416	84.1354827880859	1655.35119628906	-79.2431335449219	98.6837768554688	1624.90270996094	-11.6515092849731	80.0156097412109	1539.09350585938	-9.26970863342285	166.211029052734	1372.30322265625	3.92675161361694	-42.6792869567871	1443.75720214844	20.5349807739258	-71.5183792114258	1299.75476074219	61.4118232727051	163.957977294922	1424.31652832031	187.454116821289	57.4206962585449	1513.0869140625	231.034622192383	50.2109222412109	1392.90246582031	266.632873535156	30.8346576690674	1187.29516601562	263.92919921875	-31.9289970397949	1127.1064453125	213.911407470703	-162.734893798828	1043.93664550781	310.406494140625	-101.065574645996	975.508117675781	273.842651367188	-227.815979003906	947.570251464844	-202.066787719727	4.69922733306885
[truncated: 3,523 more rows]
[truncated: 73 more columns]
