# Supplementary material for: Locally weighted PCA regression to recover missing markers in human motion data
Source: PLoS One. 2022 Aug 8;17(8):e0272407. doi: 10.1371/journal.pone.0272407 (PMC9359544; doi:10.1371/journal.pone.0272407)
Supplement: S1 File — https://github.com/dangkh/LWPCA. (ZIP) [file pone.0272407.s001.zip › LWPCA-main/data3D/HDM5.txt]

-54.059455871582	-38.9278297424316	1729.02355957031	-38.3627510070801	84.4482803344727	1725.5703125	63.4146919250488	-75.5953369140625	1671.69921875	123.313323974609	52.7409324645996	1653.7421875	122.559883117676	4.33229112625122	1521.07360839844	194.513580322266	2.26032567024231	1367.43420410156	-20.7824382781982	8.72736835479736	1439.63916015625	-52.8037185668945	9.29244995117188	1312.49584960938	168.770980834961	114.648742675781	1449.93615722656	86.3318862915039	-132.480194091797	1536.64477539062	96.5033493041992	-260.439758300781	1478.37854003906	119.106605529785	-416.276641845703	1430.40942382812	118.102020263672	-547.438354492188	1388.21667480469	34.6583290100098	-645.260192871094	1391.54443359375	146.167724609375	-644.757934570312	1318.90002441406	66.2400970458984	-775.291687011719	1363.6669921875	78.9858245849609	156.33918762207
-54.059455871582	-38.9278297424316	1729.02355957031	-38.3627510070801	84.4482803344727	1725.5703125	63.4146919250488	-75.5953369140625	1671.69921875	123.313323974609	52.7409324645996	1653.7421875	122.559883117676	4.33229112625122	1521.07360839844	194.513580322266	2.26032567024231	1367.43420410156	-20.7824382781982	8.72736835479736	1439.63916015625	-52.8037185668945	9.29244995117188	1312.49584960938	168.770980834961	114.648742675781	1449.93615722656	86.3318862915039	-132.480194091797	1536.64477539062	96.5033493041992	-260.439758300781	1478.37854003906	119.106605529785	-416.276641845703	1430.40942382812	118.102020263672	-547.438354492188	1388.21667480469	34.6583290100098	-645.260192871094	1391.54443359375	146.167724609375	-644.757934570312	1318.90002441406	66.2400970458984	-775.291687011719	1363.6669921875	78.9858245849609	156.33918762207
-54.059455871582	-38.9278297424316	1729.02355957031	-38.3627510070801	84.4482803344727	1725.5703125	63.4146919250488	-75.5953369140625	1671.69921875	123.313323974609	52.7409324645996	1653.7421875	122.559883117676	4.33229112625122	1521.07360839844	194.513580322266	2.26032567024231	1367.43420410156	-20.7824382781982	8.72736835479736	1439.63916015625	-52.8037185668945	9.29244995117188	1312.49584960938	168.770980834961	114.648742675781	1449.93615722656	86.3318862915039	-132.480194091797	1536.64477539062	96.5033493041992	-260.439758300781	1478.37854003906	119.106605529785	-416.276641845703	1430.40942382812	118.102020263672	-547.438354492188	1388.21667480469	34.6583290100098	-645.260192871094	1391.54443359375	146.167724609375	-644.757934570312	1318.90002441406	66.2400970458984	-775.291687011719	1363.6669921875	78.9858245849609	156.33918762207
-54.059455871582	-38.9278297424316	1729.02355957031	-38.3627510070801	84.4482803344727	1725.5703125	63.4146919250488	-75.5953369140625	1671.69921875	123.313323974609	52.7409324645996	1653.7421875	122.559883117676	4.33229112625122	1521.07360839844	194.513580322266	2.26032567024231	1367.43420410156	-20.7824382781982	8.72736835479736	1439.63916015625	-52.8037185668945	9.29244995117188	1312.49584960938	168.770980834961	114.648742675781	1449.93615722656	86.3318862915039	-132.480194091797	1536.64477539062	96.5033493041992	-260.439758300781	1478.37854003906	119.106605529785	-416.276641845703	1430.40942382812	118.102020263672	-547.438354492188	1388.21667480469	34.6583290100098	-645.260192871094	1391.54443359375	146.167724609375	-644.757934570312	1318.90002441406	66.2400970458984	-775.291687011719	1363.6669921875	78.9858245849609	156.33918762207
-54.059455871582	-38.9278297424316	1729.02355957031	-38.3627510070801	84.4482803344727	1725.5703125	63.4146919250488	-75.5953369140625	1671.69921875	123.313323974609	52.7409324645996	1653.7421875	122.559883117676	4.33229112625122	1521.07360839844	194.513580322266	2.26032567024231	1367.43420410156	-20.7824382781982	8.72736835479736	1439.63916015625	-52.8037185668945	9.29244995117188	1312.49584960938	168.770980834961	114.648742675781	1449.93615722656	86.3318862915039	-132.480194091797	1536.64477539062	96.5033493041992	-260.439758300781	1478.37854003906	119.106605529785	-416.276641845703	1430.40942382812	118.102020263672	-547.438354492188	1388.21667480469	34.6583290100098	-645.260192871094	1391.54443359375	146.167724609375	-644.757934570312	1318.90002441406	66.2400970458984	-775.291687011719	1363.6669921875	78.9858245849609	156.33918762207
-54.059455871582	-38.9278297424316	1729.02355957031	-38.3627510070801	84.4482803344727	1725.5703125	63.4146919250488	-75.5953369140625	1671.69921875	123.313323974609	52.7409324645996	1653.7421875	122.559883117676	4.33229112625122	1521.07360839844	194.513580322266	2.26032567024231	1367.43420410156	-20.7824382781982	8.72736835479736	1439.63916015625	-52.8037185668945	9.29244995117188	1312.49584960938	168.770980834961	114.648742675781	1449.93615722656	86.3318862915039	-132.480194091797	1536.64477539062	96.5033493041992	-260.439758300781	1478.37854003906	119.106605529785	-416.276641845703	1430.40942382812	118.102020263672	-547.438354492188	1388.21667480469	34.6583290100098	-645.260192871094	1391.54443359375	146.167724609375	-644.757934570312	1318.90002441406	66.2400970458984	-775.291687011719	1363.6669921875	78.9858245849609	156.33918762207
-54.059455871582	-38.9278297424316	1729.02355957031	-38.3627510070801	84.4482803344727	1725.5703125	63.4146919250488	-75.5953369140625	1671.69921875	123.313323974609	52.7409324645996	1653.7421875	122.559883117676	4.33229112625122	1521.07360839844	194.513580322266	2.26032567024231	1367.43420410156	-20.7824382781982	8.72736835479736	1439.63916015625	-52.8037185668945	9.29244995117188	1312.49584960938	168.770980834961	114.648742675781	1449.93615722656	86.3318862915039	-132.480194091797	1536.64477539062	96.5033493041992	-260.439758300781	1478.37854003906	119.106605529785	-416.276641845703	1430.40942382812	118.102020263672	-547.438354492188	1388.21667480469	34.6583290100098	-645.260192871094	1391.54443359375	146.167724609375	-644.757934570312	1318.90002441406	66.2400970458984	-775.291687011719	1363.6669921875	78.9858245849609	156.33918762207
-54.059455871582	-38.9278297424316	1729.02355957031	-38.3627510070801	84.4482803344727	1725.5703125	63.4146919250488	-75.5953369140625	1671.69921875	123.313323974609	52.7409324645996	1653.7421875	122.559883117676	4.33229112625122	1521.07360839844	194.513580322266	2.26032567024231	1367.43420410156	-20.7824382781982	8.72736835479736	1439.63916015625	-52.8037185668945	9.29244995117188	1312.49584960938	168.770980834961	114.648742675781	1449.93615722656	86.3318862915039	-132.480194091797	1536.64477539062	96.5033493041992	-260.439758300781	1478.37854003906	119.106605529785	-416.276641845703	1430.40942382812	118.102020263672	-547.438354492188	1388.21667480469	34.6583290100098	-645.260192871094	1391.54443359375	146.167724609375	-644.757934570312	1318.90002441406	66.2400970458984	-775.291687011719	1363.6669921875	78.9858245849609	156.33918762207
-54.059455871582	-38.9278297424316	1729.02355957031	-38.3627510070801	84.4482803344727	1725.5703125	63.4146919250488	-75.5953369140625	1671.69921875	123.313323974609	52.7409324645996	1653.7421875	122.559883117676	4.33229112625122	1521.07360839844	194.513580322266	2.26032567024231	1367.43420410156	-20.7824382781982	8.72736835479736	1439.63916015625	-52.8037185668945	9.29244995117188	1312.49584960938	168.770980834961	114.648742675781	1449.93615722656	86.3318862915039	-132.480194091797	1536.64477539062	96.5033493041992	-260.439758300781	1478.37854003906	119.106605529785	-416.276641845703	1430.40942382812	118.102020263672	-547.438354492188	1388.21667480469	34.6583290100098	-645.260192871094	1391.54443359375	146.167724609375	-644.757934570312	1318.90002441406	66.2400970458984	-775.291687011719	1363.6669921875	78.9858245849609	156.33918762207
-54.059455871582	-38.9278297424316	1729.02355957031	-38.3627510070801	84.4482803344727	1725.5703125	63.4146919250488	-75.5953369140625	1671.69921875	123.313323974609	52.7409324645996	1653.7421875	122.559883117676	4.33229112625122	1521.07360839844	194.513580322266	2.26032567024231	1367.43420410156	-20.7824382781982	8.72736835479736	1439.63916015625	-52.8037185668945	9.29244995117188	1312.49584960938	168.770980834961	114.648742675781	1449.93615722656	86.3318862915039	-132.480194091797	1536.64477539062	96.5033493041992	-260.439758300781	1478.37854003906	119.106605529785	-416.276641845703	1430.40942382812	118.102020263672	-547.438354492188	1388.21667480469	34.6583290100098	-645.260192871094	1391.54443359375	146.167724609375	-644.757934570312	1318.90002441406	66.2400970458984	-775.291687011719	1363.6669921875	78.9858245849609	156.33918762207
-54.059455871582	-38.9278297424316	1729.02355957031	-38.3627510070801	84.4482803344727	1725.5703125	63.4146919250488	-75.5953369140625	1671.69921875	123.313323974609	52.7409324645996	1653.7421875	122.559883117676	4.33229112625122	1521.07360839844	194.513580322266	2.26032567024231	1367.43420410156	-20.7824382781982	8.72736835479736	1439.63916015625	-52.8037185668945	9.29244995117188	1312.49584960938	168.770980834961	114.648742675781	1449.93615722656	86.3318862915039	-132.480194091797	1536.64477539062	96.5033493041992	-260.439758300781	1478.37854003906	119.106605529785	-416.276641845703	1430.40942382812	118.102020263672	-547.438354492188	1388.21667480469	34.6583290100098	-645.260192871094	1391.54443359375	146.167724609375	-644.757934570312	1318.90002441406	66.2400970458984	-775.291687011719	1363.6669921875	78.9858245849609	156.33918762207
-54.059455871582	-38.9278297424316	1729.02355957031	-38.3627510070801	84.4482803344727	1725.5703125	63.4146919250488	-75.5953369140625	1671.69921875	123.313323974609	52.7409324645996	1653.7421875	122.559883117676	4.33229112625122	1521.07360839844	194.513580322266	2.26032567024231	1367.43420410156	-20.7824382781982	8.72736835479736	1439.63916015625	-52.8037185668945	9.29244995117188	1312.49584960938	168.770980834961	114.648742675781	1449.93615722656	86.3318862915039	-132.480194091797	1536.64477539062	96.5033493041992	-260.439758300781	1478.37854003906	119.106605529785	-416.276641845703	1430.40942382812	118.102020263672	-547.438354492188	1388.21667480469	34.6583290100098	-645.260192871094	1391.54443359375	146.167724609375	-644.757934570312	1318.90002441406	66.2400970458984	-775.291687011719	1363.6669921875	78.9858245849609	156.33918762207
-54.059455871582	-38.9278297424316	1729.02355957031	-38.3627510070801	84.4482803344727	1725.5703125	63.4146919250488	-75.5953369140625	1671.69921875	123.313323974609	52.7409324645996	1653.7421875	122.559883117676	4.33229112625122	1521.07360839844	194.513580322266	2.26032567024231	1367.43420410156	-20.7824382781982	8.72736835479736	1439.63916015625	-52.8037185668945	9.29244995117188	1312.49584960938	168.770980834961	114.648742675781	1449.93615722656	86.3318862915039	-132.480194091797	1536.64477539062	96.5033493041992	-260.439758300781	1478.37854003906	119.106605529785	-416.276641845703	1430.40942382812	118.102020263672	-547.438354492188	1388.21667480469	34.6583290100098	-645.260192871094	1391.54443359375	146.167724609375	-644.757934570312	1318.90002441406	66.2400970458984	-775.291687011719	1363.6669921875	78.9858245849609	156.33918762207
-54.059455871582	-38.9278297424316	1729.02355957031	-38.3627510070801	84.4482803344727	1725.5703125	63.4146919250488	-75.5953369140625	1671.69921875	123.313323974609	52.7409324645996	1653.7421875	122.559883117676	4.33229112625122	1521.07360839844	194.513580322266	2.26032567024231	1367.43420410156	-20.7824382781982	8.72736835479736	1439.63916015625	-52.8037185668945	9.29244995117188	1312.49584960938	168.770980834961	114.648742675781	1449.93615722656	86.3318862915039	-132.480194091797	1536.64477539062	96.5033493041992	-260.439758300781	1478.37854003906	119.106605529785	-416.276641845703	1430.40942382812	118.102020263672	-547.438354492188	1388.21667480469	34.6583290100098	-645.260192871094	1391.54443359375	146.167724609375	-644.757934570312	1318.90002441406	66.2400970458984	-775.291687011719	1363.6669921875	78.9858245849609	156.33918762207
-54.059455871582	-38.9278297424316	1729.02355957031	-38.3627510070801	84.4482803344727	1725.5703125	63.4146919250488	-75.5953369140625	1671.69921875	123.313323974609	52.7409324645996	1653.7421875	122.559883117676	4.33229112625122	1521.07360839844	194.513580322266	2.26032567024231	1367.43420410156	-20.7824382781982	8.72736835479736	1439.63916015625	-52.8037185668945	9.29244995117188	1312.49584960938	168.770980834961	114.648742675781	1449.93615722656	86.3318862915039	-132.480194091797	1536.64477539062	96.5033493041992	-260.439758300781	1478.37854003906	119.106605529785	-416.276641845703	1430.40942382812	118.102020263672	-547.438354492188	1388.21667480469	34.6583290100098	-645.260192871094	1391.54443359375	146.167724609375	-644.757934570312	1318.90002441406	66.2400970458984	-775.291687011719	1363.6669921875	78.9858245849609	156.33918762207
-54.059455871582	-38.9278297424316	1729.02355957031	-38.3627510070801	84.4482803344727	1725.5703125	63.4146919250488	-75.5953369140625	1671.69921875	123.313323974609	52.7409324645996	1653.7421875	122.559883117676	4.33229112625122	1521.07360839844	194.513580322266	2.26032567024231	1367.43420410156	-20.7824382781982	8.72736835479736	1439.63916015625	-52.8037185668945	9.29244995117188	1312.49584960938	168.770980834961	114.648742675781	1449.93615722656	86.3318862915039	-132.480194091797	1536.64477539062	96.5033493041992	-260.439758300781	1478.37854003906	119.106605529785	-416.276641845703	1430.40942382812	118.102020263672	-547.438354492188	1388.21667480469	34.6583290100098	-645.260192871094	1391.54443359375	146.167724609375	-644.757934570312	1318.90002441406	66.2400970458984	-775.291687011719	1363.6669921875	78.9858245849609	156.33918762207
-54.059455871582	-38.9278297424316	1729.02355957031	-38.3627510070801	84.4482803344727	1725.5703125	63.4146919250488	-75.5953369140625	1671.69921875	123.313323974609	52.7409324645996	1653.7421875	122.559883117676	4.33229112625122	1521.07360839844	194.513580322266	2.26032567024231	1367.43420410156	-20.7824382781982	8.72736835479736	1439.63916015625	-52.8037185668945	9.29244995117188	1312.49584960938	168.770980834961	114.648742675781	1449.93615722656	86.3318862915039	-132.480194091797	1536.64477539062	96.5033493041992	-260.439758300781	1478.37854003906	119.106605529785	-416.276641845703	1430.40942382812	118.102020263672	-547.438354492188	1388.21667480469	34.6583290100098	-645.260192871094	1391.54443359375	146.167724609375	-644.757934570312	1318.90002441406	66.2400970458984	-775.291687011719	1363.6669921875	78.9858245849609	156.33918762207
-54.059455871582	-38.9278297424316	1729.02355957031	-38.3627510070801	84.4482803344727	1725.5703125	63.4146919250488	-75.5953369140625	1671.69921875	123.313323974609	52.7409324645996	1653.7421875	122.559883117676	4.33229112625122	1521.07360839844	194.513580322266	2.26032567024231	1367.43420410156	-20.7824382781982	8.72736835479736	1439.63916015625	-52.8037185668945	9.29244995117188	1312.49584960938	168.770980834961	114.648742675781	1449.93615722656	86.3318862915039	-132.480194091797	1536.64477539062	96.5033493041992	-260.439758300781	1478.37854003906	119.106605529785	-416.276641845703	1430.40942382812	118.102020263672	-547.438354492188	1388.21667480469	34.6583290100098	-645.260192871094	1391.54443359375	146.167724609375	-644.757934570312	1318.90002441406	66.2400970458984	-775.291687011719	1363.6669921875	78.9858245849609	156.33918762207
-54.059455871582	-38.9278297424316	1729.02355957031	-38.3627510070801	84.4482803344727	1725.5703125	63.4146919250488	-75.5953369140625	1671.69921875	123.313323974609	52.7409324645996	1653.7421875	122.559883117676	4.33229112625122	1521.07360839844	194.513580322266	2.26032567024231	1367.43420410156	-20.7824382781982	8.72736835479736	1439.63916015625	-52.8037185668945	9.29244995117188	1312.49584960938	168.770980834961	114.648742675781	1449.93615722656	86.3318862915039	-132.480194091797	1536.64477539062	96.5033493041992	-260.439758300781	1478.37854003906	119.106605529785	-416.276641845703	1430.40942382812	118.102020263672	-547.438354492188	1388.21667480469	34.6583290100098	-645.260192871094	1391.54443359375	146.167724609375	-644.757934570312	1318.90002441406	66.2400970458984	-775.291687011719	1363.6669921875	78.9858245849609	156.33918762207
-54.059455871582	-38.9278297424316	1729.02355957031	-38.3627510070801	84.4482803344727	1725.5703125	63.4146919250488	-75.5953369140625	1671.69921875	123.313323974609	52.7409324645996	1653.7421875	122.559883117676	4.33229112625122	1521.07360839844	194.513580322266	2.26032567024231	1367.43420410156	-20.7824382781982	8.72736835479736	1439.63916015625	-52.8037185668945	9.29244995117188	1312.49584960938	168.770980834961	114.648742675781	1449.93615722656	86.3318862915039	-132.480194091797	1536.64477539062	96.5033493041992	-260.439758300781	1478.37854003906	119.106605529785	-416.276641845703	1430.40942382812	118.102020263672	-547.438354492188	1388.21667480469	34.6583290100098	-645.260192871094	1391.54443359375	146.167724609375	-644.757934570312	1318.90002441406	66.2400970458984	-775.291687011719	1363.6669921875	78.9858245849609	156.33918762207
-54.059455871582	-38.9278297424316	1729.02355957031	-38.3627510070801	84.4482803344727	1725.5703125	63.4146919250488	-75.5953369140625	1671.69921875	123.313323974609	52.7409324645996	1653.7421875	122.559883117676	4.33229112625122	1521.07360839844	194.513580322266	2.26032567024231	1367.43420410156	-20.7824382781982	8.72736835479736	1439.63916015625	-52.8037185668945	9.29244995117188	1312.49584960938	168.770980834961	114.648742675781	1449.93615722656	86.3318862915039	-132.480194091797	1536.64477539062	96.5033493041992	-260.439758300781	1478.37854003906	119.106605529785	-416.276641845703	1430.40942382812	118.102020263672	-547.438354492188	1388.21667480469	34.6583290100098	-645.260192871094	1391.54443359375	146.167724609375	-644.757934570312	1318.90002441406	66.2400970458984	-775.291687011719	1363.6669921875	78.9858245849609	156.33918762207
-54.059455871582	-38.9278297424316	1729.02355957031	-38.3627510070801	84.4482803344727	1725.5703125	63.4146919250488	-75.5953369140625	1671.69921875	123.313323974609	52.7409324645996	1653.7421875	122.559883117676	4.33229112625122	1521.07360839844	194.513580322266	2.26032567024231	1367.43420410156	-20.7824382781982	8.72736835479736	1439.63916015625	-52.8037185668945	9.29244995117188	1312.49584960938	168.770980834961	114.648742675781	1449.93615722656	86.3318862915039	-132.480194091797	1536.64477539062	96.5033493041992	-260.439758300781	1478.37854003906	119.106605529785	-416.276641845703	1430.40942382812	118.102020263672	-547.438354492188	1388.21667480469	34.6583290100098	-645.260192871094	1391.54443359375	146.167724609375	-644.757934570312	1318.90002441406	66.2400970458984	-775.291687011719	1363.6669921875	78.9858245849609	156.33918762207
-54.059455871582	-38.9278297424316	1729.02355957031	-38.3627510070801	84.4482803344727	1725.5703125	63.4146919250488	-75.5953369140625	1671.69921875	123.313323974609	52.7409324645996	1653.7421875	122.559883117676	4.33229112625122	1521.07360839844	194.513580322266	2.26032567024231	1367.43420410156	-20.7824382781982	8.72736835479736	1439.63916015625	-52.8037185668945	9.29244995117188	1312.49584960938	168.770980834961	114.648742675781	1449.93615722656	86.3318862915039	-132.480194091797	1536.64477539062	96.5033493041992	-260.439758300781	1478.37854003906	119.106605529785	-416.276641845703	1430.40942382812	118.102020263672	-547.438354492188	1388.21667480469	34.6583290100098	-645.260192871094	1391.54443359375	146.167724609375	-644.757934570312	1318.90002441406	66.2400970458984	-775.291687011719	1363.6669921875	78.9858245849609	156.33918762207
-54.059455871582	-38.9278297424316	1729.02355957031	-38.3627510070801	84.4482803344727	1725.5703125	63.4146919250488	-75.5953369140625	1671.69921875	123.313323974609	52.7409324645996	1653.7421875	122.559883117676	4.33229112625122	1521.07360839844	194.513580322266	2.26032567024231	1367.43420410156	-20.7824382781982	8.72736835479736	1439.63916015625	-52.8037185668945	9.29244995117188	1312.49584960938	168.770980834961	114.648742675781	1449.93615722656	86.3318862915039	-132.480194091797	1536.64477539062	96.5033493041992	-260.439758300781	1478.37854003906	119.106605529785	-416.276641845703	1430.40942382812	118.102020263672	-547.438354492188	1388.21667480469	34.6583290100098	-645.260192871094	1391.54443359375	146.167724609375	-644.757934570312	1318.90002441406	66.2400970458984	-775.291687011719	1363.6669921875	78.9858245849609	156.33918762207
-54.059455871582	-38.9278297424316	1729.02355957031	-38.3627510070801	84.4482803344727	1725.5703125	63.4146919250488	-75.5953369140625	1671.69921875	123.313323974609	52.7409324645996	1653.7421875	122.559883117676	4.33229112625122	1521.07360839844	194.513580322266	2.26032567024231	1367.43420410156	-20.7824382781982	8.72736835479736	1439.63916015625	-52.8037185668945	9.29244995117188	1312.49584960938	168.770980834961	114.648742675781	1449.93615722656	86.3318862915039	-132.480194091797	1536.64477539062	96.5033493041992	-260.439758300781	1478.37854003906	119.106605529785	-416.276641845703	1430.40942382812	118.102020263672	-547.438354492188	1388.21667480469	34.6583290100098	-645.260192871094	1391.54443359375	146.167724609375	-644.757934570312	1318.90002441406	66.2400970458984	-775.291687011719	1363.6669921875	78.9858245849609	156.33918762207
-54.059455871582	-38.9278297424316	1729.02355957031	-38.3627510070801	84.4482803344727	1725.5703125	63.4146919250488	-75.5953369140625	1671.69921875	123.313323974609	52.7409324645996	1653.7421875	122.559883117676	4.33229112625122	1521.07360839844	194.513580322266	2.26032567024231	1367.43420410156	-20.7824382781982	8.72736835479736	1439.63916015625	-52.8037185668945	9.29244995117188	1312.49584960938	168.770980834961	114.648742675781	1449.93615722656	86.3318862915039	-132.480194091797	1536.64477539062	96.5033493041992	-260.439758300781	1478.37854003906	119.106605529785	-416.276641845703	1430.40942382812	118.102020263672	-547.438354492188	1388.21667480469	34.6583290100098	-645.260192871094	1391.54443359375	146.167724609375	-644.757934570312	1318.90002441406	66.2400970458984	-775.291687011719	1363.6669921875	78.9858245849609	156.33918762207
-54.059455871582	-38.9278297424316	1729.02355957031	-38.3627510070801	84.4482803344727	1725.5703125	63.4146919250488	-75.5953369140625	1671.69921875	123.313323974609	52.7409324645996	1653.7421875	122.559883117676	4.33229112625122	1521.07360839844	194.513580322266	2.26032567024231	1367.43420410156	-20.7824382781982	8.72736835479736	1439.63916015625	-52.8037185668945	9.29244995117188	1312.49584960938	168.770980834961	114.648742675781	1449.93615722656	86.3318862915039	-132.480194091797	1536.64477539062	96.5033493041992	-260.439758300781	1478.37854003906	119.106605529785	-416.276641845703	1430.40942382812	118.102020263672	-547.438354492188	1388.21667480469	34.6583290100098	-645.260192871094	1391.54443359375	146.167724609375	-644.757934570312	1318.90002441406	66.2400970458984	-775.291687011719	1363.6669921875	78.9858245849609	156.33918762207
-54.059455871582	-38.9278297424316	1729.02355957031	-38.3627510070801	84.4482803344727	1725.5703125	63.4146919250488	-75.5953369140625	1671.69921875	123.313323974609	52.7409324645996	1653.7421875	122.559883117676	4.33229112625122	1521.07360839844	194.513580322266	2.26032567024231	1367.43420410156	-20.7824382781982	8.72736835479736	1439.63916015625	-52.8037185668945	9.29244995117188	1312.49584960938	168.770980834961	114.648742675781	1449.93615722656	86.3318862915039	-132.480194091797	1536.64477539062	96.5033493041992	-260.439758300781	1478.37854003906	119.106605529785	-416.276641845703	1430.40942382812	118.102020263672	-547.438354492188	1388.21667480469	34.6583290100098	-645.260192871094	1391.54443359375	146.167724609375	-644.757934570312	1318.90002441406	66.2400970458984	-775.291687011719	1363.6669921875	78.9858245849609	156.33918762207
-54.059455871582	-38.9278297424316	1729.02355957031	-38.3627510070801	84.4482803344727	1725.5703125	63.4146919250488	-75.5953369140625	1671.69921875	123.313323974609	52.7409324645996	1653.7421875	122.559883117676	4.33229112625122	1521.07360839844	194.513580322266	2.26032567024231	1367.43420410156	-20.7824382781982	8.72736835479736	1439.63916015625	-52.8037185668945	9.29244995117188	1312.49584960938	168.770980834961	114.648742675781	1449.93615722656	86.3318862915039	-132.480194091797	1536.64477539062	96.5033493041992	-260.439758300781	1478.37854003906	119.106605529785	-416.276641845703	1430.40942382812	118.102020263672	-547.438354492188	1388.21667480469	34.6583290100098	-645.260192871094	1391.54443359375	146.167724609375	-644.757934570312	1318.90002441406	66.2400970458984	-775.291687011719	1363.6669921875	78.9858245849609	156.33918762207
-54.059455871582	-38.9278297424316	1729.02355957031	-38.3627510070801	84.4482803344727	1725.5703125	63.4146919250488	-75.5953369140625	1671.69921875	123.313323974609	52.7409324645996	1653.7421875	122.559883117676	4.33229112625122	1521.07360839844	194.513580322266	2.26032567024231	1367.43420410156	-20.7824382781982	8.72736835479736	1439.63916015625	-52.8037185668945	9.29244995117188	1312.49584960938	168.770980834961	114.648742675781	1449.93615722656	86.3318862915039	-132.480194091797	1536.64477539062	96.5033493041992	-260.439758300781	1478.37854003906	119.106605529785	-416.276641845703	1430.40942382812	118.102020263672	-547.438354492188	1388.21667480469	34.6583290100098	-645.260192871094	1391.54443359375	146.167724609375	-644.757934570312	1318.90002441406	66.2400970458984	-775.291687011719	1363.6669921875	78.9858245849609	156.33918762207
-54.059455871582	-38.9278297424316	1729.02355957031	-38.3627510070801	84.4482803344727	1725.5703125	63.4146919250488	-75.5953369140625	1671.69921875	123.313323974609	52.7409324645996	1653.7421875	122.559883117676	4.33229112625122	1521.07360839844	194.513580322266	2.26032567024231	1367.43420410156	-20.7824382781982	8.72736835479736	1439.63916015625	-52.8037185668945	9.29244995117188	1312.49584960938	168.770980834961	114.648742675781	1449.93615722656	86.3318862915039	-132.480194091797	1536.64477539062	96.5033493041992	-260.439758300781	1478.37854003906	119.106605529785	-416.276641845703	1430.40942382812	118.102020263672	-547.438354492188	1388.21667480469	34.6583290100098	-645.260192871094	1391.54443359375	146.167724609375	-644.757934570312	1318.90002441406	66.2400970458984	-775.291687011719	1363.6669921875	78.9858245849609	156.33918762207
-54.059455871582	-38.9278297424316	1729.02355957031	-38.3627510070801	84.4482803344727	1725.5703125	63.4146919250488	-75.5953369140625	1671.69921875	123.313323974609	52.7409324645996	1653.7421875	122.559883117676	4.33229112625122	1521.07360839844	194.513580322266	2.26032567024231	1367.43420410156	-20.7824382781982	8.72736835479736	1439.63916015625	-52.8037185668945	9.29244995117188	1312.49584960938	168.770980834961	114.648742675781	1449.93615722656	86.3318862915039	-132.480194091797	1536.64477539062	96.5033493041992	-260.439758300781	1478.37854003906	119.106605529785	-416.276641845703	1430.40942382812	118.102020263672	-547.438354492188	1388.21667480469	34.6583290100098	-645.260192871094	1391.54443359375	146.167724609375	-644.757934570312	1318.90002441406	66.2400970458984	-775.291687011719	1363.6669921875	78.9858245849609	156.33918762207
-54.059455871582	-38.9278297424316	1729.02355957031	-38.3627510070801	84.4482803344727	1725.5703125	63.4146919250488	-75.5953369140625	1671.69921875	123.313323974609	52.7409324645996	1653.7421875	122.559883117676	4.33229112625122	1521.07360839844	194.513580322266	2.26032567024231	1367.43420410156	-20.7824382781982	8.72736835479736	1439.63916015625	-52.8037185668945	9.29244995117188	1312.49584960938	168.770980834961	114.648742675781	1449.93615722656	86.3318862915039	-132.480194091797	1536.64477539062	96.5033493041992	-260.439758300781	1478.37854003906	119.106605529785	-416.276641845703	1430.40942382812	118.102020263672	-547.438354492188	1388.21667480469	34.6583290100098	-645.260192871094	1391.54443359375	146.167724609375	-644.757934570312	1318.90002441406	66.2400970458984	-775.291687011719	1363.6669921875	78.9858245849609	156.33918762207
-54.059455871582	-38.9278297424316	1729.02355957031	-38.3627510070801	84.4482803344727	1725.5703125	63.4146919250488	-75.5953369140625	1671.69921875	123.313323974609	52.7409324645996	1653.7421875	122.559883117676	4.33229112625122	1521.07360839844	194.513580322266	2.26032567024231	1367.43420410156	-20.7824382781982	8.72736835479736	1439.63916015625	-52.8037185668945	9.29244995117188	1312.49584960938	168.770980834961	114.648742675781	1449.93615722656	86.3318862915039	-132.480194091797	1536.64477539062	96.5033493041992	-260.439758300781	1478.37854003906	119.106605529785	-416.276641845703	1430.40942382812	118.102020263672	-547.438354492188	1388.21667480469	34.6583290100098	-645.260192871094	1391.54443359375	146.167724609375	-644.757934570312	1318.90002441406	66.2400970458984	-775.291687011719	1363.6669921875	78.9858245849609	156.33918762207
-54.059455871582	-38.9278297424316	1729.02355957031	-38.3627510070801	84.4482803344727	1725.5703125	63.4146919250488	-75.5953369140625	1671.69921875	123.313323974609	52.7409324645996	1653.7421875	122.559883117676	4.33229112625122	1521.07360839844	194.513580322266	2.26032567024231	1367.43420410156	-20.7824382781982	8.72736835479736	1439.63916015625	-52.8037185668945	9.29244995117188	1312.49584960938	168.770980834961	114.648742675781	1449.93615722656	86.3318862915039	-132.480194091797	1536.64477539062	96.5033493041992	-260.439758300781	1478.37854003906	119.106605529785	-416.276641845703	1430.40942382812	118.102020263672	-547.438354492188	1388.21667480469	34.6583290100098	-645.260192871094	1391.54443359375	146.167724609375	-644.757934570312	1318.90002441406	66.2400970458984	-775.291687011719	1363.6669921875	78.9858245849609	156.33918762207
-54.059455871582	-38.9278297424316	1729.02355957031	-38.3627510070801	84.4482803344727	1725.5703125	63.4146919250488	-75.5953369140625	1671.69921875	123.313323974609	52.7409324645996	1653.7421875	122.559883117676	4.33229112625122	1521.07360839844	194.513580322266	2.26032567024231	1367.43420410156	-20.7824382781982	8.72736835479736	1439.63916015625	-52.8037185668945	9.29244995117188	1312.49584960938	168.770980834961	114.648742675781	1449.93615722656	86.3318862915039	-132.480194091797	1536.64477539062	96.5033493041992	-260.439758300781	1478.37854003906	119.106605529785	-416.276641845703	1430.40942382812	118.102020263672	-547.438354492188	1388.21667480469	34.6583290100098	-645.260192871094	1391.54443359375	146.167724609375	-644.757934570312	1318.90002441406	66.2400970458984	-775.291687011719	1363.6669921875	78.9858245849609	156.33918762207
-54.059455871582	-38.9278297424316	1729.02355957031	-38.3627510070801	84.4482803344727	1725.5703125	63.4146919250488	-75.5953369140625	1671.69921875	123.313323974609	52.7409324645996	1653.7421875	122.559883117676	4.33229112625122	1521.07360839844	194.513580322266	2.26032567024231	1367.43420410156	-20.7824382781982	8.72736835479736	1439.63916015625	-52.8037185668945	9.29244995117188	1312.49584960938	168.770980834961	114.648742675781	1449.93615722656	86.3318862915039	-132.480194091797	1536.64477539062	96.5033493041992	-260.439758300781	1478.37854003906	119.106605529785	-416.276641845703	1430.40942382812	118.102020263672	-547.438354492188	1388.21667480469	34.6583290100098	-645.260192871094	1391.54443359375	146.167724609375	-644.757934570312	1318.90002441406	66.2400970458984	-775.291687011719	1363.6669921875	78.9858245849609	156.33918762207
-54.059455871582	-38.9278297424316	1729.02355957031	-38.3627510070801	84.4482803344727	1725.5703125	63.4146919250488	-75.5953369140625	1671.69921875	123.313323974609	52.7409324645996	1653.7421875	122.559883117676	4.33229112625122	1521.07360839844	194.513580322266	2.26032567024231	1367.43420410156	-20.7824382781982	8.72736835479736	1439.63916015625	-52.8037185668945	9.29244995117188	1312.49584960938	168.770980834961	114.648742675781	1449.93615722656	86.3318862915039	-132.480194091797	1536.64477539062	96.5033493041992	-260.439758300781	1478.37854003906	119.106605529785	-416.276641845703	1430.40942382812	118.102020263672	-547.438354492188	1388.21667480469	34.6583290100098	-645.260192871094	1391.54443359375	146.167724609375	-644.757934570312	1318.90002441406	66.2400970458984	-775.291687011719	1363.6669921875	78.9858245849609	156.33918762207
-54.059455871582	-38.9278297424316	1729.02355957031	-38.3627510070801	84.4482803344727	1725.5703125	63.4146919250488	-75.5953369140625	1671.69921875	123.313323974609	52.7409324645996	1653.7421875	122.559883117676	4.33229112625122	1521.07360839844	194.513580322266	2.26032567024231	1367.43420410156	-20.7824382781982	8.72736835479736	1439.63916015625	-52.8037185668945	9.29244995117188	1312.49584960938	168.770980834961	114.648742675781	1449.93615722656	86.3318862915039	-132.480194091797	1536.64477539062	96.5033493041992	-260.439758300781	1478.37854003906	119.106605529785	-416.276641845703	1430.40942382812	118.102020263672	-547.438354492188	1388.21667480469	34.6583290100098	-645.260192871094	1391.54443359375	146.167724609375	-644.757934570312	1318.90002441406	66.2400970458984	-775.291687011719	1363.6669921875	78.9858245849609	156.33918762207
-54.059455871582	-38.9278297424316	1729.02355957031	-38.3627510070801	84.4482803344727	1725.5703125	63.4146919250488	-75.5953369140625	1671.69921875	123.313323974609	52.7409324645996	1653.7421875	122.559883117676	4.33229112625122	1521.07360839844	194.513580322266	2.26032567024231	1367.43420410156	-20.7824382781982	8.72736835479736	1439.63916015625	-52.8037185668945	9.29244995117188	1312.49584960938	168.770980834961	114.648742675781	1449.93615722656	86.3318862915039	-132.480194091797	1536.64477539062	96.5033493041992	-260.439758300781	1478.37854003906	119.106605529785	-416.276641845703	1430.40942382812	118.102020263672	-547.438354492188	1388.21667480469	34.6583290100098	-645.260192871094	1391.54443359375	146.167724609375	-644.757934570312	1318.90002441406	66.2400970458984	-775.291687011719	1363.6669921875	78.9858245849609	156.33918762207
-54.059455871582	-38.9278297424316	1729.02355957031	-38.3627510070801	84.4482803344727	1725.5703125	63.4146919250488	-75.5953369140625	1671.69921875	123.313323974609	52.7409324645996	1653.7421875	122.559883117676	4.33229112625122	1521.07360839844	194.513580322266	2.26032567024231	1367.43420410156	-20.7824382781982	8.72736835479736	1439.63916015625	-52.8037185668945	9.29244995117188	1312.49584960938	168.770980834961	114.648742675781	1449.93615722656	86.3318862915039	-132.480194091797	1536.64477539062	96.5033493041992	-260.439758300781	1478.37854003906	119.106605529785	-416.276641845703	1430.40942382812	118.102020263672	-547.438354492188	1388.21667480469	34.6583290100098	-645.260192871094	1391.54443359375	146.167724609375	-644.757934570312	1318.90002441406	66.2400970458984	-775.291687011719	1363.6669921875	78.9858245849609	156.33918762207
-54.059455871582	-38.9278297424316	1729.02355957031	-38.3627510070801	84.4482803344727	1725.5703125	63.4146919250488	-75.5953369140625	1671.69921875	123.313323974609	52.7409324645996	1653.7421875	122.559883117676	4.33229112625122	1521.07360839844	194.513580322266	2.26032567024231	1367.43420410156	-20.7824382781982	8.72736835479736	1439.63916015625	-52.8037185668945	9.29244995117188	1312.49584960938	168.770980834961	114.648742675781	1449.93615722656	86.3318862915039	-132.480194091797	1536.64477539062	96.5033493041992	-260.439758300781	1478.37854003906	119.106605529785	-416.276641845703	1430.40942382812	118.102020263672	-547.438354492188	1388.21667480469	34.6583290100098	-645.260192871094	1391.54443359375	146.167724609375	-644.757934570312	1318.90002441406	66.2400970458984	-775.291687011719	1363.6669921875	78.9858245849609	156.33918762207
-54.059455871582	-38.9278297424316	1729.02355957031	-38.3627510070801	84.4482803344727	1725.5703125	63.4146919250488	-75.5953369140625	1671.69921875	123.313323974609	52.7409324645996	1653.7421875	122.559883117676	4.33229112625122	1521.07360839844	194.513580322266	2.26032567024231	1367.43420410156	-20.7824382781982	8.72736835479736	1439.63916015625	-52.8037185668945	9.29244995117188	1312.49584960938	168.770980834961	114.648742675781	1449.93615722656	86.3318862915039	-132.480194091797	1536.64477539062	96.5033493041992	-260.439758300781	1478.37854003906	119.106605529785	-416.276641845703	1430.40942382812	118.102020263672	-547.438354492188	1388.21667480469	34.6583290100098	-645.260192871094	1391.54443359375	146.167724609375	-644.757934570312	1318.90002441406	66.2400970458984	-775.291687011719	1363.6669921875	78.9858245849609	156.33918762207
-54.059455871582	-38.9278297424316	1729.02355957031	-38.3627510070801	84.4482803344727	1725.5703125	63.4146919250488	-75.5953369140625	1671.69921875	123.313323974609	52.7409324645996	1653.7421875	122.559883117676	4.33229112625122	1521.07360839844	194.513580322266	2.26032567024231	1367.43420410156	-20.7824382781982	8.72736835479736	1439.63916015625	-52.8037185668945	9.29244995117188	1312.49584960938	168.770980834961	114.648742675781	1449.93615722656	86.3318862915039	-132.480194091797	1536.64477539062	96.5033493041992	-260.439758300781	1478.37854003906	119.106605529785	-416.276641845703	1430.40942382812	118.102020263672	-547.438354492188	1388.21667480469	34.6583290100098	-645.260192871094	1391.54443359375	146.167724609375	-644.757934570312	1318.90002441406	66.2400970458984	-775.291687011719	1363.6669921875	78.9858245849609	156.33918762207
-54.059455871582	-38.9278297424316	1729.02355957031	-38.3627510070801	84.4482803344727	1725.5703125	63.4146919250488	-75.5953369140625	1671.69921875	123.313323974609	52.7409324645996	1653.7421875	122.559883117676	4.33229112625122	1521.07360839844	194.513580322266	2.26032567024231	1367.43420410156	-20.7824382781982	8.72736835479736	1439.63916015625	-52.8037185668945	9.29244995117188	1312.49584960938	168.770980834961	114.648742675781	1449.93615722656	86.3318862915039	-132.480194091797	1536.64477539062	96.5033493041992	-260.439758300781	1478.37854003906	119.106605529785	-416.276641845703	1430.40942382812	118.102020263672	-547.438354492188	1388.21667480469	34.6583290100098	-645.260192871094	1391.54443359375	146.167724609375	-644.757934570312	1318.90002441406	66.2400970458984	-775.291687011719	1363.6669921875	78.9858245849609	156.33918762207
-54.059455871582	-38.9278297424316	1729.02355957031	-38.3627510070801	84.4482803344727	1725.5703125	63.4146919250488	-75.5953369140625	1671.69921875	123.313323974609	52.7409324645996	1653.7421875	122.559883117676	4.33229112625122	1521.07360839844	194.513580322266	2.26032567024231	1367.43420410156	-20.7824382781982	8.72736835479736	1439.63916015625	-52.8037185668945	9.29244995117188	1312.49584960938	168.770980834961	114.648742675781	1449.93615722656	86.3318862915039	-132.480194091797	1536.64477539062	96.5033493041992	-260.439758300781	1478.37854003906	119.106605529785	-416.276641845703	1430.40942382812	118.102020263672	-547.438354492188	1388.21667480469	34.6583290100098	-645.260192871094	1391.54443359375	146.167724609375	-644.757934570312	1318.90002441406	66.2400970458984	-775.291687011719	1363.6669921875	78.9858245849609	156.33918762207
-54.059455871582	-38.9278297424316	1729.02355957031	-38.3627510070801	84.4482803344727	1725.5703125	63.4146919250488	-75.5953369140625	1671.69921875	123.313323974609	52.7409324645996	1653.7421875	122.559883117676	4.33229112625122	1521.07360839844	194.513580322266	2.26032567024231	1367.43420410156	-20.7824382781982	8.72736835479736	1439.63916015625	-52.8037185668945	9.29244995117188	1312.49584960938	168.770980834961	114.648742675781	1449.93615722656	86.3318862915039	-132.480194091797	1536.64477539062	96.5033493041992	-260.439758300781	1478.37854003906	119.106605529785	-416.276641845703	1430.40942382812	118.102020263672	-547.438354492188	1388.21667480469	34.6583290100098	-645.260192871094	1391.54443359375	146.167724609375	-644.757934570312	1318.90002441406	66.2400970458984	-775.291687011719	1363.6669921875	78.9858245849609	156.33918762207
-54.059455871582	-38.9278297424316	1729.02355957031	-38.3627510070801	84.4482803344727	1725.5703125	63.4146919250488	-75.5953369140625	1671.69921875	123.313323974609	52.7409324645996	1653.7421875	122.559883117676	4.33229112625122	1521.07360839844	194.513580322266	2.26032567024231	1367.43420410156	-20.7824382781982	8.72736835479736	1439.63916015625	-52.8037185668945	9.29244995117188	1312.49584960938	168.770980834961	114.648742675781	1449.93615722656	86.3318862915039	-132.480194091797	1536.64477539062	96.5033493041992	-260.439758300781	1478.37854003906	119.106605529785	-416.276641845703	1430.40942382812	118.102020263672	-547.438354492188	1388.21667480469	34.6583290100098	-645.260192871094	1391.54443359375	146.167724609375	-644.757934570312	1318.90002441406	66.2400970458984	-775.291687011719	1363.6669921875	78.9858245849609	156.33918762207
-54.059455871582	-38.9278297424316	1729.02355957031	-38.3627510070801	84.4482803344727	1725.5703125	63.4146919250488	-75.5953369140625	1671.69921875	123.313323974609	52.7409324645996	1653.7421875	122.559883117676	4.33229112625122	1521.07360839844	194.513580322266	2.26032567024231	1367.43420410156	-20.7824382781982	8.72736835479736	1439.63916015625	-52.8037185668945	9.29244995117188	1312.49584960938	168.770980834961	114.648742675781	1449.93615722656	86.3318862915039	-132.480194091797	1536.64477539062	96.5033493041992	-260.439758300781	1478.37854003906	119.106605529785	-416.276641845703	1430.40942382812	118.102020263672	-547.438354492188	1388.21667480469	34.6583290100098	-645.260192871094	1391.54443359375	146.167724609375	-644.757934570312	1318.90002441406	66.2400970458984	-775.291687011719	1363.6669921875	78.9858245849609	156.33918762207
-54.059455871582	-38.9278297424316	1729.02355957031	-38.3627510070801	84.4482803344727	1725.5703125	63.4146919250488	-75.5953369140625	1671.69921875	123.313323974609	52.7409324645996	1653.7421875	122.559883117676	4.33229112625122	1521.07360839844	194.513580322266	2.26032567024231	1367.43420410156	-20.7824382781982	8.72736835479736	1439.63916015625	-52.8037185668945	9.29244995117188	1312.49584960938	168.770980834961	114.648742675781	1449.93615722656	86.3318862915039	-132.480194091797	1536.64477539062	96.5033493041992	-260.439758300781	1478.37854003906	119.106605529785	-416.276641845703	1430.40942382812	118.102020263672	-547.438354492188	1388.21667480469	34.6583290100098	-645.260192871094	1391.54443359375	146.167724609375	-644.757934570312	1318.90002441406	66.2400970458984	-775.291687011719	1363.6669921875	78.9858245849609	156.33918762207
-54.059455871582	-38.9278297424316	1729.02355957031	-38.3627510070801	84.4482803344727	1725.5703125	63.4146919250488	-75.5953369140625	1671.69921875	123.313323974609	52.7409324645996	1653.7421875	122.559883117676	4.33229112625122	1521.07360839844	194.513580322266	2.26032567024231	1367.43420410156	-20.7824382781982	8.72736835479736	1439.63916015625	-52.8037185668945	9.29244995117188	1312.49584960938	168.770980834961	114.648742675781	1449.93615722656	86.3318862915039	-132.480194091797	1536.64477539062	96.5033493041992	-260.439758300781	1478.37854003906	119.106605529785	-416.276641845703	1430.40942382812	118.102020263672	-547.438354492188	1388.21667480469	34.6583290100098	-645.260192871094	1391.54443359375	146.167724609375	-644.757934570312	1318.90002441406	66.2400970458984	-775.291687011719	1363.6669921875	78.9858245849609	156.33918762207
-54.059455871582	-38.9278297424316	1729.02355957031	-38.3627510070801	84.4482803344727	1725.5703125	63.4146919250488	-75.5953369140625	1671.69921875	123.313323974609	52.7409324645996	1653.7421875	122.559883117676	4.33229112625122	1521.07360839844	194.513580322266	2.26032567024231	1367.43420410156	-20.7824382781982	8.72736835479736	1439.63916015625	-52.8037185668945	9.29244995117188	1312.49584960938	168.770980834961	114.648742675781	1449.93615722656	86.3318862915039	-132.480194091797	1536.64477539062	96.5033493041992	-260.439758300781	1478.37854003906	119.106605529785	-416.276641845703	1430.40942382812	118.102020263672	-547.438354492188	1388.21667480469	34.6583290100098	-645.260192871094	1391.54443359375	146.167724609375	-644.757934570312	1318.90002441406	66.2400970458984	-775.291687011719	1363.6669921875	78.9858245849609	156.33918762207
-54.059455871582	-38.9278297424316	1729.02355957031	-38.3627510070801	84.4482803344727	1725.5703125	63.4146919250488	-75.5953369140625	1671.69921875	123.313323974609	52.7409324645996	1653.7421875	122.559883117676	4.33229112625122	1521.07360839844	194.513580322266	2.26032567024231	1367.43420410156	-20.7824382781982	8.72736835479736	1439.63916015625	-52.8037185668945	9.29244995117188	1312.49584960938	168.770980834961	114.648742675781	1449.93615722656	86.3318862915039	-132.480194091797	1536.64477539062	96.5033493041992	-260.439758300781	1478.37854003906	119.106605529785	-416.276641845703	1430.40942382812	118.102020263672	-547.438354492188	1388.21667480469	34.6583290100098	-645.260192871094	1391.54443359375	146.167724609375	-644.757934570312	1318.90002441406	66.2400970458984	-775.291687011719	1363.6669921875	78.9858245849609	156.33918762207
-54.059455871582	-38.9278297424316	1729.02355957031	-38.3627510070801	84.4482803344727	1725.5703125	63.4146919250488	-75.5953369140625	1671.69921875	123.313323974609	52.7409324645996	1653.7421875	122.559883117676	4.33229112625122	1521.07360839844	194.513580322266	2.26032567024231	1367.43420410156	-20.7824382781982	8.72736835479736	1439.63916015625	-52.8037185668945	9.29244995117188	1312.49584960938	168.770980834961	114.648742675781	1449.93615722656	86.3318862915039	-132.480194091797	1536.64477539062	96.5033493041992	-260.439758300781	1478.37854003906	119.106605529785	-416.276641845703	1430.40942382812	118.102020263672	-547.438354492188	1388.21667480469	34.6583290100098	-645.260192871094	1391.54443359375	146.167724609375	-644.757934570312	1318.90002441406	66.2400970458984	-775.291687011719	1363.6669921875	78.9858245849609	156.33918762207
-54.059455871582	-38.9278297424316	1729.02355957031	-38.3627510070801	84.4482803344727	1725.5703125	63.4146919250488	-75.5953369140625	1671.69921875	123.313323974609	52.7409324645996	1653.7421875	122.559883117676	4.33229112625122	1521.07360839844	194.513580322266	2.26032567024231	1367.43420410156	-20.7824382781982	8.72736835479736	1439.63916015625	-52.8037185668945	9.29244995117188	1312.49584960938	168.770980834961	114.648742675781	1449.93615722656	86.3318862915039	-132.480194091797	1536.64477539062	96.5033493041992	-260.439758300781	1478.37854003906	119.106605529785	-416.276641845703	1430.40942382812	118.102020263672	-547.438354492188	1388.21667480469	34.6583290100098	-645.260192871094	1391.54443359375	146.167724609375	-644.757934570312	1318.90002441406	66.2400970458984	-775.291687011719	1363.6669921875	78.9858245849609	156.33918762207
-54.059455871582	-38.9278297424316	1729.02355957031	-38.3627510070801	84.4482803344727	1725.5703125	63.4146919250488	-75.5953369140625	1671.69921875	123.313323974609	52.7409324645996	1653.7421875	122.559883117676	4.33229112625122	1521.07360839844	194.513580322266	2.26032567024231	1367.43420410156	-20.7824382781982	8.72736835479736	1439.63916015625	-52.8037185668945	9.29244995117188	1312.49584960938	168.770980834961	114.648742675781	1449.93615722656	86.3318862915039	-132.480194091797	1536.64477539062	96.5033493041992	-260.439758300781	1478.37854003906	119.106605529785	-416.276641845703	1430.40942382812	118.102020263672	-547.438354492188	1388.21667480469	34.6583290100098	-645.260192871094	1391.54443359375	146.167724609375	-644.757934570312	1318.90002441406	66.2400970458984	-775.291687011719	1363.6669921875	78.9858245849609	156.33918762207
-54.059455871582	-38.9278297424316	1729.02355957031	-38.3627510070801	84.4482803344727	1725.5703125	63.4146919250488	-75.5953369140625	1671.69921875	123.313323974609	52.7409324645996	1653.7421875	122.559883117676	4.33229112625122	1521.07360839844	194.513580322266	2.26032567024231	1367.43420410156	-20.7824382781982	8.72736835479736	1439.63916015625	-52.8037185668945	9.29244995117188	1312.49584960938	168.770980834961	114.648742675781	1449.93615722656	86.3318862915039	-132.480194091797	1536.64477539062	96.5033493041992	-260.439758300781	1478.37854003906	119.106605529785	-416.276641845703	1430.40942382812	118.102020263672	-547.438354492188	1388.21667480469	34.6583290100098	-645.260192871094	1391.54443359375	146.167724609375	-644.757934570312	1318.90002441406	66.2400970458984	-775.291687011719	1363.6669921875	78.9858245849609	156.33918762207
-54.059455871582	-38.9278297424316	1729.02355957031	-38.3627510070801	84.4482803344727	1725.5703125	63.4146919250488	-75.5953369140625	1671.69921875	123.313323974609	52.7409324645996	1653.7421875	122.559883117676	4.33229112625122	1521.07360839844	194.513580322266	2.26032567024231	1367.43420410156	-20.7824382781982	8.72736835479736	1439.63916015625	-52.8037185668945	9.29244995117188	1312.49584960938	168.770980834961	114.648742675781	1449.93615722656	86.3318862915039	-132.480194091797	1536.64477539062	96.5033493041992	-260.439758300781	1478.37854003906	119.106605529785	-416.276641845703	1430.40942382812	118.102020263672	-547.438354492188	1388.21667480469	34.6583290100098	-645.260192871094	1391.54443359375	146.167724609375	-644.757934570312	1318.90002441406	66.2400970458984	-775.291687011719	1363.6669921875	78.9858245849609	156.33918762207
-54.059455871582	-38.9278297424316	1729.02355957031	-38.3627510070801	84.4482803344727	1725.5703125	63.4146919250488	-75.5953369140625	1671.69921875	123.313323974609	52.7409324645996	1653.7421875	122.559883117676	4.33229112625122	1521.07360839844	194.513580322266	2.26032567024231	1367.43420410156	-20.7824382781982	8.72736835479736	1439.63916015625	-52.8037185668945	9.29244995117188	1312.49584960938	168.770980834961	114.648742675781	1449.93615722656	86.3318862915039	-132.480194091797	1536.64477539062	96.5033493041992	-260.439758300781	1478.37854003906	119.106605529785	-416.276641845703	1430.40942382812	118.102020263672	-547.438354492188	1388.21667480469	34.6583290100098	-645.260192871094	1391.54443359375	146.167724609375	-644.757934570312	1318.90002441406	66.2400970458984	-775.291687011719	1363.6669921875	78.9858245849609	156.33918762207
-54.059455871582	-38.9278297424316	1729.02355957031	-38.3627510070801	84.4482803344727	1725.5703125	63.4146919250488	-75.5953369140625	1671.69921875	123.313323974609	52.7409324645996	1653.7421875	122.559883117676	4.33229112625122	1521.07360839844	194.513580322266	2.26032567024231	1367.43420410156	-20.7824382781982	8.72736835479736	1439.63916015625	-52.8037185668945	9.29244995117188	1312.49584960938	168.770980834961	114.648742675781	1449.93615722656	86.3318862915039	-132.480194091797	1536.64477539062	96.5033493041992	-260.439758300781	1478.37854003906	119.106605529785	-416.276641845703	1430.40942382812	118.102020263672	-547.438354492188	1388.21667480469	34.6583290100098	-645.260192871094	1391.54443359375	146.167724609375	-644.757934570312	1318.90002441406	66.2400970458984	-775.291687011719	1363.6669921875	78.9858245849609	156.33918762207
-54.059455871582	-38.9278297424316	1729.02355957031	-38.3627510070801	84.4482803344727	1725.5703125	63.4146919250488	-75.5953369140625	1671.69921875	123.313323974609	52.7409324645996	1653.7421875	122.559883117676	4.33229112625122	1521.07360839844	194.513580322266	2.26032567024231	1367.43420410156	-20.7824382781982	8.72736835479736	1439.63916015625	-52.8037185668945	9.29244995117188	1312.49584960938	168.770980834961	114.648742675781	1449.93615722656	86.3318862915039	-132.480194091797	1536.64477539062	96.5033493041992	-260.439758300781	1478.37854003906	119.106605529785	-416.276641845703	1430.40942382812	118.102020263672	-547.438354492188	1388.21667480469	34.6583290100098	-645.260192871094	1391.54443359375	146.167724609375	-644.757934570312	1318.90002441406	66.2400970458984	-775.291687011719	1363.6669921875	78.9858245849609	156.33918762207
-54.059455871582	-38.9278297424316	1729.02355957031	-38.3627510070801	84.4482803344727	1725.5703125	63.4146919250488	-75.5953369140625	1671.69921875	123.313323974609	52.7409324645996	1653.7421875	122.559883117676	4.33229112625122	1521.07360839844	194.513580322266	2.26032567024231	1367.43420410156	-20.7824382781982	8.72736835479736	1439.63916015625	-52.8037185668945	9.29244995117188	1312.49584960938	168.770980834961	114.648742675781	1449.93615722656	86.3318862915039	-132.480194091797	1536.64477539062	96.5033493041992	-260.439758300781	1478.37854003906	119.106605529785	-416.276641845703	1430.40942382812	118.102020263672	-547.438354492188	1388.21667480469	34.6583290100098	-645.260192871094	1391.54443359375	146.167724609375	-644.757934570312	1318.90002441406	66.2400970458984	-775.291687011719	1363.6669921875	78.9858245849609	156.33918762207
-54.059455871582	-38.9278297424316	1729.02355957031	-38.3627510070801	84.4482803344727	1725.5703125	63.4146919250488	-75.5953369140625	1671.69921875	123.313323974609	52.7409324645996	1653.7421875	122.559883117676	4.33229112625122	1521.07360839844	194.513580322266	2.26032567024231	1367.43420410156	-20.7824382781982	8.72736835479736	1439.63916015625	-52.8037185668945	9.29244995117188	1312.49584960938	168.770980834961	114.648742675781	1449.93615722656	86.3318862915039	-132.480194091797	1536.64477539062	96.5033493041992	-260.439758300781	1478.37854003906	119.106605529785	-416.276641845703	1430.40942382812	118.102020263672	-547.438354492188	1388.21667480469	34.6583290100098	-645.260192871094	1391.54443359375	146.167724609375	-644.757934570312	1318.90002441406	66.2400970458984	-775.291687011719	1363.6669921875	78.9858245849609	156.33918762207
-54.059455871582	-38.9278297424316	1729.02355957031	-38.3627510070801	84.4482803344727	1725.5703125	63.4146919250488	-75.5953369140625	1671.69921875	123.313323974609	52.7409324645996	1653.7421875	122.559883117676	4.33229112625122	1521.07360839844	194.513580322266	2.26032567024231	1367.43420410156	-20.7824382781982	8.72736835479736	1439.63916015625	-52.8037185668945	9.29244995117188	1312.49584960938	168.770980834961	114.648742675781	1449.93615722656	86.3318862915039	-132.480194091797	1536.64477539062	96.5033493041992	-260.439758300781	1478.37854003906	119.106605529785	-416.276641845703	1430.40942382812	118.102020263672	-547.438354492188	1388.21667480469	34.6583290100098	-645.260192871094	1391.54443359375	146.167724609375	-644.757934570312	1318.90002441406	66.2400970458984	-775.291687011719	1363.6669921875	78.9858245849609	156.33918762207
-54.059455871582	-38.9278297424316	1729.02355957031	-38.3627510070801	84.4482803344727	1725.5703125	63.4146919250488	-75.5953369140625	1671.69921875	123.313323974609	52.7409324645996	1653.7421875	122.559883117676	4.33229112625122	1521.07360839844	194.513580322266	2.26032567024231	1367.43420410156	-20.7824382781982	8.72736835479736	1439.63916015625	-52.8037185668945	9.29244995117188	1312.49584960938	168.770980834961	114.648742675781	1449.93615722656	86.3318862915039	-132.480194091797	1536.64477539062	96.5033493041992	-260.439758300781	1478.37854003906	119.106605529785	-416.276641845703	1430.40942382812	118.102020263672	-547.438354492188	1388.21667480469	34.6583290100098	-645.260192871094	1391.54443359375	146.167724609375	-644.757934570312	1318.90002441406	66.2400970458984	-775.291687011719	1363.6669921875	78.9858245849609	156.33918762207
-54.059455871582	-38.9278297424316	1729.02355957031	-38.3627510070801	84.4482803344727	1725.5703125	63.4146919250488	-75.5953369140625	1671.69921875	123.313323974609	52.7409324645996	1653.7421875	122.559883117676	4.33229112625122	1521.07360839844	194.513580322266	2.26032567024231	1367.43420410156	-20.7824382781982	8.72736835479736	1439.63916015625	-52.8037185668945	9.29244995117188	1312.49584960938	168.770980834961	114.648742675781	1449.93615722656	86.3318862915039	-132.480194091797	1536.64477539062	96.5033493041992	-260.439758300781	1478.37854003906	119.106605529785	-416.276641845703	1430.40942382812	118.102020263672	-547.438354492188	1388.21667480469	34.6583290100098	-645.260192871094	1391.54443359375	146.167724609375	-644.757934570312	1318.90002441406	66.2400970458984	-775.291687011719	1363.6669921875	78.9858245849609	156.33918762207
-54.059455871582	-38.9278297424316	1729.02355957031	-38.3627510070801	84.4482803344727	1725.5703125	63.4146919250488	-75.5953369140625	1671.69921875	123.313323974609	52.7409324645996	1653.7421875	122.559883117676	4.33229112625122	1521.07360839844	194.513580322266	2.26032567024231	1367.43420410156	-20.7824382781982	8.72736835479736	1439.63916015625	-52.8037185668945	9.29244995117188	1312.49584960938	168.770980834961	114.648742675781	1449.93615722656	86.3318862915039	-132.480194091797	1536.64477539062	96.5033493041992	-260.439758300781	1478.37854003906	119.106605529785	-416.276641845703	1430.40942382812	118.102020263672	-547.438354492188	1388.21667480469	34.6583290100098	-645.260192871094	1391.54443359375	146.167724609375	-644.757934570312	1318.90002441406	66.2400970458984	-775.291687011719	1363.6669921875	78.9858245849609	156.33918762207
-54.059455871582	-38.9278297424316	1729.02355957031	-38.3627510070801	84.4482803344727	1725.5703125	63.4146919250488	-75.5953369140625	1671.69921875	123.313323974609	52.7409324645996	1653.7421875	122.559883117676	4.33229112625122	1521.07360839844	194.513580322266	2.26032567024231	1367.43420410156	-20.7824382781982	8.72736835479736	1439.63916015625	-52.8037185668945	9.29244995117188	1312.49584960938	168.770980834961	114.648742675781	1449.93615722656	86.3318862915039	-132.480194091797	1536.64477539062	96.5033493041992	-260.439758300781	1478.37854003906	119.106605529785	-416.276641845703	1430.40942382812	118.102020263672	-547.438354492188	1388.21667480469	34.6583290100098	-645.260192871094	1391.54443359375	146.167724609375	-644.757934570312	1318.90002441406	66.2400970458984	-775.291687011719	1363.6669921875	78.9858245849609	156.33918762207
-54.059455871582	-38.9278297424316	1729.02355957031	-38.3627510070801	84.4482803344727	1725.5703125	63.4146919250488	-75.5953369140625	1671.69921875	123.313323974609	52.7409324645996	1653.7421875	122.559883117676	4.33229112625122	1521.07360839844	194.513580322266	2.26032567024231	1367.43420410156	-20.7824382781982	8.72736835479736	1439.63916015625	-52.8037185668945	9.29244995117188	1312.49584960938	168.770980834961	114.648742675781	1449.93615722656	86.3318862915039	-132.480194091797	1536.64477539062	96.5033493041992	-260.439758300781	1478.37854003906	119.106605529785	-416.276641845703	1430.40942382812	118.102020263672	-547.438354492188	1388.21667480469	34.6583290100098	-645.260192871094	1391.54443359375	146.167724609375	-644.757934570312	1318.90002441406	66.2400970458984	-775.291687011719	1363.6669921875	78.9858245849609	156.33918762207
-54.059455871582	-38.9278297424316	1729.02355957031	-38.3627510070801	84.4482803344727	1725.5703125	63.4146919250488	-75.5953369140625	1671.69921875	123.313323974609	52.7409324645996	1653.7421875	122.559883117676	4.33229112625122	1521.07360839844	194.513580322266	2.26032567024231	1367.43420410156	-20.7824382781982	8.72736835479736	1439.63916015625	-52.8037185668945	9.29244995117188	1312.49584960938	168.770980834961	114.648742675781	1449.93615722656	86.3318862915039	-132.480194091797	1536.64477539062	96.5033493041992	-260.439758300781	1478.37854003906	119.106605529785	-416.276641845703	1430.40942382812	118.102020263672	-547.438354492188	1388.21667480469	34.6583290100098	-645.260192871094	1391.54443359375	146.167724609375	-644.757934570312	1318.90002441406	66.2400970458984	-775.291687011719	1363.6669921875	78.9858245849609	156.33918762207
-54.059455871582	-38.9278297424316	1729.02355957031	-38.3627510070801	84.4482803344727	1725.5703125	63.4146919250488	-75.5953369140625	1671.69921875	123.313323974609	52.7409324645996	1653.7421875	122.559883117676	4.33229112625122	1521.07360839844	194.513580322266	2.26032567024231	1367.43420410156	-20.7824382781982	8.72736835479736	1439.63916015625	-52.8037185668945	9.29244995117188	1312.49584960938	168.770980834961	114.648742675781	1449.93615722656	86.3318862915039	-132.480194091797	1536.64477539062	96.5033493041992	-260.439758300781	1478.37854003906	119.106605529785	-416.276641845703	1430.40942382812	118.102020263672	-547.438354492188	1388.21667480469	34.6583290100098	-645.260192871094	1391.54443359375	146.167724609375	-644.757934570312	1318.90002441406	66.2400970458984	-775.291687011719	1363.6669921875	78.9858245849609	156.33918762207
-54.059455871582	-38.9278297424316	1729.02355957031	-38.3627510070801	84.4482803344727	1725.5703125	63.4146919250488	-75.5953369140625	1671.69921875	123.313323974609	52.7409324645996	1653.7421875	122.559883117676	4.33229112625122	1521.07360839844	194.513580322266	2.26032567024231	1367.43420410156	-20.7824382781982	8.72736835479736	1439.63916015625	-52.8037185668945	9.29244995117188	1312.49584960938	168.770980834961	114.648742675781	1449.93615722656	86.3318862915039	-132.480194091797	1536.64477539062	96.5033493041992	-260.439758300781	1478.37854003906	119.106605529785	-416.276641845703	1430.40942382812	118.102020263672	-547.438354492188	1388.21667480469	34.6583290100098	-645.260192871094	1391.54443359375	146.167724609375	-644.757934570312	1318.90002441406	66.2400970458984	-775.291687011719	1363.6669921875	78.9858245849609	156.33918762207
-54.059455871582	-38.9278297424316	1729.02355957031	-38.3627510070801	84.4482803344727	1725.5703125	63.4146919250488	-75.5953369140625	1671.69921875	123.313323974609	52.7409324645996	1653.7421875	122.559883117676	4.33229112625122	1521.07360839844	194.513580322266	2.26032567024231	1367.43420410156	-20.7824382781982	8.72736835479736	1439.63916015625	-52.8037185668945	9.29244995117188	1312.49584960938	168.770980834961	114.648742675781	1449.93615722656	86.3318862915039	-132.480194091797	1536.64477539062	96.5033493041992	-260.439758300781	1478.37854003906	119.106605529785	-416.276641845703	1430.40942382812	118.102020263672	-547.438354492188	1388.21667480469	34.6583290100098	-645.260192871094	1391.54443359375	146.167724609375	-644.757934570312	1318.90002441406	66.2400970458984	-775.291687011719	1363.6669921875	78.9858245849609	156.33918762207
-54.059455871582	-38.9278297424316	1729.02355957031	-38.3627510070801	84.4482803344727	1725.5703125	63.4146919250488	-75.5953369140625	1671.69921875	123.313323974609	52.7409324645996	1653.7421875	122.559883117676	4.33229112625122	1521.07360839844	194.513580322266	2.26032567024231	1367.43420410156	-20.7824382781982	8.72736835479736	1439.63916015625	-52.8037185668945	9.29244995117188	1312.49584960938	168.770980834961	114.648742675781	1449.93615722656	86.3318862915039	-132.480194091797	1536.64477539062	96.5033493041992	-260.439758300781	1478.37854003906	119.106605529785	-416.276641845703	1430.40942382812	118.102020263672	-547.438354492188	1388.21667480469	34.6583290100098	-645.260192871094	1391.54443359375	146.167724609375	-644.757934570312	1318.90002441406	66.2400970458984	-775.291687011719	1363.6669921875	78.9858245849609	156.33918762207
-54.059455871582	-38.9278297424316	1729.02355957031	-38.3627510070801	84.4482803344727	1725.5703125	63.4146919250488	-75.5953369140625	1671.69921875	123.313323974609	52.7409324645996	1653.7421875	122.559883117676	4.33229112625122	1521.07360839844	194.513580322266	2.26032567024231	1367.43420410156	-20.7824382781982	8.72736835479736	1439.63916015625	-52.8037185668945	9.29244995117188	1312.49584960938	168.770980834961	114.648742675781	1449.93615722656	86.3318862915039	-132.480194091797	1536.64477539062	96.5033493041992	-260.439758300781	1478.37854003906	119.106605529785	-416.276641845703	1430.40942382812	118.102020263672	-547.438354492188	1388.21667480469	34.6583290100098	-645.260192871094	1391.54443359375	146.167724609375	-644.757934570312	1318.90002441406	66.2400970458984	-775.291687011719	1363.6669921875	78.9858245849609	156.33918762207
-54.059455871582	-38.9278297424316	1729.02355957031	-38.3627510070801	84.4482803344727	1725.5703125	63.4146919250488	-75.5953369140625	1671.69921875	123.313323974609	52.7409324645996	1653.7421875	122.559883117676	4.33229112625122	1521.07360839844	194.513580322266	2.26032567024231	1367.43420410156	-20.7824382781982	8.72736835479736	1439.63916015625	-52.8037185668945	9.29244995117188	1312.49584960938	168.770980834961	114.648742675781	1449.93615722656	86.3318862915039	-132.480194091797	1536.64477539062	96.5033493041992	-260.439758300781	1478.37854003906	119.106605529785	-416.276641845703	1430.40942382812	118.102020263672	-547.438354492188	1388.21667480469	34.6583290100098	-645.260192871094	1391.54443359375	146.167724609375	-644.757934570312	1318.90002441406	66.2400970458984	-775.291687011719	1363.6669921875	78.9858245849609	156.33918762207
-54.059455871582	-38.9278297424316	1729.02355957031	-38.3627510070801	84.4482803344727	1725.5703125	63.4146919250488	-75.5953369140625	1671.69921875	123.313323974609	52.7409324645996	1653.7421875	122.559883117676	4.33229112625122	1521.07360839844	194.513580322266	2.26032567024231	1367.43420410156	-20.7824382781982	8.72736835479736	1439.63916015625	-52.8037185668945	9.29244995117188	1312.49584960938	168.770980834961	114.648742675781	1449.93615722656	86.3318862915039	-132.480194091797	1536.64477539062	96.5033493041992	-260.439758300781	1478.37854003906	119.106605529785	-416.276641845703	1430.40942382812	118.102020263672	-547.438354492188	1388.21667480469	34.6583290100098	-645.260192871094	1391.54443359375	146.167724609375	-644.757934570312	1318.90002441406	66.2400970458984	-775.291687011719	1363.6669921875	78.9858245849609	156.33918762207
-54.059455871582	-38.9278297424316	1729.02355957031	-38.3627510070801	84.4482803344727	1725.5703125	63.4146919250488	-75.5953369140625	1671.69921875	123.313323974609	52.7409324645996	1653.7421875	122.559883117676	4.33229112625122	1521.07360839844	194.513580322266	2.26032567024231	1367.43420410156	-20.7824382781982	8.72736835479736	1439.63916015625	-52.8037185668945	9.29244995117188	1312.49584960938	168.770980834961	114.648742675781	1449.93615722656	86.3318862915039	-132.480194091797	1536.64477539062	96.5033493041992	-260.439758300781	1478.37854003906	119.106605529785	-416.276641845703	1430.40942382812	118.102020263672	-547.438354492188	1388.21667480469	34.6583290100098	-645.260192871094	1391.54443359375	146.167724609375	-644.757934570312	1318.90002441406	66.2400970458984	-775.291687011719	1363.6669921875	78.9858245849609	156.33918762207
-54.059455871582	-38.9278297424316	1729.02355957031	-38.3627510070801	84.4482803344727	1725.5703125	63.4146919250488	-75.5953369140625	1671.69921875	123.313323974609	52.7409324645996	1653.7421875	122.559883117676	4.33229112625122	1521.07360839844	194.513580322266	2.26032567024231	1367.43420410156	-20.7824382781982	8.72736835479736	1439.63916015625	-52.8037185668945	9.29244995117188	1312.49584960938	168.770980834961	114.648742675781	1449.93615722656	86.3318862915039	-132.480194091797	1536.64477539062	96.5033493041992	-260.439758300781	1478.37854003906	119.106605529785	-416.276641845703	1430.40942382812	118.102020263672	-547.438354492188	1388.21667480469	34.6583290100098	-645.260192871094	1391.54443359375	146.167724609375	-644.757934570312	1318.90002441406	66.2400970458984	-775.291687011719	1363.6669921875	78.9858245849609	156.33918762207
-54.059455871582	-38.9278297424316	1729.02355957031	-38.3627510070801	84.4482803344727	1725.5703125	63.4146919250488	-75.5953369140625	1671.69921875	123.313323974609	52.7409324645996	1653.7421875	122.559883117676	4.33229112625122	1521.07360839844	194.513580322266	2.26032567024231	1367.43420410156	-20.7824382781982	8.72736835479736	1439.63916015625	-52.8037185668945	9.29244995117188	1312.49584960938	168.770980834961	114.648742675781	1449.93615722656	86.3318862915039	-132.480194091797	1536.64477539062	96.5033493041992	-260.439758300781	1478.37854003906	119.106605529785	-416.276641845703	1430.40942382812	118.102020263672	-547.438354492188	1388.21667480469	34.6583290100098	-645.260192871094	1391.54443359375	146.167724609375	-644.757934570312	1318.90002441406	66.2400970458984	-775.291687011719	1363.6669921875	78.9858245849609	156.33918762207
-54.059455871582	-38.9278297424316	1729.02355957031	-38.3627510070801	84.4482803344727	1725.5703125	63.4146919250488	-75.5953369140625	1671.69921875	123.313323974609	52.7409324645996	1653.7421875	122.559883117676	4.33229112625122	1521.07360839844	194.513580322266	2.26032567024231	1367.43420410156	-20.7824382781982	8.72736835479736	1439.63916015625	-52.8037185668945	9.29244995117188	1312.49584960938	168.770980834961	114.648742675781	1449.93615722656	86.3318862915039	-132.480194091797	1536.64477539062	96.5033493041992	-260.439758300781	1478.37854003906	119.106605529785	-416.276641845703	1430.40942382812	118.102020263672	-547.438354492188	1388.21667480469	34.6583290100098	-645.260192871094	1391.54443359375	146.167724609375	-644.757934570312	1318.90002441406	66.2400970458984	-775.291687011719	1363.6669921875	78.9858245849609	156.33918762207
-54.059455871582	-38.9278297424316	1729.02355957031	-38.3627510070801	84.4482803344727	1725.5703125	63.4146919250488	-75.5953369140625	1671.69921875	123.313323974609	52.7409324645996	1653.7421875	122.559883117676	4.33229112625122	1521.07360839844	194.513580322266	2.26032567024231	1367.43420410156	-20.7824382781982	8.72736835479736	1439.63916015625	-52.8037185668945	9.29244995117188	1312.49584960938	168.770980834961	114.648742675781	1449.93615722656	86.3318862915039	-132.480194091797	1536.64477539062	96.5033493041992	-260.439758300781	1478.37854003906	119.106605529785	-416.276641845703	1430.40942382812	118.102020263672	-547.438354492188	1388.21667480469	34.6583290100098	-645.260192871094	1391.54443359375	146.167724609375	-644.757934570312	1318.90002441406	66.2400970458984	-775.291687011719	1363.6669921875	78.9858245849609	156.33918762207
-54.059455871582	-38.9278297424316	1729.02355957031	-38.3627510070801	84.4482803344727	1725.5703125	63.4146919250488	-75.5953369140625	1671.69921875	123.313323974609	52.7409324645996	1653.7421875	122.559883117676	4.33229112625122	1521.07360839844	194.513580322266	2.26032567024231	1367.43420410156	-20.7824382781982	8.72736835479736	1439.63916015625	-52.8037185668945	9.29244995117188	1312.49584960938	168.770980834961	114.648742675781	1449.93615722656	86.3318862915039	-132.480194091797	1536.64477539062	96.5033493041992	-260.439758300781	1478.37854003906	119.106605529785	-416.276641845703	1430.40942382812	118.102020263672	-547.438354492188	1388.21667480469	34.6583290100098	-645.260192871094	1391.54443359375	146.167724609375	-644.757934570312	1318.90002441406	66.2400970458984	-775.291687011719	1363.6669921875	78.9858245849609	156.33918762207
-54.059455871582	-38.9278297424316	1729.02355957031	-38.3627510070801	84.4482803344727	1725.5703125	63.4146919250488	-75.5953369140625	1671.69921875	123.313323974609	52.7409324645996	1653.7421875	122.559883117676	4.33229112625122	1521.07360839844	194.513580322266	2.26032567024231	1367.43420410156	-20.7824382781982	8.72736835479736	1439.63916015625	-52.8037185668945	9.29244995117188	1312.49584960938	168.770980834961	114.648742675781	1449.93615722656	86.3318862915039	-132.480194091797	1536.64477539062	96.5033493041992	-260.439758300781	1478.37854003906	119.106605529785	-416.276641845703	1430.40942382812	118.102020263672	-547.438354492188	1388.21667480469	34.6583290100098	-645.260192871094	1391.54443359375	146.167724609375	-644.757934570312	1318.90002441406	66.2400970458984	-775.291687011719	1363.6669921875	78.9858245849609	156.33918762207
-54.059455871582	-38.9278297424316	1729.02355957031	-38.3627510070801	84.4482803344727	1725.5703125	63.4146919250488	-75.5953369140625	1671.69921875	123.313323974609	52.7409324645996	1653.7421875	122.559883117676	4.33229112625122	1521.07360839844	194.513580322266	2.26032567024231	1367.43420410156	-20.7824382781982	8.72736835479736	1439.63916015625	-52.8037185668945	9.29244995117188	1312.49584960938	168.770980834961	114.648742675781	1449.93615722656	86.3318862915039	-132.480194091797	1536.64477539062	96.5033493041992	-260.439758300781	1478.37854003906	119.106605529785	-416.276641845703	1430.40942382812	118.102020263672	-547.438354492188	1388.21667480469	34.6583290100098	-645.260192871094	1391.54443359375	146.167724609375	-644.757934570312	1318.90002441406	66.2400970458984	-775.291687011719	1363.6669921875	78.9858245849609	156.33918762207
-54.059455871582	-38.9278297424316	1729.02355957031	-38.3627510070801	84.4482803344727	1725.5703125	63.4146919250488	-75.5953369140625	1671.69921875	123.313323974609	52.7409324645996	1653.7421875	122.559883117676	4.33229112625122	1521.07360839844	194.513580322266	2.26032567024231	1367.43420410156	-20.7824382781982	8.72736835479736	1439.63916015625	-52.8037185668945	9.29244995117188	1312.49584960938	168.770980834961	114.648742675781	1449.93615722656	86.3318862915039	-132.480194091797	1536.64477539062	96.5033493041992	-260.439758300781	1478.37854003906	119.106605529785	-416.276641845703	1430.40942382812	118.102020263672	-547.438354492188	1388.21667480469	34.6583290100098	-645.260192871094	1391.54443359375	146.167724609375	-644.757934570312	1318.90002441406	66.2400970458984	-775.291687011719	1363.6669921875	78.9858245849609	156.33918762207
-54.059455871582	-38.9278297424316	1729.02355957031	-38.3627510070801	84.4482803344727	1725.5703125	63.4146919250488	-75.5953369140625	1671.69921875	123.313323974609	52.7409324645996	1653.7421875	122.559883117676	4.33229112625122	1521.07360839844	194.513580322266	2.26032567024231	1367.43420410156	-20.7824382781982	8.72736835479736	1439.63916015625	-52.8037185668945	9.29244995117188	1312.49584960938	168.770980834961	114.648742675781	1449.93615722656	86.3318862915039	-132.480194091797	1536.64477539062	96.5033493041992	-260.439758300781	1478.37854003906	119.106605529785	-416.276641845703	1430.40942382812	118.102020263672	-547.438354492188	1388.21667480469	34.6583290100098	-645.260192871094	1391.54443359375	146.167724609375	-644.757934570312	1318.90002441406	66.2400970458984	-775.291687011719	1363.6669921875	78.9858245849609	156.33918762207
-54.059455871582	-38.9278297424316	1729.02355957031	-38.3627510070801	84.4482803344727	1725.5703125	63.4146919250488	-75.5953369140625	1671.69921875	123.313323974609	52.7409324645996	1653.7421875	122.559883117676	4.33229112625122	1521.07360839844	194.513580322266	2.26032567024231	1367.43420410156	-20.7824382781982	8.72736835479736	1439.63916015625	-52.8037185668945	9.29244995117188	1312.49584960938	168.770980834961	114.648742675781	1449.93615722656	86.3318862915039	-132.480194091797	1536.64477539062	96.5033493041992	-260.439758300781	1478.37854003906	119.106605529785	-416.276641845703	1430.40942382812	118.102020263672	-547.438354492188	1388.21667480469	34.6583290100098	-645.260192871094	1391.54443359375	146.167724609375	-644.757934570312	1318.90002441406	66.2400970458984	-775.291687011719	1363.6669921875	78.9858245849609	156.33918762207
-54.059455871582	-38.9278297424316	1729.02355957031	-38.3627510070801	84.4482803344727	1725.5703125	63.4146919250488	-75.5953369140625	1671.69921875	123.313323974609	52.7409324645996	1653.7421875	122.559883117676	4.33229112625122	1521.07360839844	194.513580322266	2.26032567024231	1367.43420410156	-20.7824382781982	8.72736835479736	1439.63916015625	-52.8037185668945	9.29244995117188	1312.49584960938	168.770980834961	114.648742675781	1449.93615722656	86.3318862915039	-132.480194091797	1536.64477539062	96.5033493041992	-260.439758300781	1478.37854003906	119.106605529785	-416.276641845703	1430.40942382812	118.102020263672	-547.438354492188	1388.21667480469	34.6583290100098	-645.260192871094	1391.54443359375	146.167724609375	-644.757934570312	1318.90002441406	66.2400970458984	-775.291687011719	1363.6669921875	78.9858245849609	156.33918762207
-54.059455871582	-38.9278297424316	1729.02355957031	-38.3627510070801	84.4482803344727	1725.5703125	63.4146919250488	-75.5953369140625	1671.69921875	123.313323974609	52.7409324645996	1653.7421875	122.559883117676	4.33229112625122	1521.07360839844	194.513580322266	2.26032567024231	1367.43420410156	-20.7824382781982	8.72736835479736	1439.63916015625	-52.8037185668945	9.29244995117188	1312.49584960938	168.770980834961	114.648742675781	1449.93615722656	86.3318862915039	-132.480194091797	1536.64477539062	96.5033493041992	-260.439758300781	1478.37854003906	119.106605529785	-416.276641845703	1430.40942382812	118.102020263672	-547.438354492188	1388.21667480469	34.6583290100098	-645.260192871094	1391.54443359375	146.167724609375	-644.757934570312	1318.90002441406	66.2400970458984	-775.291687011719	1363.6669921875	78.9858245849609	156.33918762207
-54.059455871582	-38.9278297424316	1729.02355957031	-38.3627510070801	84.4482803344727	1725.5703125	63.4146919250488	-75.5953369140625	1671.69921875	123.313323974609	52.7409324645996	1653.7421875	122.559883117676	4.33229112625122	1521.07360839844	194.513580322266	2.26032567024231	1367.43420410156	-20.7824382781982	8.72736835479736	1439.63916015625	-52.8037185668945	9.29244995117188	1312.49584960938	168.770980834961	114.648742675781	1449.93615722656	86.3318862915039	-132.480194091797	1536.64477539062	96.5033493041992	-260.439758300781	1478.37854003906	119.106605529785	-416.276641845703	1430.40942382812	118.102020263672	-547.438354492188	1388.21667480469	34.6583290100098	-645.260192871094	1391.54443359375	146.167724609375	-644.757934570312	1318.90002441406	66.2400970458984	-775.291687011719	1363.6669921875	78.9858245849609	156.33918762207
-54.059455871582	-38.9278297424316	1729.02355957031	-38.3627510070801	84.4482803344727	1725.5703125	63.4146919250488	-75.5953369140625	1671.69921875	123.313323974609	52.7409324645996	1653.7421875	122.559883117676	4.33229112625122	1521.07360839844	194.513580322266	2.26032567024231	1367.43420410156	-20.7824382781982	8.72736835479736	1439.63916015625	-52.8037185668945	9.29244995117188	1312.49584960938	168.770980834961	114.648742675781	1449.93615722656	86.3318862915039	-132.480194091797	1536.64477539062	96.5033493041992	-260.439758300781	1478.37854003906	119.106605529785	-416.276641845703	1430.40942382812	118.102020263672	-547.438354492188	1388.21667480469	34.6583290100098	-645.260192871094	1391.54443359375	146.167724609375	-644.757934570312	1318.90002441406	66.2400970458984	-775.291687011719	1363.6669921875	78.9858245849609	156.33918762207
-54.059455871582	-38.9278297424316	1729.02355957031	-38.3627510070801	84.4482803344727	1725.5703125	63.4146919250488	-75.5953369140625	1671.69921875	123.313323974609	52.7409324645996	1653.7421875	122.559883117676	4.33229112625122	1521.07360839844	194.513580322266	2.26032567024231	1367.43420410156	-20.7824382781982	8.72736835479736	1439.63916015625	-52.8037185668945	9.29244995117188	1312.49584960938	168.770980834961	114.648742675781	1449.93615722656	86.3318862915039	-132.480194091797	1536.64477539062	96.5033493041992	-260.439758300781	1478.37854003906	119.106605529785	-416.276641845703	1430.40942382812	118.102020263672	-547.438354492188	1388.21667480469	34.6583290100098	-645.260192871094	1391.54443359375	146.167724609375	-644.757934570312	1318.90002441406	66.2400970458984	-775.291687011719	1363.6669921875	78.9858245849609	156.33918762207
-54.059455871582	-38.9278297424316	1729.02355957031	-38.3627510070801	84.4482803344727	1725.5703125	63.4146919250488	-75.5953369140625	1671.69921875	123.313323974609	52.7409324645996	1653.7421875	122.559883117676	4.33229112625122	1521.07360839844	194.513580322266	2.26032567024231	1367.43420410156	-20.7824382781982	8.72736835479736	1439.63916015625	-52.8037185668945	9.29244995117188	1312.49584960938	168.770980834961	114.648742675781	1449.93615722656	86.3318862915039	-132.480194091797	1536.64477539062	96.5033493041992	-260.439758300781	1478.37854003906	119.106605529785	-416.276641845703	1430.40942382812	118.102020263672	-547.438354492188	1388.21667480469	34.6583290100098	-645.260192871094	1391.54443359375	146.167724609375	-644.757934570312	1318.90002441406	66.2400970458984	-775.291687011719	1363.6669921875	78.9858245849609	156.33918762207
-54.059455871582	-38.9278297424316	1729.02355957031	-38.3627510070801	84.4482803344727	1725.5703125	63.4146919250488	-75.5953369140625	1671.69921875	123.313323974609	52.7409324645996	1653.7421875	122.559883117676	4.33229112625122	1521.07360839844	194.513580322266	2.26032567024231	1367.43420410156	-20.7824382781982	8.72736835479736	1439.63916015625	-52.8037185668945	9.29244995117188	1312.49584960938	168.770980834961	114.648742675781	1449.93615722656	86.3318862915039	-132.480194091797	1536.64477539062	96.5033493041992	-260.439758300781	1478.37854003906	119.106605529785	-416.276641845703	1430.40942382812	118.102020263672	-547.438354492188	1388.21667480469	34.6583290100098	-645.260192871094	1391.54443359375	146.167724609375	-644.757934570312	1318.90002441406	66.2400970458984	-775.291687011719	1363.6669921875	78.9858245849609	156.33918762207
-54.059455871582	-38.9278297424316	1729.02355957031	-38.3627510070801	84.4482803344727	1725.5703125	63.4146919250488	-75.5953369140625	1671.69921875	123.313323974609	52.7409324645996	1653.7421875	122.559883117676	4.33229112625122	1521.07360839844	194.513580322266	2.26032567024231	1367.43420410156	-20.7824382781982	8.72736835479736	1439.63916015625	-52.8037185668945	9.29244995117188	1312.49584960938	168.770980834961	114.648742675781	1449.93615722656	86.3318862915039	-132.480194091797	1536.64477539062	96.5033493041992	-260.439758300781	1478.37854003906	119.106605529785	-416.276641845703	1430.40942382812	118.102020263672	-547.438354492188	1388.21667480469	34.6583290100098	-645.260192871094	1391.54443359375	146.167724609375	-644.757934570312	1318.90002441406	66.2400970458984	-775.291687011719	1363.6669921875	78.9858245849609	156.33918762207
-54.059455871582	-38.9278297424316	1729.02355957031	-38.3627510070801	84.4482803344727	1725.5703125	63.4146919250488	-75.5953369140625	1671.69921875	123.313323974609	52.7409324645996	1653.7421875	122.559883117676	4.33229112625122	1521.07360839844	194.513580322266	2.26032567024231	1367.43420410156	-20.7824382781982	8.72736835479736	1439.63916015625	-52.8037185668945	9.29244995117188	1312.49584960938	168.770980834961	114.648742675781	1449.93615722656	86.3318862915039	-132.480194091797	1536.64477539062	96.5033493041992	-260.439758300781	1478.37854003906	119.106605529785	-416.276641845703	1430.40942382812	118.102020263672	-547.438354492188	1388.21667480469	34.6583290100098	-645.260192871094	1391.54443359375	146.167724609375	-644.757934570312	1318.90002441406	66.2400970458984	-775.291687011719	1363.6669921875	78.9858245849609	156.33918762207
-54.059455871582	-38.9278297424316	1729.02355957031	-38.3627510070801	84.4482803344727	1725.5703125	63.4146919250488	-75.5953369140625	1671.69921875	123.313323974609	52.7409324645996	1653.7421875	122.559883117676	4.33229112625122	1521.07360839844	194.513580322266	2.26032567024231	1367.43420410156	-20.7824382781982	8.72736835479736	1439.63916015625	-52.8037185668945	9.29244995117188	1312.49584960938	168.770980834961	114.648742675781	1449.93615722656	86.3318862915039	-132.480194091797	1536.64477539062	96.5033493041992	-260.439758300781	1478.37854003906	119.106605529785	-416.276641845703	1430.40942382812	118.102020263672	-547.438354492188	1388.21667480469	34.6583290100098	-645.260192871094	1391.54443359375	146.167724609375	-644.757934570312	1318.90002441406	66.2400970458984	-775.291687011719	1363.6669921875	78.9858245849609	156.33918762207
-54.059455871582	-38.9278297424316	1729.02355957031	-38.3627510070801	84.4482803344727	1725.5703125	63.4146919250488	-75.5953369140625	1671.69921875	123.313323974609	52.7409324645996	1653.7421875	122.559883117676	4.33229112625122	1521.07360839844	194.513580322266	2.26032567024231	1367.43420410156	-20.7824382781982	8.72736835479736	1439.63916015625	-52.8037185668945	9.29244995117188	1312.49584960938	168.770980834961	114.648742675781	1449.93615722656	86.3318862915039	-132.480194091797	1536.64477539062	96.5033493041992	-260.439758300781	1478.37854003906	119.106605529785	-416.276641845703	1430.40942382812	118.102020263672	-547.438354492188	1388.21667480469	34.6583290100098	-645.260192871094	1391.54443359375	146.167724609375	-644.757934570312	1318.90002441406	66.2400970458984	-775.291687011719	1363.6669921875	78.9858245849609	156.33918762207
-54.059455871582	-38.9278297424316	1729.02355957031	-38.3627510070801	84.4482803344727	1725.5703125	63.4146919250488	-75.5953369140625	1671.69921875	123.313323974609	52.7409324645996	1653.7421875	122.559883117676	4.33229112625122	1521.07360839844	194.513580322266	2.26032567024231	1367.43420410156	-20.7824382781982	8.72736835479736	1439.63916015625	-52.8037185668945	9.29244995117188	1312.49584960938	168.770980834961	114.648742675781	1449.93615722656	86.3318862915039	-132.480194091797	1536.64477539062	96.5033493041992	-260.439758300781	1478.37854003906	119.106605529785	-416.276641845703	1430.40942382812	118.102020263672	-547.438354492188	1388.21667480469	34.6583290100098	-645.260192871094	1391.54443359375	146.167724609375	-644.757934570312	1318.90002441406	66.2400970458984	-775.291687011719	1363.6669921875	78.9858245849609	156.33918762207
-54.059455871582	-38.9278297424316	1729.02355957031	-38.3627510070801	84.4482803344727	1725.5703125	63.4146919250488	-75.5953369140625	1671.69921875	123.313323974609	52.7409324645996	1653.7421875	122.559883117676	4.33229112625122	1521.07360839844	194.513580322266	2.26032567024231	1367.43420410156	-20.7824382781982	8.72736835479736	1439.63916015625	-52.8037185668945	9.29244995117188	1312.49584960938	168.770980834961	114.648742675781	1449.93615722656	86.3318862915039	-132.480194091797	1536.64477539062	96.5033493041992	-260.439758300781	1478.37854003906	119.106605529785	-416.276641845703	1430.40942382812	118.102020263672	-547.438354492188	1388.21667480469	34.6583290100098	-645.260192871094	1391.54443359375	146.167724609375	-644.757934570312	1318.90002441406	66.2400970458984	-775.291687011719	1363.6669921875	78.9858245849609	156.33918762207
-54.059455871582	-38.9278297424316	1729.02355957031	-38.3627510070801	84.4482803344727	1725.5703125	63.4146919250488	-75.5953369140625	1671.69921875	123.313323974609	52.7409324645996	1653.7421875	122.559883117676	4.33229112625122	1521.07360839844	194.513580322266	2.26032567024231	1367.43420410156	-20.7824382781982	8.72736835479736	1439.63916015625	-52.8037185668945	9.29244995117188	1312.49584960938	168.770980834961	114.648742675781	1449.93615722656	86.3318862915039	-132.480194091797	1536.64477539062	96.5033493041992	-260.439758300781	1478.37854003906	119.106605529785	-416.276641845703	1430.40942382812	118.102020263672	-547.438354492188	1388.21667480469	34.6583290100098	-645.260192871094	1391.54443359375	146.167724609375	-644.757934570312	1318.90002441406	66.2400970458984	-775.291687011719	1363.6669921875	78.9858245849609	156.33918762207
-54.059455871582	-38.9278297424316	1729.02355957031	-38.3627510070801	84.4482803344727	1725.5703125	63.4146919250488	-75.5953369140625	1671.69921875	123.313323974609	52.7409324645996	1653.7421875	122.559883117676	4.33229112625122	1521.07360839844	194.513580322266	2.26032567024231	1367.43420410156	-20.7824382781982	8.72736835479736	1439.63916015625	-52.8037185668945	9.29244995117188	1312.49584960938	168.770980834961	114.648742675781	1449.93615722656	86.3318862915039	-132.480194091797	1536.64477539062	96.5033493041992	-260.439758300781	1478.37854003906	119.106605529785	-416.276641845703	1430.40942382812	118.102020263672	-547.438354492188	1388.21667480469	34.6583290100098	-645.260192871094	1391.54443359375	146.167724609375	-644.757934570312	1318.90002441406	66.2400970458984	-775.291687011719	1363.6669921875	78.9858245849609	156.33918762207
-54.059455871582	-38.9278297424316	1729.02355957031	-38.3627510070801	84.4482803344727	1725.5703125	63.4146919250488	-75.5953369140625	1671.69921875	123.313323974609	52.7409324645996	1653.7421875	122.559883117676	4.33229112625122	1521.07360839844	194.513580322266	2.26032567024231	1367.43420410156	-20.7824382781982	8.72736835479736	1439.63916015625	-52.8037185668945	9.29244995117188	1312.49584960938	168.770980834961	114.648742675781	1449.93615722656	86.3318862915039	-132.480194091797	1536.64477539062	96.5033493041992	-260.439758300781	1478.37854003906	119.106605529785	-416.276641845703	1430.40942382812	118.102020263672	-547.438354492188	1388.21667480469	34.6583290100098	-645.260192871094	1391.54443359375	146.167724609375	-644.757934570312	1318.90002441406	66.2400970458984	-775.291687011719	1363.6669921875	78.9858245849609	156.33918762207
-54.059455871582	-38.9278297424316	1729.02355957031	-38.3627510070801	84.4482803344727	1725.5703125	63.4146919250488	-75.5953369140625	1671.69921875	123.313323974609	52.7409324645996	1653.7421875	122.559883117676	4.33229112625122	1521.07360839844	194.513580322266	2.26032567024231	1367.43420410156	-20.7824382781982	8.72736835479736	1439.63916015625	-52.8037185668945	9.29244995117188	1312.49584960938	168.770980834961	114.648742675781	1449.93615722656	86.3318862915039	-132.480194091797	1536.64477539062	96.5033493041992	-260.439758300781	1478.37854003906	119.106605529785	-416.276641845703	1430.40942382812	118.102020263672	-547.438354492188	1388.21667480469	34.6583290100098	-645.260192871094	1391.54443359375	146.167724609375	-644.757934570312	1318.90002441406	66.2400970458984	-775.291687011719	1363.6669921875	78.9858245849609	156.33918762207
-54.059455871582	-38.9278297424316	1729.02355957031	-38.3627510070801	84.4482803344727	1725.5703125	63.4146919250488	-75.5953369140625	1671.69921875	123.313323974609	52.7409324645996	1653.7421875	122.559883117676	4.33229112625122	1521.07360839844	194.513580322266	2.26032567024231	1367.43420410156	-20.7824382781982	8.72736835479736	1439.63916015625	-52.8037185668945	9.29244995117188	1312.49584960938	168.770980834961	114.648742675781	1449.93615722656	86.3318862915039	-132.480194091797	1536.64477539062	96.5033493041992	-260.439758300781	1478.37854003906	119.106605529785	-416.276641845703	1430.40942382812	118.102020263672	-547.438354492188	1388.21667480469	34.6583290100098	-645.260192871094	1391.54443359375	146.167724609375	-644.757934570312	1318.90002441406	66.2400970458984	-775.291687011719	1363.6669921875	78.9858245849609	156.33918762207
-54.059455871582	-38.9278297424316	1729.02355957031	-38.3627510070801	84.4482803344727	1725.5703125	63.4146919250488	-75.5953369140625	1671.69921875	123.313323974609	52.7409324645996	1653.7421875	122.559883117676	4.33229112625122	1521.07360839844	194.513580322266	2.26032567024231	1367.43420410156	-20.7824382781982	8.72736835479736	1439.63916015625	-52.8037185668945	9.29244995117188	1312.49584960938	168.770980834961	114.648742675781	1449.93615722656	86.3318862915039	-132.480194091797	1536.64477539062	96.5033493041992	-260.439758300781	1478.37854003906	119.106605529785	-416.276641845703	1430.40942382812	118.102020263672	-547.438354492188	1388.21667480469	34.6583290100098	-645.260192871094	1391.54443359375	146.167724609375	-644.757934570312	1318.90002441406	66.2400970458984	-775.291687011719	1363.6669921875	78.9858245849609	156.33918762207
-54.059455871582	-38.9278297424316	1729.02355957031	-38.3627510070801	84.4482803344727	1725.5703125	63.4146919250488	-75.5953369140625	1671.69921875	123.313323974609	52.7409324645996	1653.7421875	122.559883117676	4.33229112625122	1521.07360839844	194.513580322266	2.26032567024231	1367.43420410156	-20.7824382781982	8.72736835479736	1439.63916015625	-52.8037185668945	9.29244995117188	1312.49584960938	168.770980834961	114.648742675781	1449.93615722656	86.3318862915039	-132.480194091797	1536.64477539062	96.5033493041992	-260.439758300781	1478.37854003906	119.106605529785	-416.276641845703	1430.40942382812	118.102020263672	-547.438354492188	1388.21667480469	34.6583290100098	-645.260192871094	1391.54443359375	146.167724609375	-644.757934570312	1318.90002441406	66.2400970458984	-775.291687011719	1363.6669921875	78.9858245849609	156.33918762207
-54.059455871582	-38.9278297424316	1729.02355957031	-38.3627510070801	84.4482803344727	1725.5703125	63.4146919250488	-75.5953369140625	1671.69921875	123.313323974609	52.7409324645996	1653.7421875	122.559883117676	4.33229112625122	1521.07360839844	194.513580322266	2.26032567024231	1367.43420410156	-20.7824382781982	8.72736835479736	1439.63916015625	-52.8037185668945	9.29244995117188	1312.49584960938	168.770980834961	114.648742675781	1449.93615722656	86.3318862915039	-132.480194091797	1536.64477539062	96.5033493041992	-260.439758300781	1478.37854003906	119.106605529785	-416.276641845703	1430.40942382812	118.102020263672	-547.438354492188	1388.21667480469	34.6583290100098	-645.260192871094	1391.54443359375	146.167724609375	-644.757934570312	1318.90002441406	66.2400970458984	-775.291687011719	1363.6669921875	78.9858245849609	156.33918762207
-54.059455871582	-38.9278297424316	1729.02355957031	-38.3627510070801	84.4482803344727	1725.5703125	63.4146919250488	-75.5953369140625	1671.69921875	123.313323974609	52.7409324645996	1653.7421875	122.559883117676	4.33229112625122	1521.07360839844	194.513580322266	2.26032567024231	1367.43420410156	-20.7824382781982	8.72736835479736	1439.63916015625	-52.8037185668945	9.29244995117188	1312.49584960938	168.770980834961	114.648742675781	1449.93615722656	86.3318862915039	-132.480194091797	1536.64477539062	96.5033493041992	-260.439758300781	1478.37854003906	119.106605529785	-416.276641845703	1430.40942382812	118.102020263672	-547.438354492188	1388.21667480469	34.6583290100098	-645.260192871094	1391.54443359375	146.167724609375	-644.757934570312	1318.90002441406	66.2400970458984	-775.291687011719	1363.6669921875	78.9858245849609	156.33918762207
-54.059455871582	-38.9278297424316	1729.02355957031	-38.3627510070801	84.4482803344727	1725.5703125	63.4146919250488	-75.5953369140625	1671.69921875	123.313323974609	52.7409324645996	1653.7421875	122.559883117676	4.33229112625122	1521.07360839844	194.513580322266	2.26032567024231	1367.43420410156	-20.7824382781982	8.72736835479736	1439.63916015625	-52.8037185668945	9.29244995117188	1312.49584960938	168.770980834961	114.648742675781	1449.93615722656	86.3318862915039	-132.480194091797	1536.64477539062	96.5033493041992	-260.439758300781	1478.37854003906	119.106605529785	-416.276641845703	1430.40942382812	118.102020263672	-547.438354492188	1388.21667480469	34.6583290100098	-645.260192871094	1391.54443359375	146.167724609375	-644.757934570312	1318.90002441406	66.2400970458984	-775.291687011719	1363.6669921875	78.9858245849609	156.33918762207
-54.059455871582	-38.9278297424316	1729.02355957031	-38.3627510070801	84.4482803344727	1725.5703125	63.4146919250488	-75.5953369140625	1671.69921875	123.313323974609	52.7409324645996	1653.7421875	122.559883117676	4.33229112625122	1521.07360839844	194.513580322266	2.26032567024231	1367.43420410156	-20.7824382781982	8.72736835479736	1439.63916015625	-52.8037185668945	9.29244995117188	1312.49584960938	168.770980834961	114.648742675781	1449.93615722656	86.3318862915039	-132.480194091797	1536.64477539062	96.5033493041992	-260.439758300781	1478.37854003906	119.106605529785	-416.276641845703	1430.40942382812	118.102020263672	-547.438354492188	1388.21667480469	34.6583290100098	-645.260192871094	1391.54443359375	146.167724609375	-644.757934570312	1318.90002441406	66.2400970458984	-775.291687011719	1363.6669921875	78.9858245849609	156.33918762207
-54.059455871582	-38.9278297424316	1729.02355957031	-38.3627510070801	84.4482803344727	1725.5703125	63.4146919250488	-75.5953369140625	1671.69921875	123.313323974609	52.7409324645996	1653.7421875	122.559883117676	4.33229112625122	1521.07360839844	194.513580322266	2.26032567024231	1367.43420410156	-20.7824382781982	8.72736835479736	1439.63916015625	-52.8037185668945	9.29244995117188	1312.49584960938	168.770980834961	114.648742675781	1449.93615722656	86.3318862915039	-132.480194091797	1536.64477539062	96.5033493041992	-260.439758300781	1478.37854003906	119.106605529785	-416.276641845703	1430.40942382812	118.102020263672	-547.438354492188	1388.21667480469	34.6583290100098	-645.260192871094	1391.54443359375	146.167724609375	-644.757934570312	1318.90002441406	66.2400970458984	-775.291687011719	1363.6669921875	78.9858245849609	156.33918762207
-54.059455871582	-38.9278297424316	1729.02355957031	-38.3627510070801	84.4482803344727	1725.5703125	63.4146919250488	-75.5953369140625	1671.69921875	123.313323974609	52.7409324645996	1653.7421875	122.559883117676	4.33229112625122	1521.07360839844	194.513580322266	2.26032567024231	1367.43420410156	-20.7824382781982	8.72736835479736	1439.63916015625	-52.8037185668945	9.29244995117188	1312.49584960938	168.770980834961	114.648742675781	1449.93615722656	86.3318862915039	-132.480194091797	1536.64477539062	96.5033493041992	-260.439758300781	1478.37854003906	119.106605529785	-416.276641845703	1430.40942382812	118.102020263672	-547.438354492188	1388.21667480469	34.6583290100098	-645.260192871094	1391.54443359375	146.167724609375	-644.757934570312	1318.90002441406	66.2400970458984	-775.291687011719	1363.6669921875	78.9858245849609	156.33918762207
-54.059455871582	-38.9278297424316	1729.02355957031	-38.3627510070801	84.4482803344727	1725.5703125	63.4146919250488	-75.5953369140625	1671.69921875	123.313323974609	52.7409324645996	1653.7421875	122.559883117676	4.33229112625122	1521.07360839844	194.513580322266	2.26032567024231	1367.43420410156	-20.7824382781982	8.72736835479736	1439.63916015625	-52.8037185668945	9.29244995117188	1312.49584960938	168.770980834961	114.648742675781	1449.93615722656	86.3318862915039	-132.480194091797	1536.64477539062	96.5033493041992	-260.439758300781	1478.37854003906	119.106605529785	-416.276641845703	1430.40942382812	118.102020263672	-547.438354492188	1388.21667480469	34.6583290100098	-645.260192871094	1391.54443359375	146.167724609375	-644.757934570312	1318.90002441406	66.2400970458984	-775.291687011719	1363.6669921875	78.9858245849609	156.33918762207
-54.059455871582	-38.9278297424316	1729.02355957031	-38.3627510070801	84.4482803344727	1725.5703125	63.4146919250488	-75.5953369140625	1671.69921875	123.313323974609	52.7409324645996	1653.7421875	122.559883117676	4.33229112625122	1521.07360839844	194.513580322266	2.26032567024231	1367.43420410156	-20.7824382781982	8.72736835479736	1439.63916015625	-52.8037185668945	9.29244995117188	1312.49584960938	168.770980834961	114.648742675781	1449.93615722656	86.3318862915039	-132.480194091797	1536.64477539062	96.5033493041992	-260.439758300781	1478.37854003906	119.106605529785	-416.276641845703	1430.40942382812	118.102020263672	-547.438354492188	1388.21667480469	34.6583290100098	-645.260192871094	1391.54443359375	146.167724609375	-644.757934570312	1318.90002441406	66.2400970458984	-775.291687011719	1363.6669921875	78.9858245849609	156.33918762207
-54.059455871582	-38.9278297424316	1729.02355957031	-38.3627510070801	84.4482803344727	1725.5703125	63.4146919250488	-75.5953369140625	1671.69921875	123.313323974609	52.7409324645996	1653.7421875	122.559883117676	4.33229112625122	1521.07360839844	194.513580322266	2.26032567024231	1367.43420410156	-20.7824382781982	8.72736835479736	1439.63916015625	-52.8037185668945	9.29244995117188	1312.49584960938	168.770980834961	114.648742675781	1449.93615722656	86.3318862915039	-132.480194091797	1536.64477539062	96.5033493041992	-260.439758300781	1478.37854003906	119.106605529785	-416.276641845703	1430.40942382812	118.102020263672	-547.438354492188	1388.21667480469	34.6583290100098	-645.260192871094	1391.54443359375	146.167724609375	-644.757934570312	1318.90002441406	66.2400970458984	-775.291687011719	1363.6669921875	78.9858245849609	156.33918762207
-54.059455871582	-38.9278297424316	1729.02355957031	-38.3627510070801	84.4482803344727	1725.5703125	63.4146919250488	-75.5953369140625	1671.69921875	123.313323974609	52.7409324645996	1653.7421875	122.559883117676	4.33229112625122	1521.07360839844	194.513580322266	2.26032567024231	1367.43420410156	-20.7824382781982	8.72736835479736	1439.63916015625	-52.8037185668945	9.29244995117188	1312.49584960938	168.770980834961	114.648742675781	1449.93615722656	86.3318862915039	-132.480194091797	1536.64477539062	96.5033493041992	-260.439758300781	1478.37854003906	119.106605529785	-416.276641845703	1430.40942382812	118.102020263672	-547.438354492188	1388.21667480469	34.6583290100098	-645.260192871094	1391.54443359375	146.167724609375	-644.757934570312	1318.90002441406	66.2400970458984	-775.291687011719	1363.6669921875	78.9858245849609	156.33918762207
-54.059455871582	-38.9278297424316	1729.02355957031	-38.3627510070801	84.4482803344727	1725.5703125	63.4146919250488	-75.5953369140625	1671.69921875	123.313323974609	52.7409324645996	1653.7421875	122.559883117676	4.33229112625122	1521.07360839844	194.513580322266	2.26032567024231	1367.43420410156	-20.7824382781982	8.72736835479736	1439.63916015625	-52.8037185668945	9.29244995117188	1312.49584960938	168.770980834961	114.648742675781	1449.93615722656	86.3318862915039	-132.480194091797	1536.64477539062	96.5033493041992	-260.439758300781	1478.37854003906	119.106605529785	-416.276641845703	1430.40942382812	118.102020263672	-547.438354492188	1388.21667480469	34.6583290100098	-645.260192871094	1391.54443359375	146.167724609375	-644.757934570312	1318.90002441406	66.2400970458984	-775.291687011719	1363.6669921875	78.9858245849609	156.33918762207
-54.059455871582	-38.9278297424316	1729.02355957031	-38.3627510070801	84.4482803344727	1725.5703125	63.4146919250488	-75.5953369140625	1671.69921875	123.313323974609	52.7409324645996	1653.7421875	122.559883117676	4.33229112625122	1521.07360839844	194.513580322266	2.26032567024231	1367.43420410156	-20.7824382781982	8.72736835479736	1439.63916015625	-52.8037185668945	9.29244995117188	1312.49584960938	168.770980834961	114.648742675781	1449.93615722656	86.3318862915039	-132.480194091797	1536.64477539062	96.5033493041992	-260.439758300781	1478.37854003906	119.106605529785	-416.276641845703	1430.40942382812	118.102020263672	-547.438354492188	1388.21667480469	34.6583290100098	-645.260192871094	1391.54443359375	146.167724609375	-644.757934570312	1318.90002441406	66.2400970458984	-775.291687011719	1363.6669921875	78.9858245849609	156.33918762207
-54.059455871582	-38.9278297424316	1729.02355957031	-38.3627510070801	84.4482803344727	1725.5703125	63.4146919250488	-75.5953369140625	1671.69921875	123.313323974609	52.7409324645996	1653.7421875	122.559883117676	4.33229112625122	1521.07360839844	194.513580322266	2.26032567024231	1367.43420410156	-20.7824382781982	8.72736835479736	1439.63916015625	-52.8037185668945	9.29244995117188	1312.49584960938	168.770980834961	114.648742675781	1449.93615722656	86.3318862915039	-132.480194091797	1536.64477539062	96.5033493041992	-260.439758300781	1478.37854003906	119.106605529785	-416.276641845703	1430.40942382812	118.102020263672	-547.438354492188	1388.21667480469	34.6583290100098	-645.260192871094	1391.54443359375	146.167724609375	-644.757934570312	1318.90002441406	66.2400970458984	-775.291687011719	1363.6669921875	78.9858245849609	156.33918762207
-54.059455871582	-38.9278297424316	1729.02355957031	-38.3627510070801	84.4482803344727	1725.5703125	63.4146919250488	-75.5953369140625	1671.69921875	123.313323974609	52.7409324645996	1653.7421875	122.559883117676	4.33229112625122	1521.07360839844	194.513580322266	2.26032567024231	1367.43420410156	-20.7824382781982	8.72736835479736	1439.63916015625	-52.8037185668945	9.29244995117188	1312.49584960938	168.770980834961	114.648742675781	1449.93615722656	86.3318862915039	-132.480194091797	1536.64477539062	96.5033493041992	-260.439758300781	1478.37854003906	119.106605529785	-416.276641845703	1430.40942382812	118.102020263672	-547.438354492188	1388.21667480469	34.6583290100098	-645.260192871094	1391.54443359375	146.167724609375	-644.757934570312	1318.90002441406	66.2400970458984	-775.291687011719	1363.6669921875	78.9858245849609	156.33918762207
-54.059455871582	-38.9278297424316	1729.02355957031	-38.3627510070801	84.4482803344727	1725.5703125	63.4146919250488	-75.5953369140625	1671.69921875	123.313323974609	52.7409324645996	1653.7421875	122.559883117676	4.33229112625122	1521.07360839844	194.513580322266	2.26032567024231	1367.43420410156	-20.7824382781982	8.72736835479736	1439.63916015625	-52.8037185668945	9.29244995117188	1312.49584960938	168.770980834961	114.648742675781	1449.93615722656	86.3318862915039	-132.480194091797	1536.64477539062	96.5033493041992	-260.439758300781	1478.37854003906	119.106605529785	-416.276641845703	1430.40942382812	118.102020263672	-547.438354492188	1388.21667480469	34.6583290100098	-645.260192871094	1391.54443359375	146.167724609375	-644.757934570312	1318.90002441406	66.2400970458984	-775.291687011719	1363.6669921875	78.9858245849609	156.33918762207
-54.059455871582	-38.9278297424316	1729.02355957031	-38.3627510070801	84.4482803344727	1725.5703125	63.4146919250488	-75.5953369140625	1671.69921875	123.313323974609	52.7409324645996	1653.7421875	122.559883117676	4.33229112625122	1521.07360839844	194.513580322266	2.26032567024231	1367.43420410156	-20.7824382781982	8.72736835479736	1439.63916015625	-52.8037185668945	9.29244995117188	1312.49584960938	168.770980834961	114.648742675781	1449.93615722656	86.3318862915039	-132.480194091797	1536.64477539062	96.5033493041992	-260.439758300781	1478.37854003906	119.106605529785	-416.276641845703	1430.40942382812	118.102020263672	-547.438354492188	1388.21667480469	34.6583290100098	-645.260192871094	1391.54443359375	146.167724609375	-644.757934570312	1318.90002441406	66.2400970458984	-775.291687011719	1363.6669921875	78.9858245849609	156.33918762207
-54.059455871582	-38.9278297424316	1729.02355957031	-38.3627510070801	84.4482803344727	1725.5703125	63.4146919250488	-75.5953369140625	1671.69921875	123.313323974609	52.7409324645996	1653.7421875	122.559883117676	4.33229112625122	1521.07360839844	194.513580322266	2.26032567024231	1367.43420410156	-20.7824382781982	8.72736835479736	1439.63916015625	-52.8037185668945	9.29244995117188	1312.49584960938	168.770980834961	114.648742675781	1449.93615722656	86.3318862915039	-132.480194091797	1536.64477539062	96.5033493041992	-260.439758300781	1478.37854003906	119.106605529785	-416.276641845703	1430.40942382812	118.102020263672	-547.438354492188	1388.21667480469	34.6583290100098	-645.260192871094	1391.54443359375	146.167724609375	-644.757934570312	1318.90002441406	66.2400970458984	-775.291687011719	1363.6669921875	78.9858245849609	156.33918762207
-54.059455871582	-38.9278297424316	1729.02355957031	-38.3627510070801	84.4482803344727	1725.5703125	63.4146919250488	-75.5953369140625	1671.69921875	123.313323974609	52.7409324645996	1653.7421875	122.559883117676	4.33229112625122	1521.07360839844	194.513580322266	2.26032567024231	1367.43420410156	-20.7824382781982	8.72736835479736	1439.63916015625	-52.8037185668945	9.29244995117188	1312.49584960938	168.770980834961	114.648742675781	1449.93615722656	86.3318862915039	-132.480194091797	1536.64477539062	96.5033493041992	-260.439758300781	1478.37854003906	119.106605529785	-416.276641845703	1430.40942382812	118.102020263672	-547.438354492188	1388.21667480469	34.6583290100098	-645.260192871094	1391.54443359375	146.167724609375	-644.757934570312	1318.90002441406	66.2400970458984	-775.291687011719	1363.6669921875	78.9858245849609	156.33918762207
-54.059455871582	-38.9278297424316	1729.02355957031	-38.3627510070801	84.4482803344727	1725.5703125	63.4146919250488	-75.5953369140625	1671.69921875	123.313323974609	52.7409324645996	1653.7421875	122.559883117676	4.33229112625122	1521.07360839844	194.513580322266	2.26032567024231	1367.43420410156	-20.7824382781982	8.72736835479736	1439.63916015625	-52.8037185668945	9.29244995117188	1312.49584960938	168.770980834961	114.648742675781	1449.93615722656	86.3318862915039	-132.480194091797	1536.64477539062	96.5033493041992	-260.439758300781	1478.37854003906	119.106605529785	-416.276641845703	1430.40942382812	118.102020263672	-547.438354492188	1388.21667480469	34.6583290100098	-645.260192871094	1391.54443359375	146.167724609375	-644.757934570312	1318.90002441406	66.2400970458984	-775.291687011719	1363.6669921875	78.9858245849609	156.33918762207
-54.059455871582	-38.9278297424316	1729.02355957031	-38.3627510070801	84.4482803344727	1725.5703125	63.4146919250488	-75.5953369140625	1671.69921875	123.313323974609	52.7409324645996	1653.7421875	122.559883117676	4.33229112625122	1521.07360839844	194.513580322266	2.26032567024231	1367.43420410156	-20.7824382781982	8.72736835479736	1439.63916015625	-52.8037185668945	9.29244995117188	1312.49584960938	168.770980834961	114.648742675781	1449.93615722656	86.3318862915039	-132.480194091797	1536.64477539062	96.5033493041992	-260.439758300781	1478.37854003906	119.106605529785	-416.276641845703	1430.40942382812	118.102020263672	-547.438354492188	1388.21667480469	34.6583290100098	-645.260192871094	1391.54443359375	146.167724609375	-644.757934570312	1318.90002441406	66.2400970458984	-775.291687011719	1363.6669921875	78.9858245849609	156.33918762207
-54.059455871582	-38.9278297424316	1729.02355957031	-38.3627510070801	84.4482803344727	1725.5703125	63.4146919250488	-75.5953369140625	1671.69921875	123.313323974609	52.7409324645996	1653.7421875	122.559883117676	4.33229112625122	1521.07360839844	194.513580322266	2.26032567024231	1367.43420410156	-20.7824382781982	8.72736835479736	1439.63916015625	-52.8037185668945	9.29244995117188	1312.49584960938	168.770980834961	114.648742675781	1449.93615722656	86.3318862915039	-132.480194091797	1536.64477539062	96.5033493041992	-260.439758300781	1478.37854003906	119.106605529785	-416.276641845703	1430.40942382812	118.102020263672	-547.438354492188	1388.21667480469	34.6583290100098	-645.260192871094	1391.54443359375	146.167724609375	-644.757934570312	1318.90002441406	66.2400970458984	-775.291687011719	1363.6669921875	78.9858245849609	156.33918762207
-54.059455871582	-38.9278297424316	1729.02355957031	-38.3627510070801	84.4482803344727	1725.5703125	63.4146919250488	-75.5953369140625	1671.69921875	123.313323974609	52.7409324645996	1653.7421875	122.559883117676	4.33229112625122	1521.07360839844	194.513580322266	2.26032567024231	1367.43420410156	-20.7824382781982	8.72736835479736	1439.63916015625	-52.8037185668945	9.29244995117188	1312.49584960938	168.770980834961	114.648742675781	1449.93615722656	86.3318862915039	-132.480194091797	1536.64477539062	96.5033493041992	-260.439758300781	1478.37854003906	119.106605529785	-416.276641845703	1430.40942382812	118.102020263672	-547.438354492188	1388.21667480469	34.6583290100098	-645.260192871094	1391.54443359375	146.167724609375	-644.757934570312	1318.90002441406	66.2400970458984	-775.291687011719	1363.6669921875	78.9858245849609	156.33918762207
-54.059455871582	-38.9278297424316	1729.02355957031	-38.3627510070801	84.4482803344727	1725.5703125	63.4146919250488	-75.5953369140625	1671.69921875	123.313323974609	52.7409324645996	1653.7421875	122.559883117676	4.33229112625122	1521.07360839844	194.513580322266	2.26032567024231	1367.43420410156	-20.7824382781982	8.72736835479736	1439.63916015625	-52.8037185668945	9.29244995117188	1312.49584960938	168.770980834961	114.648742675781	1449.93615722656	86.3318862915039	-132.480194091797	1536.64477539062	96.5033493041992	-260.439758300781	1478.37854003906	119.106605529785	-416.276641845703	1430.40942382812	118.102020263672	-547.438354492188	1388.21667480469	34.6583290100098	-645.260192871094	1391.54443359375	146.167724609375	-644.757934570312	1318.90002441406	66.2400970458984	-775.291687011719	1363.6669921875	78.9858245849609	156.33918762207
-54.059455871582	-38.9278297424316	1729.02355957031	-38.3627510070801	84.4482803344727	1725.5703125	63.4146919250488	-75.5953369140625	1671.69921875	123.313323974609	52.7409324645996	1653.7421875	122.559883117676	4.33229112625122	1521.07360839844	194.513580322266	2.26032567024231	1367.43420410156	-20.7824382781982	8.72736835479736	1439.63916015625	-52.8037185668945	9.29244995117188	1312.49584960938	168.770980834961	114.648742675781	1449.93615722656	86.3318862915039	-132.480194091797	1536.64477539062	96.5033493041992	-260.439758300781	1478.37854003906	119.106605529785	-416.276641845703	1430.40942382812	118.102020263672	-547.438354492188	1388.21667480469	34.6583290100098	-645.260192871094	1391.54443359375	146.167724609375	-644.757934570312	1318.90002441406	66.2400970458984	-775.291687011719	1363.6669921875	78.9858245849609	156.33918762207
-54.059455871582	-38.9278297424316	1729.02355957031	-38.3627510070801	84.4482803344727	1725.5703125	63.4146919250488	-75.5953369140625	1671.69921875	123.313323974609	52.7409324645996	1653.7421875	122.559883117676	4.33229112625122	1521.07360839844	194.513580322266	2.26032567024231	1367.43420410156	-20.7824382781982	8.72736835479736	1439.63916015625	-52.8037185668945	9.29244995117188	1312.49584960938	168.770980834961	114.648742675781	1449.93615722656	86.3318862915039	-132.480194091797	1536.64477539062	96.5033493041992	-260.439758300781	1478.37854003906	119.106605529785	-416.276641845703	1430.40942382812	118.102020263672	-547.438354492188	1388.21667480469	34.6583290100098	-645.260192871094	1391.54443359375	146.167724609375	-644.757934570312	1318.90002441406	66.2400970458984	-775.291687011719	1363.6669921875	78.9858245849609	156.33918762207
-54.059455871582	-38.9278297424316	1729.02355957031	-38.3627510070801	84.4482803344727	1725.5703125	63.4146919250488	-75.5953369140625	1671.69921875	123.313323974609	52.7409324645996	1653.7421875	122.559883117676	4.33229112625122	1521.07360839844	194.513580322266	2.26032567024231	1367.43420410156	-20.7824382781982	8.72736835479736	1439.63916015625	-52.8037185668945	9.29244995117188	1312.49584960938	168.770980834961	114.648742675781	1449.93615722656	86.3318862915039	-132.480194091797	1536.64477539062	96.5033493041992	-260.439758300781	1478.37854003906	119.106605529785	-416.276641845703	1430.40942382812	118.102020263672	-547.438354492188	1388.21667480469	34.6583290100098	-645.260192871094	1391.54443359375	146.167724609375	-644.757934570312	1318.90002441406	66.2400970458984	-775.291687011719	1363.6669921875	78.9858245849609	156.33918762207
-54.059455871582	-38.9278297424316	1729.02355957031	-38.3627510070801	84.4482803344727	1725.5703125	63.4146919250488	-75.5953369140625	1671.69921875	123.313323974609	52.7409324645996	1653.7421875	122.559883117676	4.33229112625122	1521.07360839844	194.513580322266	2.26032567024231	1367.43420410156	-20.7824382781982	8.72736835479736	1439.63916015625	-52.8037185668945	9.29244995117188	1312.49584960938	168.770980834961	114.648742675781	1449.93615722656	86.3318862915039	-132.480194091797	1536.64477539062	96.5033493041992	-260.439758300781	1478.37854003906	119.106605529785	-416.276641845703	1430.40942382812	118.102020263672	-547.438354492188	1388.21667480469	34.6583290100098	-645.260192871094	1391.54443359375	146.167724609375	-644.757934570312	1318.90002441406	66.2400970458984	-775.291687011719	1363.6669921875	78.9858245849609	156.33918762207
-54.059455871582	-38.9278297424316	1729.02355957031	-38.3627510070801	84.4482803344727	1725.5703125	63.4146919250488	-75.5953369140625	1671.69921875	123.313323974609	52.7409324645996	1653.7421875	122.559883117676	4.33229112625122	1521.07360839844	194.513580322266	2.26032567024231	1367.43420410156	-20.7824382781982	8.72736835479736	1439.63916015625	-52.8037185668945	9.29244995117188	1312.49584960938	168.770980834961	114.648742675781	1449.93615722656	86.3318862915039	-132.480194091797	1536.64477539062	96.5033493041992	-260.439758300781	1478.37854003906	119.106605529785	-416.276641845703	1430.40942382812	118.102020263672	-547.438354492188	1388.21667480469	34.6583290100098	-645.260192871094	1391.54443359375	146.167724609375	-644.757934570312	1318.90002441406	66.2400970458984	-775.291687011719	1363.6669921875	78.9858245849609	156.33918762207
-54.059455871582	-38.9278297424316	1729.02355957031	-38.3627510070801	84.4482803344727	1725.5703125	63.4146919250488	-75.5953369140625	1671.69921875	123.313323974609	52.7409324645996	1653.7421875	122.559883117676	4.33229112625122	1521.07360839844	194.513580322266	2.26032567024231	1367.43420410156	-20.7824382781982	8.72736835479736	1439.63916015625	-52.8037185668945	9.29244995117188	1312.49584960938	168.770980834961	114.648742675781	1449.93615722656	86.3318862915039	-132.480194091797	1536.64477539062	96.5033493041992	-260.439758300781	1478.37854003906	119.106605529785	-416.276641845703	1430.40942382812	118.102020263672	-547.438354492188	1388.21667480469	34.6583290100098	-645.260192871094	1391.54443359375	146.167724609375	-644.757934570312	1318.90002441406	66.2400970458984	-775.291687011719	1363.6669921875	78.9858245849609	156.33918762207
-54.059455871582	-38.9278297424316	1729.02355957031	-38.3627510070801	84.4482803344727	1725.5703125	63.4146919250488	-75.5953369140625	1671.69921875	123.313323974609	52.7409324645996	1653.7421875	122.559883117676	4.33229112625122	1521.07360839844	194.513580322266	2.26032567024231	1367.43420410156	-20.7824382781982	8.72736835479736	1439.63916015625	-52.8037185668945	9.29244995117188	1312.49584960938	168.770980834961	114.648742675781	1449.93615722656	86.3318862915039	-132.480194091797	1536.64477539062	96.5033493041992	-260.439758300781	1478.37854003906	119.106605529785	-416.276641845703	1430.40942382812	118.102020263672	-547.438354492188	1388.21667480469	34.6583290100098	-645.260192871094	1391.54443359375	146.167724609375	-644.757934570312	1318.90002441406	66.2400970458984	-775.291687011719	1363.6669921875	78.9858245849609	156.33918762207
-54.059455871582	-38.9278297424316	1729.02355957031	-38.3627510070801	84.4482803344727	1725.5703125	63.4146919250488	-75.5953369140625	1671.69921875	123.313323974609	52.7409324645996	1653.7421875	122.559883117676	4.33229112625122	1521.07360839844	194.513580322266	2.26032567024231	1367.43420410156	-20.7824382781982	8.72736835479736	1439.63916015625	-52.8037185668945	9.29244995117188	1312.49584960938	168.770980834961	114.648742675781	1449.93615722656	86.3318862915039	-132.480194091797	1536.64477539062	96.5033493041992	-260.439758300781	1478.37854003906	119.106605529785	-416.276641845703	1430.40942382812	118.102020263672	-547.438354492188	1388.21667480469	34.6583290100098	-645.260192871094	1391.54443359375	146.167724609375	-644.757934570312	1318.90002441406	66.2400970458984	-775.291687011719	1363.6669921875	78.9858245849609	156.33918762207
-54.059455871582	-38.9278297424316	1729.02355957031	-38.3627510070801	84.4482803344727	1725.5703125	63.4146919250488	-75.5953369140625	1671.69921875	123.313323974609	52.7409324645996	1653.7421875	122.559883117676	4.33229112625122	1521.07360839844	194.513580322266	2.26032567024231	1367.43420410156	-20.7824382781982	8.72736835479736	1439.63916015625	-52.8037185668945	9.29244995117188	1312.49584960938	168.770980834961	114.648742675781	1449.93615722656	86.3318862915039	-132.480194091797	1536.64477539062	96.5033493041992	-260.439758300781	1478.37854003906	119.106605529785	-416.276641845703	1430.40942382812	118.102020263672	-547.438354492188	1388.21667480469	34.6583290100098	-645.260192871094	1391.54443359375	146.167724609375	-644.757934570312	1318.90002441406	66.2400970458984	-775.291687011719	1363.6669921875	78.9858245849609	156.33918762207
-54.059455871582	-38.9278297424316	1729.02355957031	-38.3627510070801	84.4482803344727	1725.5703125	63.4146919250488	-75.5953369140625	1671.69921875	123.313323974609	52.7409324645996	1653.7421875	122.559883117676	4.33229112625122	1521.07360839844	194.513580322266	2.26032567024231	1367.43420410156	-20.7824382781982	8.72736835479736	1439.63916015625	-52.8037185668945	9.29244995117188	1312.49584960938	168.770980834961	114.648742675781	1449.93615722656	86.3318862915039	-132.480194091797	1536.64477539062	96.5033493041992	-260.439758300781	1478.37854003906	119.106605529785	-416.276641845703	1430.40942382812	118.102020263672	-547.438354492188	1388.21667480469	34.6583290100098	-645.260192871094	1391.54443359375	146.167724609375	-644.757934570312	1318.90002441406	66.2400970458984	-775.291687011719	1363.6669921875	78.9858245849609	156.33918762207
-54.059455871582	-38.9278297424316	1729.02355957031	-38.3627510070801	84.4482803344727	1725.5703125	63.4146919250488	-75.5953369140625	1671.69921875	123.313323974609	52.7409324645996	1653.7421875	122.559883117676	4.33229112625122	1521.07360839844	194.513580322266	2.26032567024231	1367.43420410156	-20.7824382781982	8.72736835479736	1439.63916015625	-52.8037185668945	9.29244995117188	1312.49584960938	168.770980834961	114.648742675781	1449.93615722656	86.3318862915039	-132.480194091797	1536.64477539062	96.5033493041992	-260.439758300781	1478.37854003906	119.106605529785	-416.276641845703	1430.40942382812	118.102020263672	-547.438354492188	1388.21667480469	34.6583290100098	-645.260192871094	1391.54443359375	146.167724609375	-644.757934570312	1318.90002441406	66.2400970458984	-775.291687011719	1363.6669921875	78.9858245849609	156.33918762207
-54.059455871582	-38.9278297424316	1729.02355957031	-38.3627510070801	84.4482803344727	1725.5703125	63.4146919250488	-75.5953369140625	1671.69921875	123.313323974609	52.7409324645996	1653.7421875	122.559883117676	4.33229112625122	1521.07360839844	194.513580322266	2.26032567024231	1367.43420410156	-20.7824382781982	8.72736835479736	1439.63916015625	-52.8037185668945	9.29244995117188	1312.49584960938	168.770980834961	114.648742675781	1449.93615722656	86.3318862915039	-132.480194091797	1536.64477539062	96.5033493041992	-260.439758300781	1478.37854003906	119.106605529785	-416.276641845703	1430.40942382812	118.102020263672	-547.438354492188	1388.21667480469	34.6583290100098	-645.260192871094	1391.54443359375	146.167724609375	-644.757934570312	1318.90002441406	66.2400970458984	-775.291687011719	1363.6669921875	78.9858245849609	156.33918762207
-54.059455871582	-38.9278297424316	1729.02355957031	-38.3627510070801	84.4482803344727	1725.5703125	63.4146919250488	-75.5953369140625	1671.69921875	123.313323974609	52.7409324645996	1653.7421875	122.559883117676	4.33229112625122	1521.07360839844	194.513580322266	2.26032567024231	1367.43420410156	-20.7824382781982	8.72736835479736	1439.63916015625	-52.8037185668945	9.29244995117188	1312.49584960938	168.770980834961	114.648742675781	1449.93615722656	86.3318862915039	-132.480194091797	1536.64477539062	96.5033493041992	-260.439758300781	1478.37854003906	119.106605529785	-416.276641845703	1430.40942382812	118.102020263672	-547.438354492188	1388.21667480469	34.6583290100098	-645.260192871094	1391.54443359375	146.167724609375	-644.757934570312	1318.90002441406	66.2400970458984	-775.291687011719	1363.6669921875	78.9858245849609	156.33918762207
-54.059455871582	-38.9278297424316	1729.02355957031	-38.3627510070801	84.4482803344727	1725.5703125	63.4146919250488	-75.5953369140625	1671.69921875	123.313323974609	52.7409324645996	1653.7421875	122.559883117676	4.33229112625122	1521.07360839844	194.513580322266	2.26032567024231	1367.43420410156	-20.7824382781982	8.72736835479736	1439.63916015625	-52.8037185668945	9.29244995117188	1312.49584960938	168.770980834961	114.648742675781	1449.93615722656	86.3318862915039	-132.480194091797	1536.64477539062	96.5033493041992	-260.439758300781	1478.37854003906	119.106605529785	-416.276641845703	1430.40942382812	118.102020263672	-547.438354492188	1388.21667480469	34.6583290100098	-645.260192871094	1391.54443359375	146.167724609375	-644.757934570312	1318.90002441406	66.2400970458984	-775.291687011719	1363.6669921875	78.9858245849609	156.33918762207
-54.059455871582	-38.9278297424316	1729.02355957031	-38.3627510070801	84.4482803344727	1725.5703125	63.4146919250488	-75.5953369140625	1671.69921875	123.313323974609	52.7409324645996	1653.7421875	122.559883117676	4.33229112625122	1521.07360839844	194.513580322266	2.26032567024231	1367.43420410156	-20.7824382781982	8.72736835479736	1439.63916015625	-52.8037185668945	9.29244995117188	1312.49584960938	168.770980834961	114.648742675781	1449.93615722656	86.3318862915039	-132.480194091797	1536.64477539062	96.5033493041992	-260.439758300781	1478.37854003906	119.106605529785	-416.276641845703	1430.40942382812	118.102020263672	-547.438354492188	1388.21667480469	34.6583290100098	-645.260192871094	1391.54443359375	146.167724609375	-644.757934570312	1318.90002441406	66.2400970458984	-775.291687011719	1363.6669921875	78.9858245849609	156.33918762207
-54.059455871582	-38.9278297424316	1729.02355957031	-38.3627510070801	84.4482803344727	1725.5703125	63.4146919250488	-75.5953369140625	1671.69921875	123.313323974609	52.7409324645996	1653.7421875	122.559883117676	4.33229112625122	1521.07360839844	194.513580322266	2.26032567024231	1367.43420410156	-20.7824382781982	8.72736835479736	1439.63916015625	-52.8037185668945	9.29244995117188	1312.49584960938	168.770980834961	114.648742675781	1449.93615722656	86.3318862915039	-132.480194091797	1536.64477539062	96.5033493041992	-260.439758300781	1478.37854003906	119.106605529785	-416.276641845703	1430.40942382812	118.102020263672	-547.438354492188	1388.21667480469	34.6583290100098	-645.260192871094	1391.54443359375	146.167724609375	-644.757934570312	1318.90002441406	66.2400970458984	-775.291687011719	1363.6669921875	78.9858245849609	156.33918762207
-54.059455871582	-38.9278297424316	1729.02355957031	-38.3627510070801	84.4482803344727	1725.5703125	63.4146919250488	-75.5953369140625	1671.69921875	123.313323974609	52.7409324645996	1653.7421875	122.559883117676	4.33229112625122	1521.07360839844	194.513580322266	2.26032567024231	1367.43420410156	-20.7824382781982	8.72736835479736	1439.63916015625	-52.8037185668945	9.29244995117188	1312.49584960938	168.770980834961	114.648742675781	1449.93615722656	86.3318862915039	-132.480194091797	1536.64477539062	96.5033493041992	-260.439758300781	1478.37854003906	119.106605529785	-416.276641845703	1430.40942382812	118.102020263672	-547.438354492188	1388.21667480469	34.6583290100098	-645.260192871094	1391.54443359375	146.167724609375	-644.757934570312	1318.90002441406	66.2400970458984	-775.291687011719	1363.6669921875	78.9858245849609	156.33918762207
-54.059455871582	-38.9278297424316	1729.02355957031	-38.3627510070801	84.4482803344727	1725.5703125	63.4146919250488	-75.5953369140625	1671.69921875	123.313323974609	52.7409324645996	1653.7421875	122.559883117676	4.33229112625122	1521.07360839844	194.513580322266	2.26032567024231	1367.43420410156	-20.7824382781982	8.72736835479736	1439.63916015625	-52.8037185668945	9.29244995117188	1312.49584960938	168.770980834961	114.648742675781	1449.93615722656	86.3318862915039	-132.480194091797	1536.64477539062	96.5033493041992	-260.439758300781	1478.37854003906	119.106605529785	-416.276641845703	1430.40942382812	118.102020263672	-547.438354492188	1388.21667480469	34.6583290100098	-645.260192871094	1391.54443359375	146.167724609375	-644.757934570312	1318.90002441406	66.2400970458984	-775.291687011719	1363.6669921875	78.9858245849609	156.33918762207
-54.059455871582	-38.9278297424316	1729.02355957031	-38.3627510070801	84.4482803344727	1725.5703125	63.4146919250488	-75.5953369140625	1671.69921875	123.313323974609	52.7409324645996	1653.7421875	122.559883117676	4.33229112625122	1521.07360839844	194.513580322266	2.26032567024231	1367.43420410156	-20.7824382781982	8.72736835479736	1439.63916015625	-52.8037185668945	9.29244995117188	1312.49584960938	168.770980834961	114.648742675781	1449.93615722656	86.3318862915039	-132.480194091797	1536.64477539062	96.5033493041992	-260.439758300781	1478.37854003906	119.106605529785	-416.276641845703	1430.40942382812	118.102020263672	-547.438354492188	1388.21667480469	34.6583290100098	-645.260192871094	1391.54443359375	146.167724609375	-644.757934570312	1318.90002441406	66.2400970458984	-775.291687011719	1363.6669921875	78.9858245849609	156.33918762207
-54.059455871582	-38.9278297424316	1729.02355957031	-38.3627510070801	84.4482803344727	1725.5703125	63.4146919250488	-75.5953369140625	1671.69921875	123.313323974609	52.7409324645996	1653.7421875	122.559883117676	4.33229112625122	1521.07360839844	194.513580322266	2.26032567024231	1367.43420410156	-20.7824382781982	8.72736835479736	1439.63916015625	-52.8037185668945	9.29244995117188	1312.49584960938	168.770980834961	114.648742675781	1449.93615722656	86.3318862915039	-132.480194091797	1536.64477539062	96.5033493041992	-260.439758300781	1478.37854003906	119.106605529785	-416.276641845703	1430.40942382812	118.102020263672	-547.438354492188	1388.21667480469	34.6583290100098	-645.260192871094	1391.54443359375	146.167724609375	-644.757934570312	1318.90002441406	66.2400970458984	-775.291687011719	1363.6669921875	78.9858245849609	156.33918762207
-54.059455871582	-38.9278297424316	1729.02355957031	-38.3627510070801	84.4482803344727	1725.5703125	63.4146919250488	-75.5953369140625	1671.69921875	123.313323974609	52.7409324645996	1653.7421875	122.559883117676	4.33229112625122	1521.07360839844	194.513580322266	2.26032567024231	1367.43420410156	-20.7824382781982	8.72736835479736	1439.63916015625	-52.8037185668945	9.29244995117188	1312.49584960938	168.770980834961	114.648742675781	1449.93615722656	86.3318862915039	-132.480194091797	1536.64477539062	96.5033493041992	-260.439758300781	1478.37854003906	119.106605529785	-416.276641845703	1430.40942382812	118.102020263672	-547.438354492188	1388.21667480469	34.6583290100098	-645.260192871094	1391.54443359375	146.167724609375	-644.757934570312	1318.90002441406	66.2400970458984	-775.291687011719	1363.6669921875	78.9858245849609	156.33918762207
-54.059455871582	-38.9278297424316	1729.02355957031	-38.3627510070801	84.4482803344727	1725.5703125	63.4146919250488	-75.5953369140625	1671.69921875	123.313323974609	52.7409324645996	1653.7421875	122.559883117676	4.33229112625122	1521.07360839844	194.513580322266	2.26032567024231	1367.43420410156	-20.7824382781982	8.72736835479736	1439.63916015625	-52.8037185668945	9.29244995117188	1312.49584960938	168.770980834961	114.648742675781	1449.93615722656	86.3318862915039	-132.480194091797	1536.64477539062	96.5033493041992	-260.439758300781	1478.37854003906	119.106605529785	-416.276641845703	1430.40942382812	118.102020263672	-547.438354492188	1388.21667480469	34.6583290100098	-645.260192871094	1391.54443359375	146.167724609375	-644.757934570312	1318.90002441406	66.2400970458984	-775.291687011719	1363.6669921875	78.9858245849609	156.33918762207
-54.059455871582	-38.9278297424316	1729.02355957031	-38.3627510070801	84.4482803344727	1725.5703125	63.4146919250488	-75.5953369140625	1671.69921875	123.313323974609	52.7409324645996	1653.7421875	122.559883117676	4.33229112625122	1521.07360839844	194.513580322266	2.26032567024231	1367.43420410156	-20.7824382781982	8.72736835479736	1439.63916015625	-52.8037185668945	9.29244995117188	1312.49584960938	168.770980834961	114.648742675781	1449.93615722656	86.3318862915039	-132.480194091797	1536.64477539062	96.5033493041992	-260.439758300781	1478.37854003906	119.106605529785	-416.276641845703	1430.40942382812	118.102020263672	-547.438354492188	1388.21667480469	34.6583290100098	-645.260192871094	1391.54443359375	146.167724609375	-644.757934570312	1318.90002441406	66.2400970458984	-775.291687011719	1363.6669921875	78.9858245849609	156.33918762207
-54.059455871582	-38.9278297424316	1729.02355957031	-38.3627510070801	84.4482803344727	1725.5703125	63.4146919250488	-75.5953369140625	1671.69921875	123.313323974609	52.7409324645996	1653.7421875	122.559883117676	4.33229112625122	1521.07360839844	194.513580322266	2.26032567024231	1367.43420410156	-20.7824382781982	8.72736835479736	1439.63916015625	-52.8037185668945	9.29244995117188	1312.49584960938	168.770980834961	114.648742675781	1449.93615722656	86.3318862915039	-132.480194091797	1536.64477539062	96.5033493041992	-260.439758300781	1478.37854003906	119.106605529785	-416.276641845703	1430.40942382812	118.102020263672	-547.438354492188	1388.21667480469	34.6583290100098	-645.260192871094	1391.54443359375	146.167724609375	-644.757934570312	1318.90002441406	66.2400970458984	-775.291687011719	1363.6669921875	78.9858245849609	156.33918762207
-54.059455871582	-38.9278297424316	1729.02355957031	-38.3627510070801	84.4482803344727	1725.5703125	63.4146919250488	-75.5953369140625	1671.69921875	123.313323974609	52.7409324645996	1653.7421875	122.559883117676	4.33229112625122	1521.07360839844	194.513580322266	2.26032567024231	1367.43420410156	-20.7824382781982	8.72736835479736	1439.63916015625	-52.8037185668945	9.29244995117188	1312.49584960938	168.770980834961	114.648742675781	1449.93615722656	86.3318862915039	-132.480194091797	1536.64477539062	96.5033493041992	-260.439758300781	1478.37854003906	119.106605529785	-416.276641845703	1430.40942382812	118.102020263672	-547.438354492188	1388.21667480469	34.6583290100098	-645.260192871094	1391.54443359375	146.167724609375	-644.757934570312	1318.90002441406	66.2400970458984	-775.291687011719	1363.6669921875	78.9858245849609	156.33918762207
-54.059455871582	-38.9278297424316	1729.02355957031	-38.3627510070801	84.4482803344727	1725.5703125	63.4146919250488	-75.5953369140625	1671.69921875	123.313323974609	52.7409324645996	1653.7421875	122.559883117676	4.33229112625122	1521.07360839844	194.513580322266	2.26032567024231	1367.43420410156	-20.7824382781982	8.72736835479736	1439.63916015625	-52.8037185668945	9.29244995117188	1312.49584960938	168.770980834961	114.648742675781	1449.93615722656	86.3318862915039	-132.480194091797	1536.64477539062	96.5033493041992	-260.439758300781	1478.37854003906	119.106605529785	-416.276641845703	1430.40942382812	118.102020263672	-547.438354492188	1388.21667480469	34.6583290100098	-645.260192871094	1391.54443359375	146.167724609375	-644.757934570312	1318.90002441406	66.2400970458984	-775.291687011719	1363.6669921875	78.9858245849609	156.33918762207
-54.059455871582	-38.9278297424316	1729.02355957031	-38.3627510070801	84.4482803344727	1725.5703125	63.4146919250488	-75.5953369140625	1671.69921875	123.313323974609	52.7409324645996	1653.7421875	122.559883117676	4.33229112625122	1521.07360839844	194.513580322266	2.26032567024231	1367.43420410156	-20.7824382781982	8.72736835479736	1439.63916015625	-52.8037185668945	9.29244995117188	1312.49584960938	168.770980834961	114.648742675781	1449.93615722656	86.3318862915039	-132.480194091797	1536.64477539062	96.5033493041992	-260.439758300781	1478.37854003906	119.106605529785	-416.276641845703	1430.40942382812	118.102020263672	-547.438354492188	1388.21667480469	34.6583290100098	-645.260192871094	1391.54443359375	146.167724609375	-644.757934570312	1318.90002441406	66.2400970458984	-775.291687011719	1363.6669921875	78.9858245849609	156.33918762207
-54.059455871582	-38.9278297424316	1729.02355957031	-38.3627510070801	84.4482803344727	1725.5703125	63.4146919250488	-75.5953369140625	1671.69921875	123.313323974609	52.7409324645996	1653.7421875	122.559883117676	4.33229112625122	1521.07360839844	194.513580322266	2.26032567024231	1367.43420410156	-20.7824382781982	8.72736835479736	1439.63916015625	-52.8037185668945	9.29244995117188	1312.49584960938	168.770980834961	114.648742675781	1449.93615722656	86.3318862915039	-132.480194091797	1536.64477539062	96.5033493041992	-260.439758300781	1478.37854003906	119.106605529785	-416.276641845703	1430.40942382812	118.102020263672	-547.438354492188	1388.21667480469	34.6583290100098	-645.260192871094	1391.54443359375	146.167724609375	-644.757934570312	1318.90002441406	66.2400970458984	-775.291687011719	1363.6669921875	78.9858245849609	156.33918762207
-54.059455871582	-38.9278297424316	1729.02355957031	-38.3627510070801	84.4482803344727	1725.5703125	63.4146919250488	-75.5953369140625	1671.69921875	123.313323974609	52.7409324645996	1653.7421875	122.559883117676	4.33229112625122	1521.07360839844	194.513580322266	2.26032567024231	1367.43420410156	-20.7824382781982	8.72736835479736	1439.63916015625	-52.8037185668945	9.29244995117188	1312.49584960938	168.770980834961	114.648742675781	1449.93615722656	86.3318862915039	-132.480194091797	1536.64477539062	96.5033493041992	-260.439758300781	1478.37854003906	119.106605529785	-416.276641845703	1430.40942382812	118.102020263672	-547.438354492188	1388.21667480469	34.6583290100098	-645.260192871094	1391.54443359375	146.167724609375	-644.757934570312	1318.90002441406	66.2400970458984	-775.291687011719	1363.6669921875	78.9858245849609	156.33918762207
-54.059455871582	-38.9278297424316	1729.02355957031	-38.3627510070801	84.4482803344727	1725.5703125	63.4146919250488	-75.5953369140625	1671.69921875	123.313323974609	52.7409324645996	1653.7421875	122.559883117676	4.33229112625122	1521.07360839844	194.513580322266	2.26032567024231	1367.43420410156	-20.7824382781982	8.72736835479736	1439.63916015625	-52.8037185668945	9.29244995117188	1312.49584960938	168.770980834961	114.648742675781	1449.93615722656	86.3318862915039	-132.480194091797	1536.64477539062	96.5033493041992	-260.439758300781	1478.37854003906	119.106605529785	-416.276641845703	1430.40942382812	118.102020263672	-547.438354492188	1388.21667480469	34.6583290100098	-645.260192871094	1391.54443359375	146.167724609375	-644.757934570312	1318.90002441406	66.2400970458984	-775.291687011719	1363.6669921875	78.9858245849609	156.33918762207
-54.059455871582	-38.9278297424316	1729.02355957031	-38.3627510070801	84.4482803344727	1725.5703125	63.4146919250488	-75.5953369140625	1671.69921875	123.313323974609	52.7409324645996	1653.7421875	122.559883117676	4.33229112625122	1521.07360839844	194.513580322266	2.26032567024231	1367.43420410156	-20.7824382781982	8.72736835479736	1439.63916015625	-52.8037185668945	9.29244995117188	1312.49584960938	168.770980834961	114.648742675781	1449.93615722656	86.3318862915039	-132.480194091797	1536.64477539062	96.5033493041992	-260.439758300781	1478.37854003906	119.106605529785	-416.276641845703	1430.40942382812	118.102020263672	-547.438354492188	1388.21667480469	34.6583290100098	-645.260192871094	1391.54443359375	146.167724609375	-644.757934570312	1318.90002441406	66.2400970458984	-775.291687011719	1363.6669921875	78.9858245849609	156.33918762207
-54.059455871582	-38.9278297424316	1729.02355957031	-38.3627510070801	84.4482803344727	1725.5703125	63.4146919250488	-75.5953369140625	1671.69921875	123.313323974609	52.7409324645996	1653.7421875	122.559883117676	4.33229112625122	1521.07360839844	194.513580322266	2.26032567024231	1367.43420410156	-20.7824382781982	8.72736835479736	1439.63916015625	-52.8037185668945	9.29244995117188	1312.49584960938	168.770980834961	114.648742675781	1449.93615722656	86.3318862915039	-132.480194091797	1536.64477539062	96.5033493041992	-260.439758300781	1478.37854003906	119.106605529785	-416.276641845703	1430.40942382812	118.102020263672	-547.438354492188	1388.21667480469	34.6583290100098	-645.260192871094	1391.54443359375	146.167724609375	-644.757934570312	1318.90002441406	66.2400970458984	-775.291687011719	1363.6669921875	78.9858245849609	156.33918762207
-54.059455871582	-38.9278297424316	1729.02355957031	-38.3627510070801	84.4482803344727	1725.5703125	63.4146919250488	-75.5953369140625	1671.69921875	123.313323974609	52.7409324645996	1653.7421875	122.559883117676	4.33229112625122	1521.07360839844	194.513580322266	2.26032567024231	1367.43420410156	-20.7824382781982	8.72736835479736	1439.63916015625	-52.8037185668945	9.29244995117188	1312.49584960938	168.770980834961	114.648742675781	1449.93615722656	86.3318862915039	-132.480194091797	1536.64477539062	96.5033493041992	-260.439758300781	1478.37854003906	119.106605529785	-416.276641845703	1430.40942382812	118.102020263672	-547.438354492188	1388.21667480469	34.6583290100098	-645.260192871094	1391.54443359375	146.167724609375	-644.757934570312	1318.90002441406	66.2400970458984	-775.291687011719	1363.6669921875	78.9858245849609	156.33918762207
-54.059455871582	-38.9278297424316	1729.02355957031	-38.3627510070801	84.4482803344727	1725.5703125	63.4146919250488	-75.5953369140625	1671.69921875	123.313323974609	52.7409324645996	1653.7421875	122.559883117676	4.33229112625122	1521.07360839844	194.513580322266	2.26032567024231	1367.43420410156	-20.7824382781982	8.72736835479736	1439.63916015625	-52.8037185668945	9.29244995117188	1312.49584960938	168.770980834961	114.648742675781	1449.93615722656	86.3318862915039	-132.480194091797	1536.64477539062	96.5033493041992	-260.439758300781	1478.37854003906	119.106605529785	-416.276641845703	1430.40942382812	118.102020263672	-547.438354492188	1388.21667480469	34.6583290100098	-645.260192871094	1391.54443359375	146.167724609375	-644.757934570312	1318.90002441406	66.2400970458984	-775.291687011719	1363.6669921875	78.9858245849609	156.33918762207
-54.059455871582	-38.9278297424316	1729.02355957031	-38.3627510070801	84.4482803344727	1725.5703125	63.4146919250488	-75.5953369140625	1671.69921875	123.313323974609	52.7409324645996	1653.7421875	122.559883117676	4.33229112625122	1521.07360839844	194.513580322266	2.26032567024231	1367.43420410156	-20.7824382781982	8.72736835479736	1439.63916015625	-52.8037185668945	9.29244995117188	1312.49584960938	168.770980834961	114.648742675781	1449.93615722656	86.3318862915039	-132.480194091797	1536.64477539062	96.5033493041992	-260.439758300781	1478.37854003906	119.106605529785	-416.276641845703	1430.40942382812	118.102020263672	-547.438354492188	1388.21667480469	34.6583290100098	-645.260192871094	1391.54443359375	146.167724609375	-644.757934570312	1318.90002441406	66.2400970458984	-775.291687011719	1363.6669921875	78.9858245849609	156.33918762207
-54.059455871582	-38.9278297424316	1729.02355957031	-38.3627510070801	84.4482803344727	1725.5703125	63.4146919250488	-75.5953369140625	1671.69921875	123.313323974609	52.7409324645996	1653.7421875	122.559883117676	4.33229112625122	1521.07360839844	194.513580322266	2.26032567024231	1367.43420410156	-20.7824382781982	8.72736835479736	1439.63916015625	-52.8037185668945	9.29244995117188	1312.49584960938	168.770980834961	114.648742675781	1449.93615722656	86.3318862915039	-132.480194091797	1536.64477539062	96.5033493041992	-260.439758300781	1478.37854003906	119.106605529785	-416.276641845703	1430.40942382812	118.102020263672	-547.438354492188	1388.21667480469	34.6583290100098	-645.260192871094	1391.54443359375	146.167724609375	-644.757934570312	1318.90002441406	66.2400970458984	-775.291687011719	1363.6669921875	78.9858245849609	156.33918762207
-54.059455871582	-38.9278297424316	1729.02355957031	-38.3627510070801	84.4482803344727	1725.5703125	63.4146919250488	-75.5953369140625	1671.69921875	123.313323974609	52.7409324645996	1653.7421875	122.559883117676	4.33229112625122	1521.07360839844	194.513580322266	2.26032567024231	1367.43420410156	-20.7824382781982	8.72736835479736	1439.63916015625	-52.8037185668945	9.29244995117188	1312.49584960938	168.770980834961	114.648742675781	1449.93615722656	86.3318862915039	-132.480194091797	1536.64477539062	96.5033493041992	-260.439758300781	1478.37854003906	119.106605529785	-416.276641845703	1430.40942382812	118.102020263672	-547.438354492188	1388.21667480469	34.6583290100098	-645.260192871094	1391.54443359375	146.167724609375	-644.757934570312	1318.90002441406	66.2400970458984	-775.291687011719	1363.6669921875	78.9858245849609	156.33918762207
-54.059455871582	-38.9278297424316	1729.02355957031	-38.3627510070801	84.4482803344727	1725.5703125	63.4146919250488	-75.5953369140625	1671.69921875	123.313323974609	52.7409324645996	1653.7421875	122.559883117676	4.33229112625122	1521.07360839844	194.513580322266	2.26032567024231	1367.43420410156	-20.7824382781982	8.72736835479736	1439.63916015625	-52.8037185668945	9.29244995117188	1312.49584960938	168.770980834961	114.648742675781	1449.93615722656	86.3318862915039	-132.480194091797	1536.64477539062	96.5033493041992	-260.439758300781	1478.37854003906	119.106605529785	-416.276641845703	1430.40942382812	118.102020263672	-547.438354492188	1388.21667480469	34.6583290100098	-645.260192871094	1391.54443359375	146.167724609375	-644.757934570312	1318.90002441406	66.2400970458984	-775.291687011719	1363.6669921875	78.9858245849609	156.33918762207
-54.059455871582	-38.9278297424316	1729.02355957031	-38.3627510070801	84.4482803344727	1725.5703125	63.4146919250488	-75.5953369140625	1671.69921875	123.313323974609	52.7409324645996	1653.7421875	122.559883117676	4.33229112625122	1521.07360839844	194.513580322266	2.26032567024231	1367.43420410156	-20.7824382781982	8.72736835479736	1439.63916015625	-52.8037185668945	9.29244995117188	1312.49584960938	168.770980834961	114.648742675781	1449.93615722656	86.3318862915039	-132.480194091797	1536.64477539062	96.5033493041992	-260.439758300781	1478.37854003906	119.106605529785	-416.276641845703	1430.40942382812	118.102020263672	-547.438354492188	1388.21667480469	34.6583290100098	-645.260192871094	1391.54443359375	146.167724609375	-644.757934570312	1318.90002441406	66.2400970458984	-775.291687011719	1363.6669921875	78.9858245849609	156.33918762207
-54.059455871582	-38.9278297424316	1729.02355957031	-38.3627510070801	84.4482803344727	1725.5703125	63.4146919250488	-75.5953369140625	1671.69921875	123.313323974609	52.7409324645996	1653.7421875	122.559883117676	4.33229112625122	1521.07360839844	194.513580322266	2.26032567024231	1367.43420410156	-20.7824382781982	8.72736835479736	1439.63916015625	-52.8037185668945	9.29244995117188	1312.49584960938	168.770980834961	114.648742675781	1449.93615722656	86.3318862915039	-132.480194091797	1536.64477539062	96.5033493041992	-260.439758300781	1478.37854003906	119.106605529785	-416.276641845703	1430.40942382812	118.102020263672	-547.438354492188	1388.21667480469	34.6583290100098	-645.260192871094	1391.54443359375	146.167724609375	-644.757934570312	1318.90002441406	66.2400970458984	-775.291687011719	1363.6669921875	78.9858245849609	156.33918762207
-54.059455871582	-38.9278297424316	1729.02355957031	-38.3627510070801	84.4482803344727	1725.5703125	63.4146919250488	-75.5953369140625	1671.69921875	123.313323974609	52.7409324645996	1653.7421875	122.559883117676	4.33229112625122	1521.07360839844	194.513580322266	2.26032567024231	1367.43420410156	-20.7824382781982	8.72736835479736	1439.63916015625	-52.8037185668945	9.29244995117188	1312.49584960938	168.770980834961	114.648742675781	1449.93615722656	86.3318862915039	-132.480194091797	1536.64477539062	96.5033493041992	-260.439758300781	1478.37854003906	119.106605529785	-416.276641845703	1430.40942382812	118.102020263672	-547.438354492188	1388.21667480469	34.6583290100098	-645.260192871094	1391.54443359375	146.167724609375	-644.757934570312	1318.90002441406	66.2400970458984	-775.291687011719	1363.6669921875	78.9858245849609	156.33918762207
-54.059455871582	-38.9278297424316	1729.02355957031	-38.3627510070801	84.4482803344727	1725.5703125	63.4146919250488	-75.5953369140625	1671.69921875	123.313323974609	52.7409324645996	1653.7421875	122.559883117676	4.33229112625122	1521.07360839844	194.513580322266	2.26032567024231	1367.43420410156	-20.7824382781982	8.72736835479736	1439.63916015625	-52.8037185668945	9.29244995117188	1312.49584960938	168.770980834961	114.648742675781	1449.93615722656	86.3318862915039	-132.480194091797	1536.64477539062	96.5033493041992	-260.439758300781	1478.37854003906	119.106605529785	-416.276641845703	1430.40942382812	118.102020263672	-547.438354492188	1388.21667480469	34.6583290100098	-645.260192871094	1391.54443359375	146.167724609375	-644.757934570312	1318.90002441406	66.2400970458984	-775.291687011719	1363.6669921875	78.9858245849609	156.33918762207
-54.059455871582	-38.9278297424316	1729.02355957031	-38.3627510070801	84.4482803344727	1725.5703125	63.4146919250488	-75.5953369140625	1671.69921875	123.313323974609	52.7409324645996	1653.7421875	122.559883117676	4.33229112625122	1521.07360839844	194.513580322266	2.26032567024231	1367.43420410156	-20.7824382781982	8.72736835479736	1439.63916015625	-52.8037185668945	9.29244995117188	1312.49584960938	168.770980834961	114.648742675781	1449.93615722656	86.3318862915039	-132.480194091797	1536.64477539062	96.5033493041992	-260.439758300781	1478.37854003906	119.106605529785	-416.276641845703	1430.40942382812	118.102020263672	-547.438354492188	1388.21667480469	34.6583290100098	-645.260192871094	1391.54443359375	146.167724609375	-644.757934570312	1318.90002441406	66.2400970458984	-775.291687011719	1363.6669921875	78.9858245849609	156.33918762207
-54.059455871582	-38.9278297424316	1729.02355957031	-38.3627510070801	84.4482803344727	1725.5703125	63.4146919250488	-75.5953369140625	1671.69921875	123.313323974609	52.7409324645996	1653.7421875	122.559883117676	4.33229112625122	1521.07360839844	194.513580322266	2.26032567024231	1367.43420410156	-20.7824382781982	8.72736835479736	1439.63916015625	-52.8037185668945	9.29244995117188	1312.49584960938	168.770980834961	114.648742675781	1449.93615722656	86.3318862915039	-132.480194091797	1536.64477539062	96.5033493041992	-260.439758300781	1478.37854003906	119.106605529785	-416.276641845703	1430.40942382812	118.102020263672	-547.438354492188	1388.21667480469	34.6583290100098	-645.260192871094	1391.54443359375	146.167724609375	-644.757934570312	1318.90002441406	66.2400970458984	-775.291687011719	1363.6669921875	78.9858245849609	156.33918762207
-54.059455871582	-38.9278297424316	1729.02355957031	-38.3627510070801	84.4482803344727	1725.5703125	63.4146919250488	-75.5953369140625	1671.69921875	123.313323974609	52.7409324645996	1653.7421875	122.559883117676	4.33229112625122	1521.07360839844	194.513580322266	2.26032567024231	1367.43420410156	-20.7824382781982	8.72736835479736	1439.63916015625	-52.8037185668945	9.29244995117188	1312.49584960938	168.770980834961	114.648742675781	1449.93615722656	86.3318862915039	-132.480194091797	1536.64477539062	96.5033493041992	-260.439758300781	1478.37854003906	119.106605529785	-416.276641845703	1430.40942382812	118.102020263672	-547.438354492188	1388.21667480469	34.6583290100098	-645.260192871094	1391.54443359375	146.167724609375	-644.757934570312	1318.90002441406	66.2400970458984	-775.291687011719	1363.6669921875	78.9858245849609	156.33918762207
-54.059455871582	-38.9278297424316	1729.02355957031	-38.3627510070801	84.4482803344727	1725.5703125	63.4146919250488	-75.5953369140625	1671.69921875	123.313323974609	52.7409324645996	1653.7421875	122.559883117676	4.33229112625122	1521.07360839844	194.513580322266	2.26032567024231	1367.43420410156	-20.7824382781982	8.72736835479736	1439.63916015625	-52.8037185668945	9.29244995117188	1312.49584960938	168.770980834961	114.648742675781	1449.93615722656	86.3318862915039	-132.480194091797	1536.64477539062	96.5033493041992	-260.439758300781	1478.37854003906	119.106605529785	-416.276641845703	1430.40942382812	118.102020263672	-547.438354492188	1388.21667480469	34.6583290100098	-645.260192871094	1391.54443359375	146.167724609375	-644.757934570312	1318.90002441406	66.2400970458984	-775.291687011719	1363.6669921875	78.9858245849609	156.33918762207
-54.059455871582	-38.9278297424316	1729.02355957031	-38.3627510070801	84.4482803344727	1725.5703125	63.4146919250488	-75.5953369140625	1671.69921875	123.313323974609	52.7409324645996	1653.7421875	122.559883117676	4.33229112625122	1521.07360839844	194.513580322266	2.26032567024231	1367.43420410156	-20.7824382781982	8.72736835479736	1439.63916015625	-52.8037185668945	9.29244995117188	1312.49584960938	168.770980834961	114.648742675781	1449.93615722656	86.3318862915039	-132.480194091797	1536.64477539062	96.5033493041992	-260.439758300781	1478.37854003906	119.106605529785	-416.276641845703	1430.40942382812	118.102020263672	-547.438354492188	1388.21667480469	34.6583290100098	-645.260192871094	1391.54443359375	146.167724609375	-644.757934570312	1318.90002441406	66.2400970458984	-775.291687011719	1363.6669921875	78.9858245849609	156.33918762207
-54.059455871582	-38.9278297424316	1729.02355957031	-38.3627510070801	84.4482803344727	1725.5703125	63.4146919250488	-75.5953369140625	1671.69921875	123.313323974609	52.7409324645996	1653.7421875	122.559883117676	4.33229112625122	1521.07360839844	194.513580322266	2.26032567024231	1367.43420410156	-20.7824382781982	8.72736835479736	1439.63916015625	-52.8037185668945	9.29244995117188	1312.49584960938	168.770980834961	114.648742675781	1449.93615722656	86.3318862915039	-132.480194091797	1536.64477539062	96.5033493041992	-260.439758300781	1478.37854003906	119.106605529785	-416.276641845703	1430.40942382812	118.102020263672	-547.438354492188	1388.21667480469	34.6583290100098	-645.260192871094	1391.54443359375	146.167724609375	-644.757934570312	1318.90002441406	66.2400970458984	-775.291687011719	1363.6669921875	78.9858245849609	156.33918762207
-54.059455871582	-38.9278297424316	1729.02355957031	-38.3627510070801	84.4482803344727	1725.5703125	63.4146919250488	-75.5953369140625	1671.69921875	123.313323974609	52.7409324645996	1653.7421875	122.559883117676	4.33229112625122	1521.07360839844	194.513580322266	2.26032567024231	1367.43420410156	-20.7824382781982	8.72736835479736	1439.63916015625	-52.8037185668945	9.29244995117188	1312.49584960938	168.770980834961	114.648742675781	1449.93615722656	86.3318862915039	-132.480194091797	1536.64477539062	96.5033493041992	-260.439758300781	1478.37854003906	119.106605529785	-416.276641845703	1430.40942382812	118.102020263672	-547.438354492188	1388.21667480469	34.6583290100098	-645.260192871094	1391.54443359375	146.167724609375	-644.757934570312	1318.90002441406	66.2400970458984	-775.291687011719	1363.6669921875	78.9858245849609	156.33918762207
-54.059455871582	-38.9278297424316	1729.02355957031	-38.3627510070801	84.4482803344727	1725.5703125	63.4146919250488	-75.5953369140625	1671.69921875	123.313323974609	52.7409324645996	1653.7421875	122.559883117676	4.33229112625122	1521.07360839844	194.513580322266	2.26032567024231	1367.43420410156	-20.7824382781982	8.72736835479736	1439.63916015625	-52.8037185668945	9.29244995117188	1312.49584960938	168.770980834961	114.648742675781	1449.93615722656	86.3318862915039	-132.480194091797	1536.64477539062	96.5033493041992	-260.439758300781	1478.37854003906	119.106605529785	-416.276641845703	1430.40942382812	118.102020263672	-547.438354492188	1388.21667480469	34.6583290100098	-645.260192871094	1391.54443359375	146.167724609375	-644.757934570312	1318.90002441406	66.2400970458984	-775.291687011719	1363.6669921875	78.9858245849609	156.33918762207
-54.059455871582	-38.9278297424316	1729.02355957031	-38.3627510070801	84.4482803344727	1725.5703125	63.4146919250488	-75.5953369140625	1671.69921875	123.313323974609	52.7409324645996	1653.7421875	122.559883117676	4.33229112625122	1521.07360839844	194.513580322266	2.26032567024231	1367.43420410156	-20.7824382781982	8.72736835479736	1439.63916015625	-52.8037185668945	9.29244995117188	1312.49584960938	168.770980834961	114.648742675781	1449.93615722656	86.3318862915039	-132.480194091797	1536.64477539062	96.5033493041992	-260.439758300781	1478.37854003906	119.106605529785	-416.276641845703	1430.40942382812	118.102020263672	-547.438354492188	1388.21667480469	34.6583290100098	-645.260192871094	1391.54443359375	146.167724609375	-644.757934570312	1318.90002441406	66.2400970458984	-775.291687011719	1363.6669921875	78.9858245849609	156.33918762207
-54.059455871582	-38.9278297424316	1729.02355957031	-38.3627510070801	84.4482803344727	1725.5703125	63.4146919250488	-75.5953369140625	1671.69921875	123.313323974609	52.7409324645996	1653.7421875	122.559883117676	4.33229112625122	1521.07360839844	194.513580322266	2.26032567024231	1367.43420410156	-20.7824382781982	8.72736835479736	1439.63916015625	-52.8037185668945	9.29244995117188	1312.49584960938	168.770980834961	114.648742675781	1449.93615722656	86.3318862915039	-132.480194091797	1536.64477539062	96.5033493041992	-260.439758300781	1478.37854003906	119.106605529785	-416.276641845703	1430.40942382812	118.102020263672	-547.438354492188	1388.21667480469	34.6583290100098	-645.260192871094	1391.54443359375	146.167724609375	-644.757934570312	1318.90002441406	66.2400970458984	-775.291687011719	1363.6669921875	78.9858245849609	156.33918762207
-54.059455871582	-38.9278297424316	1729.02355957031	-38.3627510070801	84.4482803344727	1725.5703125	63.4146919250488	-75.5953369140625	1671.69921875	123.313323974609	52.7409324645996	1653.7421875	122.559883117676	4.33229112625122	1521.07360839844	194.513580322266	2.26032567024231	1367.43420410156	-20.7824382781982	8.72736835479736	1439.63916015625	-52.8037185668945	9.29244995117188	1312.49584960938	168.770980834961	114.648742675781	1449.93615722656	86.3318862915039	-132.480194091797	1536.64477539062	96.5033493041992	-260.439758300781	1478.37854003906	119.106605529785	-416.276641845703	1430.40942382812	118.102020263672	-547.438354492188	1388.21667480469	34.6583290100098	-645.260192871094	1391.54443359375	146.167724609375	-644.757934570312	1318.90002441406	66.2400970458984	-775.291687011719	1363.6669921875	78.9858245849609	156.33918762207
-54.059455871582	-38.9278297424316	1729.02355957031	-38.3627510070801	84.4482803344727	1725.5703125	63.4146919250488	-75.5953369140625	1671.69921875	123.313323974609	52.7409324645996	1653.7421875	122.559883117676	4.33229112625122	1521.07360839844	194.513580322266	2.26032567024231	1367.43420410156	-20.7824382781982	8.72736835479736	1439.63916015625	-52.8037185668945	9.29244995117188	1312.49584960938	168.770980834961	114.648742675781	1449.93615722656	86.3318862915039	-132.480194091797	1536.64477539062	96.5033493041992	-260.439758300781	1478.37854003906	119.106605529785	-416.276641845703	1430.40942382812	118.102020263672	-547.438354492188	1388.21667480469	34.6583290100098	-645.260192871094	1391.54443359375	146.167724609375	-644.757934570312	1318.90002441406	66.2400970458984	-775.291687011719	1363.6669921875	78.9858245849609	156.33918762207
-54.059455871582	-38.9278297424316	1729.02355957031	-38.3627510070801	84.4482803344727	1725.5703125	63.4146919250488	-75.5953369140625	1671.69921875	123.313323974609	52.7409324645996	1653.7421875	122.559883117676	4.33229112625122	1521.07360839844	194.513580322266	2.26032567024231	1367.43420410156	-20.7824382781982	8.72736835479736	1439.63916015625	-52.8037185668945	9.29244995117188	1312.49584960938	168.770980834961	114.648742675781	1449.93615722656	86.3318862915039	-132.480194091797	1536.64477539062	96.5033493041992	-260.439758300781	1478.37854003906	119.106605529785	-416.276641845703	1430.40942382812	118.102020263672	-547.438354492188	1388.21667480469	34.6583290100098	-645.260192871094	1391.54443359375	146.167724609375	-644.757934570312	1318.90002441406	66.2400970458984	-775.291687011719	1363.6669921875	78.9858245849609	156.33918762207
-54.059455871582	-38.9278297424316	1729.02355957031	-38.3627510070801	84.4482803344727	1725.5703125	63.4146919250488	-75.5953369140625	1671.69921875	123.313323974609	52.7409324645996	1653.7421875	122.559883117676	4.33229112625122	1521.07360839844	194.513580322266	2.26032567024231	1367.43420410156	-20.7824382781982	8.72736835479736	1439.63916015625	-52.8037185668945	9.29244995117188	1312.49584960938	168.770980834961	114.648742675781	1449.93615722656	86.3318862915039	-132.480194091797	1536.64477539062	96.5033493041992	-260.439758300781	1478.37854003906	119.106605529785	-416.276641845703	1430.40942382812	118.102020263672	-547.438354492188	1388.21667480469	34.6583290100098	-645.260192871094	1391.54443359375	146.167724609375	-644.757934570312	1318.90002441406	66.2400970458984	-775.291687011719	1363.6669921875	78.9858245849609	156.33918762207
-54.059455871582	-38.9278297424316	1729.02355957031	-38.3627510070801	84.4482803344727	1725.5703125	63.4146919250488	-75.5953369140625	1671.69921875	123.313323974609	52.7409324645996	1653.7421875	122.559883117676	4.33229112625122	1521.07360839844	194.513580322266	2.26032567024231	1367.43420410156	-20.7824382781982	8.72736835479736	1439.63916015625	-52.8037185668945	9.29244995117188	1312.49584960938	168.770980834961	114.648742675781	1449.93615722656	86.3318862915039	-132.480194091797	1536.64477539062	96.5033493041992	-260.439758300781	1478.37854003906	119.106605529785	-416.276641845703	1430.40942382812	118.102020263672	-547.438354492188	1388.21667480469	34.6583290100098	-645.260192871094	1391.54443359375	146.167724609375	-644.757934570312	1318.90002441406	66.2400970458984	-775.291687011719	1363.6669921875	78.9858245849609	156.33918762207
-54.059455871582	-38.9278297424316	1729.02355957031	-38.3627510070801	84.4482803344727	1725.5703125	63.4146919250488	-75.5953369140625	1671.69921875	123.313323974609	52.7409324645996	1653.7421875	122.559883117676	4.33229112625122	1521.07360839844	194.513580322266	2.26032567024231	1367.43420410156	-20.7824382781982	8.72736835479736	1439.63916015625	-52.8037185668945	9.29244995117188	1312.49584960938	168.770980834961	114.648742675781	1449.93615722656	86.3318862915039	-132.480194091797	1536.64477539062	96.5033493041992	-260.439758300781	1478.37854003906	119.106605529785	-416.276641845703	1430.40942382812	118.102020263672	-547.438354492188	1388.21667480469	34.6583290100098	-645.260192871094	1391.54443359375	146.167724609375	-644.757934570312	1318.90002441406	66.2400970458984	-775.291687011719	1363.6669921875	78.9858245849609	156.33918762207
-54.059455871582	-38.9278297424316	1729.02355957031	-38.3627510070801	84.4482803344727	1725.5703125	63.4146919250488	-75.5953369140625	1671.69921875	123.313323974609	52.7409324645996	1653.7421875	122.559883117676	4.33229112625122	1521.07360839844	194.513580322266	2.26032567024231	1367.43420410156	-20.7824382781982	8.72736835479736	1439.63916015625	-52.8037185668945	9.29244995117188	1312.49584960938	168.770980834961	114.648742675781	1449.93615722656	86.3318862915039	-132.480194091797	1536.64477539062	96.5033493041992	-260.439758300781	1478.37854003906	119.106605529785	-416.276641845703	1430.40942382812	118.102020263672	-547.438354492188	1388.21667480469	34.6583290100098	-645.260192871094	1391.54443359375	146.167724609375	-644.757934570312	1318.90002441406	66.2400970458984	-775.291687011719	1363.6669921875	78.9858245849609	156.33918762207
-54.059455871582	-38.9278297424316	1729.02355957031	-38.3627510070801	84.4482803344727	1725.5703125	63.4146919250488	-75.5953369140625	1671.69921875	123.313323974609	52.7409324645996	1653.7421875	122.559883117676	4.33229112625122	1521.07360839844	194.513580322266	2.26032567024231	1367.43420410156	-20.7824382781982	8.72736835479736	1439.63916015625	-52.8037185668945	9.29244995117188	1312.49584960938	168.770980834961	114.648742675781	1449.93615722656	86.3318862915039	-132.480194091797	1536.64477539062	96.5033493041992	-260.439758300781	1478.37854003906	119.106605529785	-416.276641845703	1430.40942382812	118.102020263672	-547.438354492188	1388.21667480469	34.6583290100098	-645.260192871094	1391.54443359375	146.167724609375	-644.757934570312	1318.90002441406	66.2400970458984	-775.291687011719	1363.6669921875	78.9858245849609	156.33918762207
-54.059455871582	-38.9278297424316	1729.02355957031	-38.3627510070801	84.4482803344727	1725.5703125	63.4146919250488	-75.5953369140625	1671.69921875	123.313323974609	52.7409324645996	1653.7421875	122.559883117676	4.33229112625122	1521.07360839844	194.513580322266	2.26032567024231	1367.43420410156	-20.7824382781982	8.72736835479736	1439.63916015625	-52.8037185668945	9.29244995117188	1312.49584960938	168.770980834961	114.648742675781	1449.93615722656	86.3318862915039	-132.480194091797	1536.64477539062	96.5033493041992	-260.439758300781	1478.37854003906	119.106605529785	-416.276641845703	1430.40942382812	118.102020263672	-547.438354492188	1388.21667480469	34.6583290100098	-645.260192871094	1391.54443359375	146.167724609375	-644.757934570312	1318.90002441406	66.2400970458984	-775.291687011719	1363.6669921875	78.9858245849609	156.33918762207
-54.059455871582	-38.9278297424316	1729.02355957031	-38.3627510070801	84.4482803344727	1725.5703125	63.4146919250488	-75.5953369140625	1671.69921875	123.313323974609	52.7409324645996	1653.7421875	122.559883117676	4.33229112625122	1521.07360839844	194.513580322266	2.26032567024231	1367.43420410156	-20.7824382781982	8.72736835479736	1439.63916015625	-52.8037185668945	9.29244995117188	1312.49584960938	168.770980834961	114.648742675781	1449.93615722656	86.3318862915039	-132.480194091797	1536.64477539062	96.5033493041992	-260.439758300781	1478.37854003906	119.106605529785	-416.276641845703	1430.40942382812	118.102020263672	-547.438354492188	1388.21667480469	34.6583290100098	-645.260192871094	1391.54443359375	146.167724609375	-644.757934570312	1318.90002441406	66.2400970458984	-775.291687011719	1363.6669921875	78.9858245849609	156.33918762207
-54.059455871582	-38.9278297424316	1729.02355957031	-38.3627510070801	84.4482803344727	1725.5703125	63.4146919250488	-75.5953369140625	1671.69921875	123.313323974609	52.7409324645996	1653.7421875	122.559883117676	4.33229112625122	1521.07360839844	194.513580322266	2.26032567024231	1367.43420410156	-20.7824382781982	8.72736835479736	1439.63916015625	-52.8037185668945	9.29244995117188	1312.49584960938	168.770980834961	114.648742675781	1449.93615722656	86.3318862915039	-132.480194091797	1536.64477539062	96.5033493041992	-260.439758300781	1478.37854003906	119.106605529785	-416.276641845703	1430.40942382812	118.102020263672	-547.438354492188	1388.21667480469	34.6583290100098	-645.260192871094	1391.54443359375	146.167724609375	-644.757934570312	1318.90002441406	66.2400970458984	-775.291687011719	1363.6669921875	78.9858245849609	156.33918762207
-54.059455871582	-38.9278297424316	1729.02355957031	-38.3627510070801	84.4482803344727	1725.5703125	63.4146919250488	-75.5953369140625	1671.69921875	123.313323974609	52.7409324645996	1653.7421875	122.559883117676	4.33229112625122	1521.07360839844	194.513580322266	2.26032567024231	1367.43420410156	-20.7824382781982	8.72736835479736	1439.63916015625	-52.8037185668945	9.29244995117188	1312.49584960938	168.770980834961	114.648742675781	1449.93615722656	86.3318862915039	-132.480194091797	1536.64477539062	96.5033493041992	-260.439758300781	1478.37854003906	119.106605529785	-416.276641845703	1430.40942382812	118.102020263672	-547.438354492188	1388.21667480469	34.6583290100098	-645.260192871094	1391.54443359375	146.167724609375	-644.757934570312	1318.90002441406	66.2400970458984	-775.291687011719	1363.6669921875	78.9858245849609	156.33918762207
-54.059455871582	-38.9278297424316	1729.02355957031	-38.3627510070801	84.4482803344727	1725.5703125	63.4146919250488	-75.5953369140625	1671.69921875	123.313323974609	52.7409324645996	1653.7421875	122.559883117676	4.33229112625122	1521.07360839844	194.513580322266	2.26032567024231	1367.43420410156	-20.7824382781982	8.72736835479736	1439.63916015625	-52.8037185668945	9.29244995117188	1312.49584960938	168.770980834961	114.648742675781	1449.93615722656	86.3318862915039	-132.480194091797	1536.64477539062	96.5033493041992	-260.439758300781	1478.37854003906	119.106605529785	-416.276641845703	1430.40942382812	118.102020263672	-547.438354492188	1388.21667480469	34.6583290100098	-645.260192871094	1391.54443359375	146.167724609375	-644.757934570312	1318.90002441406	66.2400970458984	-775.291687011719	1363.6669921875	78.9858245849609	156.33918762207
-54.059455871582	-38.9278297424316	1729.02355957031	-38.3627510070801	84.4482803344727	1725.5703125	63.4146919250488	-75.5953369140625	1671.69921875	123.313323974609	52.7409324645996	1653.7421875	122.559883117676	4.33229112625122	1521.07360839844	194.513580322266	2.26032567024231	1367.43420410156	-20.7824382781982	8.72736835479736	1439.63916015625	-52.8037185668945	9.29244995117188	1312.49584960938	168.770980834961	114.648742675781	1449.93615722656	86.3318862915039	-132.480194091797	1536.64477539062	96.5033493041992	-260.439758300781	1478.37854003906	119.106605529785	-416.276641845703	1430.40942382812	118.102020263672	-547.438354492188	1388.21667480469	34.6583290100098	-645.260192871094	1391.54443359375	146.167724609375	-644.757934570312	1318.90002441406	66.2400970458984	-775.291687011719	1363.6669921875	78.9858245849609	156.33918762207
-54.059455871582	-38.9278297424316	1729.02355957031	-38.3627510070801	84.4482803344727	1725.5703125	63.4146919250488	-75.5953369140625	1671.69921875	123.313323974609	52.7409324645996	1653.7421875	122.559883117676	4.33229112625122	1521.07360839844	194.513580322266	2.26032567024231	1367.43420410156	-20.7824382781982	8.72736835479736	1439.63916015625	-52.8037185668945	9.29244995117188	1312.49584960938	168.770980834961	114.648742675781	1449.93615722656	86.3318862915039	-132.480194091797	1536.64477539062	96.5033493041992	-260.439758300781	1478.37854003906	119.106605529785	-416.276641845703	1430.40942382812	118.102020263672	-547.438354492188	1388.21667480469	34.6583290100098	-645.260192871094	1391.54443359375	146.167724609375	-644.757934570312	1318.90002441406	66.2400970458984	-775.291687011719	1363.6669921875	78.9858245849609	156.33918762207
-54.059455871582	-38.9278297424316	1729.02355957031	-38.3627510070801	84.4482803344727	1725.5703125	63.4146919250488	-75.5953369140625	1671.69921875	123.313323974609	52.7409324645996	1653.7421875	122.559883117676	4.33229112625122	1521.07360839844	194.513580322266	2.26032567024231	1367.43420410156	-20.7824382781982	8.72736835479736	1439.63916015625	-52.8037185668945	9.29244995117188	1312.49584960938	168.770980834961	114.648742675781	1449.93615722656	86.3318862915039	-132.480194091797	1536.64477539062	96.5033493041992	-260.439758300781	1478.37854003906	119.106605529785	-416.276641845703	1430.40942382812	118.102020263672	-547.438354492188	1388.21667480469	34.6583290100098	-645.260192871094	1391.54443359375	146.167724609375	-644.757934570312	1318.90002441406	66.2400970458984	-775.291687011719	1363.6669921875	78.9858245849609	156.33918762207
-54.059455871582	-38.9278297424316	1729.02355957031	-38.3627510070801	84.4482803344727	1725.5703125	63.4146919250488	-75.5953369140625	1671.69921875	123.313323974609	52.7409324645996	1653.7421875	122.559883117676	4.33229112625122	1521.07360839844	194.513580322266	2.26032567024231	1367.43420410156	-20.7824382781982	8.72736835479736	1439.63916015625	-52.8037185668945	9.29244995117188	1312.49584960938	168.770980834961	114.648742675781	1449.93615722656	86.3318862915039	-132.480194091797	1536.64477539062	96.5033493041992	-260.439758300781	1478.37854003906	119.106605529785	-416.276641845703	1430.40942382812	118.102020263672	-547.438354492188	1388.21667480469	34.6583290100098	-645.260192871094	1391.54443359375	146.167724609375	-644.757934570312	1318.90002441406	66.2400970458984	-775.291687011719	1363.6669921875	78.9858245849609	156.33918762207
-54.059455871582	-38.9278297424316	1729.02355957031	-38.3627510070801	84.4482803344727	1725.5703125	63.4146919250488	-75.5953369140625	1671.69921875	123.313323974609	52.7409324645996	1653.7421875	122.559883117676	4.33229112625122	1521.07360839844	194.513580322266	2.26032567024231	1367.43420410156	-20.7824382781982	8.72736835479736	1439.63916015625	-52.8037185668945	9.29244995117188	1312.49584960938	168.770980834961	114.648742675781	1449.93615722656	86.3318862915039	-132.480194091797	1536.64477539062	96.5033493041992	-260.439758300781	1478.37854003906	119.106605529785	-416.276641845703	1430.40942382812	118.102020263672	-547.438354492188	1388.21667480469	34.6583290100098	-645.260192871094	1391.54443359375	146.167724609375	-644.757934570312	1318.90002441406	66.2400970458984	-775.291687011719	1363.6669921875	78.9858245849609	156.33918762207
-54.059455871582	-38.9278297424316	1729.02355957031	-38.3627510070801	84.4482803344727	1725.5703125	63.4146919250488	-75.5953369140625	1671.69921875	123.313323974609	52.7409324645996	1653.7421875	122.559883117676	4.33229112625122	1521.07360839844	194.513580322266	2.26032567024231	1367.43420410156	-20.7824382781982	8.72736835479736	1439.63916015625	-52.8037185668945	9.29244995117188	1312.49584960938	168.770980834961	114.648742675781	1449.93615722656	86.3318862915039	-132.480194091797	1536.64477539062	96.5033493041992	-260.439758300781	1478.37854003906	119.106605529785	-416.276641845703	1430.40942382812	118.102020263672	-547.438354492188	1388.21667480469	34.6583290100098	-645.260192871094	1391.54443359375	146.167724609375	-644.757934570312	1318.90002441406	66.2400970458984	-775.291687011719	1363.6669921875	78.9858245849609	156.33918762207
-54.059455871582	-38.9278297424316	1729.02355957031	-38.3627510070801	84.4482803344727	1725.5703125	63.4146919250488	-75.5953369140625	1671.69921875	123.313323974609	52.7409324645996	1653.7421875	122.559883117676	4.33229112625122	1521.07360839844	194.513580322266	2.26032567024231	1367.43420410156	-20.7824382781982	8.72736835479736	1439.63916015625	-52.8037185668945	9.29244995117188	1312.49584960938	168.770980834961	114.648742675781	1449.93615722656	86.3318862915039	-132.480194091797	1536.64477539062	96.5033493041992	-260.439758300781	1478.37854003906	119.106605529785	-416.276641845703	1430.40942382812	118.102020263672	-547.438354492188	1388.21667480469	34.6583290100098	-645.260192871094	1391.54443359375	146.167724609375	-644.757934570312	1318.90002441406	66.2400970458984	-775.291687011719	1363.6669921875	78.9858245849609	156.33918762207
-54.059455871582	-38.9278297424316	1729.02355957031	-38.3627510070801	84.4482803344727	1725.5703125	63.4146919250488	-75.5953369140625	1671.69921875	123.313323974609	52.7409324645996	1653.7421875	122.559883117676	4.33229112625122	1521.07360839844	194.513580322266	2.26032567024231	1367.43420410156	-20.7824382781982	8.72736835479736	1439.63916015625	-52.8037185668945	9.29244995117188	1312.49584960938	168.770980834961	114.648742675781	1449.93615722656	86.3318862915039	-132.480194091797	1536.64477539062	96.5033493041992	-260.439758300781	1478.37854003906	119.106605529785	-416.276641845703	1430.40942382812	118.102020263672	-547.438354492188	1388.21667480469	34.6583290100098	-645.260192871094	1391.54443359375	146.167724609375	-644.757934570312	1318.90002441406	66.2400970458984	-775.291687011719	1363.6669921875	78.9858245849609	156.33918762207
-54.059455871582	-38.9278297424316	1729.02355957031	-38.3627510070801	84.4482803344727	1725.5703125	63.4146919250488	-75.5953369140625	1671.69921875	123.313323974609	52.7409324645996	1653.7421875	122.559883117676	4.33229112625122	1521.07360839844	194.513580322266	2.26032567024231	1367.43420410156	-20.7824382781982	8.72736835479736	1439.63916015625	-52.8037185668945	9.29244995117188	1312.49584960938	168.770980834961	114.648742675781	1449.93615722656	86.3318862915039	-132.480194091797	1536.64477539062	96.5033493041992	-260.439758300781	1478.37854003906	119.106605529785	-416.276641845703	1430.40942382812	118.102020263672	-547.438354492188	1388.21667480469	34.6583290100098	-645.260192871094	1391.54443359375	146.167724609375	-644.757934570312	1318.90002441406	66.2400970458984	-775.291687011719	1363.6669921875	78.9858245849609	156.33918762207
-54.059455871582	-38.9278297424316	1729.02355957031	-38.3627510070801	84.4482803344727	1725.5703125	63.4146919250488	-75.5953369140625	1671.69921875	123.313323974609	52.7409324645996	1653.7421875	122.559883117676	4.33229112625122	1521.07360839844	194.513580322266	2.26032567024231	1367.43420410156	-20.7824382781982	8.72736835479736	1439.63916015625	-52.8037185668945	9.29244995117188	1312.49584960938	168.770980834961	114.648742675781	1449.93615722656	86.3318862915039	-132.480194091797	1536.64477539062	96.5033493041992	-260.439758300781	1478.37854003906	119.106605529785	-416.276641845703	1430.40942382812	118.102020263672	-547.438354492188	1388.21667480469	34.6583290100098	-645.260192871094	1391.54443359375	146.167724609375	-644.757934570312	1318.90002441406	66.2400970458984	-775.291687011719	1363.6669921875	78.9858245849609	156.33918762207
-54.059455871582	-38.9278297424316	1729.02355957031	-38.3627510070801	84.4482803344727	1725.5703125	63.4146919250488	-75.5953369140625	1671.69921875	123.313323974609	52.7409324645996	1653.7421875	122.559883117676	4.33229112625122	1521.07360839844	194.513580322266	2.26032567024231	1367.43420410156	-20.7824382781982	8.72736835479736	1439.63916015625	-52.8037185668945	9.29244995117188	1312.49584960938	168.770980834961	114.648742675781	1449.93615722656	86.3318862915039	-132.480194091797	1536.64477539062	96.5033493041992	-260.439758300781	1478.37854003906	119.106605529785	-416.276641845703	1430.40942382812	118.102020263672	-547.438354492188	1388.21667480469	34.6583290100098	-645.260192871094	1391.54443359375	146.167724609375	-644.757934570312	1318.90002441406	66.2400970458984	-775.291687011719	1363.6669921875	78.9858245849609	156.33918762207
-54.059455871582	-38.9278297424316	1729.02355957031	-38.3627510070801	84.4482803344727	1725.5703125	63.4146919250488	-75.5953369140625	1671.69921875	123.313323974609	52.7409324645996	1653.7421875	122.559883117676	4.33229112625122	1521.07360839844	194.513580322266	2.26032567024231	1367.43420410156	-20.7824382781982	8.72736835479736	1439.63916015625	-52.8037185668945	9.29244995117188	1312.49584960938	168.770980834961	114.648742675781	1449.93615722656	86.3318862915039	-132.480194091797	1536.64477539062	96.5033493041992	-260.439758300781	1478.37854003906	119.106605529785	-416.276641845703	1430.40942382812	118.102020263672	-547.438354492188	1388.21667480469	34.6583290100098	-645.260192871094	1391.54443359375	146.167724609375	-644.757934570312	1318.90002441406	66.2400970458984	-775.291687011719	1363.6669921875	78.9858245849609	156.33918762207
-54.059455871582	-38.9278297424316	1729.02355957031	-38.3627510070801	84.4482803344727	1725.5703125	63.4146919250488	-75.5953369140625	1671.69921875	123.313323974609	52.7409324645996	1653.7421875	122.559883117676	4.33229112625122	1521.07360839844	194.513580322266	2.26032567024231	1367.43420410156	-20.7824382781982	8.72736835479736	1439.63916015625	-52.8037185668945	9.29244995117188	1312.49584960938	168.770980834961	114.648742675781	1449.93615722656	86.3318862915039	-132.480194091797	1536.64477539062	96.5033493041992	-260.439758300781	1478.37854003906	119.106605529785	-416.276641845703	1430.40942382812	118.102020263672	-547.438354492188	1388.21667480469	34.6583290100098	-645.260192871094	1391.54443359375	146.167724609375	-644.757934570312	1318.90002441406	66.2400970458984	-775.291687011719	1363.6669921875	78.9858245849609	156.33918762207
-54.059455871582	-38.9278297424316	1729.02355957031	-38.3627510070801	84.4482803344727	1725.5703125	63.4146919250488	-75.5953369140625	1671.69921875	123.313323974609	52.7409324645996	1653.7421875	122.559883117676	4.33229112625122	1521.07360839844	194.513580322266	2.26032567024231	1367.43420410156	-20.7824382781982	8.72736835479736	1439.63916015625	-52.8037185668945	9.29244995117188	1312.49584960938	168.770980834961	114.648742675781	1449.93615722656	86.3318862915039	-132.480194091797	1536.64477539062	96.5033493041992	-260.439758300781	1478.37854003906	119.106605529785	-416.276641845703	1430.40942382812	118.102020263672	-547.438354492188	1388.21667480469	34.6583290100098	-645.260192871094	1391.54443359375	146.167724609375	-644.757934570312	1318.90002441406	66.2400970458984	-775.291687011719	1363.6669921875	78.9858245849609	156.33918762207
-54.059455871582	-38.9278297424316	1729.02355957031	-38.3627510070801	84.4482803344727	1725.5703125	63.4146919250488	-75.5953369140625	1671.69921875	123.313323974609	52.7409324645996	1653.7421875	122.559883117676	4.33229112625122	1521.07360839844	194.513580322266	2.26032567024231	1367.43420410156	-20.7824382781982	8.72736835479736	1439.63916015625	-52.8037185668945	9.29244995117188	1312.49584960938	168.770980834961	114.648742675781	1449.93615722656	86.3318862915039	-132.480194091797	1536.64477539062	96.5033493041992	-260.439758300781	1478.37854003906	119.106605529785	-416.276641845703	1430.40942382812	118.102020263672	-547.438354492188	1388.21667480469	34.6583290100098	-645.260192871094	1391.54443359375	146.167724609375	-644.757934570312	1318.90002441406	66.2400970458984	-775.291687011719	1363.6669921875	78.9858245849609	156.33918762207
-54.059455871582	-38.9278297424316	1729.02355957031	-38.3627510070801	84.4482803344727	1725.5703125	63.4146919250488	-75.5953369140625	1671.69921875	123.313323974609	52.7409324645996	1653.7421875	122.559883117676	4.33229112625122	1521.07360839844	194.513580322266	2.26032567024231	1367.43420410156	-20.7824382781982	8.72736835479736	1439.63916015625	-52.8037185668945	9.29244995117188	1312.49584960938	168.770980834961	114.648742675781	1449.93615722656	86.3318862915039	-132.480194091797	1536.64477539062	96.5033493041992	-260.439758300781	1478.37854003906	119.106605529785	-416.276641845703	1430.40942382812	118.102020263672	-547.438354492188	1388.21667480469	34.6583290100098	-645.260192871094	1391.54443359375	146.167724609375	-644.757934570312	1318.90002441406	66.2400970458984	-775.291687011719	1363.6669921875	78.9858245849609	156.33918762207
-54.059455871582	-38.9278297424316	1729.02355957031	-38.3627510070801	84.4482803344727	1725.5703125	63.4146919250488	-75.5953369140625	1671.69921875	123.313323974609	52.7409324645996	1653.7421875	122.559883117676	4.33229112625122	1521.07360839844	194.513580322266	2.26032567024231	1367.43420410156	-20.7824382781982	8.72736835479736	1439.63916015625	-52.8037185668945	9.29244995117188	1312.49584960938	168.770980834961	114.648742675781	1449.93615722656	86.3318862915039	-132.480194091797	1536.64477539062	96.5033493041992	-260.439758300781	1478.37854003906	119.106605529785	-416.276641845703	1430.40942382812	118.102020263672	-547.438354492188	1388.21667480469	34.6583290100098	-645.260192871094	1391.54443359375	146.167724609375	-644.757934570312	1318.90002441406	66.2400970458984	-775.291687011719	1363.6669921875	78.9858245849609	156.33918762207
-54.059455871582	-38.9278297424316	1729.02355957031	-38.3627510070801	84.4482803344727	1725.5703125	63.4146919250488	-75.5953369140625	1671.69921875	123.313323974609	52.7409324645996	1653.7421875	122.559883117676	4.33229112625122	1521.07360839844	194.513580322266	2.26032567024231	1367.43420410156	-20.7824382781982	8.72736835479736	1439.63916015625	-52.8037185668945	9.29244995117188	1312.49584960938	168.770980834961	114.648742675781	1449.93615722656	86.3318862915039	-132.480194091797	1536.64477539062	96.5033493041992	-260.439758300781	1478.37854003906	119.106605529785	-416.276641845703	1430.40942382812	118.102020263672	-547.438354492188	1388.21667480469	34.6583290100098	-645.260192871094	1391.54443359375	146.167724609375	-644.757934570312	1318.90002441406	66.2400970458984	-775.291687011719	1363.6669921875	78.9858245849609	156.33918762207
-54.059455871582	-38.9278297424316	1729.02355957031	-38.3627510070801	84.4482803344727	1725.5703125	63.4146919250488	-75.5953369140625	1671.69921875	123.313323974609	52.7409324645996	1653.7421875	122.559883117676	4.33229112625122	1521.07360839844	194.513580322266	2.26032567024231	1367.43420410156	-20.7824382781982	8.72736835479736	1439.63916015625	-52.8037185668945	9.29244995117188	1312.49584960938	168.770980834961	114.648742675781	1449.93615722656	86.3318862915039	-132.480194091797	1536.64477539062	96.5033493041992	-260.439758300781	1478.37854003906	119.106605529785	-416.276641845703	1430.40942382812	118.102020263672	-547.438354492188	1388.21667480469	34.6583290100098	-645.260192871094	1391.54443359375	146.167724609375	-644.757934570312	1318.90002441406	66.2400970458984	-775.291687011719	1363.6669921875	78.9858245849609	156.33918762207
-54.059455871582	-38.9278297424316	1729.02355957031	-38.3627510070801	84.4482803344727	1725.5703125	63.4146919250488	-75.5953369140625	1671.69921875	123.313323974609	52.7409324645996	1653.7421875	122.559883117676	4.33229112625122	1521.07360839844	194.513580322266	2.26032567024231	1367.43420410156	-20.7824382781982	8.72736835479736	1439.63916015625	-52.8037185668945	9.29244995117188	1312.49584960938	168.770980834961	114.648742675781	1449.93615722656	86.3318862915039	-132.480194091797	1536.64477539062	96.5033493041992	-260.439758300781	1478.37854003906	119.106605529785	-416.276641845703	1430.40942382812	118.102020263672	-547.438354492188	1388.21667480469	34.6583290100098	-645.260192871094	1391.54443359375	146.167724609375	-644.757934570312	1318.90002441406	66.2400970458984	-775.291687011719	1363.6669921875	78.9858245849609	156.33918762207
-54.059455871582	-38.9278297424316	1729.02355957031	-38.3627510070801	84.4482803344727	1725.5703125	63.4146919250488	-75.5953369140625	1671.69921875	123.313323974609	52.7409324645996	1653.7421875	122.559883117676	4.33229112625122	1521.07360839844	194.513580322266	2.26032567024231	1367.43420410156	-20.7824382781982	8.72736835479736	1439.63916015625	-52.8037185668945	9.29244995117188	1312.49584960938	168.770980834961	114.648742675781	1449.93615722656	86.3318862915039	-132.480194091797	1536.64477539062	96.5033493041992	-260.439758300781	1478.37854003906	119.106605529785	-416.276641845703	1430.40942382812	118.102020263672	-547.438354492188	1388.21667480469	34.6583290100098	-645.260192871094	1391.54443359375	146.167724609375	-644.757934570312	1318.90002441406	66.2400970458984	-775.291687011719	1363.6669921875	78.9858245849609	156.33918762207
-54.059455871582	-38.9278297424316	1729.02355957031	-38.3627510070801	84.4482803344727	1725.5703125	63.4146919250488	-75.5953369140625	1671.69921875	123.313323974609	52.7409324645996	1653.7421875	122.559883117676	4.33229112625122	1521.07360839844	194.513580322266	2.26032567024231	1367.43420410156	-20.7824382781982	8.72736835479736	1439.63916015625	-52.8037185668945	9.29244995117188	1312.49584960938	168.770980834961	114.648742675781	1449.93615722656	86.3318862915039	-132.480194091797	1536.64477539062	96.5033493041992	-260.439758300781	1478.37854003906	119.106605529785	-416.276641845703	1430.40942382812	118.102020263672	-547.438354492188	1388.21667480469	34.6583290100098	-645.260192871094	1391.54443359375	146.167724609375	-644.757934570312	1318.90002441406	66.2400970458984	-775.291687011719	1363.6669921875	78.9858245849609	156.33918762207
-54.059455871582	-38.9278297424316	1729.02355957031	-38.3627510070801	84.4482803344727	1725.5703125	63.4146919250488	-75.5953369140625	1671.69921875	123.313323974609	52.7409324645996	1653.7421875	122.559883117676	4.33229112625122	1521.07360839844	194.513580322266	2.26032567024231	1367.43420410156	-20.7824382781982	8.72736835479736	1439.63916015625	-52.8037185668945	9.29244995117188	1312.49584960938	168.770980834961	114.648742675781	1449.93615722656	86.3318862915039	-132.480194091797	1536.64477539062	96.5033493041992	-260.439758300781	1478.37854003906	119.106605529785	-416.276641845703	1430.40942382812	118.102020263672	-547.438354492188	1388.21667480469	34.6583290100098	-645.260192871094	1391.54443359375	146.167724609375	-644.757934570312	1318.90002441406	66.2400970458984	-775.291687011719	1363.6669921875	78.9858245849609	156.33918762207
-54.059455871582	-38.9278297424316	1729.02355957031	-38.3627510070801	84.4482803344727	1725.5703125	63.4146919250488	-75.5953369140625	1671.69921875	123.313323974609	52.7409324645996	1653.7421875	122.559883117676	4.33229112625122	1521.07360839844	194.513580322266	2.26032567024231	1367.43420410156	-20.7824382781982	8.72736835479736	1439.63916015625	-52.8037185668945	9.29244995117188	1312.49584960938	168.770980834961	114.648742675781	1449.93615722656	86.3318862915039	-132.480194091797	1536.64477539062	96.5033493041992	-260.439758300781	1478.37854003906	119.106605529785	-416.276641845703	1430.40942382812	118.102020263672	-547.438354492188	1388.21667480469	34.6583290100098	-645.260192871094	1391.54443359375	146.167724609375	-644.757934570312	1318.90002441406	66.2400970458984	-775.291687011719	1363.6669921875	78.9858245849609	156.33918762207
-54.059455871582	-38.9278297424316	1729.02355957031	-38.3627510070801	84.4482803344727	1725.5703125	63.4146919250488	-75.5953369140625	1671.69921875	123.313323974609	52.7409324645996	1653.7421875	122.559883117676	4.33229112625122	1521.07360839844	194.513580322266	2.26032567024231	1367.43420410156	-20.7824382781982	8.72736835479736	1439.63916015625	-52.8037185668945	9.29244995117188	1312.49584960938	168.770980834961	114.648742675781	1449.93615722656	86.3318862915039	-132.480194091797	1536.64477539062	96.5033493041992	-260.439758300781	1478.37854003906	119.106605529785	-416.276641845703	1430.40942382812	118.102020263672	-547.438354492188	1388.21667480469	34.6583290100098	-645.260192871094	1391.54443359375	146.167724609375	-644.757934570312	1318.90002441406	66.2400970458984	-775.291687011719	1363.6669921875	78.9858245849609	156.33918762207
-54.059455871582	-38.9278297424316	1729.02355957031	-38.3627510070801	84.4482803344727	1725.5703125	63.4146919250488	-75.5953369140625	1671.69921875	123.313323974609	52.7409324645996	1653.7421875	122.559883117676	4.33229112625122	1521.07360839844	194.513580322266	2.26032567024231	1367.43420410156	-20.7824382781982	8.72736835479736	1439.63916015625	-52.8037185668945	9.29244995117188	1312.49584960938	168.770980834961	114.648742675781	1449.93615722656	86.3318862915039	-132.480194091797	1536.64477539062	96.5033493041992	-260.439758300781	1478.37854003906	119.106605529785	-416.276641845703	1430.40942382812	118.102020263672	-547.438354492188	1388.21667480469	34.6583290100098	-645.260192871094	1391.54443359375	146.167724609375	-644.757934570312	1318.90002441406	66.2400970458984	-775.291687011719	1363.6669921875	78.9858245849609	156.33918762207
-54.059455871582	-38.9278297424316	1729.02355957031	-38.3627510070801	84.4482803344727	1725.5703125	63.4146919250488	-75.5953369140625	1671.69921875	123.313323974609	52.7409324645996	1653.7421875	122.559883117676	4.33229112625122	1521.07360839844	194.513580322266	2.26032567024231	1367.43420410156	-20.7824382781982	8.72736835479736	1439.63916015625	-52.8037185668945	9.29244995117188	1312.49584960938	168.770980834961	114.648742675781	1449.93615722656	86.3318862915039	-132.480194091797	1536.64477539062	96.5033493041992	-260.439758300781	1478.37854003906	119.106605529785	-416.276641845703	1430.40942382812	118.102020263672	-547.438354492188	1388.21667480469	34.6583290100098	-645.260192871094	1391.54443359375	146.167724609375	-644.757934570312	1318.90002441406	66.2400970458984	-775.291687011719	1363.6669921875	78.9858245849609	156.33918762207
-54.059455871582	-38.9278297424316	1729.02355957031	-38.3627510070801	84.4482803344727	1725.5703125	63.4146919250488	-75.5953369140625	1671.69921875	123.313323974609	52.7409324645996	1653.7421875	122.559883117676	4.33229112625122	1521.07360839844	194.513580322266	2.26032567024231	1367.43420410156	-20.7824382781982	8.72736835479736	1439.63916015625	-52.8037185668945	9.29244995117188	1312.49584960938	168.770980834961	114.648742675781	1449.93615722656	86.3318862915039	-132.480194091797	1536.64477539062	96.5033493041992	-260.439758300781	1478.37854003906	119.106605529785	-416.276641845703	1430.40942382812	118.102020263672	-547.438354492188	1388.21667480469	34.6583290100098	-645.260192871094	1391.54443359375	146.167724609375	-644.757934570312	1318.90002441406	66.2400970458984	-775.291687011719	1363.6669921875	78.9858245849609	156.33918762207
-54.059455871582	-38.9278297424316	1729.02355957031	-38.3627510070801	84.4482803344727	1725.5703125	63.4146919250488	-75.5953369140625	1671.69921875	123.313323974609	52.7409324645996	1653.7421875	122.559883117676	4.33229112625122	1521.07360839844	194.513580322266	2.26032567024231	1367.43420410156	-20.7824382781982	8.72736835479736	1439.63916015625	-52.8037185668945	9.29244995117188	1312.49584960938	168.770980834961	114.648742675781	1449.93615722656	86.3318862915039	-132.480194091797	1536.64477539062	96.5033493041992	-260.439758300781	1478.37854003906	119.106605529785	-416.276641845703	1430.40942382812	118.102020263672	-547.438354492188	1388.21667480469	34.6583290100098	-645.260192871094	1391.54443359375	146.167724609375	-644.757934570312	1318.90002441406	66.2400970458984	-775.291687011719	1363.6669921875	78.9858245849609	156.33918762207
-54.059455871582	-38.9278297424316	1729.02355957031	-38.3627510070801	84.4482803344727	1725.5703125	63.4146919250488	-75.5953369140625	1671.69921875	123.313323974609	52.7409324645996	1653.7421875	122.559883117676	4.33229112625122	1521.07360839844	194.513580322266	2.26032567024231	1367.43420410156	-20.7824382781982	8.72736835479736	1439.63916015625	-52.8037185668945	9.29244995117188	1312.49584960938	168.770980834961	114.648742675781	1449.93615722656	86.3318862915039	-132.480194091797	1536.64477539062	96.5033493041992	-260.439758300781	1478.37854003906	119.106605529785	-416.276641845703	1430.40942382812	118.102020263672	-547.438354492188	1388.21667480469	34.6583290100098	-645.260192871094	1391.54443359375	146.167724609375	-644.757934570312	1318.90002441406	66.2400970458984	-775.291687011719	1363.6669921875	78.9858245849609	156.33918762207
-54.059455871582	-38.9278297424316	1729.02355957031	-38.3627510070801	84.4482803344727	1725.5703125	63.4146919250488	-75.5953369140625	1671.69921875	123.313323974609	52.7409324645996	1653.7421875	122.559883117676	4.33229112625122	1521.07360839844	194.513580322266	2.26032567024231	1367.43420410156	-20.7824382781982	8.72736835479736	1439.63916015625	-52.8037185668945	9.29244995117188	1312.49584960938	168.770980834961	114.648742675781	1449.93615722656	86.3318862915039	-132.480194091797	1536.64477539062	96.5033493041992	-260.439758300781	1478.37854003906	119.106605529785	-416.276641845703	1430.40942382812	118.102020263672	-547.438354492188	1388.21667480469	34.6583290100098	-645.260192871094	1391.54443359375	146.167724609375	-644.757934570312	1318.90002441406	66.2400970458984	-775.291687011719	1363.6669921875	78.9858245849609	156.33918762207
-54.059455871582	-38.9278297424316	1729.02355957031	-38.3627510070801	84.4482803344727	1725.5703125	63.4146919250488	-75.5953369140625	1671.69921875	123.313323974609	52.7409324645996	1653.7421875	122.559883117676	4.33229112625122	1521.07360839844	194.513580322266	2.26032567024231	1367.43420410156	-20.7824382781982	8.72736835479736	1439.63916015625	-52.8037185668945	9.29244995117188	1312.49584960938	168.770980834961	114.648742675781	1449.93615722656	86.3318862915039	-132.480194091797	1536.64477539062	96.5033493041992	-260.439758300781	1478.37854003906	119.106605529785	-416.276641845703	1430.40942382812	118.102020263672	-547.438354492188	1388.21667480469	34.6583290100098	-645.260192871094	1391.54443359375	146.167724609375	-644.757934570312	1318.90002441406	66.2400970458984	-775.291687011719	1363.6669921875	78.9858245849609	156.33918762207
-54.059455871582	-38.9278297424316	1729.02355957031	-38.3627510070801	84.4482803344727	1725.5703125	63.4146919250488	-75.5953369140625	1671.69921875	123.313323974609	52.7409324645996	1653.7421875	122.559883117676	4.33229112625122	1521.07360839844	194.513580322266	2.26032567024231	1367.43420410156	-20.7824382781982	8.72736835479736	1439.63916015625	-52.8037185668945	9.29244995117188	1312.49584960938	168.770980834961	114.648742675781	1449.93615722656	86.3318862915039	-132.480194091797	1536.64477539062	96.5033493041992	-260.439758300781	1478.37854003906	119.106605529785	-416.276641845703	1430.40942382812	118.102020263672	-547.438354492188	1388.21667480469	34.6583290100098	-645.260192871094	1391.54443359375	146.167724609375	-644.757934570312	1318.90002441406	66.2400970458984	-775.291687011719	1363.6669921875	78.9858245849609	156.33918762207
-54.059455871582	-38.9278297424316	1729.02355957031	-38.3627510070801	84.4482803344727	1725.5703125	63.4146919250488	-75.5953369140625	1671.69921875	123.313323974609	52.7409324645996	1653.7421875	122.559883117676	4.33229112625122	1521.07360839844	194.513580322266	2.26032567024231	1367.43420410156	-20.7824382781982	8.72736835479736	1439.63916015625	-52.8037185668945	9.29244995117188	1312.49584960938	168.770980834961	114.648742675781	1449.93615722656	86.3318862915039	-132.480194091797	1536.64477539062	96.5033493041992	-260.439758300781	1478.37854003906	119.106605529785	-416.276641845703	1430.40942382812	118.102020263672	-547.438354492188	1388.21667480469	34.6583290100098	-645.260192871094	1391.54443359375	146.167724609375	-644.757934570312	1318.90002441406	66.2400970458984	-775.291687011719	1363.6669921875	78.9858245849609	156.33918762207
-54.059455871582	-38.9278297424316	1729.02355957031	-38.3627510070801	84.4482803344727	1725.5703125	63.4146919250488	-75.5953369140625	1671.69921875	123.313323974609	52.7409324645996	1653.7421875	122.559883117676	4.33229112625122	1521.07360839844	194.513580322266	2.26032567024231	1367.43420410156	-20.7824382781982	8.72736835479736	1439.63916015625	-52.8037185668945	9.29244995117188	1312.49584960938	168.770980834961	114.648742675781	1449.93615722656	86.3318862915039	-132.480194091797	1536.64477539062	96.5033493041992	-260.439758300781	1478.37854003906	119.106605529785	-416.276641845703	1430.40942382812	118.102020263672	-547.438354492188	1388.21667480469	34.6583290100098	-645.260192871094	1391.54443359375	146.167724609375	-644.757934570312	1318.90002441406	66.2400970458984	-775.291687011719	1363.6669921875	78.9858245849609	156.33918762207
-54.059455871582	-38.9278297424316	1729.02355957031	-38.3627510070801	84.4482803344727	1725.5703125	63.4146919250488	-75.5953369140625	1671.69921875	123.313323974609	52.7409324645996	1653.7421875	122.559883117676	4.33229112625122	1521.07360839844	194.513580322266	2.26032567024231	1367.43420410156	-20.7824382781982	8.72736835479736	1439.63916015625	-52.8037185668945	9.29244995117188	1312.49584960938	168.770980834961	114.648742675781	1449.93615722656	86.3318862915039	-132.480194091797	1536.64477539062	96.5033493041992	-260.439758300781	1478.37854003906	119.106605529785	-416.276641845703	1430.40942382812	118.102020263672	-547.438354492188	1388.21667480469	34.6583290100098	-645.260192871094	1391.54443359375	146.167724609375	-644.757934570312	1318.90002441406	66.2400970458984	-775.291687011719	1363.6669921875	78.9858245849609	156.33918762207
-54.059455871582	-38.9278297424316	1729.02355957031	-38.3627510070801	84.4482803344727	1725.5703125	63.4146919250488	-75.5953369140625	1671.69921875	123.313323974609	52.7409324645996	1653.7421875	122.559883117676	4.33229112625122	1521.07360839844	194.513580322266	2.26032567024231	1367.43420410156	-20.7824382781982	8.72736835479736	1439.63916015625	-52.8037185668945	9.29244995117188	1312.49584960938	168.770980834961	114.648742675781	1449.93615722656	86.3318862915039	-132.480194091797	1536.64477539062	96.5033493041992	-260.439758300781	1478.37854003906	119.106605529785	-416.276641845703	1430.40942382812	118.102020263672	-547.438354492188	1388.21667480469	34.6583290100098	-645.260192871094	1391.54443359375	146.167724609375	-644.757934570312	1318.90002441406	66.2400970458984	-775.291687011719	1363.6669921875	78.9858245849609	156.33918762207
-54.059455871582	-38.9278297424316	1729.02355957031	-38.3627510070801	84.4482803344727	1725.5703125	63.4146919250488	-75.5953369140625	1671.69921875	123.313323974609	52.7409324645996	1653.7421875	122.559883117676	4.33229112625122	1521.07360839844	194.513580322266	2.26032567024231	1367.43420410156	-20.7824382781982	8.72736835479736	1439.63916015625	-52.8037185668945	9.29244995117188	1312.49584960938	168.770980834961	114.648742675781	1449.93615722656	86.3318862915039	-132.480194091797	1536.64477539062	96.5033493041992	-260.439758300781	1478.37854003906	119.106605529785	-416.276641845703	1430.40942382812	118.102020263672	-547.438354492188	1388.21667480469	34.6583290100098	-645.260192871094	1391.54443359375	146.167724609375	-644.757934570312	1318.90002441406	66.2400970458984	-775.291687011719	1363.6669921875	78.9858245849609	156.33918762207
-54.059455871582	-38.9278297424316	1729.02355957031	-38.3627510070801	84.4482803344727	1725.5703125	63.4146919250488	-75.5953369140625	1671.69921875	123.313323974609	52.7409324645996	1653.7421875	122.559883117676	4.33229112625122	1521.07360839844	194.513580322266	2.26032567024231	1367.43420410156	-20.7824382781982	8.72736835479736	1439.63916015625	-52.8037185668945	9.29244995117188	1312.49584960938	168.770980834961	114.648742675781	1449.93615722656	86.3318862915039	-132.480194091797	1536.64477539062	96.5033493041992	-260.439758300781	1478.37854003906	119.106605529785	-416.276641845703	1430.40942382812	118.102020263672	-547.438354492188	1388.21667480469	34.6583290100098	-645.260192871094	1391.54443359375	146.167724609375	-644.757934570312	1318.90002441406	66.2400970458984	-775.291687011719	1363.6669921875	78.9858245849609	156.33918762207
-54.059455871582	-38.9278297424316	1729.02355957031	-38.3627510070801	84.4482803344727	1725.5703125	63.4146919250488	-75.5953369140625	1671.69921875	123.313323974609	52.7409324645996	1653.7421875	122.559883117676	4.33229112625122	1521.07360839844	194.513580322266	2.26032567024231	1367.43420410156	-20.7824382781982	8.72736835479736	1439.63916015625	-52.8037185668945	9.29244995117188	1312.49584960938	168.770980834961	114.648742675781	1449.93615722656	86.3318862915039	-132.480194091797	1536.64477539062	96.5033493041992	-260.439758300781	1478.37854003906	119.106605529785	-416.276641845703	1430.40942382812	118.102020263672	-547.438354492188	1388.21667480469	34.6583290100098	-645.260192871094	1391.54443359375	146.167724609375	-644.757934570312	1318.90002441406	66.2400970458984	-775.291687011719	1363.6669921875	78.9858245849609	156.33918762207
-54.059455871582	-38.9278297424316	1729.02355957031	-38.3627510070801	84.4482803344727	1725.5703125	63.4146919250488	-75.5953369140625	1671.69921875	123.313323974609	52.7409324645996	1653.7421875	122.559883117676	4.33229112625122	1521.07360839844	194.513580322266	2.26032567024231	1367.43420410156	-20.7824382781982	8.72736835479736	1439.63916015625	-52.8037185668945	9.29244995117188	1312.49584960938	168.770980834961	114.648742675781	1449.93615722656	86.3318862915039	-132.480194091797	1536.64477539062	96.5033493041992	-260.439758300781	1478.37854003906	119.106605529785	-416.276641845703	1430.40942382812	118.102020263672	-547.438354492188	1388.21667480469	34.6583290100098	-645.260192871094	1391.54443359375	146.167724609375	-644.757934570312	1318.90002441406	66.2400970458984	-775.291687011719	1363.6669921875	78.9858245849609	156.33918762207
-54.059455871582	-38.9278297424316	1729.02355957031	-38.3627510070801	84.4482803344727	1725.5703125	63.4146919250488	-75.5953369140625	1671.69921875	123.313323974609	52.7409324645996	1653.7421875	122.559883117676	4.33229112625122	1521.07360839844	194.513580322266	2.26032567024231	1367.43420410156	-20.7824382781982	8.72736835479736	1439.63916015625	-52.8037185668945	9.29244995117188	1312.49584960938	168.770980834961	114.648742675781	1449.93615722656	86.3318862915039	-132.480194091797	1536.64477539062	96.5033493041992	-260.439758300781	1478.37854003906	119.106605529785	-416.276641845703	1430.40942382812	118.102020263672	-547.438354492188	1388.21667480469	34.6583290100098	-645.260192871094	1391.54443359375	146.167724609375	-644.757934570312	1318.90002441406	66.2400970458984	-775.291687011719	1363.6669921875	78.9858245849609	156.33918762207
-54.059455871582	-38.9278297424316	1729.02355957031	-38.3627510070801	84.4482803344727	1725.5703125	63.4146919250488	-75.5953369140625	1671.69921875	123.313323974609	52.7409324645996	1653.7421875	122.559883117676	4.33229112625122	1521.07360839844	194.513580322266	2.26032567024231	1367.43420410156	-20.7824382781982	8.72736835479736	1439.63916015625	-52.8037185668945	9.29244995117188	1312.49584960938	168.770980834961	114.648742675781	1449.93615722656	86.3318862915039	-132.480194091797	1536.64477539062	96.5033493041992	-260.439758300781	1478.37854003906	119.106605529785	-416.276641845703	1430.40942382812	118.102020263672	-547.438354492188	1388.21667480469	34.6583290100098	-645.260192871094	1391.54443359375	146.167724609375	-644.757934570312	1318.90002441406	66.2400970458984	-775.291687011719	1363.6669921875	78.9858245849609	156.33918762207
-54.059455871582	-38.9278297424316	1729.02355957031	-38.3627510070801	84.4482803344727	1725.5703125	63.4146919250488	-75.5953369140625	1671.69921875	123.313323974609	52.7409324645996	1653.7421875	122.559883117676	4.33229112625122	1521.07360839844	194.513580322266	2.26032567024231	1367.43420410156	-20.7824382781982	8.72736835479736	1439.63916015625	-52.8037185668945	9.29244995117188	1312.49584960938	168.770980834961	114.648742675781	1449.93615722656	86.3318862915039	-132.480194091797	1536.64477539062	96.5033493041992	-260.439758300781	1478.37854003906	119.106605529785	-416.276641845703	1430.40942382812	118.102020263672	-547.438354492188	1388.21667480469	34.6583290100098	-645.260192871094	1391.54443359375	146.167724609375	-644.757934570312	1318.90002441406	66.2400970458984	-775.291687011719	1363.6669921875	78.9858245849609	156.33918762207
-54.059455871582	-38.9278297424316	1729.02355957031	-38.3627510070801	84.4482803344727	1725.5703125	63.4146919250488	-75.5953369140625	1671.69921875	123.313323974609	52.7409324645996	1653.7421875	122.559883117676	4.33229112625122	1521.07360839844	194.513580322266	2.26032567024231	1367.43420410156	-20.7824382781982	8.72736835479736	1439.63916015625	-52.8037185668945	9.29244995117188	1312.49584960938	168.770980834961	114.648742675781	1449.93615722656	86.3318862915039	-132.480194091797	1536.64477539062	96.5033493041992	-260.439758300781	1478.37854003906	119.106605529785	-416.276641845703	1430.40942382812	118.102020263672	-547.438354492188	1388.21667480469	34.6583290100098	-645.260192871094	1391.54443359375	146.167724609375	-644.757934570312	1318.90002441406	66.2400970458984	-775.291687011719	1363.6669921875	78.9858245849609	156.33918762207
-54.059455871582	-38.9278297424316	1729.02355957031	-38.3627510070801	84.4482803344727	1725.5703125	63.4146919250488	-75.5953369140625	1671.69921875	123.313323974609	52.7409324645996	1653.7421875	122.559883117676	4.33229112625122	1521.07360839844	194.513580322266	2.26032567024231	1367.43420410156	-20.7824382781982	8.72736835479736	1439.63916015625	-52.8037185668945	9.29244995117188	1312.49584960938	168.770980834961	114.648742675781	1449.93615722656	86.3318862915039	-132.480194091797	1536.64477539062	96.5033493041992	-260.439758300781	1478.37854003906	119.106605529785	-416.276641845703	1430.40942382812	118.102020263672	-547.438354492188	1388.21667480469	34.6583290100098	-645.260192871094	1391.54443359375	146.167724609375	-644.757934570312	1318.90002441406	66.2400970458984	-775.291687011719	1363.6669921875	78.9858245849609	156.33918762207
-54.059455871582	-38.9278297424316	1729.02355957031	-38.3627510070801	84.4482803344727	1725.5703125	63.4146919250488	-75.5953369140625	1671.69921875	123.313323974609	52.7409324645996	1653.7421875	122.559883117676	4.33229112625122	1521.07360839844	194.513580322266	2.26032567024231	1367.43420410156	-20.7824382781982	8.72736835479736	1439.63916015625	-52.8037185668945	9.29244995117188	1312.49584960938	168.770980834961	114.648742675781	1449.93615722656	86.3318862915039	-132.480194091797	1536.64477539062	96.5033493041992	-260.439758300781	1478.37854003906	119.106605529785	-416.276641845703	1430.40942382812	118.102020263672	-547.438354492188	1388.21667480469	34.6583290100098	-645.260192871094	1391.54443359375	146.167724609375	-644.757934570312	1318.90002441406	66.2400970458984	-775.291687011719	1363.6669921875	78.9858245849609	156.33918762207
-54.059455871582	-38.9278297424316	1729.02355957031	-38.3627510070801	84.4482803344727	1725.5703125	63.4146919250488	-75.5953369140625	1671.69921875	123.313323974609	52.7409324645996	1653.7421875	122.559883117676	4.33229112625122	1521.07360839844	194.513580322266	2.26032567024231	1367.43420410156	-20.7824382781982	8.72736835479736	1439.63916015625	-52.8037185668945	9.29244995117188	1312.49584960938	168.770980834961	114.648742675781	1449.93615722656	86.3318862915039	-132.480194091797	1536.64477539062	96.5033493041992	-260.439758300781	1478.37854003906	119.106605529785	-416.276641845703	1430.40942382812	118.102020263672	-547.438354492188	1388.21667480469	34.6583290100098	-645.260192871094	1391.54443359375	146.167724609375	-644.757934570312	1318.90002441406	66.2400970458984	-775.291687011719	1363.6669921875	78.9858245849609	156.33918762207
-54.059455871582	-38.9278297424316	1729.02355957031	-38.3627510070801	84.4482803344727	1725.5703125	63.4146919250488	-75.5953369140625	1671.69921875	123.313323974609	52.7409324645996	1653.7421875	122.559883117676	4.33229112625122	1521.07360839844	194.513580322266	2.26032567024231	1367.43420410156	-20.7824382781982	8.72736835479736	1439.63916015625	-52.8037185668945	9.29244995117188	1312.49584960938	168.770980834961	114.648742675781	1449.93615722656	86.3318862915039	-132.480194091797	1536.64477539062	96.5033493041992	-260.439758300781	1478.37854003906	119.106605529785	-416.276641845703	1430.40942382812	118.102020263672	-547.438354492188	1388.21667480469	34.6583290100098	-645.260192871094	1391.54443359375	146.167724609375	-644.757934570312	1318.90002441406	66.2400970458984	-775.291687011719	1363.6669921875	78.9858245849609	156.33918762207
-54.059455871582	-38.9278297424316	1729.02355957031	-38.3627510070801	84.4482803344727	1725.5703125	63.4146919250488	-75.5953369140625	1671.69921875	123.313323974609	52.7409324645996	1653.7421875	122.559883117676	4.33229112625122	1521.07360839844	194.513580322266	2.26032567024231	1367.43420410156	-20.7824382781982	8.72736835479736	1439.63916015625	-52.8037185668945	9.29244995117188	1312.49584960938	168.770980834961	114.648742675781	1449.93615722656	86.3318862915039	-132.480194091797	1536.64477539062	96.5033493041992	-260.439758300781	1478.37854003906	119.106605529785	-416.276641845703	1430.40942382812	118.102020263672	-547.438354492188	1388.21667480469	34.6583290100098	-645.260192871094	1391.54443359375	146.167724609375	-644.757934570312	1318.90002441406	66.2400970458984	-775.291687011719	1363.6669921875	78.9858245849609	156.33918762207
-54.059455871582	-38.9278297424316	1729.02355957031	-38.3627510070801	84.4482803344727	1725.5703125	63.4146919250488	-75.5953369140625	1671.69921875	123.313323974609	52.7409324645996	1653.7421875	122.559883117676	4.33229112625122	1521.07360839844	194.513580322266	2.26032567024231	1367.43420410156	-20.7824382781982	8.72736835479736	1439.63916015625	-52.8037185668945	9.29244995117188	1312.49584960938	168.770980834961	114.648742675781	1449.93615722656	86.3318862915039	-132.480194091797	1536.64477539062	96.5033493041992	-260.439758300781	1478.37854003906	119.106605529785	-416.276641845703	1430.40942382812	118.102020263672	-547.438354492188	1388.21667480469	34.6583290100098	-645.260192871094	1391.54443359375	146.167724609375	-644.757934570312	1318.90002441406	66.2400970458984	-775.291687011719	1363.6669921875	78.9858245849609	156.33918762207
-54.059455871582	-38.9278297424316	1729.02355957031	-38.3627510070801	84.4482803344727	1725.5703125	63.4146919250488	-75.5953369140625	1671.69921875	123.313323974609	52.7409324645996	1653.7421875	122.559883117676	4.33229112625122	1521.07360839844	194.513580322266	2.26032567024231	1367.43420410156	-20.7824382781982	8.72736835479736	1439.63916015625	-52.8037185668945	9.29244995117188	1312.49584960938	168.770980834961	114.648742675781	1449.93615722656	86.3318862915039	-132.480194091797	1536.64477539062	96.5033493041992	-260.439758300781	1478.37854003906	119.106605529785	-416.276641845703	1430.40942382812	118.102020263672	-547.438354492188	1388.21667480469	34.6583290100098	-645.260192871094	1391.54443359375	146.167724609375	-644.757934570312	1318.90002441406	66.2400970458984	-775.291687011719	1363.6669921875	78.9858245849609	156.33918762207
-54.059455871582	-38.9278297424316	1729.02355957031	-38.3627510070801	84.4482803344727	1725.5703125	63.4146919250488	-75.5953369140625	1671.69921875	123.313323974609	52.7409324645996	1653.7421875	122.559883117676	4.33229112625122	1521.07360839844	194.513580322266	2.26032567024231	1367.43420410156	-20.7824382781982	8.72736835479736	1439.63916015625	-52.8037185668945	9.29244995117188	1312.49584960938	168.770980834961	114.648742675781	1449.93615722656	86.3318862915039	-132.480194091797	1536.64477539062	96.5033493041992	-260.439758300781	1478.37854003906	119.106605529785	-416.276641845703	1430.40942382812	118.102020263672	-547.438354492188	1388.21667480469	34.6583290100098	-645.260192871094	1391.54443359375	146.167724609375	-644.757934570312	1318.90002441406	66.2400970458984	-775.291687011719	1363.6669921875	78.9858245849609	156.33918762207
-54.059455871582	-38.9278297424316	1729.02355957031	-38.3627510070801	84.4482803344727	1725.5703125	63.4146919250488	-75.5953369140625	1671.69921875	123.313323974609	52.7409324645996	1653.7421875	122.559883117676	4.33229112625122	1521.07360839844	194.513580322266	2.26032567024231	1367.43420410156	-20.7824382781982	8.72736835479736	1439.63916015625	-52.8037185668945	9.29244995117188	1312.49584960938	168.770980834961	114.648742675781	1449.93615722656	86.3318862915039	-132.480194091797	1536.64477539062	96.5033493041992	-260.439758300781	1478.37854003906	119.106605529785	-416.276641845703	1430.40942382812	118.102020263672	-547.438354492188	1388.21667480469	34.6583290100098	-645.260192871094	1391.54443359375	146.167724609375	-644.757934570312	1318.90002441406	66.2400970458984	-775.291687011719	1363.6669921875	78.9858245849609	156.33918762207
-54.059455871582	-38.9278297424316	1729.02355957031	-38.3627510070801	84.4482803344727	1725.5703125	63.4146919250488	-75.5953369140625	1671.69921875	123.313323974609	52.7409324645996	1653.7421875	122.559883117676	4.33229112625122	1521.07360839844	194.513580322266	2.26032567024231	1367.43420410156	-20.7824382781982	8.72736835479736	1439.63916015625	-52.8037185668945	9.29244995117188	1312.49584960938	168.770980834961	114.648742675781	1449.93615722656	86.3318862915039	-132.480194091797	1536.64477539062	96.5033493041992	-260.439758300781	1478.37854003906	119.106605529785	-416.276641845703	1430.40942382812	118.102020263672	-547.438354492188	1388.21667480469	34.6583290100098	-645.260192871094	1391.54443359375	146.167724609375	-644.757934570312	1318.90002441406	66.2400970458984	-775.291687011719	1363.6669921875	78.9858245849609	156.33918762207
-54.059455871582	-38.9278297424316	1729.02355957031	-38.3627510070801	84.4482803344727	1725.5703125	63.4146919250488	-75.5953369140625	1671.69921875	123.313323974609	52.7409324645996	1653.7421875	122.559883117676	4.33229112625122	1521.07360839844	194.513580322266	2.26032567024231	1367.43420410156	-20.7824382781982	8.72736835479736	1439.63916015625	-52.8037185668945	9.29244995117188	1312.49584960938	168.770980834961	114.648742675781	1449.93615722656	86.3318862915039	-132.480194091797	1536.64477539062	96.5033493041992	-260.439758300781	1478.37854003906	119.106605529785	-416.276641845703	1430.40942382812	118.102020263672	-547.438354492188	1388.21667480469	34.6583290100098	-645.260192871094	1391.54443359375	146.167724609375	-644.757934570312	1318.90002441406	66.2400970458984	-775.291687011719	1363.6669921875	78.9858245849609	156.33918762207
-54.059455871582	-38.9278297424316	1729.02355957031	-38.3627510070801	84.4482803344727	1725.5703125	63.4146919250488	-75.5953369140625	1671.69921875	123.313323974609	52.7409324645996	1653.7421875	122.559883117676	4.33229112625122	1521.07360839844	194.513580322266	2.26032567024231	1367.43420410156	-20.7824382781982	8.72736835479736	1439.63916015625	-52.8037185668945	9.29244995117188	1312.49584960938	168.770980834961	114.648742675781	1449.93615722656	86.3318862915039	-132.480194091797	1536.64477539062	96.5033493041992	-260.439758300781	1478.37854003906	119.106605529785	-416.276641845703	1430.40942382812	118.102020263672	-547.438354492188	1388.21667480469	34.6583290100098	-645.260192871094	1391.54443359375	146.167724609375	-644.757934570312	1318.90002441406	66.2400970458984	-775.291687011719	1363.6669921875	78.9858245849609	156.33918762207
-54.059455871582	-38.9278297424316	1729.02355957031	-38.3627510070801	84.4482803344727	1725.5703125	63.4146919250488	-75.5953369140625	1671.69921875	123.313323974609	52.7409324645996	1653.7421875	122.559883117676	4.33229112625122	1521.07360839844	194.513580322266	2.26032567024231	1367.43420410156	-20.7824382781982	8.72736835479736	1439.63916015625	-52.8037185668945	9.29244995117188	1312.49584960938	168.770980834961	114.648742675781	1449.93615722656	86.3318862915039	-132.480194091797	1536.64477539062	96.5033493041992	-260.439758300781	1478.37854003906	119.106605529785	-416.276641845703	1430.40942382812	118.102020263672	-547.438354492188	1388.21667480469	34.6583290100098	-645.260192871094	1391.54443359375	146.167724609375	-644.757934570312	1318.90002441406	66.2400970458984	-775.291687011719	1363.6669921875	78.9858245849609	156.33918762207
-54.059455871582	-38.9278297424316	1729.02355957031	-38.3627510070801	84.4482803344727	1725.5703125	63.4146919250488	-75.5953369140625	1671.69921875	123.313323974609	52.7409324645996	1653.7421875	122.559883117676	4.33229112625122	1521.07360839844	194.513580322266	2.26032567024231	1367.43420410156	-20.7824382781982	8.72736835479736	1439.63916015625	-52.8037185668945	9.29244995117188	1312.49584960938	168.770980834961	114.648742675781	1449.93615722656	86.3318862915039	-132.480194091797	1536.64477539062	96.5033493041992	-260.439758300781	1478.37854003906	119.106605529785	-416.276641845703	1430.40942382812	118.102020263672	-547.438354492188	1388.21667480469	34.6583290100098	-645.260192871094	1391.54443359375	146.167724609375	-644.757934570312	1318.90002441406	66.2400970458984	-775.291687011719	1363.6669921875	78.9858245849609	156.33918762207
-54.059455871582	-38.9278297424316	1729.02355957031	-38.3627510070801	84.4482803344727	1725.5703125	63.4146919250488	-75.5953369140625	1671.69921875	123.313323974609	52.7409324645996	1653.7421875	122.559883117676	4.33229112625122	1521.07360839844	194.513580322266	2.26032567024231	1367.43420410156	-20.7824382781982	8.72736835479736	1439.63916015625	-52.8037185668945	9.29244995117188	1312.49584960938	168.770980834961	114.648742675781	1449.93615722656	86.3318862915039	-132.480194091797	1536.64477539062	96.5033493041992	-260.439758300781	1478.37854003906	119.106605529785	-416.276641845703	1430.40942382812	118.102020263672	-547.438354492188	1388.21667480469	34.6583290100098	-645.260192871094	1391.54443359375	146.167724609375	-644.757934570312	1318.90002441406	66.2400970458984	-775.291687011719	1363.6669921875	78.9858245849609	156.33918762207
-54.059455871582	-38.9278297424316	1729.02355957031	-38.3627510070801	84.4482803344727	1725.5703125	63.4146919250488	-75.5953369140625	1671.69921875	123.313323974609	52.7409324645996	1653.7421875	122.559883117676	4.33229112625122	1521.07360839844	194.513580322266	2.26032567024231	1367.43420410156	-20.7824382781982	8.72736835479736	1439.63916015625	-52.8037185668945	9.29244995117188	1312.49584960938	168.770980834961	114.648742675781	1449.93615722656	86.3318862915039	-132.480194091797	1536.64477539062	96.5033493041992	-260.439758300781	1478.37854003906	119.106605529785	-416.276641845703	1430.40942382812	118.102020263672	-547.438354492188	1388.21667480469	34.6583290100098	-645.260192871094	1391.54443359375	146.167724609375	-644.757934570312	1318.90002441406	66.2400970458984	-775.291687011719	1363.6669921875	78.9858245849609	156.33918762207
-54.059455871582	-38.9278297424316	1729.02355957031	-38.3627510070801	84.4482803344727	1725.5703125	63.4146919250488	-75.5953369140625	1671.69921875	123.313323974609	52.7409324645996	1653.7421875	122.559883117676	4.33229112625122	1521.07360839844	194.513580322266	2.26032567024231	1367.43420410156	-20.7824382781982	8.72736835479736	1439.63916015625	-52.8037185668945	9.29244995117188	1312.49584960938	168.770980834961	114.648742675781	1449.93615722656	86.3318862915039	-132.480194091797	1536.64477539062	96.5033493041992	-260.439758300781	1478.37854003906	119.106605529785	-416.276641845703	1430.40942382812	118.102020263672	-547.438354492188	1388.21667480469	34.6583290100098	-645.260192871094	1391.54443359375	146.167724609375	-644.757934570312	1318.90002441406	66.2400970458984	-775.291687011719	1363.6669921875	78.9858245849609	156.33918762207
-54.059455871582	-38.9278297424316	1729.02355957031	-38.3627510070801	84.4482803344727	1725.5703125	63.4146919250488	-75.5953369140625	1671.69921875	123.313323974609	52.7409324645996	1653.7421875	122.559883117676	4.33229112625122	1521.07360839844	194.513580322266	2.26032567024231	1367.43420410156	-20.7824382781982	8.72736835479736	1439.63916015625	-52.8037185668945	9.29244995117188	1312.49584960938	168.770980834961	114.648742675781	1449.93615722656	86.3318862915039	-132.480194091797	1536.64477539062	96.5033493041992	-260.439758300781	1478.37854003906	119.106605529785	-416.276641845703	1430.40942382812	118.102020263672	-547.438354492188	1388.21667480469	34.6583290100098	-645.260192871094	1391.54443359375	146.167724609375	-644.757934570312	1318.90002441406	66.2400970458984	-775.291687011719	1363.6669921875	78.9858245849609	156.33918762207
-54.059455871582	-38.9278297424316	1729.02355957031	-38.3627510070801	84.4482803344727	1725.5703125	63.4146919250488	-75.5953369140625	1671.69921875	123.313323974609	52.7409324645996	1653.7421875	122.559883117676	4.33229112625122	1521.07360839844	194.513580322266	2.26032567024231	1367.43420410156	-20.7824382781982	8.72736835479736	1439.63916015625	-52.8037185668945	9.29244995117188	1312.49584960938	168.770980834961	114.648742675781	1449.93615722656	86.3318862915039	-132.480194091797	1536.64477539062	96.5033493041992	-260.439758300781	1478.37854003906	119.106605529785	-416.276641845703	1430.40942382812	118.102020263672	-547.438354492188	1388.21667480469	34.6583290100098	-645.260192871094	1391.54443359375	146.167724609375	-644.757934570312	1318.90002441406	66.2400970458984	-775.291687011719	1363.6669921875	78.9858245849609	156.33918762207
-54.059455871582	-38.9278297424316	1729.02355957031	-38.3627510070801	84.4482803344727	1725.5703125	63.4146919250488	-75.5953369140625	1671.69921875	123.313323974609	52.7409324645996	1653.7421875	122.559883117676	4.33229112625122	1521.07360839844	194.513580322266	2.26032567024231	1367.43420410156	-20.7824382781982	8.72736835479736	1439.63916015625	-52.8037185668945	9.29244995117188	1312.49584960938	168.770980834961	114.648742675781	1449.93615722656	86.3318862915039	-132.480194091797	1536.64477539062	96.5033493041992	-260.439758300781	1478.37854003906	119.106605529785	-416.276641845703	1430.40942382812	118.102020263672	-547.438354492188	1388.21667480469	34.6583290100098	-645.260192871094	1391.54443359375	146.167724609375	-644.757934570312	1318.90002441406	66.2400970458984	-775.291687011719	1363.6669921875	78.9858245849609	156.33918762207
-54.059455871582	-38.9278297424316	1729.02355957031	-38.3627510070801	84.4482803344727	1725.5703125	63.4146919250488	-75.5953369140625	1671.69921875	123.313323974609	52.7409324645996	1653.7421875	122.559883117676	4.33229112625122	1521.07360839844	194.513580322266	2.26032567024231	1367.43420410156	-20.7824382781982	8.72736835479736	1439.63916015625	-52.8037185668945	9.29244995117188	1312.49584960938	168.770980834961	114.648742675781	1449.93615722656	86.3318862915039	-132.480194091797	1536.64477539062	96.5033493041992	-260.439758300781	1478.37854003906	119.106605529785	-416.276641845703	1430.40942382812	118.102020263672	-547.438354492188	1388.21667480469	34.6583290100098	-645.260192871094	1391.54443359375	146.167724609375	-644.757934570312	1318.90002441406	66.2400970458984	-775.291687011719	1363.6669921875	78.9858245849609	156.33918762207
-54.059455871582	-38.9278297424316	1729.02355957031	-38.3627510070801	84.4482803344727	1725.5703125	63.4146919250488	-75.5953369140625	1671.69921875	123.313323974609	52.7409324645996	1653.7421875	122.559883117676	4.33229112625122	1521.07360839844	194.513580322266	2.26032567024231	1367.43420410156	-20.7824382781982	8.72736835479736	1439.63916015625	-52.8037185668945	9.29244995117188	1312.49584960938	168.770980834961	114.648742675781	1449.93615722656	86.3318862915039	-132.480194091797	1536.64477539062	96.5033493041992	-260.439758300781	1478.37854003906	119.106605529785	-416.276641845703	1430.40942382812	118.102020263672	-547.438354492188	1388.21667480469	34.6583290100098	-645.260192871094	1391.54443359375	146.167724609375	-644.757934570312	1318.90002441406	66.2400970458984	-775.291687011719	1363.6669921875	78.9858245849609	156.33918762207
-54.059455871582	-38.9278297424316	1729.02355957031	-38.3627510070801	84.4482803344727	1725.5703125	63.4146919250488	-75.5953369140625	1671.69921875	123.313323974609	52.7409324645996	1653.7421875	122.559883117676	4.33229112625122	1521.07360839844	194.513580322266	2.26032567024231	1367.43420410156	-20.7824382781982	8.72736835479736	1439.63916015625	-52.8037185668945	9.29244995117188	1312.49584960938	168.770980834961	114.648742675781	1449.93615722656	86.3318862915039	-132.480194091797	1536.64477539062	96.5033493041992	-260.439758300781	1478.37854003906	119.106605529785	-416.276641845703	1430.40942382812	118.102020263672	-547.438354492188	1388.21667480469	34.6583290100098	-645.260192871094	1391.54443359375	146.167724609375	-644.757934570312	1318.90002441406	66.2400970458984	-775.291687011719	1363.6669921875	78.9858245849609	156.33918762207
-54.059455871582	-38.9278297424316	1729.02355957031	-38.3627510070801	84.4482803344727	1725.5703125	63.4146919250488	-75.5953369140625	1671.69921875	123.313323974609	52.7409324645996	1653.7421875	122.559883117676	4.33229112625122	1521.07360839844	194.513580322266	2.26032567024231	1367.43420410156	-20.7824382781982	8.72736835479736	1439.63916015625	-52.8037185668945	9.29244995117188	1312.49584960938	168.770980834961	114.648742675781	1449.93615722656	86.3318862915039	-132.480194091797	1536.64477539062	96.5033493041992	-260.439758300781	1478.37854003906	119.106605529785	-416.276641845703	1430.40942382812	118.102020263672	-547.438354492188	1388.21667480469	34.6583290100098	-645.260192871094	1391.54443359375	146.167724609375	-644.757934570312	1318.90002441406	66.2400970458984	-775.291687011719	1363.6669921875	78.9858245849609	156.33918762207
-54.059455871582	-38.9278297424316	1729.02355957031	-38.3627510070801	84.4482803344727	1725.5703125	63.4146919250488	-75.5953369140625	1671.69921875	123.313323974609	52.7409324645996	1653.7421875	122.559883117676	4.33229112625122	1521.07360839844	194.513580322266	2.26032567024231	1367.43420410156	-20.7824382781982	8.72736835479736	1439.63916015625	-52.8037185668945	9.29244995117188	1312.49584960938	168.770980834961	114.648742675781	1449.93615722656	86.3318862915039	-132.480194091797	1536.64477539062	96.5033493041992	-260.439758300781	1478.37854003906	119.106605529785	-416.276641845703	1430.40942382812	118.102020263672	-547.438354492188	1388.21667480469	34.6583290100098	-645.260192871094	1391.54443359375	146.167724609375	-644.757934570312	1318.90002441406	66.2400970458984	-775.291687011719	1363.6669921875	78.9858245849609	156.33918762207
-54.059455871582	-38.9278297424316	1729.02355957031	-38.3627510070801	84.4482803344727	1725.5703125	63.4146919250488	-75.5953369140625	1671.69921875	123.313323974609	52.7409324645996	1653.7421875	122.559883117676	4.33229112625122	1521.07360839844	194.513580322266	2.26032567024231	1367.43420410156	-20.7824382781982	8.72736835479736	1439.63916015625	-52.8037185668945	9.29244995117188	1312.49584960938	168.770980834961	114.648742675781	1449.93615722656	86.3318862915039	-132.480194091797	1536.64477539062	96.5033493041992	-260.439758300781	1478.37854003906	119.106605529785	-416.276641845703	1430.40942382812	118.102020263672	-547.438354492188	1388.21667480469	34.6583290100098	-645.260192871094	1391.54443359375	146.167724609375	-644.757934570312	1318.90002441406	66.2400970458984	-775.291687011719	1363.6669921875	78.9858245849609	156.33918762207
-54.059455871582	-38.9278297424316	1729.02355957031	-38.3627510070801	84.4482803344727	1725.5703125	63.4146919250488	-75.5953369140625	1671.69921875	123.313323974609	52.7409324645996	1653.7421875	122.559883117676	4.33229112625122	1521.07360839844	194.513580322266	2.26032567024231	1367.43420410156	-20.7824382781982	8.72736835479736	1439.63916015625	-52.8037185668945	9.29244995117188	1312.49584960938	168.770980834961	114.648742675781	1449.93615722656	86.3318862915039	-132.480194091797	1536.64477539062	96.5033493041992	-260.439758300781	1478.37854003906	119.106605529785	-416.276641845703	1430.40942382812	118.102020263672	-547.438354492188	1388.21667480469	34.6583290100098	-645.260192871094	1391.54443359375	146.167724609375	-644.757934570312	1318.90002441406	66.2400970458984	-775.291687011719	1363.6669921875	78.9858245849609	156.33918762207
-54.059455871582	-38.9278297424316	1729.02355957031	-38.3627510070801	84.4482803344727	1725.5703125	63.4146919250488	-75.5953369140625	1671.69921875	123.313323974609	52.7409324645996	1653.7421875	122.559883117676	4.33229112625122	1521.07360839844	194.513580322266	2.26032567024231	1367.43420410156	-20.7824382781982	8.72736835479736	1439.63916015625	-52.8037185668945	9.29244995117188	1312.49584960938	168.770980834961	114.648742675781	1449.93615722656	86.3318862915039	-132.480194091797	1536.64477539062	96.5033493041992	-260.439758300781	1478.37854003906	119.106605529785	-416.276641845703	1430.40942382812	118.102020263672	-547.438354492188	1388.21667480469	34.6583290100098	-645.260192871094	1391.54443359375	146.167724609375	-644.757934570312	1318.90002441406	66.2400970458984	-775.291687011719	1363.6669921875	78.9858245849609	156.33918762207
-54.059455871582	-38.9278297424316	1729.02355957031	-38.3627510070801	84.4482803344727	1725.5703125	63.4146919250488	-75.5953369140625	1671.69921875	123.313323974609	52.7409324645996	1653.7421875	122.559883117676	4.33229112625122	1521.07360839844	194.513580322266	2.26032567024231	1367.43420410156	-20.7824382781982	8.72736835479736	1439.63916015625	-52.8037185668945	9.29244995117188	1312.49584960938	168.770980834961	114.648742675781	1449.93615722656	86.3318862915039	-132.480194091797	1536.64477539062	96.5033493041992	-260.439758300781	1478.37854003906	119.106605529785	-416.276641845703	1430.40942382812	118.102020263672	-547.438354492188	1388.21667480469	34.6583290100098	-645.260192871094	1391.54443359375	146.167724609375	-644.757934570312	1318.90002441406	66.2400970458984	-775.291687011719	1363.6669921875	78.9858245849609	156.33918762207
-54.059455871582	-38.9278297424316	1729.02355957031	-38.3627510070801	84.4482803344727	1725.5703125	63.4146919250488	-75.5953369140625	1671.69921875	123.313323974609	52.7409324645996	1653.7421875	122.559883117676	4.33229112625122	1521.07360839844	194.513580322266	2.26032567024231	1367.43420410156	-20.7824382781982	8.72736835479736	1439.63916015625	-52.8037185668945	9.29244995117188	1312.49584960938	168.770980834961	114.648742675781	1449.93615722656	86.3318862915039	-132.480194091797	1536.64477539062	96.5033493041992	-260.439758300781	1478.37854003906	119.106605529785	-416.276641845703	1430.40942382812	118.102020263672	-547.438354492188	1388.21667480469	34.6583290100098	-645.260192871094	1391.54443359375	146.167724609375	-644.757934570312	1318.90002441406	66.2400970458984	-775.291687011719	1363.6669921875	78.9858245849609	156.33918762207
-54.059455871582	-38.9278297424316	1729.02355957031	-38.3627510070801	84.4482803344727	1725.5703125	63.4146919250488	-75.5953369140625	1671.69921875	123.313323974609	52.7409324645996	1653.7421875	122.559883117676	4.33229112625122	1521.07360839844	194.513580322266	2.26032567024231	1367.43420410156	-20.7824382781982	8.72736835479736	1439.63916015625	-52.8037185668945	9.29244995117188	1312.49584960938	168.770980834961	114.648742675781	1449.93615722656	86.3318862915039	-132.480194091797	1536.64477539062	96.5033493041992	-260.439758300781	1478.37854003906	119.106605529785	-416.276641845703	1430.40942382812	118.102020263672	-547.438354492188	1388.21667480469	34.6583290100098	-645.260192871094	1391.54443359375	146.167724609375	-644.757934570312	1318.90002441406	66.2400970458984	-775.291687011719	1363.6669921875	78.9858245849609	156.33918762207
-54.059455871582	-38.9278297424316	1729.02355957031	-38.3627510070801	84.4482803344727	1725.5703125	63.4146919250488	-75.5953369140625	1671.69921875	123.313323974609	52.7409324645996	1653.7421875	122.559883117676	4.33229112625122	1521.07360839844	194.513580322266	2.26032567024231	1367.43420410156	-20.7824382781982	8.72736835479736	1439.63916015625	-52.8037185668945	9.29244995117188	1312.49584960938	168.770980834961	114.648742675781	1449.93615722656	86.3318862915039	-132.480194091797	1536.64477539062	96.5033493041992	-260.439758300781	1478.37854003906	119.106605529785	-416.276641845703	1430.40942382812	118.102020263672	-547.438354492188	1388.21667480469	34.6583290100098	-645.260192871094	1391.54443359375	146.167724609375	-644.757934570312	1318.90002441406	66.2400970458984	-775.291687011719	1363.6669921875	78.9858245849609	156.33918762207
-54.059455871582	-38.9278297424316	1729.02355957031	-38.3627510070801	84.4482803344727	1725.5703125	63.4146919250488	-75.5953369140625	1671.69921875	123.313323974609	52.7409324645996	1653.7421875	122.559883117676	4.33229112625122	1521.07360839844	194.513580322266	2.26032567024231	1367.43420410156	-20.7824382781982	8.72736835479736	1439.63916015625	-52.8037185668945	9.29244995117188	1312.49584960938	168.770980834961	114.648742675781	1449.93615722656	86.3318862915039	-132.480194091797	1536.64477539062	96.5033493041992	-260.439758300781	1478.37854003906	119.106605529785	-416.276641845703	1430.40942382812	118.102020263672	-547.438354492188	1388.21667480469	34.6583290100098	-645.260192871094	1391.54443359375	146.167724609375	-644.757934570312	1318.90002441406	66.2400970458984	-775.291687011719	1363.6669921875	78.9858245849609	156.33918762207
-54.059455871582	-38.9278297424316	1729.02355957031	-38.3627510070801	84.4482803344727	1725.5703125	63.4146919250488	-75.5953369140625	1671.69921875	123.313323974609	52.7409324645996	1653.7421875	122.559883117676	4.33229112625122	1521.07360839844	194.513580322266	2.26032567024231	1367.43420410156	-20.7824382781982	8.72736835479736	1439.63916015625	-52.8037185668945	9.29244995117188	1312.49584960938	168.770980834961	114.648742675781	1449.93615722656	86.3318862915039	-132.480194091797	1536.64477539062	96.5033493041992	-260.439758300781	1478.37854003906	119.106605529785	-416.276641845703	1430.40942382812	118.102020263672	-547.438354492188	1388.21667480469	34.6583290100098	-645.260192871094	1391.54443359375	146.167724609375	-644.757934570312	1318.90002441406	66.2400970458984	-775.291687011719	1363.6669921875	78.9858245849609	156.33918762207
-54.059455871582	-38.9278297424316	1729.02355957031	-38.3627510070801	84.4482803344727	1725.5703125	63.4146919250488	-75.5953369140625	1671.69921875	123.313323974609	52.7409324645996	1653.7421875	122.559883117676	4.33229112625122	1521.07360839844	194.513580322266	2.26032567024231	1367.43420410156	-20.7824382781982	8.72736835479736	1439.63916015625	-52.8037185668945	9.29244995117188	1312.49584960938	168.770980834961	114.648742675781	1449.93615722656	86.3318862915039	-132.480194091797	1536.64477539062	96.5033493041992	-260.439758300781	1478.37854003906	119.106605529785	-416.276641845703	1430.40942382812	118.102020263672	-547.438354492188	1388.21667480469	34.6583290100098	-645.260192871094	1391.54443359375	146.167724609375	-644.757934570312	1318.90002441406	66.2400970458984	-775.291687011719	1363.6669921875	78.9858245849609	156.33918762207
-54.059455871582	-38.9278297424316	1729.02355957031	-38.3627510070801	84.4482803344727	1725.5703125	63.4146919250488	-75.5953369140625	1671.69921875	123.313323974609	52.7409324645996	1653.7421875	122.559883117676	4.33229112625122	1521.07360839844	194.513580322266	2.26032567024231	1367.43420410156	-20.7824382781982	8.72736835479736	1439.63916015625	-52.8037185668945	9.29244995117188	1312.49584960938	168.770980834961	114.648742675781	1449.93615722656	86.3318862915039	-132.480194091797	1536.64477539062	96.5033493041992	-260.439758300781	1478.37854003906	119.106605529785	-416.276641845703	1430.40942382812	118.102020263672	-547.438354492188	1388.21667480469	34.6583290100098	-645.260192871094	1391.54443359375	146.167724609375	-644.757934570312	1318.90002441406	66.2400970458984	-775.291687011719	1363.6669921875	78.9858245849609	156.33918762207
-54.059455871582	-38.9278297424316	1729.02355957031	-38.3627510070801	84.4482803344727	1725.5703125	63.4146919250488	-75.5953369140625	1671.69921875	123.313323974609	52.7409324645996	1653.7421875	122.559883117676	4.33229112625122	1521.07360839844	194.513580322266	2.26032567024231	1367.43420410156	-20.7824382781982	8.72736835479736	1439.63916015625	-52.8037185668945	9.29244995117188	1312.49584960938	168.770980834961	114.648742675781	1449.93615722656	86.3318862915039	-132.480194091797	1536.64477539062	96.5033493041992	-260.439758300781	1478.37854003906	119.106605529785	-416.276641845703	1430.40942382812	118.102020263672	-547.438354492188	1388.21667480469	34.6583290100098	-645.260192871094	1391.54443359375	146.167724609375	-644.757934570312	1318.90002441406	66.2400970458984	-775.291687011719	1363.6669921875	78.9858245849609	156.33918762207
-54.059455871582	-38.9278297424316	1729.02355957031	-38.3627510070801	84.4482803344727	1725.5703125	63.4146919250488	-75.5953369140625	1671.69921875	123.313323974609	52.7409324645996	1653.7421875	122.559883117676	4.33229112625122	1521.07360839844	194.513580322266	2.26032567024231	1367.43420410156	-20.7824382781982	8.72736835479736	1439.63916015625	-52.8037185668945	9.29244995117188	1312.49584960938	168.770980834961	114.648742675781	1449.93615722656	86.3318862915039	-132.480194091797	1536.64477539062	96.5033493041992	-260.439758300781	1478.37854003906	119.106605529785	-416.276641845703	1430.40942382812	118.102020263672	-547.438354492188	1388.21667480469	34.6583290100098	-645.260192871094	1391.54443359375	146.167724609375	-644.757934570312	1318.90002441406	66.2400970458984	-775.291687011719	1363.6669921875	78.9858245849609	156.33918762207
-54.059455871582	-38.9278297424316	1729.02355957031	-38.3627510070801	84.4482803344727	1725.5703125	63.4146919250488	-75.5953369140625	1671.69921875	123.313323974609	52.7409324645996	1653.7421875	122.559883117676	4.33229112625122	1521.07360839844	194.513580322266	2.26032567024231	1367.43420410156	-20.7824382781982	8.72736835479736	1439.63916015625	-52.8037185668945	9.29244995117188	1312.49584960938	168.770980834961	114.648742675781	1449.93615722656	86.3318862915039	-132.480194091797	1536.64477539062	96.5033493041992	-260.439758300781	1478.37854003906	119.106605529785	-416.276641845703	1430.40942382812	118.102020263672	-547.438354492188	1388.21667480469	34.6583290100098	-645.260192871094	1391.54443359375	146.167724609375	-644.757934570312	1318.90002441406	66.2400970458984	-775.291687011719	1363.6669921875	78.9858245849609	156.33918762207
-54.059455871582	-38.9278297424316	1729.02355957031	-38.3627510070801	84.4482803344727	1725.5703125	63.4146919250488	-75.5953369140625	1671.69921875	123.313323974609	52.7409324645996	1653.7421875	122.559883117676	4.33229112625122	1521.07360839844	194.513580322266	2.26032567024231	1367.43420410156	-20.7824382781982	8.72736835479736	1439.63916015625	-52.8037185668945	9.29244995117188	1312.49584960938	168.770980834961	114.648742675781	1449.93615722656	86.3318862915039	-132.480194091797	1536.64477539062	96.5033493041992	-260.439758300781	1478.37854003906	119.106605529785	-416.276641845703	1430.40942382812	118.102020263672	-547.438354492188	1388.21667480469	34.6583290100098	-645.260192871094	1391.54443359375	146.167724609375	-644.757934570312	1318.90002441406	66.2400970458984	-775.291687011719	1363.6669921875	78.9858245849609	156.33918762207
-54.059455871582	-38.9278297424316	1729.02355957031	-38.3627510070801	84.4482803344727	1725.5703125	63.4146919250488	-75.5953369140625	1671.69921875	123.313323974609	52.7409324645996	1653.7421875	122.559883117676	4.33229112625122	1521.07360839844	194.513580322266	2.26032567024231	1367.43420410156	-20.7824382781982	8.72736835479736	1439.63916015625	-52.8037185668945	9.29244995117188	1312.49584960938	168.770980834961	114.648742675781	1449.93615722656	86.3318862915039	-132.480194091797	1536.64477539062	96.5033493041992	-260.439758300781	1478.37854003906	119.106605529785	-416.276641845703	1430.40942382812	118.102020263672	-547.438354492188	1388.21667480469	34.6583290100098	-645.260192871094	1391.54443359375	146.167724609375	-644.757934570312	1318.90002441406	66.2400970458984	-775.291687011719	1363.6669921875	78.9858245849609	156.33918762207
-54.059455871582	-38.9278297424316	1729.02355957031	-38.3627510070801	84.4482803344727	1725.5703125	63.4146919250488	-75.5953369140625	1671.69921875	123.313323974609	52.7409324645996	1653.7421875	122.559883117676	4.33229112625122	1521.07360839844	194.513580322266	2.26032567024231	1367.43420410156	-20.7824382781982	8.72736835479736	1439.63916015625	-52.8037185668945	9.29244995117188	1312.49584960938	168.770980834961	114.648742675781	1449.93615722656	86.3318862915039	-132.480194091797	1536.64477539062	96.5033493041992	-260.439758300781	1478.37854003906	119.106605529785	-416.276641845703	1430.40942382812	118.102020263672	-547.438354492188	1388.21667480469	34.6583290100098	-645.260192871094	1391.54443359375	146.167724609375	-644.757934570312	1318.90002441406	66.2400970458984	-775.291687011719	1363.6669921875	78.9858245849609	156.33918762207
-54.059455871582	-38.9278297424316	1729.02355957031	-38.3627510070801	84.4482803344727	1725.5703125	63.4146919250488	-75.5953369140625	1671.69921875	123.313323974609	52.7409324645996	1653.7421875	122.559883117676	4.33229112625122	1521.07360839844	194.513580322266	2.26032567024231	1367.43420410156	-20.7824382781982	8.72736835479736	1439.63916015625	-52.8037185668945	9.29244995117188	1312.49584960938	168.770980834961	114.648742675781	1449.93615722656	86.3318862915039	-132.480194091797	1536.64477539062	96.5033493041992	-260.439758300781	1478.37854003906	119.106605529785	-416.276641845703	1430.40942382812	118.102020263672	-547.438354492188	1388.21667480469	34.6583290100098	-645.260192871094	1391.54443359375	146.167724609375	-644.757934570312	1318.90002441406	66.2400970458984	-775.291687011719	1363.6669921875	78.9858245849609	156.33918762207
-54.059455871582	-38.9278297424316	1729.02355957031	-38.3627510070801	84.4482803344727	1725.5703125	63.4146919250488	-75.5953369140625	1671.69921875	123.313323974609	52.7409324645996	1653.7421875	122.559883117676	4.33229112625122	1521.07360839844	194.513580322266	2.26032567024231	1367.43420410156	-20.7824382781982	8.72736835479736	1439.63916015625	-52.8037185668945	9.29244995117188	1312.49584960938	168.770980834961	114.648742675781	1449.93615722656	86.3318862915039	-132.480194091797	1536.64477539062	96.5033493041992	-260.439758300781	1478.37854003906	119.106605529785	-416.276641845703	1430.40942382812	118.102020263672	-547.438354492188	1388.21667480469	34.6583290100098	-645.260192871094	1391.54443359375	146.167724609375	-644.757934570312	1318.90002441406	66.2400970458984	-775.291687011719	1363.6669921875	78.9858245849609	156.33918762207
-54.059455871582	-38.9278297424316	1729.02355957031	-38.3627510070801	84.4482803344727	1725.5703125	63.4146919250488	-75.5953369140625	1671.69921875	123.313323974609	52.7409324645996	1653.7421875	122.559883117676	4.33229112625122	1521.07360839844	194.513580322266	2.26032567024231	1367.43420410156	-20.7824382781982	8.72736835479736	1439.63916015625	-52.8037185668945	9.29244995117188	1312.49584960938	168.770980834961	114.648742675781	1449.93615722656	86.3318862915039	-132.480194091797	1536.64477539062	96.5033493041992	-260.439758300781	1478.37854003906	119.106605529785	-416.276641845703	1430.40942382812	118.102020263672	-547.438354492188	1388.21667480469	34.6583290100098	-645.260192871094	1391.54443359375	146.167724609375	-644.757934570312	1318.90002441406	66.2400970458984	-775.291687011719	1363.6669921875	78.9858245849609	156.33918762207
-54.059455871582	-38.9278297424316	1729.02355957031	-38.3627510070801	84.4482803344727	1725.5703125	63.4146919250488	-75.5953369140625	1671.69921875	123.313323974609	52.7409324645996	1653.7421875	122.559883117676	4.33229112625122	1521.07360839844	194.513580322266	2.26032567024231	1367.43420410156	-20.7824382781982	8.72736835479736	1439.63916015625	-52.8037185668945	9.29244995117188	1312.49584960938	168.770980834961	114.648742675781	1449.93615722656	86.3318862915039	-132.480194091797	1536.64477539062	96.5033493041992	-260.439758300781	1478.37854003906	119.106605529785	-416.276641845703	1430.40942382812	118.102020263672	-547.438354492188	1388.21667480469	34.6583290100098	-645.260192871094	1391.54443359375	146.167724609375	-644.757934570312	1318.90002441406	66.2400970458984	-775.291687011719	1363.6669921875	78.9858245849609	156.33918762207
-54.059455871582	-38.9278297424316	1729.02355957031	-38.3627510070801	84.4482803344727	1725.5703125	63.4146919250488	-75.5953369140625	1671.69921875	123.313323974609	52.7409324645996	1653.7421875	122.559883117676	4.33229112625122	1521.07360839844	194.513580322266	2.26032567024231	1367.43420410156	-20.7824382781982	8.72736835479736	1439.63916015625	-52.8037185668945	9.29244995117188	1312.49584960938	168.770980834961	114.648742675781	1449.93615722656	86.3318862915039	-132.480194091797	1536.64477539062	96.5033493041992	-260.439758300781	1478.37854003906	119.106605529785	-416.276641845703	1430.40942382812	118.102020263672	-547.438354492188	1388.21667480469	34.6583290100098	-645.260192871094	1391.54443359375	146.167724609375	-644.757934570312	1318.90002441406	66.2400970458984	-775.291687011719	1363.6669921875	78.9858245849609	156.33918762207
-54.059455871582	-38.9278297424316	1729.02355957031	-38.3627510070801	84.4482803344727	1725.5703125	63.4146919250488	-75.5953369140625	1671.69921875	123.313323974609	52.7409324645996	1653.7421875	122.559883117676	4.33229112625122	1521.07360839844	194.513580322266	2.26032567024231	1367.43420410156	-20.7824382781982	8.72736835479736	1439.63916015625	-52.8037185668945	9.29244995117188	1312.49584960938	168.770980834961	114.648742675781	1449.93615722656	86.3318862915039	-132.480194091797	1536.64477539062	96.5033493041992	-260.439758300781	1478.37854003906	119.106605529785	-416.276641845703	1430.40942382812	118.102020263672	-547.438354492188	1388.21667480469	34.6583290100098	-645.260192871094	1391.54443359375	146.167724609375	-644.757934570312	1318.90002441406	66.2400970458984	-775.291687011719	1363.6669921875	78.9858245849609	156.33918762207
-54.059455871582	-38.9278297424316	1729.02355957031	-38.3627510070801	84.4482803344727	1725.5703125	63.4146919250488	-75.5953369140625	1671.69921875	123.313323974609	52.7409324645996	1653.7421875	122.559883117676	4.33229112625122	1521.07360839844	194.513580322266	2.26032567024231	1367.43420410156	-20.7824382781982	8.72736835479736	1439.63916015625	-52.8037185668945	9.29244995117188	1312.49584960938	168.770980834961	114.648742675781	1449.93615722656	86.3318862915039	-132.480194091797	1536.64477539062	96.5033493041992	-260.439758300781	1478.37854003906	119.106605529785	-416.276641845703	1430.40942382812	118.102020263672	-547.438354492188	1388.21667480469	34.6583290100098	-645.260192871094	1391.54443359375	146.167724609375	-644.757934570312	1318.90002441406	66.2400970458984	-775.291687011719	1363.6669921875	78.9858245849609	156.33918762207
-54.059455871582	-38.9278297424316	1729.02355957031	-38.3627510070801	84.4482803344727	1725.5703125	63.4146919250488	-75.5953369140625	1671.69921875	123.313323974609	52.7409324645996	1653.7421875	122.559883117676	4.33229112625122	1521.07360839844	194.513580322266	2.26032567024231	1367.43420410156	-20.7824382781982	8.72736835479736	1439.63916015625	-52.8037185668945	9.29244995117188	1312.49584960938	168.770980834961	114.648742675781	1449.93615722656	86.3318862915039	-132.480194091797	1536.64477539062	96.5033493041992	-260.439758300781	1478.37854003906	119.106605529785	-416.276641845703	1430.40942382812	118.102020263672	-547.438354492188	1388.21667480469	34.6583290100098	-645.260192871094	1391.54443359375	146.167724609375	-644.757934570312	1318.90002441406	66.2400970458984	-775.291687011719	1363.6669921875	78.9858245849609	156.33918762207
-54.059455871582	-38.9278297424316	1729.02355957031	-38.3627510070801	84.4482803344727	1725.5703125	63.4146919250488	-75.5953369140625	1671.69921875	123.313323974609	52.7409324645996	1653.7421875	122.559883117676	4.33229112625122	1521.07360839844	194.513580322266	2.26032567024231	1367.43420410156	-20.7824382781982	8.72736835479736	1439.63916015625	-52.8037185668945	9.29244995117188	1312.49584960938	168.770980834961	114.648742675781	1449.93615722656	86.3318862915039	-132.480194091797	1536.64477539062	96.5033493041992	-260.439758300781	1478.37854003906	119.106605529785	-416.276641845703	1430.40942382812	118.102020263672	-547.438354492188	1388.21667480469	34.6583290100098	-645.260192871094	1391.54443359375	146.167724609375	-644.757934570312	1318.90002441406	66.2400970458984	-775.291687011719	1363.6669921875	78.9858245849609	156.33918762207
-54.059455871582	-38.9278297424316	1729.02355957031	-38.3627510070801	84.4482803344727	1725.5703125	63.4146919250488	-75.5953369140625	1671.69921875	123.313323974609	52.7409324645996	1653.7421875	122.559883117676	4.33229112625122	1521.07360839844	194.513580322266	2.26032567024231	1367.43420410156	-20.7824382781982	8.72736835479736	1439.63916015625	-52.8037185668945	9.29244995117188	1312.49584960938	168.770980834961	114.648742675781	1449.93615722656	86.3318862915039	-132.480194091797	1536.64477539062	96.5033493041992	-260.439758300781	1478.37854003906	119.106605529785	-416.276641845703	1430.40942382812	118.102020263672	-547.438354492188	1388.21667480469	34.6583290100098	-645.260192871094	1391.54443359375	146.167724609375	-644.757934570312	1318.90002441406	66.2400970458984	-775.291687011719	1363.6669921875	78.9858245849609	156.33918762207
-54.059455871582	-38.9278297424316	1729.02355957031	-38.3627510070801	84.4482803344727	1725.5703125	63.4146919250488	-75.5953369140625	1671.69921875	123.313323974609	52.7409324645996	1653.7421875	122.559883117676	4.33229112625122	1521.07360839844	194.513580322266	2.26032567024231	1367.43420410156	-20.7824382781982	8.72736835479736	1439.63916015625	-52.8037185668945	9.29244995117188	1312.49584960938	168.770980834961	114.648742675781	1449.93615722656	86.3318862915039	-132.480194091797	1536.64477539062	96.5033493041992	-260.439758300781	1478.37854003906	119.106605529785	-416.276641845703	1430.40942382812	118.102020263672	-547.438354492188	1388.21667480469	34.6583290100098	-645.260192871094	1391.54443359375	146.167724609375	-644.757934570312	1318.90002441406	66.2400970458984	-775.291687011719	1363.6669921875	78.9858245849609	156.33918762207
-54.059455871582	-38.9278297424316	1729.02355957031	-38.3627510070801	84.4482803344727	1725.5703125	63.4146919250488	-75.5953369140625	1671.69921875	123.313323974609	52.7409324645996	1653.7421875	122.559883117676	4.33229112625122	1521.07360839844	194.513580322266	2.26032567024231	1367.43420410156	-20.7824382781982	8.72736835479736	1439.63916015625	-52.8037185668945	9.29244995117188	1312.49584960938	168.770980834961	114.648742675781	1449.93615722656	86.3318862915039	-132.480194091797	1536.64477539062	96.5033493041992	-260.439758300781	1478.37854003906	119.106605529785	-416.276641845703	1430.40942382812	118.102020263672	-547.438354492188	1388.21667480469	34.6583290100098	-645.260192871094	1391.54443359375	146.167724609375	-644.757934570312	1318.90002441406	66.2400970458984	-775.291687011719	1363.6669921875	78.9858245849609	156.33918762207
-54.059455871582	-38.9278297424316	1729.02355957031	-38.3627510070801	84.4482803344727	1725.5703125	63.4146919250488	-75.5953369140625	1671.69921875	123.313323974609	52.7409324645996	1653.7421875	122.559883117676	4.33229112625122	1521.07360839844	194.513580322266	2.26032567024231	1367.43420410156	-20.7824382781982	8.72736835479736	1439.63916015625	-52.8037185668945	9.29244995117188	1312.49584960938	168.770980834961	114.648742675781	1449.93615722656	86.3318862915039	-132.480194091797	1536.64477539062	96.5033493041992	-260.439758300781	1478.37854003906	119.106605529785	-416.276641845703	1430.40942382812	118.102020263672	-547.438354492188	1388.21667480469	34.6583290100098	-645.260192871094	1391.54443359375	146.167724609375	-644.757934570312	1318.90002441406	66.2400970458984	-775.291687011719	1363.6669921875	78.9858245849609	156.33918762207
-54.059455871582	-38.9278297424316	1729.02355957031	-38.3627510070801	84.4482803344727	1725.5703125	63.4146919250488	-75.5953369140625	1671.69921875	123.313323974609	52.7409324645996	1653.7421875	122.559883117676	4.33229112625122	1521.07360839844	194.513580322266	2.26032567024231	1367.43420410156	-20.7824382781982	8.72736835479736	1439.63916015625	-52.8037185668945	9.29244995117188	1312.49584960938	168.770980834961	114.648742675781	1449.93615722656	86.3318862915039	-132.480194091797	1536.64477539062	96.5033493041992	-260.439758300781	1478.37854003906	119.106605529785	-416.276641845703	1430.40942382812	118.102020263672	-547.438354492188	1388.21667480469	34.6583290100098	-645.260192871094	1391.54443359375	146.167724609375	-644.757934570312	1318.90002441406	66.2400970458984	-775.291687011719	1363.6669921875	78.9858245849609	156.33918762207
-54.059455871582	-38.9278297424316	1729.02355957031	-38.3627510070801	84.4482803344727	1725.5703125	63.4146919250488	-75.5953369140625	1671.69921875	123.313323974609	52.7409324645996	1653.7421875	122.559883117676	4.33229112625122	1521.07360839844	194.513580322266	2.26032567024231	1367.43420410156	-20.7824382781982	8.72736835479736	1439.63916015625	-52.8037185668945	9.29244995117188	1312.49584960938	168.770980834961	114.648742675781	1449.93615722656	86.3318862915039	-132.480194091797	1536.64477539062	96.5033493041992	-260.439758300781	1478.37854003906	119.106605529785	-416.276641845703	1430.40942382812	118.102020263672	-547.438354492188	1388.21667480469	34.6583290100098	-645.260192871094	1391.54443359375	146.167724609375	-644.757934570312	1318.90002441406	66.2400970458984	-775.291687011719	1363.6669921875	78.9858245849609	156.33918762207
-54.059455871582	-38.9278297424316	1729.02355957031	-38.3627510070801	84.4482803344727	1725.5703125	63.4146919250488	-75.5953369140625	1671.69921875	123.313323974609	52.7409324645996	1653.7421875	122.559883117676	4.33229112625122	1521.07360839844	194.513580322266	2.26032567024231	1367.43420410156	-20.7824382781982	8.72736835479736	1439.63916015625	-52.8037185668945	9.29244995117188	1312.49584960938	168.770980834961	114.648742675781	1449.93615722656	86.3318862915039	-132.480194091797	1536.64477539062	96.5033493041992	-260.439758300781	1478.37854003906	119.106605529785	-416.276641845703	1430.40942382812	118.102020263672	-547.438354492188	1388.21667480469	34.6583290100098	-645.260192871094	1391.54443359375	146.167724609375	-644.757934570312	1318.90002441406	66.2400970458984	-775.291687011719	1363.6669921875	78.9858245849609	156.33918762207
-54.059455871582	-38.9278297424316	1729.02355957031	-38.3627510070801	84.4482803344727	1725.5703125	63.4146919250488	-75.5953369140625	1671.69921875	123.313323974609	52.7409324645996	1653.7421875	122.559883117676	4.33229112625122	1521.07360839844	194.513580322266	2.26032567024231	1367.43420410156	-20.7824382781982	8.72736835479736	1439.63916015625	-52.8037185668945	9.29244995117188	1312.49584960938	168.770980834961	114.648742675781	1449.93615722656	86.3318862915039	-132.480194091797	1536.64477539062	96.5033493041992	-260.439758300781	1478.37854003906	119.106605529785	-416.276641845703	1430.40942382812	118.102020263672	-547.438354492188	1388.21667480469	34.6583290100098	-645.260192871094	1391.54443359375	146.167724609375	-644.757934570312	1318.90002441406	66.2400970458984	-775.291687011719	1363.6669921875	78.9858245849609	156.33918762207
-54.059455871582	-38.9278297424316	1729.02355957031	-38.3627510070801	84.4482803344727	1725.5703125	63.4146919250488	-75.5953369140625	1671.69921875	123.313323974609	52.7409324645996	1653.7421875	122.559883117676	4.33229112625122	1521.07360839844	194.513580322266	2.26032567024231	1367.43420410156	-20.7824382781982	8.72736835479736	1439.63916015625	-52.8037185668945	9.29244995117188	1312.49584960938	168.770980834961	114.648742675781	1449.93615722656	86.3318862915039	-132.480194091797	1536.64477539062	96.5033493041992	-260.439758300781	1478.37854003906	119.106605529785	-416.276641845703	1430.40942382812	118.102020263672	-547.438354492188	1388.21667480469	34.6583290100098	-645.260192871094	1391.54443359375	146.167724609375	-644.757934570312	1318.90002441406	66.2400970458984	-775.291687011719	1363.6669921875	78.9858245849609	156.33918762207
-54.059455871582	-38.9278297424316	1729.02355957031	-38.3627510070801	84.4482803344727	1725.5703125	63.4146919250488	-75.5953369140625	1671.69921875	123.313323974609	52.7409324645996	1653.7421875	122.559883117676	4.33229112625122	1521.07360839844	194.513580322266	2.26032567024231	1367.43420410156	-20.7824382781982	8.72736835479736	1439.63916015625	-52.8037185668945	9.29244995117188	1312.49584960938	168.770980834961	114.648742675781	1449.93615722656	86.3318862915039	-132.480194091797	1536.64477539062	96.5033493041992	-260.439758300781	1478.37854003906	119.106605529785	-416.276641845703	1430.40942382812	118.102020263672	-547.438354492188	1388.21667480469	34.6583290100098	-645.260192871094	1391.54443359375	146.167724609375	-644.757934570312	1318.90002441406	66.2400970458984	-775.291687011719	1363.6669921875	78.9858245849609	156.33918762207
-54.059455871582	-38.9278297424316	1729.02355957031	-38.3627510070801	84.4482803344727	1725.5703125	63.4146919250488	-75.5953369140625	1671.69921875	123.313323974609	52.7409324645996	1653.7421875	122.559883117676	4.33229112625122	1521.07360839844	194.513580322266	2.26032567024231	1367.43420410156	-20.7824382781982	8.72736835479736	1439.63916015625	-52.8037185668945	9.29244995117188	1312.49584960938	168.770980834961	114.648742675781	1449.93615722656	86.3318862915039	-132.480194091797	1536.64477539062	96.5033493041992	-260.439758300781	1478.37854003906	119.106605529785	-416.276641845703	1430.40942382812	118.102020263672	-547.438354492188	1388.21667480469	34.6583290100098	-645.260192871094	1391.54443359375	146.167724609375	-644.757934570312	1318.90002441406	66.2400970458984	-775.291687011719	1363.6669921875	78.9858245849609	156.33918762207
-54.059455871582	-38.9278297424316	1729.02355957031	-38.3627510070801	84.4482803344727	1725.5703125	63.4146919250488	-75.5953369140625	1671.69921875	123.313323974609	52.7409324645996	1653.7421875	122.559883117676	4.33229112625122	1521.07360839844	194.513580322266	2.26032567024231	1367.43420410156	-20.7824382781982	8.72736835479736	1439.63916015625	-52.8037185668945	9.29244995117188	1312.49584960938	168.770980834961	114.648742675781	1449.93615722656	86.3318862915039	-132.480194091797	1536.64477539062	96.5033493041992	-260.439758300781	1478.37854003906	119.106605529785	-416.276641845703	1430.40942382812	118.102020263672	-547.438354492188	1388.21667480469	34.6583290100098	-645.260192871094	1391.54443359375	146.167724609375	-644.757934570312	1318.90002441406	66.2400970458984	-775.291687011719	1363.6669921875	78.9858245849609	156.33918762207
-54.059455871582	-38.9278297424316	1729.02355957031	-38.3627510070801	84.4482803344727	1725.5703125	63.4146919250488	-75.5953369140625	1671.69921875	123.313323974609	52.7409324645996	1653.7421875	122.559883117676	4.33229112625122	1521.07360839844	194.513580322266	2.26032567024231	1367.43420410156	-20.7824382781982	8.72736835479736	1439.63916015625	-52.8037185668945	9.29244995117188	1312.49584960938	168.770980834961	114.648742675781	1449.93615722656	86.3318862915039	-132.480194091797	1536.64477539062	96.5033493041992	-260.439758300781	1478.37854003906	119.106605529785	-416.276641845703	1430.40942382812	118.102020263672	-547.438354492188	1388.21667480469	34.6583290100098	-645.260192871094	1391.54443359375	146.167724609375	-644.757934570312	1318.90002441406	66.2400970458984	-775.291687011719	1363.6669921875	78.9858245849609	156.33918762207
-54.059455871582	-38.9278297424316	1729.02355957031	-38.3627510070801	84.4482803344727	1725.5703125	63.4146919250488	-75.5953369140625	1671.69921875	123.313323974609	52.7409324645996	1653.7421875	122.559883117676	4.33229112625122	1521.07360839844	194.513580322266	2.26032567024231	1367.43420410156	-20.7824382781982	8.72736835479736	1439.63916015625	-52.8037185668945	9.29244995117188	1312.49584960938	168.770980834961	114.648742675781	1449.93615722656	86.3318862915039	-132.480194091797	1536.64477539062	96.5033493041992	-260.439758300781	1478.37854003906	119.106605529785	-416.276641845703	1430.40942382812	118.102020263672	-547.438354492188	1388.21667480469	34.6583290100098	-645.260192871094	1391.54443359375	146.167724609375	-644.757934570312	1318.90002441406	66.2400970458984	-775.291687011719	1363.6669921875	78.9858245849609	156.33918762207
-54.059455871582	-38.9278297424316	1729.02355957031	-38.3627510070801	84.4482803344727	1725.5703125	63.4146919250488	-75.5953369140625	1671.69921875	123.313323974609	52.7409324645996	1653.7421875	122.559883117676	4.33229112625122	1521.07360839844	194.513580322266	2.26032567024231	1367.43420410156	-20.7824382781982	8.72736835479736	1439.63916015625	-52.8037185668945	9.29244995117188	1312.49584960938	168.770980834961	114.648742675781	1449.93615722656	86.3318862915039	-132.480194091797	1536.64477539062	96.5033493041992	-260.439758300781	1478.37854003906	119.106605529785	-416.276641845703	1430.40942382812	118.102020263672	-547.438354492188	1388.21667480469	34.6583290100098	-645.260192871094	1391.54443359375	146.167724609375	-644.757934570312	1318.90002441406	66.2400970458984	-775.291687011719	1363.6669921875	78.9858245849609	156.33918762207
-54.059455871582	-38.9278297424316	1729.02355957031	-38.3627510070801	84.4482803344727	1725.5703125	63.4146919250488	-75.5953369140625	1671.69921875	123.313323974609	52.7409324645996	1653.7421875	122.559883117676	4.33229112625122	1521.07360839844	194.513580322266	2.26032567024231	1367.43420410156	-20.7824382781982	8.72736835479736	1439.63916015625	-52.8037185668945	9.29244995117188	1312.49584960938	168.770980834961	114.648742675781	1449.93615722656	86.3318862915039	-132.480194091797	1536.64477539062	96.5033493041992	-260.439758300781	1478.37854003906	119.106605529785	-416.276641845703	1430.40942382812	118.102020263672	-547.438354492188	1388.21667480469	34.6583290100098	-645.260192871094	1391.54443359375	146.167724609375	-644.757934570312	1318.90002441406	66.2400970458984	-775.291687011719	1363.6669921875	78.9858245849609	156.33918762207
-54.059455871582	-38.9278297424316	1729.02355957031	-38.3627510070801	84.4482803344727	1725.5703125	63.4146919250488	-75.5953369140625	1671.69921875	123.313323974609	52.7409324645996	1653.7421875	122.559883117676	4.33229112625122	1521.07360839844	194.513580322266	2.26032567024231	1367.43420410156	-20.7824382781982	8.72736835479736	1439.63916015625	-52.8037185668945	9.29244995117188	1312.49584960938	168.770980834961	114.648742675781	1449.93615722656	86.3318862915039	-132.480194091797	1536.64477539062	96.5033493041992	-260.439758300781	1478.37854003906	119.106605529785	-416.276641845703	1430.40942382812	118.102020263672	-547.438354492188	1388.21667480469	34.6583290100098	-645.260192871094	1391.54443359375	146.167724609375	-644.757934570312	1318.90002441406	66.2400970458984	-775.291687011719	1363.6669921875	78.9858245849609	156.33918762207
-54.059455871582	-38.9278297424316	1729.02355957031	-38.3627510070801	84.4482803344727	1725.5703125	63.4146919250488	-75.5953369140625	1671.69921875	123.313323974609	52.7409324645996	1653.7421875	122.559883117676	4.33229112625122	1521.07360839844	194.513580322266	2.26032567024231	1367.43420410156	-20.7824382781982	8.72736835479736	1439.63916015625	-52.8037185668945	9.29244995117188	1312.49584960938	168.770980834961	114.648742675781	1449.93615722656	86.3318862915039	-132.480194091797	1536.64477539062	96.5033493041992	-260.439758300781	1478.37854003906	119.106605529785	-416.276641845703	1430.40942382812	118.102020263672	-547.438354492188	1388.21667480469	34.6583290100098	-645.260192871094	1391.54443359375	146.167724609375	-644.757934570312	1318.90002441406	66.2400970458984	-775.291687011719	1363.6669921875	78.9858245849609	156.33918762207
-54.059455871582	-38.9278297424316	1729.02355957031	-38.3627510070801	84.4482803344727	1725.5703125	63.4146919250488	-75.5953369140625	1671.69921875	123.313323974609	52.7409324645996	1653.7421875	122.559883117676	4.33229112625122	1521.07360839844	194.513580322266	2.26032567024231	1367.43420410156	-20.7824382781982	8.72736835479736	1439.63916015625	-52.8037185668945	9.29244995117188	1312.49584960938	168.770980834961	114.648742675781	1449.93615722656	86.3318862915039	-132.480194091797	1536.64477539062	96.5033493041992	-260.439758300781	1478.37854003906	119.106605529785	-416.276641845703	1430.40942382812	118.102020263672	-547.438354492188	1388.21667480469	34.6583290100098	-645.260192871094	1391.54443359375	146.167724609375	-644.757934570312	1318.90002441406	66.2400970458984	-775.291687011719	1363.6669921875	78.9858245849609	156.33918762207
-54.059455871582	-38.9278297424316	1729.02355957031	-38.3627510070801	84.4482803344727	1725.5703125	63.4146919250488	-75.5953369140625	1671.69921875	123.313323974609	52.7409324645996	1653.7421875	122.559883117676	4.33229112625122	1521.07360839844	194.513580322266	2.26032567024231	1367.43420410156	-20.7824382781982	8.72736835479736	1439.63916015625	-52.8037185668945	9.29244995117188	1312.49584960938	168.770980834961	114.648742675781	1449.93615722656	86.3318862915039	-132.480194091797	1536.64477539062	96.5033493041992	-260.439758300781	1478.37854003906	119.106605529785	-416.276641845703	1430.40942382812	118.102020263672	-547.438354492188	1388.21667480469	34.6583290100098	-645.260192871094	1391.54443359375	146.167724609375	-644.757934570312	1318.90002441406	66.2400970458984	-775.291687011719	1363.6669921875	78.9858245849609	156.33918762207
-54.059455871582	-38.9278297424316	1729.02355957031	-38.3627510070801	84.4482803344727	1725.5703125	63.4146919250488	-75.5953369140625	1671.69921875	123.313323974609	52.7409324645996	1653.7421875	122.559883117676	4.33229112625122	1521.07360839844	194.513580322266	2.26032567024231	1367.43420410156	-20.7824382781982	8.72736835479736	1439.63916015625	-52.8037185668945	9.29244995117188	1312.49584960938	168.770980834961	114.648742675781	1449.93615722656	86.3318862915039	-132.480194091797	1536.64477539062	96.5033493041992	-260.439758300781	1478.37854003906	119.106605529785	-416.276641845703	1430.40942382812	118.102020263672	-547.438354492188	1388.21667480469	34.6583290100098	-645.260192871094	1391.54443359375	146.167724609375	-644.757934570312	1318.90002441406	66.2400970458984	-775.291687011719	1363.6669921875	78.9858245849609	156.33918762207
-54.059455871582	-38.9278297424316	1729.02355957031	-38.3627510070801	84.4482803344727	1725.5703125	63.4146919250488	-75.5953369140625	1671.69921875	123.313323974609	52.7409324645996	1653.7421875	122.559883117676	4.33229112625122	1521.07360839844	194.513580322266	2.26032567024231	1367.43420410156	-20.7824382781982	8.72736835479736	1439.63916015625	-52.8037185668945	9.29244995117188	1312.49584960938	168.770980834961	114.648742675781	1449.93615722656	86.3318862915039	-132.480194091797	1536.64477539062	96.5033493041992	-260.439758300781	1478.37854003906	119.106605529785	-416.276641845703	1430.40942382812	118.102020263672	-547.438354492188	1388.21667480469	34.6583290100098	-645.260192871094	1391.54443359375	146.167724609375	-644.757934570312	1318.90002441406	66.2400970458984	-775.291687011719	1363.6669921875	78.9858245849609	156.33918762207
-54.059455871582	-38.9278297424316	1729.02355957031	-38.3627510070801	84.4482803344727	1725.5703125	63.4146919250488	-75.5953369140625	1671.69921875	123.313323974609	52.7409324645996	1653.7421875	122.559883117676	4.33229112625122	1521.07360839844	194.513580322266	2.26032567024231	1367.43420410156	-20.7824382781982	8.72736835479736	1439.63916015625	-52.8037185668945	9.29244995117188	1312.49584960938	168.770980834961	114.648742675781	1449.93615722656	86.3318862915039	-132.480194091797	1536.64477539062	96.5033493041992	-260.439758300781	1478.37854003906	119.106605529785	-416.276641845703	1430.40942382812	118.102020263672	-547.438354492188	1388.21667480469	34.6583290100098	-645.260192871094	1391.54443359375	146.167724609375	-644.757934570312	1318.90002441406	66.2400970458984	-775.291687011719	1363.6669921875	78.9858245849609	156.33918762207
-54.059455871582	-38.9278297424316	1729.02355957031	-38.3627510070801	84.4482803344727	1725.5703125	63.4146919250488	-75.5953369140625	1671.69921875	123.313323974609	52.7409324645996	1653.7421875	122.559883117676	4.33229112625122	1521.07360839844	194.513580322266	2.26032567024231	1367.43420410156	-20.7824382781982	8.72736835479736	1439.63916015625	-52.8037185668945	9.29244995117188	1312.49584960938	168.770980834961	114.648742675781	1449.93615722656	86.3318862915039	-132.480194091797	1536.64477539062	96.5033493041992	-260.439758300781	1478.37854003906	119.106605529785	-416.276641845703	1430.40942382812	118.102020263672	-547.438354492188	1388.21667480469	34.6583290100098	-645.260192871094	1391.54443359375	146.167724609375	-644.757934570312	1318.90002441406	66.2400970458984	-775.291687011719	1363.6669921875	78.9858245849609	156.33918762207
-54.059455871582	-38.9278297424316	1729.02355957031	-38.3627510070801	84.4482803344727	1725.5703125	63.4146919250488	-75.5953369140625	1671.69921875	123.313323974609	52.7409324645996	1653.7421875	122.559883117676	4.33229112625122	1521.07360839844	194.513580322266	2.26032567024231	1367.43420410156	-20.7824382781982	8.72736835479736	1439.63916015625	-52.8037185668945	9.29244995117188	1312.49584960938	168.770980834961	114.648742675781	1449.93615722656	86.3318862915039	-132.480194091797	1536.64477539062	96.5033493041992	-260.439758300781	1478.37854003906	119.106605529785	-416.276641845703	1430.40942382812	118.102020263672	-547.438354492188	1388.21667480469	34.6583290100098	-645.260192871094	1391.54443359375	146.167724609375	-644.757934570312	1318.90002441406	66.2400970458984	-775.291687011719	1363.6669921875	78.9858245849609	156.33918762207
-54.059455871582	-38.9278297424316	1729.02355957031	-38.3627510070801	84.4482803344727	1725.5703125	63.4146919250488	-75.5953369140625	1671.69921875	123.313323974609	52.7409324645996	1653.7421875	122.559883117676	4.33229112625122	1521.07360839844	194.513580322266	2.26032567024231	1367.43420410156	-20.7824382781982	8.72736835479736	1439.63916015625	-52.8037185668945	9.29244995117188	1312.49584960938	168.770980834961	114.648742675781	1449.93615722656	86.3318862915039	-132.480194091797	1536.64477539062	96.5033493041992	-260.439758300781	1478.37854003906	119.106605529785	-416.276641845703	1430.40942382812	118.102020263672	-547.438354492188	1388.21667480469	34.6583290100098	-645.260192871094	1391.54443359375	146.167724609375	-644.757934570312	1318.90002441406	66.2400970458984	-775.291687011719	1363.6669921875	78.9858245849609	156.33918762207
-54.059455871582	-38.9278297424316	1729.02355957031	-38.3627510070801	84.4482803344727	1725.5703125	63.4146919250488	-75.5953369140625	1671.69921875	123.313323974609	52.7409324645996	1653.7421875	122.559883117676	4.33229112625122	1521.07360839844	194.513580322266	2.26032567024231	1367.43420410156	-20.7824382781982	8.72736835479736	1439.63916015625	-52.8037185668945	9.29244995117188	1312.49584960938	168.770980834961	114.648742675781	1449.93615722656	86.3318862915039	-132.480194091797	1536.64477539062	96.5033493041992	-260.439758300781	1478.37854003906	119.106605529785	-416.276641845703	1430.40942382812	118.102020263672	-547.438354492188	1388.21667480469	34.6583290100098	-645.260192871094	1391.54443359375	146.167724609375	-644.757934570312	1318.90002441406	66.2400970458984	-775.291687011719	1363.6669921875	78.9858245849609	156.33918762207
-54.059455871582	-38.9278297424316	1729.02355957031	-38.3627510070801	84.4482803344727	1725.5703125	63.4146919250488	-75.5953369140625	1671.69921875	123.313323974609	52.7409324645996	1653.7421875	122.559883117676	4.33229112625122	1521.07360839844	194.513580322266	2.26032567024231	1367.43420410156	-20.7824382781982	8.72736835479736	1439.63916015625	-52.8037185668945	9.29244995117188	1312.49584960938	168.770980834961	114.648742675781	1449.93615722656	86.3318862915039	-132.480194091797	1536.64477539062	96.5033493041992	-260.439758300781	1478.37854003906	119.106605529785	-416.276641845703	1430.40942382812	118.102020263672	-547.438354492188	1388.21667480469	34.6583290100098	-645.260192871094	1391.54443359375	146.167724609375	-644.757934570312	1318.90002441406	66.2400970458984	-775.291687011719	1363.6669921875	78.9858245849609	156.33918762207
-54.059455871582	-38.9278297424316	1729.02355957031	-38.3627510070801	84.4482803344727	1725.5703125	63.4146919250488	-75.5953369140625	1671.69921875	123.313323974609	52.7409324645996	1653.7421875	122.559883117676	4.33229112625122	1521.07360839844	194.513580322266	2.26032567024231	1367.43420410156	-20.7824382781982	8.72736835479736	1439.63916015625	-52.8037185668945	9.29244995117188	1312.49584960938	168.770980834961	114.648742675781	1449.93615722656	86.3318862915039	-132.480194091797	1536.64477539062	96.5033493041992	-260.439758300781	1478.37854003906	119.106605529785	-416.276641845703	1430.40942382812	118.102020263672	-547.438354492188	1388.21667480469	34.6583290100098	-645.260192871094	1391.54443359375	146.167724609375	-644.757934570312	1318.90002441406	66.2400970458984	-775.291687011719	1363.6669921875	78.9858245849609	156.33918762207
-54.059455871582	-38.9278297424316	1729.02355957031	-38.3627510070801	84.4482803344727	1725.5703125	63.4146919250488	-75.5953369140625	1671.69921875	123.313323974609	52.7409324645996	1653.7421875	122.559883117676	4.33229112625122	1521.07360839844	194.513580322266	2.26032567024231	1367.43420410156	-20.7824382781982	8.72736835479736	1439.63916015625	-52.8037185668945	9.29244995117188	1312.49584960938	168.770980834961	114.648742675781	1449.93615722656	86.3318862915039	-132.480194091797	1536.64477539062	96.5033493041992	-260.439758300781	1478.37854003906	119.106605529785	-416.276641845703	1430.40942382812	118.102020263672	-547.438354492188	1388.21667480469	34.6583290100098	-645.260192871094	1391.54443359375	146.167724609375	-644.757934570312	1318.90002441406	66.2400970458984	-775.291687011719	1363.6669921875	78.9858245849609	156.33918762207
-54.059455871582	-38.9278297424316	1729.02355957031	-38.3627510070801	84.4482803344727	1725.5703125	63.4146919250488	-75.5953369140625	1671.69921875	123.313323974609	52.7409324645996	1653.7421875	122.559883117676	4.33229112625122	1521.07360839844	194.513580322266	2.26032567024231	1367.43420410156	-20.7824382781982	8.72736835479736	1439.63916015625	-52.8037185668945	9.29244995117188	1312.49584960938	168.770980834961	114.648742675781	1449.93615722656	86.3318862915039	-132.480194091797	1536.64477539062	96.5033493041992	-260.439758300781	1478.37854003906	119.106605529785	-416.276641845703	1430.40942382812	118.102020263672	-547.438354492188	1388.21667480469	34.6583290100098	-645.260192871094	1391.54443359375	146.167724609375	-644.757934570312	1318.90002441406	66.2400970458984	-775.291687011719	1363.6669921875	78.9858245849609	156.33918762207
-54.059455871582	-38.9278297424316	1729.02355957031	-38.3627510070801	84.4482803344727	1725.5703125	63.4146919250488	-75.5953369140625	1671.69921875	123.313323974609	52.7409324645996	1653.7421875	122.559883117676	4.33229112625122	1521.07360839844	194.513580322266	2.26032567024231	1367.43420410156	-20.7824382781982	8.72736835479736	1439.63916015625	-52.8037185668945	9.29244995117188	1312.49584960938	168.770980834961	114.648742675781	1449.93615722656	86.3318862915039	-132.480194091797	1536.64477539062	96.5033493041992	-260.439758300781	1478.37854003906	119.106605529785	-416.276641845703	1430.40942382812	118.102020263672	-547.438354492188	1388.21667480469	34.6583290100098	-645.260192871094	1391.54443359375	146.167724609375	-644.757934570312	1318.90002441406	66.2400970458984	-775.291687011719	1363.6669921875	78.9858245849609	156.33918762207
-54.059455871582	-38.9278297424316	1729.02355957031	-38.3627510070801	84.4482803344727	1725.5703125	63.4146919250488	-75.5953369140625	1671.69921875	123.313323974609	52.7409324645996	1653.7421875	122.559883117676	4.33229112625122	1521.07360839844	194.513580322266	2.26032567024231	1367.43420410156	-20.7824382781982	8.72736835479736	1439.63916015625	-52.8037185668945	9.29244995117188	1312.49584960938	168.770980834961	114.648742675781	1449.93615722656	86.3318862915039	-132.480194091797	1536.64477539062	96.5033493041992	-260.439758300781	1478.37854003906	119.106605529785	-416.276641845703	1430.40942382812	118.102020263672	-547.438354492188	1388.21667480469	34.6583290100098	-645.260192871094	1391.54443359375	146.167724609375	-644.757934570312	1318.90002441406	66.2400970458984	-775.291687011719	1363.6669921875	78.9858245849609	156.33918762207
-54.059455871582	-38.9278297424316	1729.02355957031	-38.3627510070801	84.4482803344727	1725.5703125	63.4146919250488	-75.5953369140625	1671.69921875	123.313323974609	52.7409324645996	1653.7421875	122.559883117676	4.33229112625122	1521.07360839844	194.513580322266	2.26032567024231	1367.43420410156	-20.7824382781982	8.72736835479736	1439.63916015625	-52.8037185668945	9.29244995117188	1312.49584960938	168.770980834961	114.648742675781	1449.93615722656	86.3318862915039	-132.480194091797	1536.64477539062	96.5033493041992	-260.439758300781	1478.37854003906	119.106605529785	-416.276641845703	1430.40942382812	118.102020263672	-547.438354492188	1388.21667480469	34.6583290100098	-645.260192871094	1391.54443359375	146.167724609375	-644.757934570312	1318.90002441406	66.2400970458984	-775.291687011719	1363.6669921875	78.9858245849609	156.33918762207
-54.059455871582	-38.9278297424316	1729.02355957031	-38.3627510070801	84.4482803344727	1725.5703125	63.4146919250488	-75.5953369140625	1671.69921875	123.313323974609	52.7409324645996	1653.7421875	122.559883117676	4.33229112625122	1521.07360839844	194.513580322266	2.26032567024231	1367.43420410156	-20.7824382781982	8.72736835479736	1439.63916015625	-52.8037185668945	9.29244995117188	1312.49584960938	168.770980834961	114.648742675781	1449.93615722656	86.3318862915039	-132.480194091797	1536.64477539062	96.5033493041992	-260.439758300781	1478.37854003906	119.106605529785	-416.276641845703	1430.40942382812	118.102020263672	-547.438354492188	1388.21667480469	34.6583290100098	-645.260192871094	1391.54443359375	146.167724609375	-644.757934570312	1318.90002441406	66.2400970458984	-775.291687011719	1363.6669921875	78.9858245849609	156.33918762207
-54.059455871582	-38.9278297424316	1729.02355957031	-38.3627510070801	84.4482803344727	1725.5703125	63.4146919250488	-75.5953369140625	1671.69921875	123.313323974609	52.7409324645996	1653.7421875	122.559883117676	4.33229112625122	1521.07360839844	194.513580322266	2.26032567024231	1367.43420410156	-20.7824382781982	8.72736835479736	1439.63916015625	-52.8037185668945	9.29244995117188	1312.49584960938	168.770980834961	114.648742675781	1449.93615722656	86.3318862915039	-132.480194091797	1536.64477539062	96.5033493041992	-260.439758300781	1478.37854003906	119.106605529785	-416.276641845703	1430.40942382812	118.102020263672	-547.438354492188	1388.21667480469	34.6583290100098	-645.260192871094	1391.54443359375	146.167724609375	-644.757934570312	1318.90002441406	66.2400970458984	-775.291687011719	1363.6669921875	78.9858245849609	156.33918762207
-54.059455871582	-38.9278297424316	1729.02355957031	-38.3627510070801	84.4482803344727	1725.5703125	63.4146919250488	-75.5953369140625	1671.69921875	123.313323974609	52.7409324645996	1653.7421875	122.559883117676	4.33229112625122	1521.07360839844	194.513580322266	2.26032567024231	1367.43420410156	-20.7824382781982	8.72736835479736	1439.63916015625	-52.8037185668945	9.29244995117188	1312.49584960938	168.770980834961	114.648742675781	1449.93615722656	86.3318862915039	-132.480194091797	1536.64477539062	96.5033493041992	-260.439758300781	1478.37854003906	119.106605529785	-416.276641845703	1430.40942382812	118.102020263672	-547.438354492188	1388.21667480469	34.6583290100098	-645.260192871094	1391.54443359375	146.167724609375	-644.757934570312	1318.90002441406	66.2400970458984	-775.291687011719	1363.6669921875	78.9858245849609	156.33918762207
-54.059455871582	-38.9278297424316	1729.02355957031	-38.3627510070801	84.4482803344727	1725.5703125	63.4146919250488	-75.5953369140625	1671.69921875	123.313323974609	52.7409324645996	1653.7421875	122.559883117676	4.33229112625122	1521.07360839844	194.513580322266	2.26032567024231	1367.43420410156	-20.7824382781982	8.72736835479736	1439.63916015625	-52.8037185668945	9.29244995117188	1312.49584960938	168.770980834961	114.648742675781	1449.93615722656	86.3318862915039	-132.480194091797	1536.64477539062	96.5033493041992	-260.439758300781	1478.37854003906	119.106605529785	-416.276641845703	1430.40942382812	118.102020263672	-547.438354492188	1388.21667480469	34.6583290100098	-645.260192871094	1391.54443359375	146.167724609375	-644.757934570312	1318.90002441406	66.2400970458984	-775.291687011719	1363.6669921875	78.9858245849609	156.33918762207
-54.059455871582	-38.9278297424316	1729.02355957031	-38.3627510070801	84.4482803344727	1725.5703125	63.4146919250488	-75.5953369140625	1671.69921875	123.313323974609	52.7409324645996	1653.7421875	122.559883117676	4.33229112625122	1521.07360839844	194.513580322266	2.26032567024231	1367.43420410156	-20.7824382781982	8.72736835479736	1439.63916015625	-52.8037185668945	9.29244995117188	1312.49584960938	168.770980834961	114.648742675781	1449.93615722656	86.3318862915039	-132.480194091797	1536.64477539062	96.5033493041992	-260.439758300781	1478.37854003906	119.106605529785	-416.276641845703	1430.40942382812	118.102020263672	-547.438354492188	1388.21667480469	34.6583290100098	-645.260192871094	1391.54443359375	146.167724609375	-644.757934570312	1318.90002441406	66.2400970458984	-775.291687011719	1363.6669921875	78.9858245849609	156.33918762207
-54.059455871582	-38.9278297424316	1729.02355957031	-38.3627510070801	84.4482803344727	1725.5703125	63.4146919250488	-75.5953369140625	1671.69921875	123.313323974609	52.7409324645996	1653.7421875	122.559883117676	4.33229112625122	1521.07360839844	194.513580322266	2.26032567024231	1367.43420410156	-20.7824382781982	8.72736835479736	1439.63916015625	-52.8037185668945	9.29244995117188	1312.49584960938	168.770980834961	114.648742675781	1449.93615722656	86.3318862915039	-132.480194091797	1536.64477539062	96.5033493041992	-260.439758300781	1478.37854003906	119.106605529785	-416.276641845703	1430.40942382812	118.102020263672	-547.438354492188	1388.21667480469	34.6583290100098	-645.260192871094	1391.54443359375	146.167724609375	-644.757934570312	1318.90002441406	66.2400970458984	-775.291687011719	1363.6669921875	78.9858245849609	156.33918762207
-54.059455871582	-38.9278297424316	1729.02355957031	-38.3627510070801	84.4482803344727	1725.5703125	63.4146919250488	-75.5953369140625	1671.69921875	123.313323974609	52.7409324645996	1653.7421875	122.559883117676	4.33229112625122	1521.07360839844	194.513580322266	2.26032567024231	1367.43420410156	-20.7824382781982	8.72736835479736	1439.63916015625	-52.8037185668945	9.29244995117188	1312.49584960938	168.770980834961	114.648742675781	1449.93615722656	86.3318862915039	-132.480194091797	1536.64477539062	96.5033493041992	-260.439758300781	1478.37854003906	119.106605529785	-416.276641845703	1430.40942382812	118.102020263672	-547.438354492188	1388.21667480469	34.6583290100098	-645.260192871094	1391.54443359375	146.167724609375	-644.757934570312	1318.90002441406	66.2400970458984	-775.291687011719	1363.6669921875	78.9858245849609	156.33918762207
-54.059455871582	-38.9278297424316	1729.02355957031	-38.3627510070801	84.4482803344727	1725.5703125	63.4146919250488	-75.5953369140625	1671.69921875	123.313323974609	52.7409324645996	1653.7421875	122.559883117676	4.33229112625122	1521.07360839844	194.513580322266	2.26032567024231	1367.43420410156	-20.7824382781982	8.72736835479736	1439.63916015625	-52.8037185668945	9.29244995117188	1312.49584960938	168.770980834961	114.648742675781	1449.93615722656	86.3318862915039	-132.480194091797	1536.64477539062	96.5033493041992	-260.439758300781	1478.37854003906	119.106605529785	-416.276641845703	1430.40942382812	118.102020263672	-547.438354492188	1388.21667480469	34.6583290100098	-645.260192871094	1391.54443359375	146.167724609375	-644.757934570312	1318.90002441406	66.2400970458984	-775.291687011719	1363.6669921875	78.9858245849609	156.33918762207
-54.059455871582	-38.9278297424316	1729.02355957031	-38.3627510070801	84.4482803344727	1725.5703125	63.4146919250488	-75.5953369140625	1671.69921875	123.313323974609	52.7409324645996	1653.7421875	122.559883117676	4.33229112625122	1521.07360839844	194.513580322266	2.26032567024231	1367.43420410156	-20.7824382781982	8.72736835479736	1439.63916015625	-52.8037185668945	9.29244995117188	1312.49584960938	168.770980834961	114.648742675781	1449.93615722656	86.3318862915039	-132.480194091797	1536.64477539062	96.5033493041992	-260.439758300781	1478.37854003906	119.106605529785	-416.276641845703	1430.40942382812	118.102020263672	-547.438354492188	1388.21667480469	34.6583290100098	-645.260192871094	1391.54443359375	146.167724609375	-644.757934570312	1318.90002441406	66.2400970458984	-775.291687011719	1363.6669921875	78.9858245849609	156.33918762207
-54.059455871582	-38.9278297424316	1729.02355957031	-38.3627510070801	84.4482803344727	1725.5703125	63.4146919250488	-75.5953369140625	1671.69921875	123.313323974609	52.7409324645996	1653.7421875	122.559883117676	4.33229112625122	1521.07360839844	194.513580322266	2.26032567024231	1367.43420410156	-20.7824382781982	8.72736835479736	1439.63916015625	-52.8037185668945	9.29244995117188	1312.49584960938	168.770980834961	114.648742675781	1449.93615722656	86.3318862915039	-132.480194091797	1536.64477539062	96.5033493041992	-260.439758300781	1478.37854003906	119.106605529785	-416.276641845703	1430.40942382812	118.102020263672	-547.438354492188	1388.21667480469	34.6583290100098	-645.260192871094	1391.54443359375	146.167724609375	-644.757934570312	1318.90002441406	66.2400970458984	-775.291687011719	1363.6669921875	78.9858245849609	156.33918762207
-54.059455871582	-38.9278297424316	1729.02355957031	-38.3627510070801	84.4482803344727	1725.5703125	63.4146919250488	-75.5953369140625	1671.69921875	123.313323974609	52.7409324645996	1653.7421875	122.559883117676	4.33229112625122	1521.07360839844	194.513580322266	2.26032567024231	1367.43420410156	-20.7824382781982	8.72736835479736	1439.63916015625	-52.8037185668945	9.29244995117188	1312.49584960938	168.770980834961	114.648742675781	1449.93615722656	86.3318862915039	-132.480194091797	1536.64477539062	96.5033493041992	-260.439758300781	1478.37854003906	119.106605529785	-416.276641845703	1430.40942382812	118.102020263672	-547.438354492188	1388.21667480469	34.6583290100098	-645.260192871094	1391.54443359375	146.167724609375	-644.757934570312	1318.90002441406	66.2400970458984	-775.291687011719	1363.6669921875	78.9858245849609	156.33918762207
-54.059455871582	-38.9278297424316	1729.02355957031	-38.3627510070801	84.4482803344727	1725.5703125	63.4146919250488	-75.5953369140625	1671.69921875	123.313323974609	52.7409324645996	1653.7421875	122.559883117676	4.33229112625122	1521.07360839844	194.513580322266	2.26032567024231	1367.43420410156	-20.7824382781982	8.72736835479736	1439.63916015625	-52.8037185668945	9.29244995117188	1312.49584960938	168.770980834961	114.648742675781	1449.93615722656	86.3318862915039	-132.480194091797	1536.64477539062	96.5033493041992	-260.439758300781	1478.37854003906	119.106605529785	-416.276641845703	1430.40942382812	118.102020263672	-547.438354492188	1388.21667480469	34.6583290100098	-645.260192871094	1391.54443359375	146.167724609375	-644.757934570312	1318.90002441406	66.2400970458984	-775.291687011719	1363.6669921875	78.9858245849609	156.33918762207
-54.059455871582	-38.9278297424316	1729.02355957031	-38.3627510070801	84.4482803344727	1725.5703125	63.4146919250488	-75.5953369140625	1671.69921875	123.313323974609	52.7409324645996	1653.7421875	122.559883117676	4.33229112625122	1521.07360839844	194.513580322266	2.26032567024231	1367.43420410156	-20.7824382781982	8.72736835479736	1439.63916015625	-52.8037185668945	9.29244995117188	1312.49584960938	168.770980834961	114.648742675781	1449.93615722656	86.3318862915039	-132.480194091797	1536.64477539062	96.5033493041992	-260.439758300781	1478.37854003906	119.106605529785	-416.276641845703	1430.40942382812	118.102020263672	-547.438354492188	1388.21667480469	34.6583290100098	-645.260192871094	1391.54443359375	146.167724609375	-644.757934570312	1318.90002441406	66.2400970458984	-775.291687011719	1363.6669921875	78.9858245849609	156.33918762207
-54.059455871582	-38.9278297424316	1729.02355957031	-38.3627510070801	84.4482803344727	1725.5703125	63.4146919250488	-75.5953369140625	1671.69921875	123.313323974609	52.7409324645996	1653.7421875	122.559883117676	4.33229112625122	1521.07360839844	194.513580322266	2.26032567024231	1367.43420410156	-20.7824382781982	8.72736835479736	1439.63916015625	-52.8037185668945	9.29244995117188	1312.49584960938	168.770980834961	114.648742675781	1449.93615722656	86.3318862915039	-132.480194091797	1536.64477539062	96.5033493041992	-260.439758300781	1478.37854003906	119.106605529785	-416.276641845703	1430.40942382812	118.102020263672	-547.438354492188	1388.21667480469	34.6583290100098	-645.260192871094	1391.54443359375	146.167724609375	-644.757934570312	1318.90002441406	66.2400970458984	-775.291687011719	1363.6669921875	78.9858245849609	156.33918762207
-54.059455871582	-38.9278297424316	1729.02355957031	-38.3627510070801	84.4482803344727	1725.5703125	63.4146919250488	-75.5953369140625	1671.69921875	123.313323974609	52.7409324645996	1653.7421875	122.559883117676	4.33229112625122	1521.07360839844	194.513580322266	2.26032567024231	1367.43420410156	-20.7824382781982	8.72736835479736	1439.63916015625	-52.8037185668945	9.29244995117188	1312.49584960938	168.770980834961	114.648742675781	1449.93615722656	86.3318862915039	-132.480194091797	1536.64477539062	96.5033493041992	-260.439758300781	1478.37854003906	119.106605529785	-416.276641845703	1430.40942382812	118.102020263672	-547.438354492188	1388.21667480469	34.6583290100098	-645.260192871094	1391.54443359375	146.167724609375	-644.757934570312	1318.90002441406	66.2400970458984	-775.291687011719	1363.6669921875	78.9858245849609	156.33918762207
-54.059455871582	-38.9278297424316	1729.02355957031	-38.3627510070801	84.4482803344727	1725.5703125	63.4146919250488	-75.5953369140625	1671.69921875	123.313323974609	52.7409324645996	1653.7421875	122.559883117676	4.33229112625122	1521.07360839844	194.513580322266	2.26032567024231	1367.43420410156	-20.7824382781982	8.72736835479736	1439.63916015625	-52.8037185668945	9.29244995117188	1312.49584960938	168.770980834961	114.648742675781	1449.93615722656	86.3318862915039	-132.480194091797	1536.64477539062	96.5033493041992	-260.439758300781	1478.37854003906	119.106605529785	-416.276641845703	1430.40942382812	118.102020263672	-547.438354492188	1388.21667480469	34.6583290100098	-645.260192871094	1391.54443359375	146.167724609375	-644.757934570312	1318.90002441406	66.2400970458984	-775.291687011719	1363.6669921875	78.9858245849609	156.33918762207
-54.059455871582	-38.9278297424316	1729.02355957031	-38.3627510070801	84.4482803344727	1725.5703125	63.4146919250488	-75.5953369140625	1671.69921875	123.313323974609	52.7409324645996	1653.7421875	122.559883117676	4.33229112625122	1521.07360839844	194.513580322266	2.26032567024231	1367.43420410156	-20.7824382781982	8.72736835479736	1439.63916015625	-52.8037185668945	9.29244995117188	1312.49584960938	168.770980834961	114.648742675781	1449.93615722656	86.3318862915039	-132.480194091797	1536.64477539062	96.5033493041992	-260.439758300781	1478.37854003906	119.106605529785	-416.276641845703	1430.40942382812	118.102020263672	-547.438354492188	1388.21667480469	34.6583290100098	-645.260192871094	1391.54443359375	146.167724609375	-644.757934570312	1318.90002441406	66.2400970458984	-775.291687011719	1363.6669921875	78.9858245849609	156.33918762207
-54.059455871582	-38.9278297424316	1729.02355957031	-38.3627510070801	84.4482803344727	1725.5703125	63.4146919250488	-75.5953369140625	1671.69921875	123.313323974609	52.7409324645996	1653.7421875	122.559883117676	4.33229112625122	1521.07360839844	194.513580322266	2.26032567024231	1367.43420410156	-20.7824382781982	8.72736835479736	1439.63916015625	-52.8037185668945	9.29244995117188	1312.49584960938	168.770980834961	114.648742675781	1449.93615722656	86.3318862915039	-132.480194091797	1536.64477539062	96.5033493041992	-260.439758300781	1478.37854003906	119.106605529785	-416.276641845703	1430.40942382812	118.102020263672	-547.438354492188	1388.21667480469	34.6583290100098	-645.260192871094	1391.54443359375	146.167724609375	-644.757934570312	1318.90002441406	66.2400970458984	-775.291687011719	1363.6669921875	78.9858245849609	156.33918762207
-54.059455871582	-38.9278297424316	1729.02355957031	-38.3627510070801	84.4482803344727	1725.5703125	63.4146919250488	-75.5953369140625	1671.69921875	123.313323974609	52.7409324645996	1653.7421875	122.559883117676	4.33229112625122	1521.07360839844	194.513580322266	2.26032567024231	1367.43420410156	-20.7824382781982	8.72736835479736	1439.63916015625	-52.8037185668945	9.29244995117188	1312.49584960938	168.770980834961	114.648742675781	1449.93615722656	86.3318862915039	-132.480194091797	1536.64477539062	96.5033493041992	-260.439758300781	1478.37854003906	119.106605529785	-416.276641845703	1430.40942382812	118.102020263672	-547.438354492188	1388.21667480469	34.6583290100098	-645.260192871094	1391.54443359375	146.167724609375	-644.757934570312	1318.90002441406	66.2400970458984	-775.291687011719	1363.6669921875	78.9858245849609	156.33918762207
-54.059455871582	-38.9278297424316	1729.02355957031	-38.3627510070801	84.4482803344727	1725.5703125	63.4146919250488	-75.5953369140625	1671.69921875	123.313323974609	52.7409324645996	1653.7421875	122.559883117676	4.33229112625122	1521.07360839844	194.513580322266	2.26032567024231	1367.43420410156	-20.7824382781982	8.72736835479736	1439.63916015625	-52.8037185668945	9.29244995117188	1312.49584960938	168.770980834961	114.648742675781	1449.93615722656	86.3318862915039	-132.480194091797	1536.64477539062	96.5033493041992	-260.439758300781	1478.37854003906	119.106605529785	-416.276641845703	1430.40942382812	118.102020263672	-547.438354492188	1388.21667480469	34.6583290100098	-645.260192871094	1391.54443359375	146.167724609375	-644.757934570312	1318.90002441406	66.2400970458984	-775.291687011719	1363.6669921875	78.9858245849609	156.33918762207
-54.059455871582	-38.9278297424316	1729.02355957031	-38.3627510070801	84.4482803344727	1725.5703125	63.4146919250488	-75.5953369140625	1671.69921875	123.313323974609	52.7409324645996	1653.7421875	122.559883117676	4.33229112625122	1521.07360839844	194.513580322266	2.26032567024231	1367.43420410156	-20.7824382781982	8.72736835479736	1439.63916015625	-52.8037185668945	9.29244995117188	1312.49584960938	168.770980834961	114.648742675781	1449.93615722656	86.3318862915039	-132.480194091797	1536.64477539062	96.5033493041992	-260.439758300781	1478.37854003906	119.106605529785	-416.276641845703	1430.40942382812	118.102020263672	-547.438354492188	1388.21667480469	34.6583290100098	-645.260192871094	1391.54443359375	146.167724609375	-644.757934570312	1318.90002441406	66.2400970458984	-775.291687011719	1363.6669921875	78.9858245849609	156.33918762207
-54.059455871582	-38.9278297424316	1729.02355957031	-38.3627510070801	84.4482803344727	1725.5703125	63.4146919250488	-75.5953369140625	1671.69921875	123.313323974609	52.7409324645996	1653.7421875	122.559883117676	4.33229112625122	1521.07360839844	194.513580322266	2.26032567024231	1367.43420410156	-20.7824382781982	8.72736835479736	1439.63916015625	-52.8037185668945	9.29244995117188	1312.49584960938	168.770980834961	114.648742675781	1449.93615722656	86.3318862915039	-132.480194091797	1536.64477539062	96.5033493041992	-260.439758300781	1478.37854003906	119.106605529785	-416.276641845703	1430.40942382812	118.102020263672	-547.438354492188	1388.21667480469	34.6583290100098	-645.260192871094	1391.54443359375	146.167724609375	-644.757934570312	1318.90002441406	66.2400970458984	-775.291687011719	1363.6669921875	78.9858245849609	156.33918762207
-54.059455871582	-38.9278297424316	1729.02355957031	-38.3627510070801	84.4482803344727	1725.5703125	63.4146919250488	-75.5953369140625	1671.69921875	123.313323974609	52.7409324645996	1653.7421875	122.559883117676	4.33229112625122	1521.07360839844	194.513580322266	2.26032567024231	1367.43420410156	-20.7824382781982	8.72736835479736	1439.63916015625	-52.8037185668945	9.29244995117188	1312.49584960938	168.770980834961	114.648742675781	1449.93615722656	86.3318862915039	-132.480194091797	1536.64477539062	96.5033493041992	-260.439758300781	1478.37854003906	119.106605529785	-416.276641845703	1430.40942382812	118.102020263672	-547.438354492188	1388.21667480469	34.6583290100098	-645.260192871094	1391.54443359375	146.167724609375	-644.757934570312	1318.90002441406	66.2400970458984	-775.291687011719	1363.6669921875	78.9858245849609	156.33918762207
-54.059455871582	-38.9278297424316	1729.02355957031	-38.3627510070801	84.4482803344727	1725.5703125	63.4146919250488	-75.5953369140625	1671.69921875	123.313323974609	52.7409324645996	1653.7421875	122.559883117676	4.33229112625122	1521.07360839844	194.513580322266	2.26032567024231	1367.43420410156	-20.7824382781982	8.72736835479736	1439.63916015625	-52.8037185668945	9.29244995117188	1312.49584960938	168.770980834961	114.648742675781	1449.93615722656	86.3318862915039	-132.480194091797	1536.64477539062	96.5033493041992	-260.439758300781	1478.37854003906	119.106605529785	-416.276641845703	1430.40942382812	118.102020263672	-547.438354492188	1388.21667480469	34.6583290100098	-645.260192871094	1391.54443359375	146.167724609375	-644.757934570312	1318.90002441406	66.2400970458984	-775.291687011719	1363.6669921875	78.9858245849609	156.33918762207
-54.059455871582	-38.9278297424316	1729.02355957031	-38.3627510070801	84.4482803344727	1725.5703125	63.4146919250488	-75.5953369140625	1671.69921875	123.313323974609	52.7409324645996	1653.7421875	122.559883117676	4.33229112625122	1521.07360839844	194.513580322266	2.26032567024231	1367.43420410156	-20.7824382781982	8.72736835479736	1439.63916015625	-52.8037185668945	9.29244995117188	1312.49584960938	168.770980834961	114.648742675781	1449.93615722656	86.3318862915039	-132.480194091797	1536.64477539062	96.5033493041992	-260.439758300781	1478.37854003906	119.106605529785	-416.276641845703	1430.40942382812	118.102020263672	-547.438354492188	1388.21667480469	34.6583290100098	-645.260192871094	1391.54443359375	146.167724609375	-644.757934570312	1318.90002441406	66.2400970458984	-775.291687011719	1363.6669921875	78.9858245849609	156.33918762207
-54.059455871582	-38.9278297424316	1729.02355957031	-38.3627510070801	84.4482803344727	1725.5703125	63.4146919250488	-75.5953369140625	1671.69921875	123.313323974609	52.7409324645996	1653.7421875	122.559883117676	4.33229112625122	1521.07360839844	194.513580322266	2.26032567024231	1367.43420410156	-20.7824382781982	8.72736835479736	1439.63916015625	-52.8037185668945	9.29244995117188	1312.49584960938	168.770980834961	114.648742675781	1449.93615722656	86.3318862915039	-132.480194091797	1536.64477539062	96.5033493041992	-260.439758300781	1478.37854003906	119.106605529785	-416.276641845703	1430.40942382812	118.102020263672	-547.438354492188	1388.21667480469	34.6583290100098	-645.260192871094	1391.54443359375	146.167724609375	-644.757934570312	1318.90002441406	66.2400970458984	-775.291687011719	1363.6669921875	78.9858245849609	156.33918762207
-54.059455871582	-38.9278297424316	1729.02355957031	-38.3627510070801	84.4482803344727	1725.5703125	63.4146919250488	-75.5953369140625	1671.69921875	123.313323974609	52.7409324645996	1653.7421875	122.559883117676	4.33229112625122	1521.07360839844	194.513580322266	2.26032567024231	1367.43420410156	-20.7824382781982	8.72736835479736	1439.63916015625	-52.8037185668945	9.29244995117188	1312.49584960938	168.770980834961	114.648742675781	1449.93615722656	86.3318862915039	-132.480194091797	1536.64477539062	96.5033493041992	-260.439758300781	1478.37854003906	119.106605529785	-416.276641845703	1430.40942382812	118.102020263672	-547.438354492188	1388.21667480469	34.6583290100098	-645.260192871094	1391.54443359375	146.167724609375	-644.757934570312	1318.90002441406	66.2400970458984	-775.291687011719	1363.6669921875	78.9858245849609	156.33918762207
-54.059455871582	-38.9278297424316	1729.02355957031	-38.3627510070801	84.4482803344727	1725.5703125	63.4146919250488	-75.5953369140625	1671.69921875	123.313323974609	52.7409324645996	1653.7421875	122.559883117676	4.33229112625122	1521.07360839844	194.513580322266	2.26032567024231	1367.43420410156	-20.7824382781982	8.72736835479736	1439.63916015625	-52.8037185668945	9.29244995117188	1312.49584960938	168.770980834961	114.648742675781	1449.93615722656	86.3318862915039	-132.480194091797	1536.64477539062	96.5033493041992	-260.439758300781	1478.37854003906	119.106605529785	-416.276641845703	1430.40942382812	118.102020263672	-547.438354492188	1388.21667480469	34.6583290100098	-645.260192871094	1391.54443359375	146.167724609375	-644.757934570312	1318.90002441406	66.2400970458984	-775.291687011719	1363.6669921875	78.9858245849609	156.33918762207
-54.059455871582	-38.9278297424316	1729.02355957031	-38.3627510070801	84.4482803344727	1725.5703125	63.4146919250488	-75.5953369140625	1671.69921875	123.313323974609	52.7409324645996	1653.7421875	122.559883117676	4.33229112625122	1521.07360839844	194.513580322266	2.26032567024231	1367.43420410156	-20.7824382781982	8.72736835479736	1439.63916015625	-52.8037185668945	9.29244995117188	1312.49584960938	168.770980834961	114.648742675781	1449.93615722656	86.3318862915039	-132.480194091797	1536.64477539062	96.5033493041992	-260.439758300781	1478.37854003906	119.106605529785	-416.276641845703	1430.40942382812	118.102020263672	-547.438354492188	1388.21667480469	34.6583290100098	-645.260192871094	1391.54443359375	146.167724609375	-644.757934570312	1318.90002441406	66.2400970458984	-775.291687011719	1363.6669921875	78.9858245849609	156.33918762207
-54.059455871582	-38.9278297424316	1729.02355957031	-38.3627510070801	84.4482803344727	1725.5703125	63.4146919250488	-75.5953369140625	1671.69921875	123.313323974609	52.7409324645996	1653.7421875	122.559883117676	4.33229112625122	1521.07360839844	194.513580322266	2.26032567024231	1367.43420410156	-20.7824382781982	8.72736835479736	1439.63916015625	-52.8037185668945	9.29244995117188	1312.49584960938	168.770980834961	114.648742675781	1449.93615722656	86.3318862915039	-132.480194091797	1536.64477539062	96.5033493041992	-260.439758300781	1478.37854003906	119.106605529785	-416.276641845703	1430.40942382812	118.102020263672	-547.438354492188	1388.21667480469	34.6583290100098	-645.260192871094	1391.54443359375	146.167724609375	-644.757934570312	1318.90002441406	66.2400970458984	-775.291687011719	1363.6669921875	78.9858245849609	156.33918762207
-54.059455871582	-38.9278297424316	1729.02355957031	-38.3627510070801	84.4482803344727	1725.5703125	63.4146919250488	-75.5953369140625	1671.69921875	123.313323974609	52.7409324645996	1653.7421875	122.559883117676	4.33229112625122	1521.07360839844	194.513580322266	2.26032567024231	1367.43420410156	-20.7824382781982	8.72736835479736	1439.63916015625	-52.8037185668945	9.29244995117188	1312.49584960938	168.770980834961	114.648742675781	1449.93615722656	86.3318862915039	-132.480194091797	1536.64477539062	96.5033493041992	-260.439758300781	1478.37854003906	119.106605529785	-416.276641845703	1430.40942382812	118.102020263672	-547.438354492188	1388.21667480469	34.6583290100098	-645.260192871094	1391.54443359375	146.167724609375	-644.757934570312	1318.90002441406	66.2400970458984	-775.291687011719	1363.6669921875	78.9858245849609	156.33918762207
-54.059455871582	-38.9278297424316	1729.02355957031	-38.3627510070801	84.4482803344727	1725.5703125	63.4146919250488	-75.5953369140625	1671.69921875	123.313323974609	52.7409324645996	1653.7421875	122.559883117676	4.33229112625122	1521.07360839844	194.513580322266	2.26032567024231	1367.43420410156	-20.7824382781982	8.72736835479736	1439.63916015625	-52.8037185668945	9.29244995117188	1312.49584960938	168.770980834961	114.648742675781	1449.93615722656	86.3318862915039	-132.480194091797	1536.64477539062	96.5033493041992	-260.439758300781	1478.37854003906	119.106605529785	-416.276641845703	1430.40942382812	118.102020263672	-547.438354492188	1388.21667480469	34.6583290100098	-645.260192871094	1391.54443359375	146.167724609375	-644.757934570312	1318.90002441406	66.2400970458984	-775.291687011719	1363.6669921875	78.9858245849609	156.33918762207
-54.059455871582	-38.9278297424316	1729.02355957031	-38.3627510070801	84.4482803344727	1725.5703125	63.4146919250488	-75.5953369140625	1671.69921875	123.313323974609	52.7409324645996	1653.7421875	122.559883117676	4.33229112625122	1521.07360839844	194.513580322266	2.26032567024231	1367.43420410156	-20.7824382781982	8.72736835479736	1439.63916015625	-52.8037185668945	9.29244995117188	1312.49584960938	168.770980834961	114.648742675781	1449.93615722656	86.3318862915039	-132.480194091797	1536.64477539062	96.5033493041992	-260.439758300781	1478.37854003906	119.106605529785	-416.276641845703	1430.40942382812	118.102020263672	-547.438354492188	1388.21667480469	34.6583290100098	-645.260192871094	1391.54443359375	146.167724609375	-644.757934570312	1318.90002441406	66.2400970458984	-775.291687011719	1363.6669921875	78.9858245849609	156.33918762207
-54.059455871582	-38.9278297424316	1729.02355957031	-38.3627510070801	84.4482803344727	1725.5703125	63.4146919250488	-75.5953369140625	1671.69921875	123.313323974609	52.7409324645996	1653.7421875	122.559883117676	4.33229112625122	1521.07360839844	194.513580322266	2.26032567024231	1367.43420410156	-20.7824382781982	8.72736835479736	1439.63916015625	-52.8037185668945	9.29244995117188	1312.49584960938	168.770980834961	114.648742675781	1449.93615722656	86.3318862915039	-132.480194091797	1536.64477539062	96.5033493041992	-260.439758300781	1478.37854003906	119.106605529785	-416.276641845703	1430.40942382812	118.102020263672	-547.438354492188	1388.21667480469	34.6583290100098	-645.260192871094	1391.54443359375	146.167724609375	-644.757934570312	1318.90002441406	66.2400970458984	-775.291687011719	1363.6669921875	78.9858245849609	156.33918762207
-54.059455871582	-38.9278297424316	1729.02355957031	-38.3627510070801	84.4482803344727	1725.5703125	63.4146919250488	-75.5953369140625	1671.69921875	123.313323974609	52.7409324645996	1653.7421875	122.559883117676	4.33229112625122	1521.07360839844	194.513580322266	2.26032567024231	1367.43420410156	-20.7824382781982	8.72736835479736	1439.63916015625	-52.8037185668945	9.29244995117188	1312.49584960938	168.770980834961	114.648742675781	1449.93615722656	86.3318862915039	-132.480194091797	1536.64477539062	96.5033493041992	-260.439758300781	1478.37854003906	119.106605529785	-416.276641845703	1430.40942382812	118.102020263672	-547.438354492188	1388.21667480469	34.6583290100098	-645.260192871094	1391.54443359375	146.167724609375	-644.757934570312	1318.90002441406	66.2400970458984	-775.291687011719	1363.6669921875	78.9858245849609	156.33918762207
-54.059455871582	-38.9278297424316	1729.02355957031	-38.3627510070801	84.4482803344727	1725.5703125	63.4146919250488	-75.5953369140625	1671.69921875	123.313323974609	52.7409324645996	1653.7421875	122.559883117676	4.33229112625122	1521.07360839844	194.513580322266	2.26032567024231	1367.43420410156	-20.7824382781982	8.72736835479736	1439.63916015625	-52.8037185668945	9.29244995117188	1312.49584960938	168.770980834961	114.648742675781	1449.93615722656	86.3318862915039	-132.480194091797	1536.64477539062	96.5033493041992	-260.439758300781	1478.37854003906	119.106605529785	-416.276641845703	1430.40942382812	118.102020263672	-547.438354492188	1388.21667480469	34.6583290100098	-645.260192871094	1391.54443359375	146.167724609375	-644.757934570312	1318.90002441406	66.2400970458984	-775.291687011719	1363.6669921875	78.9858245849609	156.33918762207
-54.059455871582	-38.9278297424316	1729.02355957031	-38.3627510070801	84.4482803344727	1725.5703125	63.4146919250488	-75.5953369140625	1671.69921875	123.313323974609	52.7409324645996	1653.7421875	122.559883117676	4.33229112625122	1521.07360839844	194.513580322266	2.26032567024231	1367.43420410156	-20.7824382781982	8.72736835479736	1439.63916015625	-52.8037185668945	9.29244995117188	1312.49584960938	168.770980834961	114.648742675781	1449.93615722656	86.3318862915039	-132.480194091797	1536.64477539062	96.5033493041992	-260.439758300781	1478.37854003906	119.106605529785	-416.276641845703	1430.40942382812	118.102020263672	-547.438354492188	1388.21667480469	34.6583290100098	-645.260192871094	1391.54443359375	146.167724609375	-644.757934570312	1318.90002441406	66.2400970458984	-775.291687011719	1363.6669921875	78.9858245849609	156.33918762207
-54.059455871582	-38.9278297424316	1729.02355957031	-38.3627510070801	84.4482803344727	1725.5703125	63.4146919250488	-75.5953369140625	1671.69921875	123.313323974609	52.7409324645996	1653.7421875	122.559883117676	4.33229112625122	1521.07360839844	194.513580322266	2.26032567024231	1367.43420410156	-20.7824382781982	8.72736835479736	1439.63916015625	-52.8037185668945	9.29244995117188	1312.49584960938	168.770980834961	114.648742675781	1449.93615722656	86.3318862915039	-132.480194091797	1536.64477539062	96.5033493041992	-260.439758300781	1478.37854003906	119.106605529785	-416.276641845703	1430.40942382812	118.102020263672	-547.438354492188	1388.21667480469	34.6583290100098	-645.260192871094	1391.54443359375	146.167724609375	-644.757934570312	1318.90002441406	66.2400970458984	-775.291687011719	1363.6669921875	78.9858245849609	156.33918762207
-54.059455871582	-38.9278297424316	1729.02355957031	-38.3627510070801	84.4482803344727	1725.5703125	63.4146919250488	-75.5953369140625	1671.69921875	123.313323974609	52.7409324645996	1653.7421875	122.559883117676	4.33229112625122	1521.07360839844	194.513580322266	2.26032567024231	1367.43420410156	-20.7824382781982	8.72736835479736	1439.63916015625	-52.8037185668945	9.29244995117188	1312.49584960938	168.770980834961	114.648742675781	1449.93615722656	86.3318862915039	-132.480194091797	1536.64477539062	96.5033493041992	-260.439758300781	1478.37854003906	119.106605529785	-416.276641845703	1430.40942382812	118.102020263672	-547.438354492188	1388.21667480469	34.6583290100098	-645.260192871094	1391.54443359375	146.167724609375	-644.757934570312	1318.90002441406	66.2400970458984	-775.291687011719	1363.6669921875	78.9858245849609	156.33918762207
-54.059455871582	-38.9278297424316	1729.02355957031	-38.3627510070801	84.4482803344727	1725.5703125	63.4146919250488	-75.5953369140625	1671.69921875	123.313323974609	52.7409324645996	1653.7421875	122.559883117676	4.33229112625122	1521.07360839844	194.513580322266	2.26032567024231	1367.43420410156	-20.7824382781982	8.72736835479736	1439.63916015625	-52.8037185668945	9.29244995117188	1312.49584960938	168.770980834961	114.648742675781	1449.93615722656	86.3318862915039	-132.480194091797	1536.64477539062	96.5033493041992	-260.439758300781	1478.37854003906	119.106605529785	-416.276641845703	1430.40942382812	118.102020263672	-547.438354492188	1388.21667480469	34.6583290100098	-645.260192871094	1391.54443359375	146.167724609375	-644.757934570312	1318.90002441406	66.2400970458984	-775.291687011719	1363.6669921875	78.9858245849609	156.33918762207
-54.059455871582	-38.9278297424316	1729.02355957031	-38.3627510070801	84.4482803344727	1725.5703125	63.4146919250488	-75.5953369140625	1671.69921875	123.313323974609	52.7409324645996	1653.7421875	122.559883117676	4.33229112625122	1521.07360839844	194.513580322266	2.26032567024231	1367.43420410156	-20.7824382781982	8.72736835479736	1439.63916015625	-52.8037185668945	9.29244995117188	1312.49584960938	168.770980834961	114.648742675781	1449.93615722656	86.3318862915039	-132.480194091797	1536.64477539062	96.5033493041992	-260.439758300781	1478.37854003906	119.106605529785	-416.276641845703	1430.40942382812	118.102020263672	-547.438354492188	1388.21667480469	34.6583290100098	-645.260192871094	1391.54443359375	146.167724609375	-644.757934570312	1318.90002441406	66.2400970458984	-775.291687011719	1363.6669921875	78.9858245849609	156.33918762207
-54.059455871582	-38.9278297424316	1729.02355957031	-38.3627510070801	84.4482803344727	1725.5703125	63.4146919250488	-75.5953369140625	1671.69921875	123.313323974609	52.7409324645996	1653.7421875	122.559883117676	4.33229112625122	1521.07360839844	194.513580322266	2.26032567024231	1367.43420410156	-20.7824382781982	8.72736835479736	1439.63916015625	-52.8037185668945	9.29244995117188	1312.49584960938	168.770980834961	114.648742675781	1449.93615722656	86.3318862915039	-132.480194091797	1536.64477539062	96.5033493041992	-260.439758300781	1478.37854003906	119.106605529785	-416.276641845703	1430.40942382812	118.102020263672	-547.438354492188	1388.21667480469	34.6583290100098	-645.260192871094	1391.54443359375	146.167724609375	-644.757934570312	1318.90002441406	66.2400970458984	-775.291687011719	1363.6669921875	78.9858245849609	156.33918762207
-54.059455871582	-38.9278297424316	1729.02355957031	-38.3627510070801	84.4482803344727	1725.5703125	63.4146919250488	-75.5953369140625	1671.69921875	123.313323974609	52.7409324645996	1653.7421875	122.559883117676	4.33229112625122	1521.07360839844	194.513580322266	2.26032567024231	1367.43420410156	-20.7824382781982	8.72736835479736	1439.63916015625	-52.8037185668945	9.29244995117188	1312.49584960938	168.770980834961	114.648742675781	1449.93615722656	86.3318862915039	-132.480194091797	1536.64477539062	96.5033493041992	-260.439758300781	1478.37854003906	119.106605529785	-416.276641845703	1430.40942382812	118.102020263672	-547.438354492188	1388.21667480469	34.6583290100098	-645.260192871094	1391.54443359375	146.167724609375	-644.757934570312	1318.90002441406	66.2400970458984	-775.291687011719	1363.6669921875	78.9858245849609	156.33918762207
-54.059455871582	-38.9278297424316	1729.02355957031	-38.3627510070801	84.4482803344727	1725.5703125	63.4146919250488	-75.5953369140625	1671.69921875	123.313323974609	52.7409324645996	1653.7421875	122.559883117676	4.33229112625122	1521.07360839844	194.513580322266	2.26032567024231	1367.43420410156	-20.7824382781982	8.72736835479736	1439.63916015625	-52.8037185668945	9.29244995117188	1312.49584960938	168.770980834961	114.648742675781	1449.93615722656	86.3318862915039	-132.480194091797	1536.64477539062	96.5033493041992	-260.439758300781	1478.37854003906	119.106605529785	-416.276641845703	1430.40942382812	118.102020263672	-547.438354492188	1388.21667480469	34.6583290100098	-645.260192871094	1391.54443359375	146.167724609375	-644.757934570312	1318.90002441406	66.2400970458984	-775.291687011719	1363.6669921875	78.9858245849609	156.33918762207
-54.059455871582	-38.9278297424316	1729.02355957031	-38.3627510070801	84.4482803344727	1725.5703125	63.4146919250488	-75.5953369140625	1671.69921875	123.313323974609	52.7409324645996	1653.7421875	122.559883117676	4.33229112625122	1521.07360839844	194.513580322266	2.26032567024231	1367.43420410156	-20.7824382781982	8.72736835479736	1439.63916015625	-52.8037185668945	9.29244995117188	1312.49584960938	168.770980834961	114.648742675781	1449.93615722656	86.3318862915039	-132.480194091797	1536.64477539062	96.5033493041992	-260.439758300781	1478.37854003906	119.106605529785	-416.276641845703	1430.40942382812	118.102020263672	-547.438354492188	1388.21667480469	34.6583290100098	-645.260192871094	1391.54443359375	146.167724609375	-644.757934570312	1318.90002441406	66.2400970458984	-775.291687011719	1363.6669921875	78.9858245849609	156.33918762207
-54.059455871582	-38.9278297424316	1729.02355957031	-38.3627510070801	84.4482803344727	1725.5703125	63.4146919250488	-75.5953369140625	1671.69921875	123.313323974609	52.7409324645996	1653.7421875	122.559883117676	4.33229112625122	1521.07360839844	194.513580322266	2.26032567024231	1367.43420410156	-20.7824382781982	8.72736835479736	1439.63916015625	-52.8037185668945	9.29244995117188	1312.49584960938	168.770980834961	114.648742675781	1449.93615722656	86.3318862915039	-132.480194091797	1536.64477539062	96.5033493041992	-260.439758300781	1478.37854003906	119.106605529785	-416.276641845703	1430.40942382812	118.102020263672	-547.438354492188	1388.21667480469	34.6583290100098	-645.260192871094	1391.54443359375	146.167724609375	-644.757934570312	1318.90002441406	66.2400970458984	-775.291687011719	1363.6669921875	78.9858245849609	156.33918762207
-54.059455871582	-38.9278297424316	1729.02355957031	-38.3627510070801	84.4482803344727	1725.5703125	63.4146919250488	-75.5953369140625	1671.69921875	123.313323974609	52.7409324645996	1653.7421875	122.559883117676	4.33229112625122	1521.07360839844	194.513580322266	2.26032567024231	1367.43420410156	-20.7824382781982	8.72736835479736	1439.63916015625	-52.8037185668945	9.29244995117188	1312.49584960938	168.770980834961	114.648742675781	1449.93615722656	86.3318862915039	-132.480194091797	1536.64477539062	96.5033493041992	-260.439758300781	1478.37854003906	119.106605529785	-416.276641845703	1430.40942382812	118.102020263672	-547.438354492188	1388.21667480469	34.6583290100098	-645.260192871094	1391.54443359375	146.167724609375	-644.757934570312	1318.90002441406	66.2400970458984	-775.291687011719	1363.6669921875	78.9858245849609	156.33918762207
-54.059455871582	-38.9278297424316	1729.02355957031	-38.3627510070801	84.4482803344727	1725.5703125	63.4146919250488	-75.5953369140625	1671.69921875	123.313323974609	52.7409324645996	1653.7421875	122.559883117676	4.33229112625122	1521.07360839844	194.513580322266	2.26032567024231	1367.43420410156	-20.7824382781982	8.72736835479736	1439.63916015625	-52.8037185668945	9.29244995117188	1312.49584960938	168.770980834961	114.648742675781	1449.93615722656	86.3318862915039	-132.480194091797	1536.64477539062	96.5033493041992	-260.439758300781	1478.37854003906	119.106605529785	-416.276641845703	1430.40942382812	118.102020263672	-547.438354492188	1388.21667480469	34.6583290100098	-645.260192871094	1391.54443359375	146.167724609375	-644.757934570312	1318.90002441406	66.2400970458984	-775.291687011719	1363.6669921875	78.9858245849609	156.33918762207
-54.059455871582	-38.9278297424316	1729.02355957031	-38.3627510070801	84.4482803344727	1725.5703125	63.4146919250488	-75.5953369140625	1671.69921875	123.313323974609	52.7409324645996	1653.7421875	122.559883117676	4.33229112625122	1521.07360839844	194.513580322266	2.26032567024231	1367.43420410156	-20.7824382781982	8.72736835479736	1439.63916015625	-52.8037185668945	9.29244995117188	1312.49584960938	168.770980834961	114.648742675781	1449.93615722656	86.3318862915039	-132.480194091797	1536.64477539062	96.5033493041992	-260.439758300781	1478.37854003906	119.106605529785	-416.276641845703	1430.40942382812	118.102020263672	-547.438354492188	1388.21667480469	34.6583290100098	-645.260192871094	1391.54443359375	146.167724609375	-644.757934570312	1318.90002441406	66.2400970458984	-775.291687011719	1363.6669921875	78.9858245849609	156.33918762207
-54.059455871582	-38.9278297424316	1729.02355957031	-38.3627510070801	84.4482803344727	1725.5703125	63.4146919250488	-75.5953369140625	1671.69921875	123.313323974609	52.7409324645996	1653.7421875	122.559883117676	4.33229112625122	1521.07360839844	194.513580322266	2.26032567024231	1367.43420410156	-20.7824382781982	8.72736835479736	1439.63916015625	-52.8037185668945	9.29244995117188	1312.49584960938	168.770980834961	114.648742675781	1449.93615722656	86.3318862915039	-132.480194091797	1536.64477539062	96.5033493041992	-260.439758300781	1478.37854003906	119.106605529785	-416.276641845703	1430.40942382812	118.102020263672	-547.438354492188	1388.21667480469	34.6583290100098	-645.260192871094	1391.54443359375	146.167724609375	-644.757934570312	1318.90002441406	66.2400970458984	-775.291687011719	1363.6669921875	78.9858245849609	156.33918762207
-54.059455871582	-38.9278297424316	1729.02355957031	-38.3627510070801	84.4482803344727	1725.5703125	63.4146919250488	-75.5953369140625	1671.69921875	123.313323974609	52.7409324645996	1653.7421875	122.559883117676	4.33229112625122	1521.07360839844	194.513580322266	2.26032567024231	1367.43420410156	-20.7824382781982	8.72736835479736	1439.63916015625	-52.8037185668945	9.29244995117188	1312.49584960938	168.770980834961	114.648742675781	1449.93615722656	86.3318862915039	-132.480194091797	1536.64477539062	96.5033493041992	-260.439758300781	1478.37854003906	119.106605529785	-416.276641845703	1430.40942382812	118.102020263672	-547.438354492188	1388.21667480469	34.6583290100098	-645.260192871094	1391.54443359375	146.167724609375	-644.757934570312	1318.90002441406	66.2400970458984	-775.291687011719	1363.6669921875	78.9858245849609	156.33918762207
-54.059455871582	-38.9278297424316	1729.02355957031	-38.3627510070801	84.4482803344727	1725.5703125	63.4146919250488	-75.5953369140625	1671.69921875	123.313323974609	52.7409324645996	1653.7421875	122.559883117676	4.33229112625122	1521.07360839844	194.513580322266	2.26032567024231	1367.43420410156	-20.7824382781982	8.72736835479736	1439.63916015625	-52.8037185668945	9.29244995117188	1312.49584960938	168.770980834961	114.648742675781	1449.93615722656	86.3318862915039	-132.480194091797	1536.64477539062	96.5033493041992	-260.439758300781	1478.37854003906	119.106605529785	-416.276641845703	1430.40942382812	118.102020263672	-547.438354492188	1388.21667480469	34.6583290100098	-645.260192871094	1391.54443359375	146.167724609375	-644.757934570312	1318.90002441406	66.2400970458984	-775.291687011719	1363.6669921875	78.9858245849609	156.33918762207
-54.059455871582	-38.9278297424316	1729.02355957031	-38.3627510070801	84.4482803344727	1725.5703125	63.4146919250488	-75.5953369140625	1671.69921875	123.313323974609	52.7409324645996	1653.7421875	122.559883117676	4.33229112625122	1521.07360839844	194.513580322266	2.26032567024231	1367.43420410156	-20.7824382781982	8.72736835479736	1439.63916015625	-52.8037185668945	9.29244995117188	1312.49584960938	168.770980834961	114.648742675781	1449.93615722656	86.3318862915039	-132.480194091797	1536.64477539062	96.5033493041992	-260.439758300781	1478.37854003906	119.106605529785	-416.276641845703	1430.40942382812	118.102020263672	-547.438354492188	1388.21667480469	34.6583290100098	-645.260192871094	1391.54443359375	146.167724609375	-644.757934570312	1318.90002441406	66.2400970458984	-775.291687011719	1363.6669921875	78.9858245849609	156.33918762207
-54.059455871582	-38.9278297424316	1729.02355957031	-38.3627510070801	84.4482803344727	1725.5703125	63.4146919250488	-75.5953369140625	1671.69921875	123.313323974609	52.7409324645996	1653.7421875	122.559883117676	4.33229112625122	1521.07360839844	194.513580322266	2.26032567024231	1367.43420410156	-20.7824382781982	8.72736835479736	1439.63916015625	-52.8037185668945	9.29244995117188	1312.49584960938	168.770980834961	114.648742675781	1449.93615722656	86.3318862915039	-132.480194091797	1536.64477539062	96.5033493041992	-260.439758300781	1478.37854003906	119.106605529785	-416.276641845703	1430.40942382812	118.102020263672	-547.438354492188	1388.21667480469	34.6583290100098	-645.260192871094	1391.54443359375	146.167724609375	-644.757934570312	1318.90002441406	66.2400970458984	-775.291687011719	1363.6669921875	78.9858245849609	156.33918762207
-54.059455871582	-38.9278297424316	1729.02355957031	-38.3627510070801	84.4482803344727	1725.5703125	63.4146919250488	-75.5953369140625	1671.69921875	123.313323974609	52.7409324645996	1653.7421875	122.559883117676	4.33229112625122	1521.07360839844	194.513580322266	2.26032567024231	1367.43420410156	-20.7824382781982	8.72736835479736	1439.63916015625	-52.8037185668945	9.29244995117188	1312.49584960938	168.770980834961	114.648742675781	1449.93615722656	86.3318862915039	-132.480194091797	1536.64477539062	96.5033493041992	-260.439758300781	1478.37854003906	119.106605529785	-416.276641845703	1430.40942382812	118.102020263672	-547.438354492188	1388.21667480469	34.6583290100098	-645.260192871094	1391.54443359375	146.167724609375	-644.757934570312	1318.90002441406	66.2400970458984	-775.291687011719	1363.6669921875	78.9858245849609	156.33918762207
-54.059455871582	-38.9278297424316	1729.02355957031	-38.3627510070801	84.4482803344727	1725.5703125	63.4146919250488	-75.5953369140625	1671.69921875	123.313323974609	52.7409324645996	1653.7421875	122.559883117676	4.33229112625122	1521.07360839844	194.513580322266	2.26032567024231	1367.43420410156	-20.7824382781982	8.72736835479736	1439.63916015625	-52.8037185668945	9.29244995117188	1312.49584960938	168.770980834961	114.648742675781	1449.93615722656	86.3318862915039	-132.480194091797	1536.64477539062	96.5033493041992	-260.439758300781	1478.37854003906	119.106605529785	-416.276641845703	1430.40942382812	118.102020263672	-547.438354492188	1388.21667480469	34.6583290100098	-645.260192871094	1391.54443359375	146.167724609375	-644.757934570312	1318.90002441406	66.2400970458984	-775.291687011719	1363.6669921875	78.9858245849609	156.33918762207
-54.059455871582	-38.9278297424316	1729.02355957031	-38.3627510070801	84.4482803344727	1725.5703125	63.4146919250488	-75.5953369140625	1671.69921875	123.313323974609	52.7409324645996	1653.7421875	122.559883117676	4.33229112625122	1521.07360839844	194.513580322266	2.26032567024231	1367.43420410156	-20.7824382781982	8.72736835479736	1439.63916015625	-52.8037185668945	9.29244995117188	1312.49584960938	168.770980834961	114.648742675781	1449.93615722656	86.3318862915039	-132.480194091797	1536.64477539062	96.5033493041992	-260.439758300781	1478.37854003906	119.106605529785	-416.276641845703	1430.40942382812	118.102020263672	-547.438354492188	1388.21667480469	34.6583290100098	-645.260192871094	1391.54443359375	146.167724609375	-644.757934570312	1318.90002441406	66.2400970458984	-775.291687011719	1363.6669921875	78.9858245849609	156.33918762207
-54.059455871582	-38.9278297424316	1729.02355957031	-38.3627510070801	84.4482803344727	1725.5703125	63.4146919250488	-75.5953369140625	1671.69921875	123.313323974609	52.7409324645996	1653.7421875	122.559883117676	4.33229112625122	1521.07360839844	194.513580322266	2.26032567024231	1367.43420410156	-20.7824382781982	8.72736835479736	1439.63916015625	-52.8037185668945	9.29244995117188	1312.49584960938	168.770980834961	114.648742675781	1449.93615722656	86.3318862915039	-132.480194091797	1536.64477539062	96.5033493041992	-260.439758300781	1478.37854003906	119.106605529785	-416.276641845703	1430.40942382812	118.102020263672	-547.438354492188	1388.21667480469	34.6583290100098	-645.260192871094	1391.54443359375	146.167724609375	-644.757934570312	1318.90002441406	66.2400970458984	-775.291687011719	1363.6669921875	78.9858245849609	156.33918762207
-54.059455871582	-38.9278297424316	1729.02355957031	-38.3627510070801	84.4482803344727	1725.5703125	63.4146919250488	-75.5953369140625	1671.69921875	123.313323974609	52.7409324645996	1653.7421875	122.559883117676	4.33229112625122	1521.07360839844	194.513580322266	2.26032567024231	1367.43420410156	-20.7824382781982	8.72736835479736	1439.63916015625	-52.8037185668945	9.29244995117188	1312.49584960938	168.770980834961	114.648742675781	1449.93615722656	86.3318862915039	-132.480194091797	1536.64477539062	96.5033493041992	-260.439758300781	1478.37854003906	119.106605529785	-416.276641845703	1430.40942382812	118.102020263672	-547.438354492188	1388.21667480469	34.6583290100098	-645.260192871094	1391.54443359375	146.167724609375	-644.757934570312	1318.90002441406	66.2400970458984	-775.291687011719	1363.6669921875	78.9858245849609	156.33918762207
-54.059455871582	-38.9278297424316	1729.02355957031	-38.3627510070801	84.4482803344727	1725.5703125	63.4146919250488	-75.5953369140625	1671.69921875	123.313323974609	52.7409324645996	1653.7421875	122.559883117676	4.33229112625122	1521.07360839844	194.513580322266	2.26032567024231	1367.43420410156	-20.7824382781982	8.72736835479736	1439.63916015625	-52.8037185668945	9.29244995117188	1312.49584960938	168.770980834961	114.648742675781	1449.93615722656	86.3318862915039	-132.480194091797	1536.64477539062	96.5033493041992	-260.439758300781	1478.37854003906	119.106605529785	-416.276641845703	1430.40942382812	118.102020263672	-547.438354492188	1388.21667480469	34.6583290100098	-645.260192871094	1391.54443359375	146.167724609375	-644.757934570312	1318.90002441406	66.2400970458984	-775.291687011719	1363.6669921875	78.9858245849609	156.33918762207
-54.059455871582	-38.9278297424316	1729.02355957031	-38.3627510070801	84.4482803344727	1725.5703125	63.4146919250488	-75.5953369140625	1671.69921875	123.313323974609	52.7409324645996	1653.7421875	122.559883117676	4.33229112625122	1521.07360839844	194.513580322266	2.26032567024231	1367.43420410156	-20.7824382781982	8.72736835479736	1439.63916015625	-52.8037185668945	9.29244995117188	1312.49584960938	168.770980834961	114.648742675781	1449.93615722656	86.3318862915039	-132.480194091797	1536.64477539062	96.5033493041992	-260.439758300781	1478.37854003906	119.106605529785	-416.276641845703	1430.40942382812	118.102020263672	-547.438354492188	1388.21667480469	34.6583290100098	-645.260192871094	1391.54443359375	146.167724609375	-644.757934570312	1318.90002441406	66.2400970458984	-775.291687011719	1363.6669921875	78.9858245849609	156.33918762207
-54.059455871582	-38.9278297424316	1729.02355957031	-38.3627510070801	84.4482803344727	1725.5703125	63.4146919250488	-75.5953369140625	1671.69921875	123.313323974609	52.7409324645996	1653.7421875	122.559883117676	4.33229112625122	1521.07360839844	194.513580322266	2.26032567024231	1367.43420410156	-20.7824382781982	8.72736835479736	1439.63916015625	-52.8037185668945	9.29244995117188	1312.49584960938	168.770980834961	114.648742675781	1449.93615722656	86.3318862915039	-132.480194091797	1536.64477539062	96.5033493041992	-260.439758300781	1478.37854003906	119.106605529785	-416.276641845703	1430.40942382812	118.102020263672	-547.438354492188	1388.21667480469	34.6583290100098	-645.260192871094	1391.54443359375	146.167724609375	-644.757934570312	1318.90002441406	66.2400970458984	-775.291687011719	1363.6669921875	78.9858245849609	156.33918762207
-54.059455871582	-38.9278297424316	1729.02355957031	-38.3627510070801	84.4482803344727	1725.5703125	63.4146919250488	-75.5953369140625	1671.69921875	123.313323974609	52.7409324645996	1653.7421875	122.559883117676	4.33229112625122	1521.07360839844	194.513580322266	2.26032567024231	1367.43420410156	-20.7824382781982	8.72736835479736	1439.63916015625	-52.8037185668945	9.29244995117188	1312.49584960938	168.770980834961	114.648742675781	1449.93615722656	86.3318862915039	-132.480194091797	1536.64477539062	96.5033493041992	-260.439758300781	1478.37854003906	119.106605529785	-416.276641845703	1430.40942382812	118.102020263672	-547.438354492188	1388.21667480469	34.6583290100098	-645.260192871094	1391.54443359375	146.167724609375	-644.757934570312	1318.90002441406	66.2400970458984	-775.291687011719	1363.6669921875	78.9858245849609	156.33918762207
-54.059455871582	-38.9278297424316	1729.02355957031	-38.3627510070801	84.4482803344727	1725.5703125	63.4146919250488	-75.5953369140625	1671.69921875	123.313323974609	52.7409324645996	1653.7421875	122.559883117676	4.33229112625122	1521.07360839844	194.513580322266	2.26032567024231	1367.43420410156	-20.7824382781982	8.72736835479736	1439.63916015625	-52.8037185668945	9.29244995117188	1312.49584960938	168.770980834961	114.648742675781	1449.93615722656	86.3318862915039	-132.480194091797	1536.64477539062	96.5033493041992	-260.439758300781	1478.37854003906	119.106605529785	-416.276641845703	1430.40942382812	118.102020263672	-547.438354492188	1388.21667480469	34.6583290100098	-645.260192871094	1391.54443359375	146.167724609375	-644.757934570312	1318.90002441406	66.2400970458984	-775.291687011719	1363.6669921875	78.9858245849609	156.33918762207
-54.059455871582	-38.9278297424316	1729.02355957031	-38.3627510070801	84.4482803344727	1725.5703125	63.4146919250488	-75.5953369140625	1671.69921875	123.313323974609	52.7409324645996	1653.7421875	122.559883117676	4.33229112625122	1521.07360839844	194.513580322266	2.26032567024231	1367.43420410156	-20.7824382781982	8.72736835479736	1439.63916015625	-52.8037185668945	9.29244995117188	1312.49584960938	168.770980834961	114.648742675781	1449.93615722656	86.3318862915039	-132.480194091797	1536.64477539062	96.5033493041992	-260.439758300781	1478.37854003906	119.106605529785	-416.276641845703	1430.40942382812	118.102020263672	-547.438354492188	1388.21667480469	34.6583290100098	-645.260192871094	1391.54443359375	146.167724609375	-644.757934570312	1318.90002441406	66.2400970458984	-775.291687011719	1363.6669921875	78.9858245849609	156.33918762207
-54.059455871582	-38.9278297424316	1729.02355957031	-38.3627510070801	84.4482803344727	1725.5703125	63.4146919250488	-75.5953369140625	1671.69921875	123.313323974609	52.7409324645996	1653.7421875	122.559883117676	4.33229112625122	1521.07360839844	194.513580322266	2.26032567024231	1367.43420410156	-20.7824382781982	8.72736835479736	1439.63916015625	-52.8037185668945	9.29244995117188	1312.49584960938	168.770980834961	114.648742675781	1449.93615722656	86.3318862915039	-132.480194091797	1536.64477539062	96.5033493041992	-260.439758300781	1478.37854003906	119.106605529785	-416.276641845703	1430.40942382812	118.102020263672	-547.438354492188	1388.21667480469	34.6583290100098	-645.260192871094	1391.54443359375	146.167724609375	-644.757934570312	1318.90002441406	66.2400970458984	-775.291687011719	1363.6669921875	78.9858245849609	156.33918762207
-54.059455871582	-38.9278297424316	1729.02355957031	-38.3627510070801	84.4482803344727	1725.5703125	63.4146919250488	-75.5953369140625	1671.69921875	123.313323974609	52.7409324645996	1653.7421875	122.559883117676	4.33229112625122	1521.07360839844	194.513580322266	2.26032567024231	1367.43420410156	-20.7824382781982	8.72736835479736	1439.63916015625	-52.8037185668945	9.29244995117188	1312.49584960938	168.770980834961	114.648742675781	1449.93615722656	86.3318862915039	-132.480194091797	1536.64477539062	96.5033493041992	-260.439758300781	1478.37854003906	119.106605529785	-416.276641845703	1430.40942382812	118.102020263672	-547.438354492188	1388.21667480469	34.6583290100098	-645.260192871094	1391.54443359375	146.167724609375	-644.757934570312	1318.90002441406	66.2400970458984	-775.291687011719	1363.6669921875	78.9858245849609	156.33918762207
-54.059455871582	-38.9278297424316	1729.02355957031	-38.3627510070801	84.4482803344727	1725.5703125	63.4146919250488	-75.5953369140625	1671.69921875	123.313323974609	52.7409324645996	1653.7421875	122.559883117676	4.33229112625122	1521.07360839844	194.513580322266	2.26032567024231	1367.43420410156	-20.7824382781982	8.72736835479736	1439.63916015625	-52.8037185668945	9.29244995117188	1312.49584960938	168.770980834961	114.648742675781	1449.93615722656	86.3318862915039	-132.480194091797	1536.64477539062	96.5033493041992	-260.439758300781	1478.37854003906	119.106605529785	-416.276641845703	1430.40942382812	118.102020263672	-547.438354492188	1388.21667480469	34.6583290100098	-645.260192871094	1391.54443359375	146.167724609375	-644.757934570312	1318.90002441406	66.2400970458984	-775.291687011719	1363.6669921875	78.9858245849609	156.33918762207
-54.059455871582	-38.9278297424316	1729.02355957031	-38.3627510070801	84.4482803344727	1725.5703125	63.4146919250488	-75.5953369140625	1671.69921875	123.313323974609	52.7409324645996	1653.7421875	122.559883117676	4.33229112625122	1521.07360839844	194.513580322266	2.26032567024231	1367.43420410156	-20.7824382781982	8.72736835479736	1439.63916015625	-52.8037185668945	9.29244995117188	1312.49584960938	168.770980834961	114.648742675781	1449.93615722656	86.3318862915039	-132.480194091797	1536.64477539062	96.5033493041992	-260.439758300781	1478.37854003906	119.106605529785	-416.276641845703	1430.40942382812	118.102020263672	-547.438354492188	1388.21667480469	34.6583290100098	-645.260192871094	1391.54443359375	146.167724609375	-644.757934570312	1318.90002441406	66.2400970458984	-775.291687011719	1363.6669921875	78.9858245849609	156.33918762207
-54.059455871582	-38.9278297424316	1729.02355957031	-38.3627510070801	84.4482803344727	1725.5703125	63.4146919250488	-75.5953369140625	1671.69921875	123.313323974609	52.7409324645996	1653.7421875	122.559883117676	4.33229112625122	1521.07360839844	194.513580322266	2.26032567024231	1367.43420410156	-20.7824382781982	8.72736835479736	1439.63916015625	-52.8037185668945	9.29244995117188	1312.49584960938	168.770980834961	114.648742675781	1449.93615722656	86.3318862915039	-132.480194091797	1536.64477539062	96.5033493041992	-260.439758300781	1478.37854003906	119.106605529785	-416.276641845703	1430.40942382812	118.102020263672	-547.438354492188	1388.21667480469	34.6583290100098	-645.260192871094	1391.54443359375	146.167724609375	-644.757934570312	1318.90002441406	66.2400970458984	-775.291687011719	1363.6669921875	78.9858245849609	156.33918762207
-54.059455871582	-38.9278297424316	1729.02355957031	-38.3627510070801	84.4482803344727	1725.5703125	63.4146919250488	-75.5953369140625	1671.69921875	123.313323974609	52.7409324645996	1653.7421875	122.559883117676	4.33229112625122	1521.07360839844	194.513580322266	2.26032567024231	1367.43420410156	-20.7824382781982	8.72736835479736	1439.63916015625	-52.8037185668945	9.29244995117188	1312.49584960938	168.770980834961	114.648742675781	1449.93615722656	86.3318862915039	-132.480194091797	1536.64477539062	96.5033493041992	-260.439758300781	1478.37854003906	119.106605529785	-416.276641845703	1430.40942382812	118.102020263672	-547.438354492188	1388.21667480469	34.6583290100098	-645.260192871094	1391.54443359375	146.167724609375	-644.757934570312	1318.90002441406	66.2400970458984	-775.291687011719	1363.6669921875	78.9858245849609	156.33918762207
-54.059455871582	-38.9278297424316	1729.02355957031	-38.3627510070801	84.4482803344727	1725.5703125	63.4146919250488	-75.5953369140625	1671.69921875	123.313323974609	52.7409324645996	1653.7421875	122.559883117676	4.33229112625122	1521.07360839844	194.513580322266	2.26032567024231	1367.43420410156	-20.7824382781982	8.72736835479736	1439.63916015625	-52.8037185668945	9.29244995117188	1312.49584960938	168.770980834961	114.648742675781	1449.93615722656	86.3318862915039	-132.480194091797	1536.64477539062	96.5033493041992	-260.439758300781	1478.37854003906	119.106605529785	-416.276641845703	1430.40942382812	118.102020263672	-547.438354492188	1388.21667480469	34.6583290100098	-645.260192871094	1391.54443359375	146.167724609375	-644.757934570312	1318.90002441406	66.2400970458984	-775.291687011719	1363.6669921875	78.9858245849609	156.33918762207
-54.059455871582	-38.9278297424316	1729.02355957031	-38.3627510070801	84.4482803344727	1725.5703125	63.4146919250488	-75.5953369140625	1671.69921875	123.313323974609	52.7409324645996	1653.7421875	122.559883117676	4.33229112625122	1521.07360839844	194.513580322266	2.26032567024231	1367.43420410156	-20.7824382781982	8.72736835479736	1439.63916015625	-52.8037185668945	9.29244995117188	1312.49584960938	168.770980834961	114.648742675781	1449.93615722656	86.3318862915039	-132.480194091797	1536.64477539062	96.5033493041992	-260.439758300781	1478.37854003906	119.106605529785	-416.276641845703	1430.40942382812	118.102020263672	-547.438354492188	1388.21667480469	34.6583290100098	-645.260192871094	1391.54443359375	146.167724609375	-644.757934570312	1318.90002441406	66.2400970458984	-775.291687011719	1363.6669921875	78.9858245849609	156.33918762207
-54.059455871582	-38.9278297424316	1729.02355957031	-38.3627510070801	84.4482803344727	1725.5703125	63.4146919250488	-75.5953369140625	1671.69921875	123.313323974609	52.7409324645996	1653.7421875	122.559883117676	4.33229112625122	1521.07360839844	194.513580322266	2.26032567024231	1367.43420410156	-20.7824382781982	8.72736835479736	1439.63916015625	-52.8037185668945	9.29244995117188	1312.49584960938	168.770980834961	114.648742675781	1449.93615722656	86.3318862915039	-132.480194091797	1536.64477539062	96.5033493041992	-260.439758300781	1478.37854003906	119.106605529785	-416.276641845703	1430.40942382812	118.102020263672	-547.438354492188	1388.21667480469	34.6583290100098	-645.260192871094	1391.54443359375	146.167724609375	-644.757934570312	1318.90002441406	66.2400970458984	-775.291687011719	1363.6669921875	78.9858245849609	156.33918762207
-53.7455215454102	-39.1161918640137	1729.08642578125	-38.237174987793	84.2599182128906	1725.63305664062	63.7286262512207	-75.6581268310547	1671.69921875	123.501686096191	52.7409324645996	1653.7421875	122.685455322266	4.26950407028198	1521.07360839844	194.63916015625	2.26032567024231	1367.43420410156	-20.6568660736084	8.66458225250244	1439.70190429688	-52.7409324645996	9.29244995117188	1312.55859375	168.896560668945	114.648742675781	1449.99890136719	86.5202484130859	-132.542984008789	1536.58190917969	96.6917114257812	-260.439758300781	1478.31579589844	119.357757568359	-416.276641845703	1430.28381347656	118.415954589844	-547.438354492188	1388.09118652344	35.0978355407715	-645.260192871094	1391.29321289062	146.544448852539	-644.695129394531	1318.71166992188	66.5540313720703	-775.166137695312	1363.79260253906	79.1113967895508	156.276412963867
-53.4315872192383	-39.3673400878906	1729.14916992188	-38.0488166809082	84.0715560913086	1725.69592285156	64.1053466796875	-75.7209091186523	1671.76196289062	123.690048217773	52.8037185668945	1653.67944335938	122.811027526855	4.26950407028198	1521.07360839844	194.701950073242	2.26032567024231	1367.37145996094	-20.5940780639648	8.6017951965332	1439.7646484375	-52.6781463623047	9.22966289520264	1312.62133789062	168.959350585938	114.585952758789	1449.99890136719	86.7086029052734	-132.605773925781	1536.58190917969	96.8172836303711	-260.502532958984	1478.25305175781	119.671691894531	-416.276641845703	1430.15832519531	118.792671203613	-547.438354492188	1387.96557617188	35.6001281738281	-645.260192871094	1391.04211425781	146.921173095703	-644.695129394531	1318.52331542969	66.8679656982422	-775.040588378906	1363.91821289062	79.174186706543	156.276412963867
-53.0548667907715	-39.5556983947754	1729.2119140625	-37.8604545593262	83.8832015991211	1725.75866699219	64.4820709228516	-75.7836990356445	1671.76196289062	123.815620422363	52.8037185668945	1653.67944335938	122.936599731445	4.2067174911499	1521.07360839844	194.827514648438	2.32311248779297	1367.37145996094	-20.468505859375	8.53900814056396	1439.82751464844	-52.6153602600098	9.16687679290771	1312.68420410156	169.084915161133	114.585952758789	1449.99890136719	86.8969650268555	-132.668563842773	1536.51916503906	97.0056457519531	-260.565338134766	1478.19018554688	119.922836303711	-416.276641845703	1430.09545898438	119.169395446777	-547.501098632812	1387.77722167969	36.102424621582	-645.260192871094	1390.791015625	147.297897338867	-644.695129394531	1318.3349609375	67.2446899414062	-774.852233886719	1364.10656738281	79.2369766235352	156.213623046875
-52.7409324645996	-39.7440605163574	1729.27478027344	-37.7348823547363	83.6948394775391	1725.75866699219	64.7960052490234	-75.7836990356445	1671.76196289062	124.003982543945	52.8037185668945	1653.67944335938	123.124961853027	4.2067174911499	1521.07360839844	194.89030456543	2.32311248779297	1367.37145996094	-20.3429317474365	8.53900814056396	1439.89025878906	-52.5525741577148	9.10408973693848	1312.80969238281	169.147705078125	114.523170471191	1449.99890136719	87.0853271484375	-132.731353759766	1536.51916503906	97.1940078735352	-260.628112792969	1478.19018554688	120.236770629883	-416.339447021484	1429.96997070312	119.546112060547	-547.501098632812	1387.65161132812	36.5419311523438	-645.197387695312	1390.60266113281	147.674606323242	-644.63232421875	1318.14660644531	67.5586242675781	-774.726623535156	1364.294921875	79.362548828125	156.150833129883
-52.4269981384277	-39.9952087402344	1729.33752441406	-37.6093063354492	83.506477355957	1725.82141113281	65.172721862793	-75.8464813232422	1671.82482910156	124.192337036133	52.8665084838867	1653.61657714844	123.250534057617	4.14393043518066	1521.07360839844	194.953094482422	2.32311248779297	1367.30871582031	-20.280143737793	8.47622108459473	1439.95300292969	-52.4897842407227	9.10408973693848	1312.80969238281	169.273284912109	114.523170471191	1449.99890136719	87.2736892700195	-132.731353759766	1536.51916503906	97.3823623657227	-260.628112792969	1478.12744140625	120.550704956055	-416.339447021484	1429.90710449219	119.922836303711	-547.501098632812	1387.52600097656	36.9814414978027	-645.197387695312	1390.35144042969	148.114120483398	-644.63232421875	1317.95825195312	67.87255859375	-774.60107421875	1364.54602050781	79.4253311157227	156.150833129883
-52.1130638122559	-40.1835670471191	1729.40026855469	-37.4209480285645	83.318115234375	1725.82141113281	65.4866561889648	-75.9092712402344	1671.82482910156	124.317916870117	52.8665084838867	1653.61657714844	123.376113891602	4.14393043518066	1521.07360839844	195.015884399414	2.32311248779297	1367.30871582031	-20.1545715332031	8.4134349822998	1440.01586914062	-52.4269981384277	9.04130268096924	1312.87255859375	169.398849487305	114.460380554199	1450.06176757812	87.462043762207	-132.794128417969	1536.45642089844	97.507942199707	-260.690887451172	1478.06469726562	120.864639282227	-416.339447021484	1429.84436035156	120.29955291748	-547.501098632812	1387.40051269531	37.4209480285645	-645.197387695312	1390.10034179688	148.490844726562	-644.569519042969	1317.76989746094	68.1864929199219	-774.412719726562	1364.734375	79.4881210327148	156.088043212891
-51.799129486084	-40.3719291687012	1729.46313476562	-37.2953758239746	83.129753112793	1725.88427734375	65.8633804321289	-75.9720611572266	1671.82482910156	124.506271362305	52.9292945861816	1653.61657714844	123.501686096191	4.08114385604858	1521.07360839844	195.141448974609	2.32311248779297	1367.30871582031	-20.0289974212646	8.35064792633057	1440.01586914062	-52.3642120361328	8.978515625	1312.93530273438	169.461639404297	114.460380554199	1450.06176757812	87.5876235961914	-132.856918334961	1536.45642089844	97.6962966918945	-260.816467285156	1478.00183105469	121.115783691406	-416.339447021484	1429.71875	120.676277160645	-547.501098632812	1387.27490234375	37.8604545593262	-645.197387695312	1389.91198730469	148.93034362793	-644.569519042969	1317.64428710938	68.5004272460938	-774.287109375	1364.98559570312	79.550910949707	156.025253295898
-51.4851951599121	-40.5602874755859	1729.52587890625	-37.1697998046875	82.9413986206055	1725.88427734375	66.1773147583008	-76.0348434448242	1671.88757324219	124.631851196289	52.9292945861816	1653.55383300781	123.627258300781	4.08114385604858	1521.07360839844	195.204238891602	2.32311248779297	1367.24584960938	-19.9662094116211	8.28786087036133	1440.07861328125	-52.3014259338379	8.91572952270508	1312.998046875	169.587219238281	114.397598266602	1450.06176757812	87.7759780883789	-132.919708251953	1536.45642089844	97.8846588134766	-260.879272460938	1478.00183105469	121.429718017578	-416.402221679688	1429.65600585938	121.053001403809	-547.501098632812	1387.14929199219	38.237174987793	-645.134643554688	1389.66076660156	149.307067871094	-644.506774902344	1317.45593261719	68.8143615722656	-774.098754882812	1365.17395019531	79.6764831542969	156.025253295898
-51.2340507507324	-40.8114356994629	1729.58862304688	-37.0442276000977	82.7530364990234	1725.94702148438	66.4912490844727	-76.0976333618164	1671.88757324219	124.757423400879	52.9292945861816	1653.55383300781	123.752830505371	4.01835680007935	1521.01086425781	195.267028808594	2.32311248779297	1367.24584960938	-19.8406372070312	8.22507381439209	1440.07861328125	-52.238639831543	8.85294246673584	1312.998046875	169.649993896484	114.397598266602	1450.06176757812	87.9643402099609	-132.982498168945	1536.3935546875	98.0102310180664	-260.942047119141	1477.93908691406	121.680870056152	-416.402221679688	1429.59326171875	121.429718017578	-547.501098632812	1387.02380371094	38.613899230957	-645.134643554688	1389.47241210938	149.74658203125	-644.506774902344	1317.267578125	69.1282958984375	-773.973205566406	1365.42504882812	79.7392654418945	155.962478637695
-50.9201164245605	-40.9997978210449	1729.65148925781	-36.9814414978027	82.5646743774414	1725.94702148438	66.8051834106445	-76.0976333618164	1671.95031738281	124.882995605469	52.9920806884766	1653.55383300781	123.878402709961	4.01835680007935	1521.01086425781	195.392593383789	2.32311248779297	1367.18310546875	-19.7150630950928	8.16228771209717	1440.14135742188	-52.1758499145508	8.7901554107666	1313.06091308594	169.775573730469	114.334808349609	1450.12451171875	88.152702331543	-133.045288085938	1536.3935546875	98.1985931396484	-261.004821777344	1477.87634277344	121.932014465332	-416.402221679688	1429.53039550781	121.806442260742	-547.501098632812	1386.9609375	38.9278297424316	-645.134643554688	1389.28405761719	150.186080932617	-644.506774902344	1317.14196777344	69.4422302246094	-773.784851074219	1365.67626953125	79.8020553588867	155.962478637695
-50.6689682006836	-41.1881561279297	1729.71423339844	-36.8558654785156	82.3763122558594	1725.94702148438	67.1191177368164	-76.1604156494141	1671.95031738281	125.008567810059	53.0548667907715	1653.55383300781	124.003982543945	3.95556998252869	1521.01086425781	195.455383300781	2.32311248779297	1367.12036132812	-19.6522769927979	8.03671360015869	1440.14135742188	-52.0502777099609	8.72736835479736	1313.06091308594	169.838363647461	114.334808349609	1450.12451171875	88.341064453125	-133.108062744141	1536.33081054688	98.3869552612305	-261.130401611328	1477.87634277344	122.183158874512	-416.402221679688	1429.40490722656	122.183158874512	-547.501098632812	1386.83544921875	39.3045539855957	-645.134643554688	1389.095703125	150.562805175781	-644.443969726562	1316.95361328125	69.7561645507812	-773.659240722656	1365.92736816406	79.8648376464844	155.899688720703
-50.4178199768066	-41.3765182495117	1729.71423339844	-36.7930793762207	82.2507400512695	1726.009765625	67.4330520629883	-76.2232055664062	1672.01318359375	125.134140014648	53.0548667907715	1653.55383300781	124.129554748535	3.89278316497803	1521.01086425781	195.518173217773	2.26032567024231	1367.12036132812	-19.5267028808594	7.97392654418945	1440.14135742188	-51.987491607666	8.6017951965332	1313.12365722656	169.901153564453	114.334808349609	1450.12451171875	88.4666366577148	-133.170852661133	1536.33081054688	98.5125274658203	-261.193206787109	1477.8134765625	122.434310913086	-416.464996337891	1429.34204101562	122.559883117676	-547.501098632812	1386.70983886719	39.6184883117676	-645.071838378906	1388.90734863281	151.002319335938	-644.443969726562	1316.828125	70.0700988769531	-773.53369140625	1366.17846679688	79.9276275634766	155.836898803711
-50.1666717529297	-41.5648765563965	1729.77697753906	-36.6675071716309	82.0623779296875	1726.009765625	67.7469863891602	-76.2232055664062	1672.07592773438	125.259712219238	53.1176528930664	1653.55383300781	124.255126953125	3.82999634742737	1520.94799804688	195.643753051758	2.26032567024231	1367.05749511719	-19.4011287689209	7.84835290908813	1440.20422363281	-51.9247055053711	8.53900814056396	1313.12365722656	170.026718139648	114.334808349609	1450.18725585938	88.6549987792969	-133.233642578125	1536.33081054688	98.7008895874023	-261.318756103516	1477.75073242188	122.685455322266	-416.464996337891	1429.279296875	122.936599731445	-547.501098632812	1386.58422851562	39.9324188232422	-645.071838378906	1388.71899414062	151.379028320312	-644.381164550781	1316.63977050781	70.3212432861328	-773.345336914062	1366.4296875	79.9904174804688	155.836898803711
-49.91552734375	-41.7532386779785	1729.83984375	-36.6675071716309	81.8740234375	1726.009765625	68.060920715332	-76.2859954833984	1672.07592773438	125.32250213623	53.1804389953613	1653.55383300781	124.380699157715	3.76720952987671	1520.94799804688	195.706527709961	2.19753885269165	1367.05749511719	-19.338342666626	7.78556632995605	1440.20422363281	-51.8619155883789	8.4134349822998	1313.18640136719	170.089508056641	114.272018432617	1450.18725585938	88.8433609008789	-133.296432495117	1536.26806640625	98.8264617919922	-261.381561279297	1477.75073242188	122.873817443848	-416.464996337891	1429.21655273438	123.313323974609	-547.501098632812	1386.521484375	40.1835670471191	-645.071838378906	1388.59338378906	151.818542480469	-644.381164550781	1316.51416015625	70.6351776123047	-773.2197265625	1366.68078613281	80.0531997680664	155.774108886719
-49.664379119873	-42.0043869018555	1729.83984375	-36.6047172546387	81.685661315918	1726.009765625	68.3120651245117	-76.3487777709961	1672.138671875	125.44807434082	53.1804389953613	1653.55383300781	124.506271362305	3.70442271232605	1520.94799804688	195.832107543945	2.19753885269165	1366.99475097656	-19.2127685546875	7.65999269485474	1440.20422363281	-51.799129486084	8.35064792633057	1313.18640136719	170.152297973633	114.272018432617	1450.18725585938	88.9689331054688	-133.359222412109	1536.26806640625	98.952033996582	-261.4443359375	1477.68786621094	123.124961853027	-416.464996337891	1429.15368652344	123.627258300781	-547.438354492188	1386.39587402344	40.497501373291	-645.009033203125	1388.40502929688	152.195266723633	-644.381164550781	1316.38854980469	70.8863220214844	-773.031372070312	1366.93200683594	80.1159896850586	155.774108886719
-49.4132308959961	-42.1927452087402	1729.90258789062	-36.5419311523438	81.4972991943359	1725.94702148438	68.5632095336914	-76.3487777709961	1672.138671875	125.510864257812	53.2432289123535	1653.55383300781	124.631851196289	3.57884907722473	1520.94799804688	195.894897460938	2.13475203514099	1366.99475097656	-19.1499824523926	7.53441905975342	1440.26696777344	-51.7363433837891	8.22507381439209	1313.24926757812	170.277862548828	114.272018432617	1450.25012207031	89.1572952270508	-133.421997070312	1536.26806640625	99.1403961181641	-261.4443359375	1477.68786621094	123.376113891602	-416.527801513672	1429.09094238281	123.941192626953	-547.438354492188	1386.27026367188	40.8114356994629	-645.009033203125	1388.27954101562	152.571990966797	-644.318420410156	1316.2001953125	71.1374740600586	-772.905822753906	1367.18310546875	80.1787719726562	155.711318969727
-49.2248725891113	-42.3183212280273	1729.90258789062	-36.5419311523438	81.3717269897461	1725.94702148438	68.8771438598633	-76.3487777709961	1672.20153808594	125.57364654541	53.3060150146484	1653.49108886719	124.757423400879	3.51606225967407	1520.88525390625	195.95768737793	2.07196521759033	1366.93200683594	-19.0244083404541	7.47163200378418	1440.26696777344	-51.6735572814941	8.16228771209717	1313.24926757812	170.34065246582	114.272018432617	1450.25012207031	89.3456497192383	-133.484786987305	1536.20520019531	99.2659683227539	-261.507141113281	1477.62512207031	123.627258300781	-416.527801513672	1429.02807617188	124.317916870117	-547.438354492188	1386.20751953125	41.0625839233398	-645.009033203125	1388.15393066406	152.948699951172	-644.318420410156	1316.07458496094	71.3886184692383	-772.780212402344	1367.43420410156	80.1787719726562	155.711318969727
-49.0365104675293	-42.5066795349121	1729.90258789062	-36.5419311523438	81.2461547851562	1725.94702148438	69.1282958984375	-76.3487777709961	1672.20153808594	125.636436462402	53.4315872192383	1653.49108886719	124.882995605469	3.45327544212341	1520.88525390625	196.083251953125	2.07196521759033	1366.93200683594	-18.8988342285156	7.34605836868286	1440.26696777344	-51.5479850769043	8.03671360015869	1313.31201171875	170.403442382812	114.272018432617	1450.25012207031	89.4712219238281	-133.484786987305	1536.20520019531	99.3915405273438	-261.507141113281	1477.56237792969	123.815620422363	-416.527801513672	1428.96533203125	124.631851196289	-547.438354492188	1386.08190917969	41.3765182495117	-645.009033203125	1387.96557617188	153.325424194336	-644.255615234375	1315.94909667969	71.6397705078125	-772.654663085938	1367.68542480469	80.2415618896484	155.648544311523
-48.8481483459473	-42.6322555541992	1729.90258789062	-36.5419311523438	81.1205749511719	1725.88427734375	69.3794403076172	-76.2859954833984	1672.26428222656	125.699226379395	53.5571632385254	1653.49108886719	125.008567810059	3.39048862457275	1520.88525390625	196.146041870117	2.00917840003967	1366.869140625	-18.8360481262207	7.28327178955078	1440.26696777344	-51.4851951599121	7.97392654418945	1313.31201171875	170.466232299805	114.272018432617	1450.31286621094	89.6595840454102	-133.547576904297	1536.20520019531	99.5171203613281	-261.569915771484	1477.56237792969	124.066764831543	-416.527801513672	1428.90258789062	124.882995605469	-547.438354492188	1386.01916503906	41.6276664733887	-644.9462890625	1387.83996582031	153.7021484375	-644.255615234375	1315.82348632812	71.8909149169922	-772.529113769531	1367.9365234375	80.3043518066406	155.648544311523
-48.6597900390625	-42.7578277587891	1729.96533203125	-36.5419311523438	80.995002746582	1725.88427734375	69.6305923461914	-76.2859954833984	1672.32702636719	125.699226379395	53.6199493408203	1653.49108886719	125.071357727051	3.32770180702209	1520.88525390625	196.271621704102	2.00917840003967	1366.869140625	-18.7104740142822	7.15769815444946	1440.32971191406	-51.4224090576172	7.84835290908813	1313.31201171875	170.591796875	114.272018432617	1450.31286621094	89.78515625	-133.610366821289	1536.14245605469	99.7054748535156	-261.569915771484	1477.49951171875	124.255126953125	-416.590576171875	1428.83972167969	125.196929931641	-547.438354492188	1385.8935546875	41.8788108825684	-644.9462890625	1387.77722167969	154.078872680664	-644.192810058594	1315.69787597656	72.1420593261719	-772.340759277344	1368.12487792969	80.3671340942383	155.585754394531
-48.4714279174805	-42.8833999633789	1729.96533203125	-36.5419311523438	80.8694305419922	1725.88427734375	69.8189468383789	-76.2232055664062	1672.32702636719	125.762008666992	53.7455215454102	1653.49108886719	125.196929931641	3.32770180702209	1520.82250976562	196.334396362305	2.00917840003967	1366.80639648438	-18.6476879119873	7.09491109848022	1440.32971191406	-51.3596229553223	7.78556632995605	1313.37475585938	170.654586791992	114.272018432617	1450.31286621094	89.9107360839844	-133.610366821289	1536.14245605469	99.8310546875	-261.569915771484	1477.49951171875	124.506271362305	-416.590576171875	1428.77697753906	125.44807434082	-547.438354492188	1385.83081054688	42.1299591064453	-644.9462890625	1387.65161132812	154.392807006836	-644.192810058594	1315.57238769531	72.3932113647461	-772.215148925781	1368.37609863281	80.3671340942383	155.585754394531
-48.2830696105957	-43.008975982666	1729.96533203125	-36.6047172546387	80.806640625	1725.82141113281	70.0700988769531	-76.1604156494141	1672.38989257812	125.762008666992	53.8710975646973	1653.49108886719	125.32250213623	3.26491498947144	1520.82250976562	196.397186279297	2.07196521759033	1366.80639648438	-18.5221138000488	7.03212451934814	1440.32971191406	-51.2968368530273	7.72277927398682	1313.37475585938	170.717376708984	114.334808349609	1450.37561035156	90.0990905761719	-133.673156738281	1536.14245605469	99.9566268920898	-261.569915771484	1477.43676757812	124.694633483887	-416.590576171875	1428.71423339844	125.699226379395	-547.375549316406	1385.76806640625	42.3811073303223	-644.9462890625	1387.5888671875	154.706741333008	-644.192810058594	1315.44677734375	72.5815734863281	-772.15234375	1368.564453125	80.4299240112305	155.585754394531
-48.1574935913086	-43.1345481872559	1729.96533203125	-36.6047172546387	80.6810684204102	1725.75866699219	70.3212432861328	-76.1604156494141	1672.38989257812	125.824798583984	53.9966697692871	1653.49108886719	125.44807434082	3.32770180702209	1520.82250976562	196.522766113281	2.13475203514099	1366.74365234375	-18.3965396881104	6.96933746337891	1440.32971191406	-51.1712608337402	7.65999269485474	1313.37475585938	170.780166625977	114.334808349609	1450.37561035156	90.2246704101562	-133.673156738281	1536.07971191406	100.08219909668	-261.569915771484	1477.43676757812	124.882995605469	-416.590576171875	1428.6513671875	125.887580871582	-547.375549316406	1385.64245605469	42.6322555541992	-644.883483886719	1387.46325683594	155.02067565918	-644.130065917969	1315.38403320312	72.8327178955078	-772.026794433594	1368.75280761719	80.4299240112305	155.522964477539
-47.9691352844238	-43.260124206543	1729.96533203125	-36.6675071716309	80.5554962158203	1725.75866699219	70.5096054077148	-76.0976333618164	1672.45263671875	125.824798583984	54.1850280761719	1653.49108886719	125.57364654541	3.32770180702209	1520.82250976562	196.585556030273	2.19753885269165	1366.74365234375	-18.3337535858154	6.90655088424683	1440.32971191406	-51.1084747314453	7.5972056388855	1313.37475585938	170.842956542969	114.334808349609	1450.4384765625	90.4130249023438	-133.673156738281	1536.07971191406	100.20777130127	-261.632690429688	1477.43676757812	125.134140014648	-416.590576171875	1428.58862304688	126.138732910156	-547.375549316406	1385.57971191406	42.8833999633789	-644.883483886719	1387.40051269531	155.271820068359	-644.130065917969	1315.25842285156	73.0210800170898	-771.901245117188	1368.94116210938	80.4927062988281	155.522964477539
-47.7807731628418	-43.3856964111328	1729.96533203125	-36.6675071716309	80.4927062988281	1725.69592285156	70.7607498168945	-76.0348434448242	1672.45263671875	125.824798583984	54.310604095459	1653.49108886719	125.699226379395	3.32770180702209	1520.82250976562	196.648330688477	2.26032567024231	1366.74365234375	-18.208179473877	6.90655088424683	1440.392578125	-51.0456886291504	7.53441905975342	1313.43762207031	170.905731201172	114.334808349609	1450.4384765625	90.5386047363281	-133.735931396484	1536.07971191406	100.333343505859	-261.632690429688	1477.3740234375	125.32250213623	-416.590576171875	1428.58862304688	126.327095031738	-547.312744140625	1385.51684570312	43.0717620849609	-644.883483886719	1387.33764648438	155.522964477539	-644.130065917969	1315.1328125	73.2722244262695	-771.838439941406	1369.12951660156	80.4927062988281	155.522964477539
-47.655200958252	-43.5112686157227	1729.96533203125	-36.7302932739258	80.3671340942383	1725.69592285156	70.9491119384766	-75.9720611572266	1672.51550292969	125.824798583984	54.4361763000488	1653.49108886719	125.762008666992	3.32770180702209	1520.75964355469	196.773910522461	2.32311248779297	1366.68078613281	-18.145393371582	6.84376382827759	1440.392578125	-50.9829025268555	7.53441905975342	1313.43762207031	170.968521118164	114.397598266602	1450.4384765625	90.664176940918	-133.735931396484	1536.07971191406	100.458923339844	-261.632690429688	1477.3740234375	125.510864257812	-416.590576171875	1428.52587890625	126.515449523926	-547.312744140625	1385.4541015625	43.260124206543	-644.883483886719	1387.27490234375	155.711318969727	-644.067260742188	1315.07006835938	73.4605865478516	-771.712890625	1369.25512695312	80.5554962158203	155.460174560547
-47.4668388366699	-43.5740547180176	1729.96533203125	-36.7930793762207	80.3043518066406	1725.63305664062	71.2002563476562	-75.9092712402344	1672.51550292969	125.824798583984	54.5617523193359	1653.49108886719	125.887580871582	3.39048862457275	1520.75964355469	196.836700439453	2.38589930534363	1366.68078613281	-18.0198192596436	6.84376382827759	1440.392578125	-50.9201164245605	7.47163200378418	1313.43762207031	171.031311035156	114.397598266602	1450.50122070312	90.8525390625	-133.735931396484	1536.01684570312	100.647277832031	-261.569915771484	1477.31115722656	125.699226379395	-416.590576171875	1428.46301269531	126.64102935791	-547.312744140625	1385.39123535156	43.5112686157227	-644.820678710938	1387.21215820312	155.836898803711	-644.067260742188	1314.94445800781	73.7117309570312	-771.650085449219	1369.38061523438	80.5554962158203	155.460174560547
-47.3412666320801	-43.6996307373047	1730.02819824219	-36.8558654785156	80.1787719726562	1725.63305664062	71.3886184692383	-75.8464813232422	1672.57824707031	125.824798583984	54.7501106262207	1653.49108886719	126.013160705566	3.39048862457275	1520.75964355469	196.899490356445	2.44868612289429	1366.61804199219	-17.95703125	6.78097724914551	1440.392578125	-50.8573265075684	7.47163200378418	1313.43762207031	171.094100952148	114.460380554199	1450.50122070312	90.9781112670898	-133.735931396484	1536.01684570312	100.772857666016	-261.569915771484	1477.31115722656	125.950370788574	-416.653381347656	1428.40026855469	126.829383850098	-547.249938964844	1385.32849121094	43.6996307373047	-644.820678710938	1387.14929199219	155.962478637695	-644.067260742188	1314.88171386719	73.9000930786133	-771.587280273438	1369.50622558594	80.5554962158203	155.460174560547
-47.215690612793	-43.8252029418945	1730.02819824219	-36.8558654785156	80.1159896850586	1725.5703125	71.5769805908203	-75.7836990356445	1672.57824707031	125.824798583984	54.8756866455078	1653.42822265625	126.075942993164	3.45327544212341	1520.75964355469	196.962265014648	2.51147294044495	1366.61804199219	-17.8942451477051	6.78097724914551	1440.392578125	-50.7945404052734	7.47163200378418	1313.50036621094	171.156890869141	114.523170471191	1450.50122070312	91.1036834716797	-133.735931396484	1536.01684570312	100.898429870605	-261.569915771484	1477.24841308594	126.138732910156	-416.653381347656	1428.40026855469	126.954963684082	-547.249938964844	1385.20288085938	43.8879890441895	-644.820678710938	1387.14929199219	156.088043212891	-644.004455566406	1314.75610351562	74.0884552001953	-771.461730957031	1369.56896972656	80.6182861328125	155.460174560547
-47.0273323059082	-43.8879890441895	1730.02819824219	-36.9186515808105	79.9904174804688	1725.50756835938	71.828125	-75.7209091186523	1672.64099121094	125.824798583984	55.0012588500977	1653.42822265625	126.201515197754	3.45327544212341	1520.69689941406	197.087844848633	2.57425975799561	1366.61804199219	-17.7686710357666	6.78097724914551	1440.392578125	-50.7317543029785	7.4088454246521	1313.50036621094	171.156890869141	114.648742675781	1450.56396484375	91.2292556762695	-133.673156738281	1535.9541015625	101.024002075195	-261.569915771484	1477.24841308594	126.327095031738	-416.653381347656	1428.40026855469	127.080535888672	-547.249938964844	1385.14013671875	44.0763511657715	-644.820678710938	1387.08654785156	156.213623046875	-644.004455566406	1314.693359375	74.2768173217773	-771.39892578125	1369.6318359375	80.6182861328125	155.460174560547
-46.9017601013184	-44.0135650634766	1730.02819824219	-36.9814414978027	79.9276275634766	1725.50756835938	72.016487121582	-75.6581268310547	1672.64099121094	125.824798583984	55.1896209716797	1653.42822265625	126.264305114746	3.51606225967407	1520.69689941406	197.150634765625	2.63704657554626	1366.55529785156	-17.7058849334717	6.78097724914551	1440.392578125	-50.6689682006836	7.4088454246521	1313.50036621094	171.219665527344	114.711532592773	1450.56396484375	91.4176177978516	-133.673156738281	1535.9541015625	101.149574279785	-261.569915771484	1477.24841308594	126.515449523926	-416.653381347656	1428.40026855469	127.206108093262	-547.187194824219	1385.07739257812	44.2647132873535	-644.757934570312	1387.08654785156	156.276412963867	-644.004455566406	1314.63049316406	74.527961730957	-771.336120605469	1369.69458007812	80.6182861328125	155.397384643555
-46.7133979797363	-44.1391372680664	1730.02819824219	-37.0442276000977	79.8648376464844	1725.44470214844	72.2048492431641	-75.5325469970703	1672.70385742188	125.824798583984	55.3151931762695	1653.36547851562	126.389877319336	3.51606225967407	1520.69689941406	197.213424682617	2.76262021064758	1366.55529785156	-17.6430969238281	6.71819019317627	1440.45532226562	-50.6061820983887	7.4088454246521	1313.50036621094	171.282455444336	114.774314880371	1450.62683105469	91.5431900024414	-133.610366821289	1535.9541015625	101.337936401367	-261.569915771484	1477.18566894531	126.703811645508	-416.653381347656	1428.33752441406	127.331680297852	-547.187194824219	1385.07739257812	44.4530715942383	-644.757934570312	1387.02380371094	156.401977539062	-643.941650390625	1314.56774902344	74.6535339355469	-771.273376464844	1369.75732421875	80.6182861328125	155.397384643555
-46.5878257751465	-44.2019233703613	1730.09094238281	-37.1070137023926	79.7392654418945	1725.44470214844	72.4559936523438	-75.4697647094727	1672.70385742188	125.824798583984	55.5035514831543	1653.36547851562	126.452667236328	3.57884907722473	1520.69689941406	197.27619934082	2.82540702819824	1366.55529785156	-17.5803108215332	6.71819019317627	1440.45532226562	-50.5433959960938	7.4088454246521	1313.50036621094	171.345245361328	114.899887084961	1450.62683105469	91.6687622070312	-133.610366821289	1535.9541015625	101.463508605957	-261.507141113281	1477.18566894531	126.829383850098	-416.653381347656	1428.33752441406	127.457252502441	-547.124389648438	1385.01452636719	44.6414337158203	-644.757934570312	1387.02380371094	156.527557373047	-643.941650390625	1314.50500488281	74.8418960571289	-771.210571289062	1369.75732421875	80.6182861328125	155.397384643555
-46.3994636535645	-44.3274993896484	1730.09094238281	-37.1070137023926	79.6764831542969	1725.44470214844	72.6443557739258	-75.4069747924805	1672.70385742188	125.762008666992	55.6919136047363	1653.36547851562	126.515449523926	3.64163589477539	1520.69689941406	197.338989257812	2.8881938457489	1366.49243164062	-17.4547367095947	6.71819019317627	1440.45532226562	-50.4806060791016	7.34605836868286	1313.50036621094	171.40803527832	115.025466918945	1450.62683105469	91.7943344116211	-133.547576904297	1535.89135742188	101.589080810547	-261.507141113281	1477.12280273438	127.01774597168	-416.653381347656	1428.33752441406	127.582824707031	-547.124389648438	1384.95178222656	44.7670059204102	-644.757934570312	1387.02380371094	156.653121948242	-643.941650390625	1314.44213867188	75.0302581787109	-771.147766113281	1369.75732421875	80.6810684204102	155.397384643555
-46.2738914489746	-44.3902854919434	1730.15380859375	-37.1697998046875	79.6136932373047	1725.38195800781	72.8327178955078	-75.2814025878906	1672.7666015625	125.762008666992	55.8174858093262	1653.302734375	126.64102935791	3.70442271232605	1520.63415527344	197.401779174805	3.0137677192688	1366.49243164062	-17.3919506072998	6.71819019317627	1440.45532226562	-50.4178199768066	7.34605836868286	1313.56311035156	171.470825195312	115.088249206543	1450.68957519531	91.9199142456055	-133.547576904297	1535.89135742188	101.714653015137	-261.507141113281	1477.12280273438	127.206108093262	-416.590576171875	1428.33752441406	127.708404541016	-547.061584472656	1384.88903808594	44.892578125	-644.757934570312	1386.9609375	156.778701782227	-643.87890625	1314.37939453125	75.1558303833008	-771.147766113281	1369.75732421875	80.6810684204102	155.397384643555
-46.0855293273926	-44.4530715942383	1730.15380859375	-37.2325859069824	79.550910949707	1725.38195800781	73.0838623046875	-75.2186126708984	1672.7666015625	125.762008666992	56.0058479309082	1653.23986816406	126.703811645508	3.70442271232605	1520.63415527344	197.464569091797	3.07655453681946	1366.49243164062	-17.3291645050049	6.71819019317627	1440.45532226562	-50.3550338745117	7.34605836868286	1313.56311035156	171.470825195312	115.213821411133	1450.68957519531	92.108268737793	-133.484786987305	1535.89135742188	101.840232849121	-261.4443359375	1477.12280273438	127.394470214844	-416.590576171875	1428.27465820312	127.771186828613	-547.061584472656	1384.88903808594	45.0181541442871	-644.695129394531	1386.9609375	156.904281616211	-643.87890625	1314.37939453125	75.2814025878906	-771.085021972656	1369.75732421875	80.6810684204102	155.460174560547
-45.8971672058105	-44.5786476135254	1730.21655273438	-37.2325859069824	79.4881210327148	1725.38195800781	73.2722244262695	-75.0930404663086	1672.82934570312	125.762008666992	56.1942100524902	1653.23986816406	126.7666015625	3.76720952987671	1520.63415527344	197.527359008789	3.13934135437012	1366.4296875	-17.2663764953613	6.71819019317627	1440.45532226562	-50.2922477722168	7.34605836868286	1313.56311035156	171.533599853516	115.339401245117	1450.68957519531	92.2338485717773	-133.421997070312	1535.89135742188	102.028587341309	-261.4443359375	1477.06005859375	127.520042419434	-416.590576171875	1428.27465820312	127.896759033203	-546.998840332031	1384.88903808594	45.143726348877	-644.695129394531	1386.9609375	157.029846191406	-643.816101074219	1314.37939453125	75.4069747924805	-771.022216796875	1369.75732421875	80.6810684204102	155.460174560547
-45.7088088989258	-44.6414337158203	1730.21655273438	-37.2953758239746	79.4253311157227	1725.31921386719	73.5233688354492	-75.0302581787109	1672.82934570312	125.762008666992	56.382568359375	1653.17712402344	126.829383850098	3.82999634742737	1520.63415527344	197.590133666992	3.26491498947144	1366.4296875	-17.2035903930664	6.71819019317627	1440.45532226562	-50.2294616699219	7.34605836868286	1313.56311035156	171.596389770508	115.402183532715	1450.75231933594	92.3594207763672	-133.359222412109	1535.82849121094	102.154167175293	-261.381561279297	1477.06005859375	127.708404541016	-416.590576171875	1428.27465820312	127.959548950195	-546.93603515625	1384.88903808594	45.2065124511719	-644.695129394531	1386.9609375	157.092636108398	-643.753295898438	1314.37939453125	75.5953369140625	-771.022216796875	1369.75732421875	80.6810684204102	155.460174560547
-45.5204467773438	-44.7042198181152	1730.279296875	-37.2953758239746	79.2997589111328	1725.31921386719	73.7117309570312	-74.9046859741211	1672.82934570312	125.699226379395	56.570930480957	1653.1142578125	126.954963684082	3.89278316497803	1520.63415527344	197.652923583984	3.32770180702209	1366.4296875	-17.1408023834229	6.71819019317627	1440.45532226562	-50.1666717529297	7.34605836868286	1313.56311035156	171.6591796875	115.527755737305	1450.75231933594	92.484992980957	-133.296432495117	1535.82849121094	102.279739379883	-261.381561279297	1477.06005859375	127.833976745605	-416.590576171875	1428.2119140625	128.08512878418	-546.93603515625	1384.88903808594	45.2693023681641	-644.695129394531	1386.9609375	157.218215942383	-643.753295898438	1314.44213867188	75.7209091186523	-770.959411621094	1369.69458007812	80.6182861328125	155.460174560547
-45.332088470459	-44.7670059204102	1730.34216308594	-37.3581619262695	79.2997589111328	1725.31921386719	73.9000930786133	-74.8418960571289	1672.89221191406	125.699226379395	56.6965026855469	1652.98876953125	127.01774597168	3.95556998252869	1520.63415527344	197.715713500977	3.45327544212341	1366.36694335938	-17.0780162811279	6.71819019317627	1440.45532226562	-50.1666717529297	7.34605836868286	1313.56311035156	171.6591796875	115.590545654297	1450.75231933594	92.6105651855469	-133.233642578125	1535.82849121094	102.405311584473	-261.318756103516	1476.99731445312	127.959548950195	-416.590576171875	1428.2119140625	128.147903442383	-546.873229980469	1384.88903808594	45.2693023681641	-644.695129394531	1386.9609375	157.343780517578	-643.690551757812	1314.44213867188	75.9092712402344	-770.959411621094	1369.69458007812	80.6182861328125	155.460174560547
-45.143726348877	-44.8297920227051	1730.40490722656	-37.3581619262695	79.2369766235352	1725.31921386719	74.151237487793	-74.7163238525391	1672.89221191406	125.699226379395	56.8848648071289	1652.92590332031	127.080535888672	4.01835680007935	1520.5712890625	197.778503417969	3.51606225967407	1366.36694335938	-17.015230178833	6.71819019317627	1440.45532226562	-50.1038856506348	7.34605836868286	1313.56311035156	171.721969604492	115.653327941895	1450.75231933594	92.7361373901367	-133.170852661133	1535.82849121094	102.530883789062	-261.318756103516	1476.99731445312	128.022338867188	-416.527801513672	1428.2119140625	128.273483276367	-546.810485839844	1384.95178222656	45.2693023681641	-644.695129394531	1386.9609375	157.469360351562	-643.627746582031	1314.44213867188	76.1604156494141	-770.896667480469	1369.6318359375	80.6182861328125	155.522964477539
-44.9553680419922	-44.892578125	1730.46765136719	-37.3581619262695	79.174186706543	1725.31921386719	74.339599609375	-74.5907516479492	1672.89221191406	125.636436462402	57.0732231140137	1652.86315917969	127.14331817627	4.08114385604858	1520.5712890625	197.841278076172	3.64163589477539	1366.36694335938	-16.9524421691895	6.71819019317627	1440.45532226562	-50.0410995483398	7.34605836868286	1313.56311035156	171.784759521484	115.716117858887	1450.81518554688	92.8617172241211	-133.108062744141	1535.82849121094	102.719245910645	-261.255981445312	1476.99731445312	128.08512878418	-416.527801513672	1428.2119140625	128.336273193359	-546.810485839844	1385.01452636719	45.2693023681641	-644.695129394531	1386.89819335938	157.532150268555	-643.56494140625	1314.50500488281	76.4743499755859	-770.896667480469	1369.56896972656	80.6182861328125	155.522964477539
-44.7670059204102	-44.9553680419922	1730.59326171875	-37.3581619262695	79.1113967895508	1725.31921386719	74.5907516479492	-74.4651718139648	1672.89221191406	125.636436462402	57.2615852355957	1652.73754882812	127.206108093262	4.14393043518066	1520.5712890625	197.904067993164	3.70442271232605	1366.36694335938	-16.8896560668945	6.78097724914551	1440.45532226562	-49.9783134460449	7.34605836868286	1313.56311035156	171.784759521484	115.778907775879	1450.81518554688	92.9872894287109	-133.045288085938	1535.76574707031	102.844818115234	-261.255981445312	1476.93444824219	128.210693359375	-416.527801513672	1428.14916992188	128.461837768555	-546.747680664062	1385.01452636719	45.2693023681641	-644.695129394531	1386.89819335938	157.65771484375	-643.502197265625	1314.50500488281	76.7882843017578	-770.833862304688	1369.50622558594	80.6182861328125	155.522964477539
-44.5158576965332	-45.0181541442871	1730.65600585938	-37.4209480285645	79.0486145019531	1725.31921386719	74.7791061401367	-74.4023895263672	1672.95495605469	125.57364654541	57.4499435424805	1652.61206054688	127.268898010254	4.2067174911499	1520.5712890625	197.966857910156	3.82999634742737	1366.30407714844	-16.8268699645996	6.78097724914551	1440.45532226562	-49.91552734375	7.34605836868286	1313.56311035156	171.847534179688	115.841690063477	1450.81518554688	93.1128616333008	-132.982498168945	1535.76574707031	102.970390319824	-261.193206787109	1476.93444824219	128.336273193359	-416.464996337891	1428.14916992188	128.524627685547	-546.684875488281	1385.07739257812	45.2693023681641	-644.695129394531	1386.89819335938	157.783294677734	-643.502197265625	1314.56774902344	77.1022186279297	-770.833862304688	1369.38061523438	80.6182861328125	155.585754394531
-44.3274993896484	-45.080940246582	1730.78161621094	-37.4209480285645	79.0486145019531	1725.31921386719	75.0302581787109	-74.2768173217773	1672.95495605469	125.57364654541	57.7010917663574	1652.54919433594	127.331680297852	4.26950407028198	1520.5712890625	197.966857910156	3.89278316497803	1366.30407714844	-16.7640819549561	6.78097724914551	1440.45532226562	-49.91552734375	7.34605836868286	1313.56311035156	171.91032409668	115.904479980469	1450.81518554688	93.3012237548828	-132.919708251953	1535.76574707031	103.095970153809	-261.130401611328	1476.93444824219	128.524627685547	-416.464996337891	1428.14916992188	128.587417602539	-546.6220703125	1385.14013671875	45.2693023681641	-644.695129394531	1386.89819335938	157.90885925293	-643.439392089844	1314.56774902344	77.4789428710938	-770.833862304688	1369.31787109375	80.6182861328125	155.585754394531
-44.1391372680664	-45.143726348877	1730.9072265625	-37.4209480285645	78.9858245849609	1725.38195800781	75.2186126708984	-74.151237487793	1673.01770019531	125.510864257812	57.8894538879395	1652.42370605469	127.394470214844	4.33229112625122	1520.5712890625	198.029647827148	4.01835680007935	1366.30407714844	-16.7012958526611	6.78097724914551	1440.45532226562	-49.8527374267578	7.34605836868286	1313.56311035156	171.91032409668	115.967262268066	1450.8779296875	93.4267959594727	-132.856918334961	1535.76574707031	103.284324645996	-261.130401611328	1476.93444824219	128.650207519531	-416.464996337891	1428.08630371094	128.712997436523	-546.6220703125	1385.14013671875	45.2693023681641	-644.695129394531	1386.89819335938	158.034439086914	-643.376586914062	1314.63049316406	77.7928771972656	-770.771057128906	1369.19226074219	80.5554962158203	155.648544311523
-43.8879890441895	-45.2065124511719	1731.03271484375	-37.4209480285645	78.9230422973633	1725.38195800781	75.4069747924805	-74.0256652832031	1673.01770019531	125.44807434082	58.0778121948242	1652.29809570312	127.457252502441	4.45786476135254	1520.50854492188	198.092437744141	4.08114385604858	1366.30407714844	-16.6385078430176	6.84376382827759	1440.45532226562	-49.7899513244629	7.34605836868286	1313.56311035156	171.973114013672	116.030052185059	1450.8779296875	93.5523681640625	-132.731353759766	1535.76574707031	103.40990447998	-261.067626953125	1476.87170410156	128.838562011719	-416.402221679688	1428.08630371094	128.838562011719	-546.559326171875	1385.20288085938	45.2693023681641	-644.695129394531	1386.89819335938	158.097229003906	-643.313781738281	1314.63049316406	78.1695938110352	-770.771057128906	1369.12951660156	80.5554962158203	155.711318969727
-43.6996307373047	-45.2065124511719	1731.15832519531	-37.4209480285645	78.9230422973633	1725.44470214844	75.5953369140625	-73.8373031616211	1673.01770019531	125.385292053223	58.2661743164062	1652.17248535156	127.520042419434	4.52065134048462	1520.50854492188	198.155212402344	4.2067174911499	1366.24133300781	-16.5757217407227	6.84376382827759	1440.45532226562	-49.727165222168	7.34605836868286	1313.56311035156	171.973114013672	116.092842102051	1450.8779296875	93.6779403686523	-132.668563842773	1535.76574707031	103.53547668457	-261.004821777344	1476.87170410156	129.026931762695	-416.402221679688	1428.08630371094	128.901351928711	-546.496520996094	1385.20288085938	45.2693023681641	-644.63232421875	1386.89819335938	158.222793579102	-643.251037597656	1314.63049316406	78.483528137207	-770.771057128906	1369.00390625	80.5554962158203	155.711318969727
-43.4484825134277	-45.2693023681641	1731.28393554688	-37.4837341308594	78.8602523803711	1725.50756835938	75.7836990356445	-73.7117309570312	1673.01770019531	125.32250213623	58.5173225402832	1652.04699707031	127.582824707031	4.58343839645386	1520.50854492188	198.218002319336	4.33229112625122	1366.24133300781	-16.5129356384277	6.84376382827759	1440.45532226562	-49.664379119873	7.34605836868286	1313.56311035156	171.973114013672	116.155624389648	1450.8779296875	93.8035202026367	-132.605773925781	1535.76574707031	103.723831176758	-260.942047119141	1476.87170410156	129.215286254883	-416.339447021484	1428.02355957031	129.026931762695	-546.433715820312	1385.20288085938	45.332088470459	-644.63232421875	1386.89819335938	158.348373413086	-643.188232421875	1314.63049316406	78.8602523803711	-770.708251953125	1368.87841796875	80.5554962158203	155.774108886719
-43.260124206543	-45.2693023681641	1731.40954589844	-37.4837341308594	78.8602523803711	1725.5703125	75.9720611572266	-73.5861587524414	1673.01770019531	125.259712219238	58.705680847168	1651.85852050781	127.645614624023	4.64622497558594	1520.50854492188	198.280792236328	4.3950777053833	1366.24133300781	-16.5129356384277	6.90655088424683	1440.45532226562	-49.664379119873	7.34605836868286	1313.56311035156	172.035903930664	116.218414306641	1450.8779296875	93.9290924072266	-132.480194091797	1535.76574707031	103.849411010742	-260.942047119141	1476.87170410156	129.40364074707	-416.276641845703	1428.02355957031	129.152496337891	-546.370971679688	1385.20288085938	45.4576606750488	-644.63232421875	1386.83544921875	158.47395324707	-643.125427246094	1314.63049316406	79.2369766235352	-770.708251953125	1368.75280761719	80.5554962158203	155.836898803711
-43.008975982666	-45.332088470459	1731.59790039062	-37.4837341308594	78.8602523803711	1725.63305664062	76.1604156494141	-73.4605865478516	1673.01770019531	125.134140014648	58.9568290710449	1651.73303222656	127.708404541016	4.77179861068726	1520.50854492188	198.34358215332	4.52065134048462	1366.24133300781	-16.4501476287842	6.90655088424683	1440.45532226562	-49.6015930175781	7.34605836868286	1313.56311035156	172.035903930664	116.281196594238	1450.94079589844	94.0546646118164	-132.417419433594	1535.76574707031	104.03776550293	-260.879272460938	1476.80895996094	129.592010498047	-416.276641845703	1428.02355957031	129.278076171875	-546.308166503906	1385.20288085938	45.5832366943359	-644.569519042969	1386.83544921875	158.662307739258	-643.062683105469	1314.63049316406	79.6136932373047	-770.708251953125	1368.564453125	80.4927062988281	155.899688720703
-42.820613861084	-45.332088470459	1731.72338867188	-37.5465202331543	78.7974624633789	1725.69592285156	76.3487777709961	-73.2722244262695	1673.01770019531	125.071357727051	59.1451873779297	1651.54467773438	127.771186828613	4.83458566665649	1520.50854492188	198.34358215332	4.64622497558594	1366.24133300781	-16.3873615264893	6.90655088424683	1440.45532226562	-49.5388031005859	7.34605836868286	1313.56311035156	172.098693847656	116.34398651123	1450.94079589844	94.1802368164062	-132.354629516602	1535.76574707031	104.163345336914	-260.816467285156	1476.80895996094	129.780364990234	-416.2138671875	1427.96081542969	129.40364074707	-546.245361328125	1385.14013671875	45.7088088989258	-644.569519042969	1386.83544921875	158.787887573242	-642.937072753906	1314.63049316406	80.0531997680664	-770.6455078125	1368.43884277344	80.4927062988281	155.962478637695
-42.6322555541992	-45.332088470459	1731.91174316406	-37.5465202331543	78.7974624633789	1725.75866699219	76.5371398925781	-73.1466522216797	1673.01770019531	124.945785522461	59.3963356018066	1651.35632324219	127.833976745605	4.96015930175781	1520.50854492188	198.406372070312	4.70901203155518	1366.17846679688	-16.3245754241943	6.96933746337891	1440.45532226562	-49.476016998291	7.34605836868286	1313.56311035156	172.098693847656	116.406776428223	1450.94079589844	94.3058090209961	-132.229049682617	1535.76574707031	104.351699829102	-260.753692626953	1476.80895996094	129.968734741211	-416.151062011719	1427.96081542969	129.592010498047	-546.1826171875	1385.07739257812	45.8971672058105	-644.506774902344	1386.77258300781	158.913452148438	-642.874328613281	1314.56774902344	80.4299240112305	-770.6455078125	1368.25048828125	80.4927062988281	156.025253295898
-42.3811073303223	-45.3948745727539	1732.10009765625	-37.5465202331543	78.7974624633789	1725.88427734375	76.662712097168	-72.9582901000977	1673.01770019531	124.820205688477	59.6474838256836	1651.23071289062	127.896759033203	5.08573293685913	1520.44580078125	198.469146728516	4.83458566665649	1366.17846679688	-16.2617874145508	6.96933746337891	1440.45532226562	-49.476016998291	7.34605836868286	1313.56311035156	172.098693847656	116.46955871582	1450.94079589844	94.4313812255859	-132.166259765625	1535.76574707031	104.540061950684	-260.690887451172	1476.80895996094	130.219879150391	-416.151062011719	1427.89794921875	129.717575073242	-546.119812011719	1385.01452636719	46.1483154296875	-644.506774902344	1386.77258300781	159.101821899414	-642.748718261719	1314.56774902344	80.8694305419922	-770.6455078125	1368.12487792969	80.4927062988281	156.088043212891
-42.1927452087402	-45.3948745727539	1732.28845214844	-37.6093063354492	78.7974624633789	1725.94702148438	76.85107421875	-72.7699279785156	1672.95495605469	124.694633483887	59.8986320495605	1651.04235839844	127.959548950195	5.14851951599121	1520.44580078125	198.531936645508	4.96015930175781	1366.17846679688	-16.1990013122559	7.03212451934814	1440.45532226562	-49.4132308959961	7.34605836868286	1313.56311035156	172.098693847656	116.532348632812	1450.94079589844	94.5569610595703	-132.04069519043	1535.82849121094	104.728424072266	-260.628112792969	1476.80895996094	130.408233642578	-416.088287353516	1427.89794921875	129.905944824219	-546.057006835938	1384.88903808594	46.4622497558594	-644.443969726562	1386.70983886719	159.290176391602	-642.685913085938	1314.44213867188	81.2461547851562	-770.6455078125	1367.9365234375	80.4299240112305	156.213623046875
-42.0043869018555	-45.332088470459	1732.4140625	-37.6093063354492	78.8602523803711	1726.07263183594	76.9766464233398	-72.5815734863281	1672.95495605469	124.569061279297	60.2125663757324	1650.85400390625	128.022338867188	5.27409315109253	1520.44580078125	198.5947265625	5.02294588088989	1366.17846679688	-16.1362133026123	7.03212451934814	1440.45532226562	-49.3504447937012	7.34605836868286	1313.56311035156	172.161468505859	116.59513092041	1450.94079589844	94.6825332641602	-131.977905273438	1535.82849121094	104.853996276855	-260.565338134766	1476.80895996094	130.596603393555	-416.025512695312	1427.83520507812	130.094299316406	-545.994201660156	1384.826171875	46.7761840820312	-644.381164550781	1386.70983886719	159.415756225586	-642.560363769531	1314.37939453125	81.685661315918	-770.582702636719	1367.74816894531	80.4299240112305	156.276412963867
-41.8160247802734	-45.2693023681641	1732.60241699219	-37.6720962524414	78.8602523803711	1726.13537597656	77.1022186279297	-72.3304214477539	1672.95495605469	124.443489074707	60.4637107849121	1650.66564941406	128.08512878418	5.39966678619385	1520.44580078125	198.657516479492	5.14851951599121	1366.17846679688	-16.0734272003174	7.09491109848022	1440.45532226562	-49.2876586914062	7.28327178955078	1313.56311035156	172.161468505859	116.657920837402	1450.94079589844	94.8708953857422	-131.852325439453	1535.82849121094	105.042358398438	-260.502532958984	1476.80895996094	130.847747802734	-415.962707519531	1427.83520507812	130.282669067383	-545.931457519531	1384.70068359375	47.0901184082031	-644.318420410156	1386.64697265625	159.604110717773	-642.49755859375	1314.31665039062	82.1251678466797	-770.582702636719	1367.55981445312	80.4299240112305	156.33918762207
-41.5648765563965	-45.2065124511719	1732.79077148438	-37.7348823547363	78.9858245849609	1726.26098632812	77.2277984619141	-72.0792770385742	1672.89221191406	124.255126953125	60.8404350280762	1650.41442871094	128.147903442383	5.52524042129517	1520.44580078125	198.720306396484	5.27409315109253	1366.17846679688	-16.0106410980225	7.09491109848022	1440.45532226562	-49.2248725891113	7.28327178955078	1313.56311035156	172.161468505859	116.720710754395	1450.94079589844	94.996467590332	-131.78955078125	1535.82849121094	105.23072052002	-260.439758300781	1476.80895996094	131.036102294922	-415.899932861328	1427.7724609375	130.47102355957	-545.805847167969	1384.51232910156	47.4668388366699	-644.255615234375	1386.58422851562	159.792465209961	-642.372009277344	1314.19104003906	82.5646743774414	-770.582702636719	1367.30871582031	80.4299240112305	156.464767456055
-41.3765182495117	-45.143726348877	1732.97912597656	-37.7348823547363	79.0486145019531	1726.32373046875	77.3533706665039	-71.828125	1672.89221191406	124.129554748535	61.154369354248	1650.22607421875	128.210693359375	5.5880274772644	1520.44580078125	198.720306396484	5.39966678619385	1366.11572265625	-15.9478530883789	7.15769815444946	1440.45532226562	-49.1620826721191	7.28327178955078	1313.56311035156	172.161468505859	116.783493041992	1450.94079589844	95.1220397949219	-131.663970947266	1535.89135742188	105.419082641602	-260.376953125	1476.80895996094	131.287246704102	-415.837127685547	1427.70959472656	130.72216796875	-545.743103027344	1384.38671875	47.7807731628418	-644.255615234375	1386.521484375	160.043609619141	-642.246459960938	1314.0654296875	83.0041809082031	-770.582702636719	1367.12036132812	80.3671340942383	156.527557373047
-41.1881561279297	-45.080940246582	1733.16748046875	-37.7976684570312	79.1113967895508	1726.44934082031	77.4789428710938	-71.5769805908203	1672.82934570312	123.941192626953	61.4682998657227	1650.03771972656	128.273483276367	5.71360111236572	1520.44580078125	198.783081054688	5.46245384216309	1366.11572265625	-15.885066986084	7.22048473358154	1440.45532226562	-49.1620826721191	7.28327178955078	1313.56311035156	172.224258422852	116.846282958984	1450.8779296875	95.2476119995117	-131.601181030273	1535.89135742188	105.607437133789	-260.251403808594	1476.80895996094	131.538391113281	-415.774353027344	1427.70959472656	130.910537719727	-545.680297851562	1384.19836425781	48.2202835083008	-644.192810058594	1386.45861816406	160.231979370117	-642.120849609375	1314.00268554688	83.4436874389648	-770.519897460938	1366.869140625	80.3671340942383	156.653121948242
-40.9997978210449	-45.0181541442871	1733.35583496094	-37.8604545593262	79.174186706543	1726.51208496094	77.6045150756836	-71.3258361816406	1672.82934570312	123.815620422363	61.7822341918945	1649.84936523438	128.336273193359	5.83917474746704	1520.44580078125	198.84587097168	5.5880274772644	1366.11572265625	-15.8222799301147	7.22048473358154	1440.45532226562	-49.0992965698242	7.28327178955078	1313.56311035156	172.224258422852	116.971855163574	1450.81518554688	95.3731842041016	-131.475616455078	1535.89135742188	105.858589172363	-260.188598632812	1476.80895996094	131.726760864258	-415.711578369141	1427.64685058594	131.161682128906	-545.617492675781	1384.01000976562	48.5970039367676	-644.130065917969	1386.39587402344	160.420333862305	-641.995300292969	1313.87707519531	83.8832015991211	-770.519897460938	1366.61804199219	80.3671340942383	156.715911865234
-40.8742218017578	-44.9553680419922	1733.4814453125	-37.9232406616211	79.2369766235352	1726.6376953125	77.7300872802734	-71.0746841430664	1672.7666015625	123.627258300781	62.0961685180664	1649.66101074219	128.399063110352	5.96474838256836	1520.44580078125	198.908660888672	5.71360111236572	1366.11572265625	-15.8222799301147	7.28327178955078	1440.45532226562	-49.0365104675293	7.28327178955078	1313.56311035156	172.224258422852	117.034645080566	1450.75231933594	95.4987640380859	-131.412826538086	1535.9541015625	106.046943664551	-260.125823974609	1476.80895996094	131.977905273438	-415.585998535156	1427.583984375	131.475616455078	-545.554748535156	1383.88439941406	49.0365104675293	-644.067260742188	1386.33312988281	160.671478271484	-641.869689941406	1313.68872070312	84.3854904174805	-770.519897460938	1366.30407714844	80.3043518066406	156.841491699219
-40.685863494873	-44.892578125	1733.66979980469	-37.9860305786133	79.2997589111328	1726.76330566406	77.7928771972656	-70.8235397338867	1672.70385742188	123.438896179199	62.4101028442383	1649.47265625	128.461837768555	6.09032201766968	1520.44580078125	198.971450805664	5.83917474746704	1366.11572265625	-15.7594928741455	7.28327178955078	1440.45532226562	-48.9109382629395	7.22048473358154	1313.56311035156	172.224258422852	117.160217285156	1450.68957519531	95.6243362426758	-131.287246704102	1535.9541015625	106.235305786133	-260.000244140625	1476.80895996094	132.229049682617	-415.460418701172	1427.52124023438	131.78955078125	-545.429138183594	1383.69604492188	49.476016998291	-644.004455566406	1386.20751953125	160.922637939453	-641.744140625	1313.56311035156	84.8249969482422	-770.457153320312	1366.05297851562	80.3043518066406	156.967056274414
-40.497501373291	-44.8297920227051	1733.85815429688	-38.0488166809082	79.362548828125	1726.82604980469	77.9184494018555	-70.6351776123047	1672.70385742188	123.250534057617	62.7240371704102	1649.28430175781	128.524627685547	6.215895652771	1520.44580078125	199.097015380859	5.90196132659912	1366.17846679688	-15.6339197158813	7.34605836868286	1440.45532226562	-48.8481483459473	7.22048473358154	1313.56311035156	172.287048339844	117.285789489746	1450.62683105469	95.7499084472656	-131.224456787109	1535.9541015625	106.423667907715	-259.874664306641	1476.80895996094	132.480194091797	-415.397644042969	1427.45849609375	132.103485107422	-545.366333007812	1383.44494628906	49.91552734375	-643.941650390625	1386.08190917969	161.173782348633	-641.555786132812	1313.43762207031	85.3272933959961	-770.457153320312	1365.73901367188	80.2415618896484	157.029846191406
-40.3719291687012	-44.7670059204102	1733.98376464844	-38.1116027832031	79.4253311157227	1726.95166015625	77.9812393188477	-70.384033203125	1672.64099121094	123.06217956543	63.037971496582	1649.09594726562	128.587417602539	6.34146928787231	1520.44580078125	199.159805297852	6.0275354385376	1366.17846679688	-15.5711326599121	7.34605836868286	1440.45532226562	-48.7853622436523	7.22048473358154	1313.56311035156	172.287048339844	117.348579406738	1450.56396484375	95.8754806518555	-131.098892211914	1536.01684570312	106.674812316895	-259.811889648438	1476.80895996094	132.668563842773	-415.272064208984	1427.39562988281	132.417419433594	-545.303588867188	1383.25659179688	50.3550338745117	-643.87890625	1386.01916503906	161.487716674805	-641.43017578125	1313.24926757812	85.7667999267578	-770.457153320312	1365.42504882812	80.2415618896484	157.155426025391
[truncated: 3,535 more rows]
[truncated: 73 more columns]
