# Supplementary material for: Locally weighted PCA regression to recover missing markers in human motion data
Source: PLoS One. 2022 Aug 8;17(8):e0272407. doi: 10.1371/journal.pone.0272407 (PMC9359544; doi:10.1371/journal.pone.0272407)
Supplement: S1 File — https://github.com/dangkh/LWPCA. (ZIP) [file pone.0272407.s001.zip › LWPCA-main/generate_mm_ff.py]

# generate whole frames missing case
import numpy as np
from data_utils import *
from arguments import arg
import sys
import random
from datetime import datetime
import os

def generate_missing_frame(n, m):
	frames = 12
	matrix = np.ones((n,m))
	# joints = np.arange(m//3)
	counter = 0
	print('start : ')
	missing_frame = random.randint(0, n-frames-5)
	listFrame = [x for x in range(n)]
	while counter < frames:
		print(missing_frame)
		print(len(listFrame))
		# while(listFrame[missing_frame] == 1):
		# 	missing_frame = random.randint(0, n-1)
		listFrame[missing_frame] = 1
		print("start_missing_frame: ",missing_frame, ";")
		counter+=1
		matrix[missing_frame,:] = 0
		missing_frame += 1

	counter = 0
	for x in range(n):
		for y in range(m):
			if matrix[x][y] == 0: counter +=1
	print("end.")
	print("percent missing: ", 100.0 * counter / (n*m))
	return matrix


def process_gap_missing():
	
	test_location = arg.test_link
	test_reference = arg.missing_index
	sample = np.copy(Tracking3D[test_reference[0]:test_reference[1]])
	link = test_location+"fullFrame/"
	if not os.path.isdir(link):
		os.mkdir(link)
	for times in range(50):
		print("current: ", times)
		missing_matrix = generate_missing_frame(sample.shape[0], sample.shape[1])		
		np.savetxt(test_location+"fullFrame/"+str(times)+ ".txt", missing_matrix, fmt = "%d")
	return 

if __name__ == '__main__':

	Tracking3D, _  = read_tracking_data3D(arg.data_link)
	Tracking3D = Tracking3D.astype(float)
	process_gap_missing()
