# Supplementary material for: Locally weighted PCA regression to recover missing markers in human motion data
Source: PLoS One. 2022 Aug 8;17(8):e0272407. doi: 10.1371/journal.pone.0272407 (PMC9359544; doi:10.1371/journal.pone.0272407)
Supplement: S1 File — https://github.com/dangkh/LWPCA. (ZIP) [file pone.0272407.s001.zip › LWPCA-main/README.md]

# Interpolation missing marker in human motion
prerequisite:
	
	* python
	* opencv

algorithms folder contains the:

	- our LWPCA and LWPCA for missing whole frame

Data and parameter before runing:
	
	arguments.py: this file will show what data will be used, change reference data, testing data, ... in this file.
		- data_link = "./data3D/HDM5.txt" is the location of testing data file)
		- length3D = 400 (length of testing sample)
		- missing_index = [[50, 450]] (frame index of testing sample in the data file)
		
		Additional dataset will include the data in both the testing sample and in the collection :

		- inner_testing = [[250, 650], [450, 850], [1050, 1450], [1450, 1850]] (frame index extracted in testing sample for additional dataset)
		
		- collection_link = ["./data3D/135_01.txt", "./data3D/135_03.txt"] (indicates file locations for additional dataset)
		- outter_testing = [[1450, 1850], [1450, 1850]] (frame index of data regarding to collection_link extracted for additional dataset)
		
		- test_link = "./test/" (indicate the location of the testing matrix. the testing matrix is 0/1 matrix while 0 refers the missing marker.)
		- save_dir = "C:/Users/nvmnghia/Desktop/weightPCA/list_result/" (indicate the wanted location for returned result)
		- default_test_link = "./test.txt" (indicate the test location in case of wrong test_link)

Generate test

	generate_mm_ff.py: this file generate whole frames test case
	generate_mm_multiple.py: this file generate multiple missing marker test case
	generate_mm_single.py: this file generate single missing marker test case
		
	

Run multiple test

	main_LWPCA.py: our example for running LWPCA
	main_LWPCAwholeFrames.py: our example for running LWPCA on missing whole frames test case
		
	
