# Supplementary material for: Locally weighted PCA regression to recover missing markers in human motion data
Source: PLoS One. 2022 Aug 8;17(8):e0272407. doi: 10.1371/journal.pone.0272407 (PMC9359544; doi:10.1371/journal.pone.0272407)
Supplement: S1 File — https://github.com/dangkh/LWPCA. (ZIP) [file pone.0272407.s001.zip › LWPCA-main/result/result.txt]

[[1.0760435266277295, 2.2059300982608425, 1.6527031546716775, 1.251359252130138, 1.4658594049151559, 1.2619760017472206, 3.5377013467425704, 3.1736902274371057, 2.3595306054519924, 2.035663791090308, 1.4135197760248388, 2.957592980462391, 2.072701846283078, 2.467476093324511, 1.2928103896704803, 3.2330247690857243, 2.1939118798729367, 6.678413942629279, 1.1965078484942961, 1.5596714923566182, 2.7909523859004106, 1.6160687889653642, 1.240229325176066, 1.2419863873643793, 2.8014567978110776, 3.4613438996317236, 1.302921716572427, 2.445597787377615, 3.301078062182832, 1.9004857422440105, 1.6213542480760543, 1.0221181701512214, 2.3408139658388882, 2.138538783393742, 1.9866041654405586, 1.6106855654217602, 1.1559376407393251, 1.8565109928830743, 3.68493490463123, 1.7659971200094855, 1.942338593127358, 1.7751099322926647, 2.055303654689764, 1.8720955821603869, 4.096112743735122, 2.0007318462716617, 1.89566155726099, 3.2077029298859117, 2.657450161930313, 2.2934128637615534]]
[[6.616746530565106, 1.7610373556847034, 1.8221934890852451, 2.542468522724213, 2.3455689233224675, 3.537704167462337, 3.627663118946585, 1.7814001207817511, 2.1066560917535853, 2.338438367751065, 3.2922209326042258, 8.573584598106104, 2.4102292163808974, 3.680133159612555, 2.232454009833137, 1.7337812055273458, 1.6812680197169343, 1.8005982486659222, 3.71622859380598, 2.141147040322086, 2.6884354957390966, 2.1356276014748947, 4.6463550008265555, 1.4363319550599989, 1.6541043556539687, 2.8231334111513253, 3.2775173790060377, 1.3983294106654631, 1.3509355421723193, 4.9293193712725785, 2.1257175077582176, 1.0242922776743557, 2.8928098707383656, 2.5770983454440852, 2.2496441398763705, 1.4198147685473246, 1.5547883801739364, 2.4171824151428867, 5.771044159740096, 4.280748176075926, 2.3845706354153964, 2.1963454482088496, 1.8111234055268588, 2.3620967188224493, 1.9349924862785954, 1.749140051257595, 4.164530794260615, 3.1950061238965164, 2.5054633998218474, 1.7093721320203297]]
[[1.8584562386499923, 4.6335634972808, 2.705650170753792, 2.2981900747190562, 2.5816014417697213, 5.704501946434219, 3.6893009861234543, 2.4383039356464162, 7.746465060248291, 5.503296026434253, 3.60076919408911, 3.270851283944276, 2.155016983305873, 1.9636743484168273, 1.5386321348287881, 3.3354402377602184, 10.908740124809842, 3.206286425360209, 2.6635157569378296, 2.093055187373147, 2.1446095689905222, 2.6216400849222974, 2.787071038290065, 1.9089007862859082, 6.322167033136986, 1.8839756922976272, 5.466414227868843, 2.8238350889350126, 1.863338848320832, 1.854417055817715, 3.4247792236290446, 2.181407640168126, 3.189876471708394, 2.415921845560935, 1.5319376508727907, 1.9992878051916056, 2.145134257302222, 3.4084434167149444, 2.9304313844366545, 1.8603147355102032, 1.8827290479515053, 1.486755009782604, 3.1392404248807675, 2.043612688462961, 2.772537586091644, 2.273344218271312, 1.9343110805518924, 1.236827499459806, 2.040117161538993, 3.5931336734549486]]
[[2.2033524948441174, 2.728147849447102, 3.021236466025866]]
['3', '6', '9']
2021-11-11 02:47:42.454718
