# Supplementary material for: Locally weighted PCA regression to recover missing markers in human motion data
Source: PLoS One. 2022 Aug 8;17(8):e0272407. doi: 10.1371/journal.pone.0272407 (PMC9359544; doi:10.1371/journal.pone.0272407)
Supplement: S1 File — https://github.com/dangkh/LWPCA. (ZIP) [file pone.0272407.s001.zip › LWPCA-main/result/result_wholeFrame.txt]

[[0.828154942525663, 2.954928381713728, 1.4751548740557123, 2.5304212951735416, 0.7638057654769126, 0.30497909486960717, 1.2483783469062628, 0.4262528442011084, 0.9407488524033775, 0.2627138215523586]]
[[1.173553821887827]]
['fullFrame']
2021-11-11 02:02:47.124919
